# Supplementary material for: Large-Scale Integration of Single-Cell RNA-Seq Data Reveals Astrocyte Diversity and Transcriptomic Modules across Six Central Nervous System Disorders
Source: Biomolecules. 2023 Apr 19;13(4):692. doi: 10.3390/biom13040692 (PMC10135484; doi:10.3390/biom13040692)
Supplement: Supplementary file 1 [file biomolecules-13-00692-s001.zip › supplementary materials/Table S1.xlsx]

## Sheet: Metadata of all the datasets
source.label	article	Journal	DOI	Data Accession	species	data type	chemistry	cell / nuclei	sample (N=796)	current.tissue	source.tissue	astrocytes (N=169730)	endothelial (N=17757)	excitatory (N=181464)	inhibitory (N=63752)	microglia (N=130297)	oligodendrocytes (N=351316)	OPC (N=57435)	pericyte (N=18566)	Overall (N=990317)
Absinta2021	A lymphocyte-microglia-astrocyte axis in chronic active multiple sclerosis	nature	10.1038/s41586-021-03892-7.	GSE180759	human	SnRNA-seq	10× V3	Nucle	8	white matter	white matter	5980 (3.5%)	707 (4.0%)	1611 (0.9%)	357 (0.6%)	4262 (3.3%)	34725 (9.9%)	1687 (2.9%)	552 (3.0%)	49881 (5.0%)
Agarwal2020	A single-cell atlas of the human substantia nigra reveals cell-specific pathways associated with neurological disorders	nature communication	10.1038/s41467-020-17876-0	GSE140231	human	SnRNA-seq	10× V2	Nucle	12	basal ganglia, cortex	cortex, substantia nigra	879 (0.5%)	40 (0.2%)	7372 (4.1%)	2965 (4.7%)	655 (0.5%)	4147 (1.2%)	650 (1.1%)	38 (0.2%)	16746 (1.7%)
Ayhan2021	Resolving cellular and molecular diversity along the hippocampal anterior-to-posterior axis in humans	neuron	10.1016/j.neuron.2021.05.003	GSE160189	human	SnRNA-seq	10× V2 or V3	Nucle	10	hippocampus	anterior hippocampus, posterior hippocampus	7870 (4.6%)	586 (3.3%)	18623 (10.3%)	5269 (8.3%)	13479 (10.3%)	41766 (11.9%)	9039 (15.7%)	490 (2.6%)	97122 (9.8%)
Chancellor2021	Altered oligodendroglia and astroglia in chronic traumatic encephalopathy	Acta Neuropathologica	10.1007/s00401-021-02322-2	GSE155114	human	SnRNA-seq	inDrops V3	Nucle	16	white matter	dorsolateral frontal white matter	3220 (1.9%)	127 (0.7%)	1712 (0.9%)	748 (1.2%)	1411 (1.1%)	24980 (7.1%)	2111 (3.7%)	146 (0.8%)	34455 (3.5%)
Gerrits2021	Distinct amyloid-β and tau-associated microglia profiles in Alzheimer's disease	Acta Neuropathologica	10.1007/s00401-021-02263-w	GSE148822	human	SnRNA-seq	10× V3	Nucle	36	cortex	occipital cortex, occipitotemporal cortex	29956 (17.6%)	6368 (35.9%)	890 (0.5%)	1055 (1.7%)	42846 (32.9%)	13400 (3.8%)	299 (0.5%)	10246 (55.2%)	105060 (10.6%)
Franjic2022	Transcriptomic taxonomy and neurogenic trajectories of adult human, macaque, and pig hippocampal and entorhinal cells	neuron	10.1016/j.neuron.2021.10.036	GSE186538	human	SnRNA-seq	10× V3	Nucle	18	cortex, hippocampus	CA1, CA24, DG, EC, SUB	21365 (12.6%)	2733 (15.4%)	32579 (18.0%)	8428 (13.2%)	12508 (9.6%)	55753 (15.9%)	15501 (27.0%)	1380 (7.4%)	150247 (15.2%)
Garcia2022	Single-cell dissection of the human brain vasculature	nature	10.1038/s41586-022-04521-7	GSE173731	human	SnRNA-seq	10× V3	Nucle	19	basal ganglia	Caudate, Putamen	17324 (10.2%)	2169 (12.2%)	20818 (11.5%)	2945 (4.6%)	6192 (4.8%)	27425 (7.8%)	4017 (7.0%)	1397 (7.5%)	82287 (8.3%)
Lau2020	Single-nucleus transcriptome analysis reveals dysregulation of angiogenic endothelial cells and neuroprotective glia in Alzheimer’s disease	Proc Natl Acad Sci U S A	10.1073/pnas.2008762117	GSE157827	human	SnRNA-seq	10× V3	Nucle	21	cortex	prefrontal cortex	13030 (7.7%)	955 (5.4%)	41015 (22.6%)	16508 (25.9%)	5639 (4.3%)	29808 (8.5%)	8651 (15.1%)	653 (3.5%)	116259 (11.7%)
Leng2021	Molecular characterization of selectively vulnerable neurons in Alzheimer’s disease	nature neuronscience	10.1038/s41593-020-00764-7	GSE147528	human	SnRNA-seq	10× V2	Nucle	20	cortex	entorhinal cortex, superior frontal gyrus	10366 (6.1%)	518 (2.9%)	25828 (14.2%)	10748 (16.9%)	6929 (5.3%)	25613 (7.3%)	5095 (8.9%)	530 (2.9%)	85627 (8.6%)
Mathys2019	Single-cell transcriptomic analysis of Alzheimer’s disease	Nature	10.1038/s41586-019-1195-2	https://www.synapse.org/#!Synapse:syn18485175	human	SnRNA-seq	10× V2	Nucle	48	cortex	prefrontal cortex	2433 (1.4%)	46 (0.3%)	15802 (8.7%)	3992 (6.3%)	1144 (0.9%)	12671 (3.6%)	1943 (3.4%)	130 (0.7%)	38161 (3.9%)
Morabito2021	Single-nucleus chromatin accessibility and transcriptomic characterization of Alzheimer’s disease	nature genetics	10.1038/s41588-021-00894-z	GSE174367	human	SnRNA-seq	10× V3	Nucle	18	cortex	prefrontal cortex	3458 (2.0%)	120 (0.7%)	1998 (1.1%)	3019 (4.7%)	3330 (2.6%)	28084 (8.0%)	1985 (3.5%)	268 (1.4%)	42262 (4.3%)
Smajić2022	Single-cell sequencing of human midbrain reveals glial activation and a Parkinson-specific neuronal state	Brain	10.1093/brain/awab446	GSE157783	human	SnRNA-seq	10× V3	Nucle	11	basal ganglia	substantia nigra	5255 (3.1%)	1982 (11.2%)	977 (0.5%)	3030 (4.8%)	3829 (2.9%)	21154 (6.0%)	2769 (4.8%)	970 (5.2%)	39966 (4.0%)
Smith2022	Diverse human astrocyte and microglial transcriptional responses to Alzheimer’s pathology	Acta Neuropathologica	10.1007/s00401-021-02372-6	GSE160936	human	SnRNA-seq	10× V3	Nucle	24	cortex	entorhinal cortex, somatosensory cortex	40813 (24.0%)	843 (4.7%)	549 (0.3%)	1691 (2.7%)	20695 (15.9%)	1082 (0.3%)	1209 (2.1%)	1230 (6.6%)	68112 (6.9%)
Wheeler2020	MAFG-driven astrocytes promote CNS inflammation	nature	10.1038/s41586-020-1999-0	GSE130119	human	ScRNA-seq	10× V2	cell	9	white matter, cortex	cerebellum, cortical white matter (temporal, frontal) cerebellum, cortical white matter (temporal, frontal), cortical gray matter (temporal) cortical gray matter (temporal) cortical white matter (frontal) cortical white matter (parietal) cortical white matter (temporal) cortical white matter (temporal, frontal) cortical white matter (temporal, frontal), cortical gray matter (temporal)	241 (0.1%)	197 (1.1%)	12 (0.0%)	11 (0.0%)	4276 (3.3%)	8088 (2.3%)	42 (0.1%)	244 (1.3%)	13111 (1.3%)
Zhou2020	Human and mouse single-nucleus transcriptomics reveal TREM2-dependent and TREM2-independent cellular responses in Alzheimer’s disease	naturemedicine	10.1038/s41591-019-0695-9	https://adknowledgeportal.synapse.org/Explore/Studies?Study=syn21670836	human	SnRNA-seq	10× V2	Nucle	32	cortex	dorsolateral prefrontal cortex	7540 (4.4%)	366 (2.1%)	11678 (6.4%)	2986 (4.7%)	3102 (2.4%)	22620 (6.4%)	2437 (4.2%)	292 (1.6%)	51021 (5.2%)
Hasel2021	Neuroinflammatory astrocyte subtypes in the mouse brain	nature neuronscience	10.1038/s41593-021-00905-6	GSE165098	mouse	Spatial RNA-seq	10× Visium	NA	6	coronal brain sections	coronal brain sections	NA	NA	NA	NA	NA	NA	NA	NA	NA
Johnson2022	Large-scale deep multi-layer analysis of Alzheimer’s disease brain reveals strong proteomic disease-related changes not observed at the RNA level	nature neuronscience	10.1038/s41593-021-00999-y	https://www.synapse.org/DeepConsensus	human	TMT-MS	Thermo Fisher Scientific	NA	488	cortex	dorsolateral prefrontal cortex	NA	NA	NA	NA	NA	NA	NA	NA	NA

## Sheet: Metadata of Samples
sample	source.label	condition	current.tissue	source.tissue	age	gender	chemistry	cell / nuclei	nCount_RNA		nFeature_RNA		celltype
									Mean (SD)	Median [Min, Max]	Mean (SD)	Median [Min, Max]	Astro	Endo	ExN	InN	Micro	Oligo	OPC	Peri
AD1(N=1938)	Leng2021	AD	CTX	Entorhinal Cortex	72	Male	10x V2	Nuclei	1660 (1810)	710 [331, 11300]	1040 (882)	569 [301, 4640]	185 (9.5%)	13 (0.7%)	686 (35.4%)	280 (14.4%)	40 (2.1%)	326 (16.8%)	392 (20.2%)	16 (0.8%)
AD2(N=5218)	Leng2021	AD	CTX	Entorhinal Cortex	82	Male	10x V2	Nuclei	1560 (1550)	1100 [337, 14900]	988 (720)	793 [301, 5510]	571 (10.9%)	29 (0.6%)	1008 (19.3%)	372 (7.1%)	636 (12.2%)	2336 (44.8%)	251 (4.8%)	15 (0.3%)
AD3(N=2547)	Gerrits2021	AD	CTX	Occipital Cortex	77	Female	10x V3	Nuclei	2710 (2350)	1950 [331, 19400]	1430 (858)	1240 [301, 5420]	958 (37.6%)	64 (2.5%)	26 (1.0%)	23 (0.9%)	684 (26.9%)	386 (15.2%)	6 (0.2%)	400 (15.7%)
AD4(N=2560)	Gerrits2021	AD	CTX	Occipital Cortex	79	Male	10x V3	Nuclei	2480 (1800)	2040 [340, 13200]	1390 (762)	1280 [301, 5200]	1282 (50.1%)	251 (9.8%)	17 (0.7%)	11 (0.4%)	574 (22.4%)	167 (6.5%)	2 (0.1%)	256 (10.0%)
AD5(N=3246)	Gerrits2021	AD	CTX	Occipital Cortex	75	Female	10x V3	Nuclei	2070 (1480)	1660 [333, 14500]	1250 (645)	1130 [301, 4650]	1046 (32.2%)	325 (10.0%)	37 (1.1%)	45 (1.4%)	1418 (43.7%)	180 (5.5%)	33 (1.0%)	162 (5.0%)
AD6(N=3205)	Gerrits2021	AD	CTX	Occipital Cortex	79	Female	10x V3	Nuclei	1880 (1540)	1330 [338, 18600]	1100 (632)	912 [301, 5150]	1045 (32.6%)	101 (3.2%)	31 (1.0%)	46 (1.4%)	1423 (44.4%)	356 (11.1%)	7 (0.2%)	196 (6.1%)
AD7(N=3901)	Gerrits2021	AD	CTX	Occipital Cortex	80	Female	10x V3	Nuclei	2380 (1710)	1900 [335, 19400]	1350 (664)	1220 [301, 5860]	1124 (28.8%)	681 (17.5%)	20 (0.5%)	9 (0.2%)	1570 (40.2%)	100 (2.6%)	3 (0.1%)	394 (10.1%)
AD8(N=3387)	Gerrits2021	AD	CTX	Occipital Cortex	73	Female	10x V3	Nuclei	3050 (2460)	2190 [336, 19700]	1580 (841)	1370 [303, 5880]	1548 (45.7%)	63 (1.9%)	39 (1.2%)	9 (0.3%)	1452 (42.9%)	87 (2.6%)	8 (0.2%)	181 (5.3%)
AD9(N=3358)	Gerrits2021	AD	CTX	Occipital Cortex	75	Female	10x V3	Nuclei	2580 (2070)	2050 [342, 20000]	1420 (761)	1300 [301, 5250]	753 (22.4%)	91 (2.7%)	21 (0.6%)	17 (0.5%)	1732 (51.6%)	182 (5.4%)	10 (0.3%)	552 (16.4%)
AD10(N=2245)	Gerrits2021	AD	CTX	Occipital Cortex	80	Female	10x V3	Nuclei	1520 (1320)	1150 [336, 19200]	943 (548)	818 [301, 5580]	760 (33.9%)	133 (5.9%)	20 (0.9%)	9 (0.4%)	823 (36.7%)	48 (2.1%)	12 (0.5%)	440 (19.6%)
AD11(N=2809)	Gerrits2021	AD	CTX	Occipital Cortex	75	Male	10x V3	Nuclei	1790 (1510)	1360 [334, 17600]	1080 (626)	949 [301, 5020]	677 (24.1%)	227 (8.1%)	10 (0.4%)	12 (0.4%)	1249 (44.5%)	98 (3.5%)	6 (0.2%)	530 (18.9%)
AD12(N=3467)	Gerrits2021	AD	CTX	Occipital Cortex	76	Female	10x V3	Nuclei	2070 (1930)	1510 [331, 18200]	1220 (724)	1040 [301, 5590]	990 (28.6%)	447 (12.9%)	105 (3.0%)	70 (2.0%)	1204 (34.7%)	426 (12.3%)	11 (0.3%)	214 (6.2%)
AD13(N=2702)	Gerrits2021	AD	CTX	Occipitotemporal Cortex	77	Female	10x V3	Nuclei	2470 (2210)	1650 [331, 19200]	1310 (808)	1070 [301, 5290]	787 (29.1%)	46 (1.7%)	9 (0.3%)	23 (0.9%)	1136 (42.0%)	349 (12.9%)	3 (0.1%)	349 (12.9%)
AD14(N=3085)	Gerrits2021	AD	CTX	Occipitotemporal Cortex	79	Male	10x V3	Nuclei	2480 (1740)	2030 [330, 11100]	1410 (744)	1280 [301, 4290]	1232 (39.9%)	139 (4.5%)	2 (0.1%)	14 (0.5%)	1256 (40.7%)	232 (7.5%)	8 (0.3%)	202 (6.5%)
AD15(N=3071)	Gerrits2021	AD	CTX	Occipitotemporal Cortex	75	Female	10x V3	Nuclei	2060 (1870)	1290 [333, 13700]	1200 (783)	920 [302, 4900]	892 (29.0%)	144 (4.7%)	19 (0.6%)	28 (0.9%)	1622 (52.8%)	92 (3.0%)	49 (1.6%)	225 (7.3%)
AD16(N=3354)	Gerrits2021	AD	CTX	Occipitotemporal Cortex	79	Female	10x V3	Nuclei	1780 (1320)	1320 [334, 17800]	1070 (551)	915 [301, 5520]	1065 (31.8%)	155 (4.6%)	17 (0.5%)	40 (1.2%)	1613 (48.1%)	234 (7.0%)	5 (0.1%)	225 (6.7%)
AD17(N=3706)	Gerrits2021	AD	CTX	Occipitotemporal Cortex	80	Female	10x V3	Nuclei	2460 (1720)	2060 [324, 17900]	1390 (643)	1280 [302, 5740]	391 (10.6%)	901 (24.3%)	13 (0.4%)	10 (0.3%)	2065 (55.7%)	115 (3.1%)	2 (0.1%)	209 (5.6%)
AD18(N=2912)	Gerrits2021	AD	CTX	Occipitotemporal Cortex	73	Female	10x V3	Nuclei	2080 (1880)	1450 [327, 19800]	1200 (730)	1000 [301, 5430]	640 (22.0%)	69 (2.4%)	12 (0.4%)	12 (0.4%)	1860 (63.9%)	143 (4.9%)	8 (0.3%)	168 (5.8%)
AD19(N=3273)	Gerrits2021	AD	CTX	Occipitotemporal Cortex	75	Female	10x V3	Nuclei	2700 (2190)	2080 [343, 19800]	1430 (776)	1290 [301, 5680]	683 (20.9%)	110 (3.4%)	17 (0.5%)	22 (0.7%)	1351 (41.3%)	241 (7.4%)	17 (0.5%)	832 (25.4%)
AD20(N=2773)	Gerrits2021	AD	CTX	Occipitotemporal Cortex	80	Female	10x V3	Nuclei	2310 (1940)	1670 [334, 17700]	1290 (765)	1100 [301, 5060]	1029 (37.1%)	64 (2.3%)	7 (0.3%)	4 (0.1%)	1333 (48.1%)	111 (4.0%)	4 (0.1%)	221 (8.0%)
AD21(N=3540)	Gerrits2021	AD	CTX	Occipitotemporal Cortex	75	Male	10x V3	Nuclei	2270 (1800)	1730 [342, 17100]	1290 (703)	1140 [301, 5310]	1129 (31.9%)	268 (7.6%)	14 (0.4%)	15 (0.4%)	1568 (44.3%)	154 (4.4%)	9 (0.3%)	383 (10.8%)
AD22(N=3334)	Gerrits2021	AD	CTX	Occipitotemporal Cortex	76	Female	10x V3	Nuclei	2090 (1900)	1450 [340, 19200]	1190 (721)	986 [301, 6000]	935 (28.0%)	200 (6.0%)	39 (1.2%)	15 (0.5%)	1324 (39.7%)	606 (18.2%)	4 (0.1%)	211 (6.3%)
AD23(N=2422)	Morabito2021	AD	CTX	Prefrontal Cortex	87	Female	10x V3	Nuclei	7230 (4590)	6280 [506, 20000]	2600 (1130)	2470 [356, 5430]	215 (8.9%)	8 (0.3%)	378 (15.6%)	365 (15.1%)	214 (8.8%)	1050 (43.4%)	174 (7.2%)	18 (0.7%)
AD24(N=1078)	Mathys2019	AD	CTX	Prefrontal Cortex	84	Female	10x V2	Nuclei	1440 (1760)	891 [342, 18800]	954 (817)	684 [304, 6610]	78 (7.2%)	2 (0.2%)	154 (14.3%)	16 (1.5%)	46 (4.3%)	767 (71.2%)	7 (0.6%)	8 (0.7%)
AD25(N=1835)	Morabito2021	AD	CTX	Prefrontal Cortex	80	Male	10x V3	Nuclei	7220 (4370)	6240 [375, 20000]	2510 (1010)	2390 [306, 5420]	115 (6.3%)	12 (0.7%)	247 (13.5%)	290 (15.8%)	216 (11.8%)	832 (45.3%)	90 (4.9%)	33 (1.8%)
AD26(N=1015)	Mathys2019	AD	CTX	Prefrontal Cortex	86	Male	10x V2	Nuclei	4890 (3730)	4220 [344, 18300]	2570 (1500)	2530 [305, 6530]	26 (2.6%)	0 (0%)	561 (55.3%)	181 (17.8%)	25 (2.5%)	168 (16.6%)	46 (4.5%)	8 (0.8%)
AD27(N=710)	Mathys2019	AD	CTX	Prefrontal Cortex	87	Female	10x V2	Nuclei	6360 (4850)	5440 [345, 19300]	3040 (1770)	2930 [324, 6740]	36 (5.1%)	1 (0.1%)	410 (57.7%)	111 (15.6%)	24 (3.4%)	98 (13.8%)	29 (4.1%)	1 (0.1%)
AD28(N=3293)	Morabito2021	AD	CTX	Prefrontal Cortex	89	Female	10x V3	Nuclei	7150 (3500)	6520 [459, 20000]	2520 (815)	2430 [306, 5800]	120 (3.6%)	4 (0.1%)	35 (1.1%)	72 (2.2%)	134 (4.1%)	2833 (86.0%)	91 (2.8%)	4 (0.1%)
AD29(N=1955)	Morabito2021	AD	CTX	Prefrontal Cortex	90	Male	10x V3	Nuclei	5370 (4290)	4170 [340, 19900]	2180 (1200)	1940 [301, 5970]	323 (16.5%)	14 (0.7%)	69 (3.5%)	244 (12.5%)	211 (10.8%)	990 (50.6%)	73 (3.7%)	31 (1.6%)
AD30(N=610)	Mathys2019	AD	CTX	Prefrontal Cortex	83	Male	10x V2	Nuclei	3170 (3180)	1780 [350, 19800]	1770 (1300)	1220 [301, 6700]	41 (6.7%)	0 (0%)	205 (33.6%)	29 (4.8%)	10 (1.6%)	276 (45.2%)	49 (8.0%)	0 (0%)
AD31(N=350)	Mathys2019	AD	CTX	Prefrontal Cortex	90	Female	10x V2	Nuclei	4120 (3280)	2770 [406, 19200]	2250 (1340)	1810 [354, 6490]	100 (28.6%)	0 (0%)	135 (38.6%)	8 (2.3%)	22 (6.3%)	56 (16.0%)	29 (8.3%)	0 (0%)
AD32(N=562)	Mathys2019	AD	CTX	Prefrontal Cortex	86	Male	10x V2	Nuclei	972 (511)	869 [345, 4790]	724 (314)	678 [303, 2640]	72 (12.8%)	2 (0.4%)	16 (2.8%)	1 (0.2%)	1 (0.2%)	410 (73.0%)	60 (10.7%)	0 (0%)
AD33(N=584)	Mathys2019	AD	CTX	Prefrontal Cortex	81	Female	10x V2	Nuclei	2920 (2780)	1460 [348, 17100]	1690 (1250)	1060 [301, 6100]	63 (10.8%)	6 (1.0%)	215 (36.8%)	20 (3.4%)	14 (2.4%)	210 (36.0%)	54 (9.2%)	2 (0.3%)
AD34(N=2114)	Lau2020	AD	CTX	Prefrontal Cortex	87	Female	10x V3	Nuclei	5040 (3800)	3950 [502, 19800]	2210 (1150)	2020 [350, 6280]	375 (17.7%)	42 (2.0%)	762 (36.0%)	230 (10.9%)	203 (9.6%)	283 (13.4%)	204 (9.7%)	15 (0.7%)
AD35(N=666)	Mathys2019	AD	CTX	Prefrontal Cortex	90	Female	10x V2	Nuclei	2830 (2710)	1780 [356, 17700]	1640 (1180)	1250 [302, 6260]	94 (14.1%)	1 (0.2%)	202 (30.3%)	40 (6.0%)	50 (7.5%)	228 (34.2%)	50 (7.5%)	1 (0.2%)
AD36(N=892)	Mathys2019	AD	CTX	Prefrontal Cortex	88	Female	10x V2	Nuclei	1790 (1780)	1190 [340, 14600]	1170 (845)	891 [303, 5850]	90 (10.1%)	5 (0.6%)	117 (13.1%)	12 (1.3%)	28 (3.1%)	578 (64.8%)	59 (6.6%)	3 (0.3%)
AD37(N=785)	Mathys2019	AD	CTX	Prefrontal Cortex	86	Male	10x V2	Nuclei	5790 (5060)	3960 [322, 19900]	2780 (1910)	2370 [302, 6860]	31 (3.9%)	0 (0%)	371 (47.3%)	99 (12.6%)	17 (2.2%)	242 (30.8%)	23 (2.9%)	2 (0.3%)
AD38(N=542)	Mathys2019	AD	CTX	Prefrontal Cortex	87	Male	10x V2	Nuclei	3570 (3190)	2320 [340, 17700]	1990 (1340)	1570 [306, 6470]	65 (12.0%)	0 (0%)	225 (41.5%)	30 (5.5%)	19 (3.5%)	164 (30.3%)	39 (7.2%)	0 (0%)
AD39(N=741)	Mathys2019	AD	CTX	Prefrontal Cortex	90	Male	10x V2	Nuclei	4180 (4540)	1800 [349, 19800]	2160 (1760)	1270 [308, 7070]	60 (8.1%)	3 (0.4%)	259 (35.0%)	26 (3.5%)	13 (1.8%)	344 (46.4%)	31 (4.2%)	5 (0.7%)
AD40(N=1808)	Morabito2021	AD	CTX	Prefrontal Cortex	89	Female	10x V3	Nuclei	7050 (4340)	5840 [402, 20000]	2430 (983)	2250 [307, 5200]	200 (11.1%)	17 (0.9%)	91 (5.0%)	197 (10.9%)	176 (9.7%)	978 (54.1%)	123 (6.8%)	26 (1.4%)
AD41(N=1460)	Mathys2019	AD	CTX	Prefrontal Cortex	90	Female	10x V2	Nuclei	3900 (3710)	2270 [337, 20000]	2070 (1470)	1530 [303, 6700]	116 (7.9%)	1 (0.1%)	691 (47.3%)	140 (9.6%)	15 (1.0%)	403 (27.6%)	87 (6.0%)	7 (0.5%)
AD42(N=725)	Lau2020	AD	CTX	Prefrontal Cortex	78	Female	10x V3	Nuclei	3900 (3510)	2640 [500, 19800]	1830 (1180)	1500 [318, 6170]	47 (6.5%)	42 (5.8%)	184 (25.4%)	75 (10.3%)	48 (6.6%)	213 (29.4%)	104 (14.3%)	12 (1.7%)
AD43(N=267)	Mathys2019	AD	CTX	Prefrontal Cortex	90	Female	10x V2	Nuclei	1420 (1510)	1040 [363, 14800]	967 (688)	788 [316, 5690]	38 (14.2%)	0 (0%)	23 (8.6%)	7 (2.6%)	15 (5.6%)	149 (55.8%)	35 (13.1%)	0 (0%)
AD44(N=1025)	Mathys2019	AD	CTX	Prefrontal Cortex	75	Female	10x V2	Nuclei	5030 (4780)	2710 [334, 19500]	2500 (1820)	1770 [303, 6800]	75 (7.3%)	0 (0%)	393 (38.3%)	176 (17.2%)	51 (5.0%)	252 (24.6%)	77 (7.5%)	1 (0.1%)
AD45(N=169)	Mathys2019	AD	CTX	Prefrontal Cortex	89	Male	10x V2	Nuclei	4620 (5430)	2280 [359, 19400]	2350 (1950)	1550 [306, 7260]	12 (7.1%)	0 (0%)	44 (26.0%)	17 (10.1%)	24 (14.2%)	61 (36.1%)	7 (4.1%)	4 (2.4%)
AD46(N=1475)	Mathys2019	AD	CTX	Prefrontal Cortex	90	Female	10x V2	Nuclei	5130 (4030)	4460 [351, 19500]	2620 (1600)	2630 [304, 6580]	52 (3.5%)	0 (0%)	787 (53.4%)	181 (12.3%)	42 (2.8%)	349 (23.7%)	62 (4.2%)	2 (0.1%)
AD47(N=1291)	Mathys2019	AD	CTX	Prefrontal Cortex	87	Male	10x V2	Nuclei	2480 (1850)	2190 [350, 17900]	1550 (912)	1470 [303, 6170]	85 (6.6%)	1 (0.1%)	818 (63.4%)	88 (6.8%)	17 (1.3%)	241 (18.7%)	41 (3.2%)	0 (0%)
AD48(N=10837)	Lau2020	AD	CTX	Prefrontal Cortex	95	Male	10x V3	Nuclei	4260 (3710)	2960 [499, 19900]	2070 (1260)	1760 [339, 6200]	901 (8.3%)	25 (0.2%)	5252 (48.5%)	1779 (16.4%)	223 (2.1%)	1884 (17.4%)	713 (6.6%)	60 (0.6%)
AD49(N=238)	Mathys2019	AD	CTX	Prefrontal Cortex	86	Male	10x V2	Nuclei	7890 (5060)	7380 [375, 19200]	3730 (1820)	3960 [326, 6910]	9 (3.8%)	1 (0.4%)	142 (59.7%)	51 (21.4%)	3 (1.3%)	19 (8.0%)	10 (4.2%)	3 (1.3%)
AD50(N=505)	Mathys2019	AD	CTX	Prefrontal Cortex	81	Male	10x V2	Nuclei	4490 (4050)	3180 [349, 18000]	2400 (1690)	2140 [304, 6590]	17 (3.4%)	0 (0%)	175 (34.7%)	147 (29.1%)	11 (2.2%)	145 (28.7%)	9 (1.8%)	1 (0.2%)
AD51(N=90)	Mathys2019	AD	CTX	Prefrontal Cortex	83	Female	10x V2	Nuclei	1150 (889)	948 [346, 5410]	843 (494)	745 [319, 2890]	15 (16.7%)	1 (1.1%)	0 (0%)	3 (3.3%)	24 (26.7%)	30 (33.3%)	12 (13.3%)	5 (5.6%)
AD52(N=17)	Lau2020	AD	CTX	Prefrontal Cortex	62	Male	10x V3	Nuclei	901 (344)	732 [520, 1730]	623 (188)	558 [420, 1090]	2 (11.8%)	0 (0%)	3 (17.6%)	0 (0%)	0 (0%)	0 (0%)	12 (70.6%)	0 (0%)
AD53(N=108)	Mathys2019	AD	CTX	Prefrontal Cortex	76	Female	10x V2	Nuclei	1640 (1890)	1100 [360, 10600]	1060 (843)	822 [303, 4800]	11 (10.2%)	0 (0%)	8 (7.4%)	1 (0.9%)	4 (3.7%)	77 (71.3%)	7 (6.5%)	0 (0%)
AD54(N=11282)	Lau2020	AD	CTX	Prefrontal Cortex	71	Male	10x V3	Nuclei	4310 (4200)	2610 [500, 20000]	1980 (1300)	1530 [306, 6660]	1503 (13.3%)	9 (0.1%)	2897 (25.7%)	1655 (14.7%)	531 (4.7%)	4100 (36.3%)	559 (5.0%)	28 (0.2%)
AD55(N=6653)	Lau2020	AD	CTX	Prefrontal Cortex	84	Male	10x V3	Nuclei	4100 (3710)	2810 [500, 20000]	1940 (1170)	1640 [335, 6260]	1297 (19.5%)	20 (0.3%)	1919 (28.8%)	791 (11.9%)	375 (5.6%)	1633 (24.5%)	579 (8.7%)	39 (0.6%)
AD56(N=2681)	Morabito2021	AD	CTX	Prefrontal Cortex	81	Male	10x V3	Nuclei	7330 (4240)	6520 [399, 19900]	2670 (1040)	2610 [333, 5630]	391 (14.6%)	4 (0.1%)	146 (5.4%)	412 (15.4%)	318 (11.9%)	1189 (44.3%)	209 (7.8%)	12 (0.4%)
AD57(N=6131)	Lau2020	AD	CTX	Prefrontal Cortex	60	Female	10x V3	Nuclei	2770 (2480)	1970 [499, 18900]	1520 (964)	1270 [316, 6020]	728 (11.9%)	50 (0.8%)	1583 (25.8%)	785 (12.8%)	278 (4.5%)	2076 (33.9%)	597 (9.7%)	34 (0.6%)
AD58(N=4217)	Lau2020	AD	CTX	Prefrontal Cortex	69	Male	10x V3	Nuclei	4970 (4720)	2980 [500, 20000]	2090 (1360)	1640 [382, 6140]	239 (5.7%)	24 (0.6%)	1148 (27.2%)	664 (15.7%)	283 (6.7%)	1617 (38.3%)	211 (5.0%)	31 (0.7%)
AD59(N=2294)	Morabito2021	AD	CTX	Prefrontal Cortex	90	Male	10x V3	Nuclei	6170 (3210)	5600 [449, 19900]	2360 (799)	2300 [315, 5550]	70 (3.1%)	3 (0.1%)	54 (2.4%)	103 (4.5%)	182 (7.9%)	1785 (77.8%)	90 (3.9%)	7 (0.3%)
AD60(N=3487)	Lau2020	AD	CTX	Prefrontal Cortex	63	Male	10x V3	Nuclei	3520 (3270)	2390 [500, 19900]	1810 (1140)	1490 [365, 6190]	747 (21.4%)	88 (2.5%)	1043 (29.9%)	452 (13.0%)	294 (8.4%)	181 (5.2%)	645 (18.5%)	37 (1.1%)
AD61(N=2580)	Morabito2021	AD	CTX	Prefrontal Cortex	90	Female	10x V3	Nuclei	7490 (3440)	6800 [482, 20000]	2620 (759)	2540 [395, 5730]	155 (6.0%)	2 (0.1%)	32 (1.2%)	38 (1.5%)	195 (7.6%)	2073 (80.3%)	82 (3.2%)	3 (0.1%)
AD62(N=3093)	Morabito2021	AD	CTX	Prefrontal Cortex	90	Female	10x V3	Nuclei	6370 (3790)	5360 [369, 20000]	2410 (945)	2240 [315, 5770]	197 (6.4%)	4 (0.1%)	97 (3.1%)	213 (6.9%)	217 (7.0%)	2229 (72.1%)	129 (4.2%)	7 (0.2%)
AD63(N=939)	Mathys2019	AD	CTX	Prefrontal Cortex	88	Male	10x V2	Nuclei	2760 (3110)	1530 [335, 17200]	1540 (1290)	1080 [303, 6290]	91 (9.7%)	0 (0%)	325 (34.6%)	96 (10.2%)	17 (1.8%)	325 (34.6%)	85 (9.1%)	0 (0%)
AD64(N=2131)	Morabito2021	AD	CTX	Prefrontal Cortex	86	Male	10x V3	Nuclei	6270 (3390)	5910 [349, 20000]	2360 (850)	2370 [303, 5840]	113 (5.3%)	2 (0.1%)	60 (2.8%)	36 (1.7%)	163 (7.6%)	1678 (78.7%)	66 (3.1%)	13 (0.6%)
AD65(N=1064)	Mathys2019	AD	CTX	Prefrontal Cortex	84	Male	10x V2	Nuclei	3170 (3480)	1010 [339, 18600]	1710 (1510)	769 [302, 6200]	22 (2.1%)	1 (0.1%)	341 (32.0%)	102 (9.6%)	38 (3.6%)	517 (48.6%)	38 (3.6%)	5 (0.5%)
AD66(N=9414)	Lau2020	AD	CTX	Prefrontal Cortex	85	Male	10x V3	Nuclei	2850 (2760)	1790 [499, 19900]	1590 (1070)	1210 [376, 6530]	249 (2.6%)	20 (0.2%)	3972 (42.2%)	1270 (13.5%)	196 (2.1%)	3326 (35.3%)	350 (3.7%)	31 (0.3%)
AD67(N=4264)	Lau2020	AD	CTX	Prefrontal Cortex	72	Female	10x V3	Nuclei	2850 (2690)	2040 [500, 19600]	1480 (932)	1250 [371, 6400]	594 (13.9%)	395 (9.3%)	1373 (32.2%)	337 (7.9%)	385 (9.0%)	747 (17.5%)	343 (8.0%)	90 (2.1%)
AD68(N=1152)	Lau2020	AD	CTX	Prefrontal Cortex	69	Male	10x V3	Nuclei	2830 (3200)	1640 [500, 19800]	1360 (1000)	1020 [316, 6030]	149 (12.9%)	18 (1.6%)	174 (15.1%)	44 (3.8%)	40 (3.5%)	584 (50.7%)	138 (12.0%)	5 (0.4%)
AD69(N=4296)	Leng2021	AD	CTX	Superior Frontal Gyrus	72	Male	10x V2	Nuclei	2070 (2310)	857 [319, 16400]	1240 (1050)	682 [301, 5690]	648 (15.1%)	16 (0.4%)	1621 (37.7%)	693 (16.1%)	100 (2.3%)	859 (20.0%)	338 (7.9%)	21 (0.5%)
AD70(N=2088)	Morabito2021	AD	CTX	Prefrontal Cortex	90	Female	10x V3	Nuclei	6940 (4020)	6080 [394, 20000]	2470 (956)	2350 [328, 5630]	238 (11.4%)	3 (0.1%)	269 (12.9%)	180 (8.6%)	206 (9.9%)	1074 (51.4%)	101 (4.8%)	17 (0.8%)
AD71(N=704)	Leng2021	AD	CTX	Superior Frontal Gyrus	91	Male	10x V2	Nuclei	3140 (4230)	1290 [326, 20000]	1480 (1420)	874 [301, 6150]	76 (10.8%)	0 (0%)	198 (28.1%)	55 (7.8%)	41 (5.8%)	308 (43.8%)	24 (3.4%)	2 (0.3%)
AD72(N=2478)	Smith2022	AD	CTX	Somatosensory Cortex	83	Male	10x V3	Nuclei	7260 (3780)	6680 [522, 19900]	3000 (1080)	3000 [332, 6280]	1382 (55.8%)	52 (2.1%)	53 (2.1%)	200 (8.1%)	677 (27.3%)	23 (0.9%)	31 (1.3%)	60 (2.4%)
AD73(N=2413)	Smith2022	AD	CTX	Somatosensory Cortex	87	Male	10x V3	Nuclei	7930 (4090)	7580 [518, 19900]	3010 (1040)	3090 [364, 5730]	1923 (79.7%)	8 (0.3%)	14 (0.6%)	87 (3.6%)	368 (15.3%)	7 (0.3%)	0 (0%)	6 (0.2%)
AD74(N=5011)	Smith2022	AD	CTX	Somatosensory Cortex	79	Male	10x V3	Nuclei	7200 (3530)	6810 [503, 19900]	3000 (995)	3020 [377, 6120]	3687 (73.6%)	27 (0.5%)	3 (0.1%)	7 (0.1%)	974 (19.4%)	12 (0.2%)	199 (4.0%)	102 (2.0%)
AD75(N=3007)	Smith2022	AD	CTX	Somatosensory Cortex	68	Female	10x V3	Nuclei	7560 (4250)	7020 [500, 19800]	2810 (1070)	2850 [304, 6040]	2004 (66.6%)	29 (1.0%)	33 (1.1%)	122 (4.1%)	704 (23.4%)	28 (0.9%)	54 (1.8%)	33 (1.1%)
AD76(N=2587)	Smith2022	AD	CTX	Somatosensory Cortex	85	Female	10x V3	Nuclei	4610 (2900)	3870 [507, 19700]	2140 (921)	2000 [362, 6530]	1488 (57.5%)	28 (1.1%)	7 (0.3%)	44 (1.7%)	934 (36.1%)	67 (2.6%)	6 (0.2%)	13 (0.5%)
AD77(N=2757)	Smith2022	AD	CTX	Somatosensory Cortex	83	Male	10x V3	Nuclei	6610 (3860)	6070 [506, 19300]	2700 (1080)	2700 [322, 5800]	1981 (71.9%)	13 (0.5%)	49 (1.8%)	126 (4.6%)	511 (18.5%)	19 (0.7%)	3 (0.1%)	55 (2.0%)
AD78(N=3516)	Leng2021	AD	CTX	Superior Frontal Gyrus	87	Male	10x V2	Nuclei	1430 (1310)	1030 [321, 14100]	939 (660)	752 [301, 5450]	808 (23.0%)	28 (0.8%)	1163 (33.1%)	337 (9.6%)	138 (3.9%)	695 (19.8%)	320 (9.1%)	27 (0.8%)
AD79(N=1385)	Leng2021	AD	CTX	Superior Frontal Gyrus	50	Male	10x V2	Nuclei	1590 (1890)	763 [336, 15400]	945 (810)	583 [301, 5260]	405 (29.2%)	2 (0.1%)	492 (35.5%)	249 (18.0%)	33 (2.4%)	87 (6.3%)	113 (8.2%)	4 (0.3%)
AD80(N=1381)	Leng2021	AD	CTX	Superior Frontal Gyrus	71	Male	10x V2	Nuclei	1450 (1170)	1000 [334, 6620]	961 (634)	767 [301, 3280]	134 (9.7%)	1 (0.1%)	713 (51.6%)	241 (17.5%)	25 (1.8%)	96 (7.0%)	170 (12.3%)	1 (0.1%)
AD81(N=10413)	Leng2021	AD	CTX	Superior Frontal Gyrus	72	Male	10x V2	Nuclei	1930 (2210)	1030 [322, 19800]	1150 (959)	747 [301, 6420]	1196 (11.5%)	31 (0.3%)	2870 (27.6%)	1663 (16.0%)	971 (9.3%)	3450 (33.1%)	195 (1.9%)	37 (0.4%)
AD82(N=8092)	Leng2021	AD	CTX	Superior Frontal Gyrus	82	Male	10x V2	Nuclei	3540 (3910)	1890 [323, 20000]	1810 (1450)	1230 [301, 6830]	597 (7.4%)	17 (0.2%)	2192 (27.1%)	835 (10.3%)	421 (5.2%)	3702 (45.7%)	311 (3.8%)	17 (0.2%)
AD83(N=8064)	Leng2021	AD	CTX	Superior Frontal Gyrus	60	Male	10x V2	Nuclei	2010 (3410)	793 [321, 19900]	1090 (1280)	614 [301, 6710]	498 (6.2%)	22 (0.3%)	3967 (49.2%)	987 (12.2%)	326 (4.0%)	1952 (24.2%)	287 (3.6%)	25 (0.3%)
AD84(N=4738)	Leng2021	AD	CTX	Superior Frontal Gyrus	77	Male	10x V2	Nuclei	3640 (4340)	1660 [333, 20000]	1720 (1520)	1070 [301, 6720]	501 (10.6%)	8 (0.2%)	1415 (29.9%)	578 (12.2%)	167 (3.5%)	1800 (38.0%)	261 (5.5%)	8 (0.2%)
AD85(N=6676)	Leng2021	AD	CTX	Superior Frontal Gyrus	82	Male	10x V2	Nuclei	2100 (2170)	1330 [324, 18300]	1220 (911)	941 [301, 6260]	957 (14.3%)	168 (2.5%)	2209 (33.1%)	943 (14.1%)	645 (9.7%)	1363 (20.4%)	260 (3.9%)	131 (2.0%)
AD86(N=1017)	Zhou2020	AD	CTX	Dorsolateral Prefrontal Cortex	86	Female	10x V2	Nuclei	2140 (1530)	1710 [501, 19300]	1340 (718)	1180 [364, 7190]	294 (28.9%)	13 (1.3%)	36 (3.5%)	13 (1.3%)	88 (8.7%)	486 (47.8%)	84 (8.3%)	3 (0.3%)
AD87(N=1903)	Zhou2020	AD	CTX	Dorsolateral Prefrontal Cortex	86	Female	10x V2	Nuclei	3620 (3360)	2300 [501, 19000]	2050 (1400)	1570 [336, 6640]	358 (18.8%)	3 (0.2%)	682 (35.8%)	144 (7.6%)	99 (5.2%)	527 (27.7%)	84 (4.4%)	6 (0.3%)
AD88(N=1992)	Zhou2020	AD	CTX	Dorsolateral Prefrontal Cortex	99	Female	10x V2	Nuclei	2990 (3460)	1840 [498, 20000]	1630 (1320)	1210 [355, 6750]	290 (14.6%)	6 (0.3%)	239 (12.0%)	48 (2.4%)	140 (7.0%)	1181 (59.3%)	80 (4.0%)	8 (0.4%)
AD89(N=3658)	Zhou2020	AD	CTX	Dorsolateral Prefrontal Cortex	86	Female	10x V2	Nuclei	2710 (2590)	1940 [500, 19600]	1610 (1050)	1320 [348, 6750]	433 (11.8%)	17 (0.5%)	514 (14.1%)	134 (3.7%)	225 (6.2%)	2206 (60.3%)	117 (3.2%)	12 (0.3%)
AD90(N=1030)	Zhou2020	AD	CTX	Dorsolateral Prefrontal Cortex	83	Female	10x V2	Nuclei	1620 (1180)	1390 [504, 18400]	1040 (530)	955 [329, 6050]	140 (13.6%)	30 (2.9%)	39 (3.8%)	6 (0.6%)	44 (4.3%)	685 (66.5%)	78 (7.6%)	8 (0.8%)
AD91(N=2205)	Zhou2020	AD	CTX	Dorsolateral Prefrontal Cortex	87	Female	10x V2	Nuclei	2840 (2530)	2140 [504, 18800]	1630 (1040)	1400 [315, 6580]	637 (28.9%)	5 (0.2%)	473 (21.5%)	161 (7.3%)	319 (14.5%)	389 (17.6%)	208 (9.4%)	13 (0.6%)
AD92(N=418)	Zhou2020	AD	CTX	Dorsolateral Prefrontal Cortex	86	Female	10x V2	Nuclei	2080 (1410)	1740 [524, 14900]	1280 (638)	1170 [380, 5470]	101 (24.2%)	6 (1.4%)	15 (3.6%)	0 (0%)	8 (1.9%)	263 (62.9%)	24 (5.7%)	1 (0.2%)
AD93(N=1391)	Zhou2020	AD	CTX	Dorsolateral Prefrontal Cortex	86	Female	10x V2	Nuclei	4920 (4260)	3550 [500, 19900]	2520 (1580)	2100 [334, 6830]	218 (15.7%)	15 (1.1%)	515 (37.0%)	235 (16.9%)	103 (7.4%)	246 (17.7%)	49 (3.5%)	10 (0.7%)
AD94(N=1634)	Zhou2020	AD	CTX	Dorsolateral Prefrontal Cortex	82	Male	10x V2	Nuclei	4350 (4140)	2570 [502, 19600]	2250 (1560)	1640 [388, 6660]	275 (16.8%)	5 (0.3%)	582 (35.6%)	118 (7.2%)	166 (10.2%)	396 (24.2%)	84 (5.1%)	8 (0.5%)
AD95(N=666)	Zhou2020	AD	CTX	Dorsolateral Prefrontal Cortex	90	Female	10x V2	Nuclei	2410 (1560)	2040 [499, 10100]	1450 (730)	1330 [386, 4180]	298 (44.7%)	12 (1.8%)	7 (1.1%)	2 (0.3%)	65 (9.8%)	229 (34.4%)	45 (6.8%)	8 (1.2%)
AD96(N=967)	Zhou2020	AD	CTX	Dorsolateral Prefrontal Cortex	102	Female	10x V2	Nuclei	2480 (1790)	2110 [502, 17000]	1510 (815)	1390 [362, 6460]	101 (10.4%)	9 (0.9%)	62 (6.4%)	10 (1.0%)	60 (6.2%)	631 (65.3%)	81 (8.4%)	13 (1.3%)
AD97(N=456)	Zhou2020	AD	CTX	Dorsolateral Prefrontal Cortex	98	Female	10x V2	Nuclei	3340 (3120)	2150 [501, 18500]	1860 (1260)	1440 [311, 6390]	87 (19.1%)	2 (0.4%)	126 (27.6%)	30 (6.6%)	37 (8.1%)	148 (32.5%)	22 (4.8%)	4 (0.9%)
AD98(N=1504)	Zhou2020	AD	CTX	Dorsolateral Prefrontal Cortex	90	Male	10x V2	Nuclei	3660 (3350)	2390 [501, 18900]	2050 (1360)	1600 [390, 7010]	251 (16.7%)	11 (0.7%)	374 (24.9%)	107 (7.1%)	103 (6.8%)	563 (37.4%)	87 (5.8%)	8 (0.5%)
AD99(N=1123)	Zhou2020	AD	CTX	Dorsolateral Prefrontal Cortex	78	Male	10x V2	Nuclei	2420 (2000)	1870 [503, 16600]	1460 (882)	1260 [371, 6260]	191 (17.0%)	10 (0.9%)	116 (10.3%)	22 (2.0%)	148 (13.2%)	540 (48.1%)	88 (7.8%)	8 (0.7%)
AD100(N=512)	Zhou2020	AD	CTX	Dorsolateral Prefrontal Cortex	86	Male	10x V2	Nuclei	3130 (3140)	2100 [502, 18300]	1710 (1200)	1370 [381, 6350]	97 (18.9%)	12 (2.3%)	91 (17.8%)	27 (5.3%)	29 (5.7%)	199 (38.9%)	49 (9.6%)	8 (1.6%)
AD101(N=330)	Zhou2020	AD	CTX	Dorsolateral Prefrontal Cortex	90	Female	10x V2	Nuclei	1370 (659)	1270 [344, 4720]	933 (370)	886 [305, 2470]	53 (16.1%)	5 (1.5%)	4 (1.2%)	0 (0%)	14 (4.2%)	211 (63.9%)	42 (12.7%)	1 (0.3%)
AD102(N=1545)	Zhou2020	AD	CTX	Dorsolateral Prefrontal Cortex	89	Female	10x V2	Nuclei	3680 (3060)	2630 [504, 19500]	2070 (1300)	1700 [393, 6960]	279 (18.1%)	50 (3.2%)	711 (46.0%)	98 (6.3%)	62 (4.0%)	269 (17.4%)	40 (2.6%)	36 (2.3%)
AD103(N=1500)	Zhou2020	AD	CTX	Dorsolateral Prefrontal Cortex	90	Female	10x V2	Nuclei	5470 (4630)	3820 [500, 20000]	2710 (1680)	2330 [363, 6960]	245 (16.3%)	24 (1.6%)	684 (45.6%)	136 (9.1%)	71 (4.7%)	243 (16.2%)	79 (5.3%)	18 (1.2%)
AD104(N=479)	Zhou2020	AD	CTX	Dorsolateral Prefrontal Cortex	101	Female	10x V2	Nuclei	1610 (849)	1500 [495, 9580]	1060 (437)	1020 [356, 4020]	146 (30.5%)	6 (1.3%)	14 (2.9%)	1 (0.2%)	43 (9.0%)	208 (43.4%)	57 (11.9%)	4 (0.8%)
AD105(N=307)	Zhou2020	AD	CTX	Dorsolateral Prefrontal Cortex	86	Male	10x V2	Nuclei	1920 (1130)	1640 [475, 7110]	1240 (573)	1170 [369, 3450]	119 (38.8%)	2 (0.7%)	5 (1.6%)	2 (0.7%)	3 (1.0%)	149 (48.5%)	26 (8.5%)	1 (0.3%)
AD106(N=1089)	Zhou2020	AD	CTX	Dorsolateral Prefrontal Cortex	89	Male	10x V2	Nuclei	2990 (1990)	2470 [500, 18700]	1740 (853)	1580 [363, 6860]	459 (42.1%)	11 (1.0%)	45 (4.1%)	9 (0.8%)	89 (8.2%)	278 (25.5%)	194 (17.8%)	4 (0.4%)
AD107(N=3405)	Smith2022	AD	CTX	Entorhinal Cortex	79	Male	10x V3	Nuclei	6230 (4180)	4960 [503, 19900]	2610 (1180)	2410 [354, 6040]	1865 (54.8%)	73 (2.1%)	1 (0.0%)	19 (0.6%)	1215 (35.7%)	51 (1.5%)	23 (0.7%)	158 (4.6%)
AD108(N=1278)	Smith2022	AD	CTX	Entorhinal Cortex	85	Female	10x V3	Nuclei	2750 (2000)	2230 [502, 19900]	1500 (779)	1380 [387, 5610]	589 (46.1%)	51 (4.0%)	14 (1.1%)	42 (3.3%)	410 (32.1%)	38 (3.0%)	43 (3.4%)	91 (7.1%)
AD109(N=4244)	Leng2021	AD	CTX	Entorhinal Cortex	91	Male	10x V2	Nuclei	1900 (2370)	1200 [327, 19800]	1070 (875)	819 [301, 6400]	562 (13.2%)	42 (1.0%)	938 (22.1%)	306 (7.2%)	415 (9.8%)	1640 (38.6%)	297 (7.0%)	44 (1.0%)
AD110(N=1161)	Smith2022	AD	CTX	Entorhinal Cortex	87	Male	10x V3	Nuclei	4850 (4230)	3750 [499, 19800]	1990 (1200)	1880 [349, 5200]	571 (49.2%)	44 (3.8%)	18 (1.6%)	35 (3.0%)	401 (34.5%)	32 (2.8%)	40 (3.4%)	20 (1.7%)
AD111(N=2116)	Leng2021	AD	CTX	Entorhinal Cortex	87	Male	10x V2	Nuclei	1090 (897)	808 [343, 8550]	759 (505)	603 [301, 3910]	203 (9.6%)	18 (0.9%)	519 (24.5%)	171 (8.1%)	232 (11.0%)	568 (26.8%)	383 (18.1%)	22 (1.0%)
AD112(N=2951)	Smith2022	AD	CTX	Entorhinal Cortex	83	Male	10x V3	Nuclei	7220 (3790)	6820 [502, 19900]	2960 (1090)	2960 [329, 6420]	1170 (39.6%)	9 (0.3%)	9 (0.3%)	41 (1.4%)	1532 (51.9%)	53 (1.8%)	109 (3.7%)	28 (0.9%)
AD113(N=2226)	Smith2022	AD	CTX	Entorhinal Cortex	83	Male	10x V3	Nuclei	9240 (4940)	9030 [506, 20000]	3120 (1150)	3230 [385, 5770]	1047 (47.0%)	11 (0.5%)	17 (0.8%)	76 (3.4%)	934 (42.0%)	31 (1.4%)	21 (0.9%)	89 (4.0%)
AD114(N=8095)	Leng2021	AD	CTX	Entorhinal Cortex	82	Male	10x V2	Nuclei	1760 (2230)	813 [324, 16700]	1030 (1000)	605 [301, 6210]	1338 (16.5%)	61 (0.8%)	1410 (17.4%)	1146 (14.2%)	1303 (16.1%)	2364 (29.2%)	381 (4.7%)	92 (1.1%)
AD115(N=2012)	Leng2021	AD	CTX	Entorhinal Cortex	60	Male	10x V2	Nuclei	2200 (3080)	590 [322, 19200]	1200 (1270)	477 [301, 6280]	118 (5.9%)	2 (0.1%)	848 (42.1%)	313 (15.6%)	132 (6.6%)	411 (20.4%)	182 (9.0%)	6 (0.3%)
AD116(N=1665)	Leng2021	AD	CTX	Entorhinal Cortex	77	Male	10x V2	Nuclei	752 (568)	597 [355, 14900]	502 (251)	427 [301, 4940]	407 (24.4%)	21 (1.3%)	448 (26.9%)	69 (4.1%)	103 (6.2%)	300 (18.0%)	301 (18.1%)	16 (1.0%)
AD117(N=586)	Leng2021	AD	CTX	Entorhinal Cortex	71	Male	10x V2	Nuclei	711 (426)	558 [345, 3430]	523 (261)	432 [301, 1950]	14 (2.4%)	0 (0%)	351 (59.9%)	63 (10.8%)	1 (0.2%)	125 (21.3%)	31 (5.3%)	1 (0.2%)
AD118(N=7366)	Leng2021	AD	CTX	Entorhinal Cortex	72	Male	10x V2	Nuclei	1680 (2190)	799 [320, 19900]	991 (930)	601 [301, 6560]	835 (11.3%)	31 (0.4%)	1253 (17.0%)	811 (11.0%)	1092 (14.8%)	2943 (40.0%)	369 (5.0%)	32 (0.4%)
AD119(N=4245)	Smith2022	AD	CTX	Entorhinal Cortex	68	Female	10x V3	Nuclei	5900 (3500)	5820 [504, 20000]	2530 (1090)	2680 [384, 6110]	2629 (61.9%)	89 (2.1%)	153 (3.6%)	289 (6.8%)	773 (18.2%)	58 (1.4%)	168 (4.0%)	86 (2.0%)
AD120(N=3122)	Leng2021	AD	CTX	Entorhinal Cortex	50	Male	10x V2	Nuclei	1380 (1460)	751 [337, 13700]	855 (675)	569 [301, 5060]	313 (10.0%)	8 (0.3%)	1527 (48.9%)	636 (20.4%)	108 (3.5%)	288 (9.2%)	229 (7.3%)	13 (0.4%)
CTE121(N=3144)	Chancellor2021	CTE	WM	Dorsolateral Frontal White Matter	70	Male	inDrops V3	Nuclei	738 (476)	593 [334, 9490]	520 (278)	428 [301, 4170]	592 (18.8%)	12 (0.4%)	42 (1.3%)	63 (2.0%)	188 (6.0%)	2042 (64.9%)	183 (5.8%)	22 (0.7%)
CTE122(N=4082)	Chancellor2021	CTE	WM	Dorsolateral Frontal White Matter	65	Male	inDrops V3	Nuclei	1050 (1300)	721 [334, 17600]	602 (543)	442 [301, 5810]	193 (4.7%)	12 (0.3%)	290 (7.1%)	96 (2.4%)	104 (2.5%)	3075 (75.3%)	300 (7.3%)	12 (0.3%)
CTE123(N=981)	Chancellor2021	CTE	WM	Dorsolateral Frontal White Matter	69	Male	inDrops V3	Nuclei	1030 (1120)	713 [345, 12900]	567 (433)	427 [301, 4490]	19 (1.9%)	7 (0.7%)	53 (5.4%)	30 (3.1%)	189 (19.3%)	572 (58.3%)	100 (10.2%)	11 (1.1%)
CTE124(N=698)	Chancellor2021	CTE	WM	Dorsolateral Frontal White Matter	38	Male	inDrops V3	Nuclei	2030 (2520)	909 [387, 15400]	1020 (993)	560 [301, 5100]	31 (4.4%)	0 (0%)	396 (56.7%)	58 (8.3%)	0 (0%)	183 (26.2%)	28 (4.0%)	2 (0.3%)
CTE125(N=1371)	Chancellor2021	CTE	WM	Dorsolateral Frontal White Matter	47	Male	inDrops V3	Nuclei	780 (516)	624 [346, 8360]	544 (284)	458 [301, 3780]	299 (21.8%)	1 (0.1%)	26 (1.9%)	11 (0.8%)	71 (5.2%)	763 (55.7%)	198 (14.4%)	2 (0.1%)
CTE126(N=524)	Chancellor2021	CTE	WM	Dorsolateral Frontal White Matter	57	Male	inDrops V3	Nuclei	1280 (1220)	838 [359, 9870]	796 (590)	582 [301, 4110]	188 (35.9%)	5 (1.0%)	135 (25.8%)	31 (5.9%)	18 (3.4%)	54 (10.3%)	92 (17.6%)	1 (0.2%)
CTE127(N=1136)	Chancellor2021	CTE	WM	Dorsolateral Frontal White Matter	49	Male	inDrops V3	Nuclei	769 (452)	662 [344, 6980]	476 (220)	420 [301, 3040]	119 (10.5%)	4 (0.4%)	24 (2.1%)	22 (1.9%)	20 (1.8%)	792 (69.7%)	153 (13.5%)	2 (0.2%)
CTE128(N=1280)	Chancellor2021	CTE	WM	Dorsolateral Frontal White Matter	52	Male	inDrops V3	Nuclei	1090 (1080)	753 [350, 17900]	681 (518)	504 [301, 6640]	370 (28.9%)	12 (0.9%)	97 (7.6%)	51 (4.0%)	205 (16.0%)	463 (36.2%)	67 (5.2%)	15 (1.2%)
Ctl129(N=2952)	Franjic2022	Ctl	HIP	Hippocampus CA2/4	51	Male	10x V3	Nuclei	2550 (2670)	1900 [553, 20000]	1380 (894)	1180 [414, 6300]	497 (16.8%)	64 (2.2%)	157 (5.3%)	139 (4.7%)	312 (10.6%)	1367 (46.3%)	402 (13.6%)	14 (0.5%)
Ctl130(N=9511)	Franjic2022	Ctl	CTX	Entorhinal Cortex	79	Female	10x V3	Nuclei	4060 (3970)	2080 [500, 20000]	1930 (1300)	1350 [386, 6260]	1232 (13.0%)	98 (1.0%)	3062 (32.2%)	1014 (10.7%)	893 (9.4%)	2383 (25.1%)	755 (7.9%)	74 (0.8%)
Ctl131(N=3102)	Franjic2022	Ctl	HIP	Hippocampus CA2/4	79	Female	10x V3	Nuclei	4130 (4350)	2390 [506, 19900]	1950 (1280)	1490 [390, 6270]	570 (18.4%)	52 (1.7%)	432 (13.9%)	66 (2.1%)	791 (25.5%)	989 (31.9%)	176 (5.7%)	26 (0.8%)
Ctl132(N=2068)	Gerrits2021	Ctl	CTX	Occipital Cortex	72	Male	10x V3	Nuclei	1710 (1480)	1310 [333, 14000]	1030 (615)	899 [302, 4370]	335 (16.2%)	23 (1.1%)	53 (2.6%)	121 (5.9%)	532 (25.7%)	879 (42.5%)	14 (0.7%)	111 (5.4%)
Ctl133(N=1885)	Gerrits2021	Ctl	CTX	Occipital Cortex	66	Male	10x V3	Nuclei	3120 (2800)	2050 [334, 19500]	1530 (986)	1270 [301, 5600]	997 (52.9%)	40 (2.1%)	81 (4.3%)	167 (8.9%)	336 (17.8%)	85 (4.5%)	6 (0.3%)	173 (9.2%)
Ctl134(N=2481)	Gerrits2021	Ctl	CTX	Occipital Cortex	65	Female	10x V3	Nuclei	2520 (2770)	1270 [335, 19800]	1280 (977)	897 [301, 5350]	787 (31.7%)	111 (4.5%)	13 (0.5%)	13 (0.5%)	1327 (53.5%)	134 (5.4%)	1 (0.0%)	95 (3.8%)
Ctl135(N=3106)	Gerrits2021	Ctl	CTX	Occipital Cortex	60	Male	10x V3	Nuclei	1570 (1330)	1160 [333, 17500]	968 (551)	822 [301, 5340]	979 (31.5%)	127 (4.1%)	25 (0.8%)	10 (0.3%)	1235 (39.8%)	46 (1.5%)	2 (0.1%)	682 (22.0%)
Ctl136(N=2561)	Gerrits2021	Ctl	CTX	Occipital Cortex	73	Female	10x V3	Nuclei	1100 (872)	887 [326, 13300]	749 (404)	662 [301, 5060]	212 (8.3%)	115 (4.5%)	30 (1.2%)	20 (0.8%)	1454 (56.8%)	517 (20.2%)	3 (0.1%)	210 (8.2%)
Ctl137(N=2185)	Gerrits2021	Ctl	CTX	Occipital Cortex	77	Male	10x V3	Nuclei	2000 (1700)	1470 [335, 15600]	1090 (650)	931 [301, 4990]	1057 (48.4%)	72 (3.3%)	22 (1.0%)	7 (0.3%)	739 (33.8%)	81 (3.7%)	7 (0.3%)	200 (9.2%)
Ctl138(N=1294)	Gerrits2021	Ctl	CTX	Occipital Cortex	78	Female	10x V3	Nuclei	2500 (2330)	1750 [330, 18800]	1370 (872)	1150 [301, 6020]	525 (40.6%)	27 (2.1%)	14 (1.1%)	10 (0.8%)	512 (39.6%)	72 (5.6%)	5 (0.4%)	129 (10.0%)
Ctl139(N=6559)	Gerrits2021	Ctl	CTX	Occipital Cortex	78	Male	10x V3	Nuclei	1660 (2160)	459 [329, 19400]	947 (863)	391 [301, 5890]	1123 (17.1%)	173 (2.6%)	78 (1.2%)	143 (2.2%)	1528 (23.3%)	2949 (45.0%)	21 (0.3%)	544 (8.3%)
Ctl140(N=3976)	Garcia2022	Ctl	BG	Caudate	67	Male	10x V3	Nuclei	13900 (11600)	10700 [486, 50000]	3730 (1870)	3740 [313, 9110]	1204 (30.3%)	117 (2.9%)	1560 (39.2%)	291 (7.3%)	227 (5.7%)	359 (9.0%)	164 (4.1%)	54 (1.4%)
Ctl141(N=2298)	Gerrits2021	Ctl	CTX	Occipitotemporal Cortex	72	Male	10x V3	Nuclei	1630 (1300)	1330 [345, 18800]	994 (540)	898 [302, 5490]	275 (12.0%)	30 (1.3%)	21 (0.9%)	33 (1.4%)	451 (19.6%)	1435 (62.4%)	14 (0.6%)	39 (1.7%)
Ctl142(N=2764)	Gerrits2021	Ctl	CTX	Occipitotemporal Cortex	66	Male	10x V3	Nuclei	1740 (1370)	1360 [333, 16900]	1060 (593)	922 [301, 4910]	725 (26.2%)	15 (0.5%)	17 (0.6%)	39 (1.4%)	326 (11.8%)	1569 (56.8%)	2 (0.1%)	71 (2.6%)
Ctl143(N=1874)	Gerrits2021	Ctl	CTX	Occipitotemporal Cortex	65	Female	10x V3	Nuclei	2470 (2800)	1330 [341, 19400]	1270 (969)	928 [301, 5780]	714 (38.1%)	69 (3.7%)	13 (0.7%)	6 (0.3%)	832 (44.4%)	121 (6.5%)	1 (0.1%)	118 (6.3%)
Ctl144(N=3458)	Gerrits2021	Ctl	CTX	Occipitotemporal Cortex	60	Male	10x V3	Nuclei	2140 (1740)	1520 [327, 18200]	1230 (681)	1030 [301, 5770]	1090 (31.5%)	149 (4.3%)	14 (0.4%)	14 (0.4%)	1553 (44.9%)	209 (6.0%)	4 (0.1%)	425 (12.3%)
Ctl145(N=3461)	Gerrits2021	Ctl	CTX	Occipitotemporal Cortex	73	Female	10x V3	Nuclei	2040 (1400)	1760 [335, 19100]	1210 (557)	1140 [301, 5240]	375 (10.8%)	551 (15.9%)	14 (0.4%)	10 (0.3%)	1794 (51.8%)	363 (10.5%)	4 (0.1%)	350 (10.1%)
Ctl146(N=1167)	Gerrits2021	Ctl	CTX	Occipitotemporal Cortex	77	Male	10x V3	Nuclei	1920 (1520)	1410 [348, 12300]	1090 (617)	914 [302, 4300]	401 (34.4%)	17 (1.5%)	3 (0.3%)	3 (0.3%)	594 (50.9%)	90 (7.7%)	1 (0.1%)	58 (5.0%)
Ctl147(N=2392)	Gerrits2021	Ctl	CTX	Occipitotemporal Cortex	78	Female	10x V3	Nuclei	2460 (2180)	1650 [331, 16900]	1330 (832)	1090 [301, 5340]	906 (37.9%)	65 (2.7%)	12 (0.5%)	14 (0.6%)	887 (37.1%)	292 (12.2%)	3 (0.1%)	213 (8.9%)
Ctl148(N=3032)	Gerrits2021	Ctl	CTX	Occipitotemporal Cortex	78	Male	10x V3	Nuclei	2070 (1590)	1690 [336, 14700]	1220 (659)	1120 [301, 4690]	489 (16.1%)	305 (10.1%)	5 (0.2%)	11 (0.4%)	1489 (49.1%)	251 (8.3%)	4 (0.1%)	478 (15.8%)
Ctl149(N=6726)	Garcia2022	Ctl	BG	Caudate	70	Male	10x V3	Nuclei	12400 (10900)	8360 [473, 49900]	3600 (1970)	3320 [306, 9490]	1631 (24.2%)	94 (1.4%)	2575 (38.3%)	341 (5.1%)	526 (7.8%)	1133 (16.8%)	385 (5.7%)	41 (0.6%)
Ctl150(N=7936)	Lau2020	Ctl	CTX	Prefrontal Cortex	74	Female	10x V3	Nuclei	5430 (4290)	4180 [499, 20000]	2400 (1330)	2190 [331, 6590]	1405 (17.7%)	9 (0.1%)	2990 (37.7%)	1408 (17.7%)	84 (1.1%)	1185 (14.9%)	815 (10.3%)	40 (0.5%)
Ctl151(N=11578)	Lau2020	Ctl	CTX	Prefrontal Cortex	85	Male	10x V3	Nuclei	4550 (4160)	2930 [500, 20000]	2140 (1330)	1720 [388, 6650]	537 (4.6%)	28 (0.2%)	3963 (34.2%)	2091 (18.1%)	326 (2.8%)	3854 (33.3%)	737 (6.4%)	42 (0.4%)
Ctl152(N=1940)	Morabito2021	Ctl	CTX	Prefrontal Cortex	79	Female	10x V3	Nuclei	6100 (3520)	5420 [452, 19800]	2350 (898)	2270 [366, 5310]	225 (11.6%)	2 (0.1%)	44 (2.3%)	117 (6.0%)	135 (7.0%)	1256 (64.7%)	155 (8.0%)	6 (0.3%)
Ctl153(N=1924)	Lau2020	Ctl	CTX	Prefrontal Cortex	89	Male	10x V3	Nuclei	1050 (719)	820 [399, 7820]	718 (371)	613 [304, 3130]	691 (35.9%)	19 (1.0%)	237 (12.3%)	97 (5.0%)	42 (2.2%)	510 (26.5%)	306 (15.9%)	22 (1.1%)
Ctl154(N=1230)	Mathys2019	Ctl	CTX	Prefrontal Cortex	87	Male	10x V2	Nuclei	2930 (3480)	1180 [332, 17800]	1610 (1480)	876 [301, 6590]	47 (3.8%)	0 (0%)	319 (25.9%)	104 (8.5%)	35 (2.8%)	660 (53.7%)	65 (5.3%)	0 (0%)
Ctl155(N=2145)	Morabito2021	Ctl	CTX	Prefrontal Cortex	90	Male	10x V3	Nuclei	4900 (2760)	4510 [355, 19400]	2030 (775)	1970 [309, 5250]	190 (8.9%)	11 (0.5%)	20 (0.9%)	34 (1.6%)	123 (5.7%)	1657 (77.2%)	72 (3.4%)	38 (1.8%)
Ctl156(N=1397)	Mathys2019	Ctl	CTX	Prefrontal Cortex	80	Male	10x V2	Nuclei	3430 (4140)	1470 [325, 19700]	1840 (1640)	1080 [301, 7100]	101 (7.2%)	1 (0.1%)	366 (26.2%)	93 (6.7%)	52 (3.7%)	738 (52.8%)	45 (3.2%)	1 (0.1%)
Ctl157(N=5967)	Lau2020	Ctl	CTX	Prefrontal Cortex	79	Female	10x V3	Nuclei	5320 (4430)	3890 [499, 20000]	2350 (1390)	2090 [344, 6390]	199 (3.3%)	42 (0.7%)	3486 (58.4%)	1203 (20.2%)	228 (3.8%)	274 (4.6%)	508 (8.5%)	27 (0.5%)
Ctl158(N=2190)	Morabito2021	Ctl	CTX	Prefrontal Cortex	83	Male	10x V3	Nuclei	3840 (2440)	3380 [356, 19400]	1690 (710)	1650 [303, 4890]	116 (5.3%)	13 (0.6%)	13 (0.6%)	2 (0.1%)	134 (6.1%)	1852 (84.6%)	53 (2.4%)	7 (0.3%)
Ctl159(N=1077)	Mathys2019	Ctl	CTX	Prefrontal Cortex	90	Male	10x V2	Nuclei	5300 (4040)	4410 [350, 19900]	2750 (1620)	2660 [307, 6880]	45 (4.2%)	0 (0%)	517 (48.0%)	218 (20.2%)	31 (2.9%)	200 (18.6%)	65 (6.0%)	1 (0.1%)
Ctl160(N=4445)	Lau2020	Ctl	CTX	Prefrontal Cortex	93	Male	10x V3	Nuclei	4270 (3850)	3010 [500, 20000]	2010 (1250)	1720 [354, 6490]	707 (15.9%)	18 (0.4%)	1510 (34.0%)	744 (16.7%)	420 (9.4%)	504 (11.3%)	525 (11.8%)	17 (0.4%)
Ctl161(N=493)	Mathys2019	Ctl	CTX	Prefrontal Cortex	90	Female	10x V2	Nuclei	3110 (3050)	1770 [358, 18500]	1760 (1280)	1260 [301, 6420]	40 (8.1%)	0 (0%)	163 (33.1%)	18 (3.7%)	29 (5.9%)	214 (43.4%)	27 (5.5%)	2 (0.4%)
Ctl162(N=360)	Mathys2019	Ctl	CTX	Prefrontal Cortex	83	Male	10x V2	Nuclei	2950 (2760)	1880 [397, 19500]	1700 (1140)	1320 [333, 6490]	70 (19.4%)	0 (0%)	77 (21.4%)	6 (1.7%)	13 (3.6%)	150 (41.7%)	43 (11.9%)	1 (0.3%)
Ctl163(N=557)	Mathys2019	Ctl	CTX	Prefrontal Cortex	87	Female	10x V2	Nuclei	5460 (4240)	4690 [432, 19900]	2670 (1600)	2570 [343, 6640]	23 (4.1%)	0 (0%)	337 (60.5%)	32 (5.7%)	3 (0.5%)	152 (27.3%)	8 (1.4%)	2 (0.4%)
Ctl164(N=718)	Mathys2019	Ctl	CTX	Prefrontal Cortex	81	Male	10x V2	Nuclei	5090 (4360)	4240 [363, 19800]	2520 (1680)	2490 [308, 6660]	37 (5.2%)	1 (0.1%)	430 (59.9%)	60 (8.4%)	17 (2.4%)	138 (19.2%)	35 (4.9%)	0 (0%)
Ctl165(N=810)	Mathys2019	Ctl	CTX	Prefrontal Cortex	88	Female	10x V2	Nuclei	3890 (3890)	1960 [346, 19500]	2040 (1600)	1350 [310, 6500]	67 (8.3%)	3 (0.4%)	287 (35.4%)	137 (16.9%)	59 (7.3%)	209 (25.8%)	37 (4.6%)	11 (1.4%)
Ctl166(N=683)	Mathys2019	Ctl	CTX	Prefrontal Cortex	90	Female	10x V2	Nuclei	5330 (3470)	5030 [340, 18700]	2870 (1460)	3010 [301, 6630]	20 (2.9%)	0 (0%)	471 (69.0%)	89 (13.0%)	11 (1.6%)	80 (11.7%)	11 (1.6%)	1 (0.1%)
Ctl167(N=5710)	Garcia2022	Ctl	BG	Caudate	82	Female	10x V3	Nuclei	10000 (10800)	5370 [490, 49900]	3090 (1820)	2480 [316, 9260]	1312 (23.0%)	106 (1.9%)	1206 (21.1%)	188 (3.3%)	583 (10.2%)	1973 (34.6%)	276 (4.8%)	66 (1.2%)
Ctl168(N=62)	Mathys2019	Ctl	CTX	Prefrontal Cortex	80	Male	10x V2	Nuclei	1470 (654)	1320 [443, 3640]	1050 (391)	971 [372, 2290]	8 (12.9%)	0 (0%)	1 (1.6%)	0 (0%)	1 (1.6%)	49 (79.0%)	3 (4.8%)	0 (0%)
Ctl169(N=337)	Mathys2019	Ctl	CTX	Prefrontal Cortex	82	Female	10x V2	Nuclei	1740 (1640)	1170 [341, 15200]	1130 (778)	865 [301, 5780]	34 (10.1%)	1 (0.3%)	56 (16.6%)	10 (3.0%)	3 (0.9%)	192 (57.0%)	39 (11.6%)	2 (0.6%)
Ctl170(N=881)	Mathys2019	Ctl	CTX	Prefrontal Cortex	79	Female	10x V2	Nuclei	3640 (4450)	1240 [336, 19800]	1810 (1710)	893 [301, 6840]	93 (10.6%)	1 (0.1%)	202 (22.9%)	93 (10.6%)	39 (4.4%)	419 (47.6%)	32 (3.6%)	2 (0.2%)
Ctl171(N=2035)	Mathys2019	Ctl	CTX	Prefrontal Cortex	90	Female	10x V2	Nuclei	4530 (4080)	2830 [328, 19900]	2320 (1590)	1830 [302, 6810]	120 (5.9%)	0 (0%)	897 (44.1%)	272 (13.4%)	59 (2.9%)	558 (27.4%)	119 (5.8%)	10 (0.5%)
Ctl172(N=823)	Mathys2019	Ctl	CTX	Prefrontal Cortex	88	Female	10x V2	Nuclei	4660 (4040)	3370 [357, 20000]	2360 (1590)	2060 [310, 6880]	10 (1.2%)	0 (0%)	412 (50.1%)	71 (8.6%)	13 (1.6%)	271 (32.9%)	46 (5.6%)	0 (0%)
Ctl173(N=6127)	Garcia2022	Ctl	BG	Caudate	83	Female	10x V3	Nuclei	10600 (8850)	7910 [485, 49900]	3300 (1610)	3150 [321, 9150]	1042 (17.0%)	131 (2.1%)	2081 (34.0%)	293 (4.8%)	314 (5.1%)	1950 (31.8%)	260 (4.2%)	56 (0.9%)
Ctl174(N=540)	Mathys2019	Ctl	CTX	Prefrontal Cortex	84	Female	10x V2	Nuclei	5660 (4540)	5010 [359, 19400]	2810 (1730)	2920 [314, 6590]	26 (4.8%)	1 (0.2%)	289 (53.5%)	91 (16.9%)	12 (2.2%)	92 (17.0%)	27 (5.0%)	2 (0.4%)
Ctl175(N=556)	Mathys2019	Ctl	CTX	Prefrontal Cortex	86	Male	10x V2	Nuclei	4240 (3640)	3000 [329, 18500]	2290 (1510)	1990 [301, 6610]	26 (4.7%)	1 (0.2%)	267 (48.0%)	76 (13.7%)	19 (3.4%)	129 (23.2%)	37 (6.7%)	1 (0.2%)
Ctl176(N=10539)	Lau2020	Ctl	CTX	Prefrontal Cortex	78	Male	10x V3	Nuclei	4350 (4060)	2800 [500, 20000]	2050 (1300)	1660 [370, 7130]	1465 (13.9%)	21 (0.2%)	4342 (41.2%)	1105 (10.5%)	551 (5.2%)	2535 (24.1%)	484 (4.6%)	36 (0.3%)
Ctl177(N=676)	Mathys2019	Ctl	CTX	Prefrontal Cortex	90	Female	10x V2	Nuclei	3920 (4210)	1340 [350, 20000]	1980 (1680)	985 [301, 6580]	44 (6.5%)	1 (0.1%)	237 (35.1%)	33 (4.9%)	8 (1.2%)	344 (50.9%)	8 (1.2%)	1 (0.1%)
Ctl178(N=4044)	Garcia2022	Ctl	BG	Caudate	80	Male	10x V3	Nuclei	11700 (12300)	6150 [492, 50000]	3320 (2070)	2570 [311, 8860]	550 (13.6%)	106 (2.6%)	918 (22.7%)	78 (1.9%)	287 (7.1%)	1869 (46.2%)	161 (4.0%)	75 (1.9%)
Ctl179(N=322)	Mathys2019	Ctl	CTX	Prefrontal Cortex	80	Female	10x V2	Nuclei	5050 (4140)	4130 [364, 19600]	2580 (1650)	2500 [304, 6770]	3 (0.9%)	0 (0%)	194 (60.2%)	40 (12.4%)	17 (5.3%)	60 (18.6%)	8 (2.5%)	0 (0%)
Ctl180(N=1960)	Morabito2021	Ctl	CTX	Prefrontal Cortex	90	Female	10x V3	Nuclei	6140 (3750)	5340 [402, 19900]	2300 (928)	2180 [328, 5660]	145 (7.4%)	4 (0.2%)	31 (1.6%)	76 (3.9%)	208 (10.6%)	1372 (70.0%)	113 (5.8%)	11 (0.6%)
Ctl181(N=1201)	Mathys2019	Ctl	CTX	Prefrontal Cortex	89	Female	10x V2	Nuclei	4420 (4200)	2510 [348, 20000]	2280 (1690)	1650 [302, 6720]	51 (4.2%)	1 (0.1%)	466 (38.8%)	131 (10.9%)	32 (2.7%)	471 (39.2%)	43 (3.6%)	6 (0.5%)
Ctl182(N=8638)	Lau2020	Ctl	CTX	Prefrontal Cortex	94	Female	10x V3	Nuclei	4410 (3660)	3230 [500, 20000]	2040 (1140)	1760 [315, 6600]	794 (9.2%)	55 (0.6%)	2590 (30.0%)	768 (8.9%)	881 (10.2%)	3019 (35.0%)	478 (5.5%)	53 (0.6%)
Ctl183(N=1072)	Mathys2019	Ctl	CTX	Prefrontal Cortex	85	Male	10x V2	Nuclei	3660 (2650)	3340 [332, 19200]	2080 (1180)	2110 [301, 6430]	30 (2.8%)	2 (0.2%)	712 (66.4%)	135 (12.6%)	19 (1.8%)	135 (12.6%)	39 (3.6%)	0 (0%)
Ctl184(N=2948)	Morabito2021	Ctl	CTX	Prefrontal Cortex	79	Male	10x V3	Nuclei	7970 (3890)	7510 [414, 19700]	2790 (927)	2740 [332, 5710]	352 (11.9%)	7 (0.2%)	80 (2.7%)	147 (5.0%)	119 (4.0%)	2124 (72.0%)	109 (3.7%)	10 (0.3%)
Ctl185(N=2389)	Mathys2019	Ctl	CTX	Prefrontal Cortex	77	Male	10x V2	Nuclei	3350 (2770)	2840 [337, 18000]	1950 (1300)	1900 [302, 6340]	140 (5.9%)	4 (0.2%)	1134 (47.5%)	401 (16.8%)	62 (2.6%)	533 (22.3%)	102 (4.3%)	13 (0.5%)
Ctl186(N=1864)	Morabito2021	Ctl	CTX	Prefrontal Cortex	79	Male	10x V3	Nuclei	7120 (4310)	6610 [349, 19800]	2480 (1060)	2480 [303, 5400]	95 (5.1%)	6 (0.3%)	94 (5.0%)	306 (16.4%)	157 (8.4%)	1056 (56.7%)	133 (7.1%)	17 (0.9%)
Ctl187(N=4380)	Lau2020	Ctl	CTX	Prefrontal Cortex	90	Male	10x V3	Nuclei	6060 (4920)	4230 [500, 20000]	2600 (1490)	2250 [390, 6360]	316 (7.2%)	25 (0.6%)	1568 (35.8%)	986 (22.5%)	180 (4.1%)	1060 (24.2%)	223 (5.1%)	22 (0.5%)
Ctl188(N=559)	Lau2020	Ctl	CTX	Prefrontal Cortex	87	Male	10x V3	Nuclei	1970 (1440)	1570 [501, 15700]	1140 (570)	1020 [395, 5580]	85 (15.2%)	5 (0.9%)	19 (3.4%)	24 (4.3%)	71 (12.7%)	223 (39.9%)	120 (21.5%)	12 (2.1%)
Ctl189(N=1150)	Mathys2019	Ctl	CTX	Prefrontal Cortex	88	Male	10x V2	Nuclei	3250 (3280)	1820 [339, 18900]	1790 (1380)	1290 [301, 6630]	37 (3.2%)	0 (0%)	484 (42.1%)	125 (10.9%)	42 (3.7%)	400 (34.8%)	62 (5.4%)	0 (0%)
Ctl190(N=742)	Mathys2019	Ctl	CTX	Prefrontal Cortex	90	Female	10x V2	Nuclei	2590 (2110)	2200 [348, 14500]	1590 (1010)	1490 [302, 5650]	24 (3.2%)	0 (0%)	415 (55.9%)	73 (9.8%)	7 (0.9%)	169 (22.8%)	53 (7.1%)	1 (0.1%)
Ctl191(N=3035)	Morabito2021	Ctl	CTX	Prefrontal Cortex	79	Male	10x V3	Nuclei	8030 (3910)	7540 [440, 20000]	2770 (937)	2710 [336, 5900]	198 (6.5%)	4 (0.1%)	238 (7.8%)	187 (6.2%)	222 (7.3%)	2056 (67.7%)	122 (4.0%)	8 (0.3%)
Ctl192(N=884)	Mathys2019	Ctl	CTX	Prefrontal Cortex	90	Female	10x V2	Nuclei	7030 (5520)	6170 [329, 20000]	3240 (1970)	3340 [302, 6950]	38 (4.3%)	4 (0.5%)	452 (51.1%)	102 (11.5%)	31 (3.5%)	199 (22.5%)	43 (4.9%)	15 (1.7%)
Ctl193(N=5323)	Garcia2022	Ctl	BG	Putamen	67	Male	10x V3	Nuclei	10600 (11500)	5370 [546, 50000]	2900 (2020)	2460 [431, 8470]	518 (9.7%)	277 (5.2%)	2392 (44.9%)	218 (4.1%)	347 (6.5%)	1170 (22.0%)	264 (5.0%)	137 (2.6%)
Ctl194(N=7665)	Garcia2022	Ctl	BG	Putamen	70	Male	10x V3	Nuclei	13100 (11100)	9920 [483, 50000]	3700 (2040)	3690 [303, 9630]	1246 (16.3%)	292 (3.8%)	3621 (47.2%)	362 (4.7%)	502 (6.5%)	1055 (13.8%)	480 (6.3%)	107 (1.4%)
Ctl195(N=6903)	Garcia2022	Ctl	BG	Putamen	80	Male	10x V3	Nuclei	9150 (10400)	4450 [480, 49600]	2850 (1910)	2100 [315, 8670]	841 (12.2%)	241 (3.5%)	1629 (23.6%)	138 (2.0%)	557 (8.1%)	3052 (44.2%)	318 (4.6%)	127 (1.8%)
Ctl196(N=5645)	Smith2022	Ctl	CTX	Somatosensory Cortex	74	Male	10x V3	Nuclei	8650 (4940)	8150 [499, 20000]	3090 (1220)	3200 [302, 5860]	3860 (68.4%)	49 (0.9%)	11 (0.2%)	14 (0.2%)	1486 (26.3%)	102 (1.8%)	11 (0.2%)	112 (2.0%)
Ctl197(N=4093)	Smith2022	Ctl	CTX	Somatosensory Cortex	77	Male	10x V3	Nuclei	8720 (5340)	8250 [499, 20000]	2870 (1210)	3020 [311, 5680]	2433 (59.4%)	85 (2.1%)	46 (1.1%)	176 (4.3%)	1192 (29.1%)	96 (2.3%)	6 (0.1%)	59 (1.4%)
Ctl198(N=1325)	Smith2022	Ctl	CTX	Somatosensory Cortex	81	Male	10x V3	Nuclei	3130 (2180)	2460 [504, 18200]	1480 (684)	1320 [364, 4140]	1118 (84.4%)	39 (2.9%)	2 (0.2%)	2 (0.2%)	126 (9.5%)	0 (0%)	2 (0.2%)	36 (2.7%)
Ctl199(N=4522)	Smith2022	Ctl	CTX	Somatosensory Cortex	91	Female	10x V3	Nuclei	6370 (3450)	5820 [507, 19900]	2820 (1040)	2780 [332, 6280]	3159 (69.9%)	22 (0.5%)	14 (0.3%)	76 (1.7%)	1045 (23.1%)	43 (1.0%)	140 (3.1%)	23 (0.5%)
Ctl200(N=1711)	Smith2022	Ctl	CTX	Somatosensory Cortex	80	Female	10x V3	Nuclei	6520 (4330)	5590 [500, 20000]	2620 (1200)	2550 [320, 5790]	898 (52.5%)	40 (2.3%)	12 (0.7%)	62 (3.6%)	510 (29.8%)	70 (4.1%)	77 (4.5%)	42 (2.5%)
Ctl201(N=2382)	Smith2022	Ctl	CTX	Somatosensory Cortex	73	Male	10x V3	Nuclei	9300 (6020)	8350 [500, 20000]	3010 (1390)	3090 [301, 5430]	1531 (64.3%)	30 (1.3%)	6 (0.3%)	25 (1.0%)	669 (28.1%)	51 (2.1%)	9 (0.4%)	61 (2.6%)
Ctl202(N=2636)	Franjic2022	Ctl	HIP	Subiculum	50	Female	10x V3	Nuclei	4600 (4000)	3480 [501, 20000]	1940 (1120)	1750 [362, 5820]	668 (25.3%)	143 (5.4%)	120 (4.6%)	275 (10.4%)	210 (8.0%)	538 (20.4%)	623 (23.6%)	59 (2.2%)
Ctl203(N=5425)	Smajic2022	Ctl	BG	Substantia Nigra	90	Male	10x V3	Nuclei	7400 (4740)	6040 [1400, 25000]	2710 (1070)	2550 [947, 6530]	496 (9.1%)	610 (11.2%)	99 (1.8%)	401 (7.4%)	226 (4.2%)	3029 (55.8%)	312 (5.8%)	252 (4.6%)
Ctl204(N=4144)	Smajic2022	Ctl	BG	Substantia Nigra	84	Male	10x V3	Nuclei	5850 (3460)	4900 [1400, 24800]	2400 (884)	2210 [945, 6540]	601 (14.5%)	74 (1.8%)	48 (1.2%)	136 (3.3%)	321 (7.7%)	2693 (65.0%)	230 (5.6%)	41 (1.0%)
Ctl205(N=2296)	Smajic2022	Ctl	BG	Substantia Nigra	88	Male	10x V3	Nuclei	5000 (3460)	3860 [1370, 25000]	2230 (928)	1970 [952, 6640]	261 (11.4%)	49 (2.1%)	69 (3.0%)	201 (8.8%)	113 (4.9%)	1427 (62.2%)	156 (6.8%)	20 (0.9%)
Ctl206(N=3621)	Smajic2022	Ctl	BG	Substantia Nigra	93	Female	10x V3	Nuclei	6720 (4700)	5260 [1370, 25000]	2600 (1130)	2370 [956, 6670]	313 (8.6%)	164 (4.5%)	98 (2.7%)	300 (8.3%)	179 (4.9%)	2245 (62.0%)	261 (7.2%)	61 (1.7%)
Ctl207(N=2029)	Smajic2022	Ctl	BG	Substantia Nigra	77	Male	10x V3	Nuclei	4820 (3440)	3700 [1450, 24800]	2090 (901)	1830 [957, 6560]	282 (13.9%)	36 (1.8%)	42 (2.1%)	105 (5.2%)	107 (5.3%)	1233 (60.8%)	203 (10.0%)	21 (1.0%)
Ctl208(N=4113)	Smajic2022	Ctl	BG	Substantia Nigra	66	Male	10x V3	Nuclei	6930 (4980)	5440 [1360, 25000]	2680 (1220)	2430 [946, 7170]	397 (9.7%)	229 (5.6%)	280 (6.8%)	473 (11.5%)	205 (5.0%)	2044 (49.7%)	387 (9.4%)	98 (2.4%)
Ctl209(N=682)	Agarwal2020	Ctl	BG	Substantia Nigra	70	Male	10x V2	Nuclei	2560 (1980)	2050 [648, 19100]	1520 (855)	1360 [493, 6490]	67 (9.8%)	7 (1.0%)	29 (4.3%)	7 (1.0%)	51 (7.5%)	475 (69.6%)	44 (6.5%)	2 (0.3%)
Ctl210(N=1324)	Agarwal2020	Ctl	BG	Substantia Nigra	55	Male	10x V2	Nuclei	3100 (2670)	2380 [1460, 24900]	1770 (973)	1510 [927, 7740]	157 (11.9%)	2 (0.2%)	8 (0.6%)	3 (0.2%)	20 (1.5%)	1024 (77.3%)	107 (8.1%)	3 (0.2%)
Ctl211(N=1737)	Agarwal2020	Ctl	BG	Substantia Nigra	59	Male	10x V2	Nuclei	1840 (1730)	1430 [828, 24100]	1200 (716)	1020 [582, 7660]	37 (2.1%)	5 (0.3%)	23 (1.3%)	8 (0.5%)	298 (17.2%)	1286 (74.0%)	72 (4.1%)	8 (0.5%)
Ctl212(N=575)	Agarwal2020	Ctl	BG	Substantia Nigra	70	Male	10x V2	Nuclei	2570 (2880)	1410 [1020, 21900]	1470 (1140)	953 [672, 7450]	57 (9.9%)	2 (0.3%)	65 (11.3%)	10 (1.7%)	62 (10.8%)	266 (46.3%)	110 (19.1%)	3 (0.5%)
Ctl213(N=532)	Agarwal2020	Ctl	BG	Substantia Nigra	70	Male	10x V2	Nuclei	3670 (3450)	2190 [1190, 22300]	1970 (1340)	1380 [709, 7500]	115 (21.6%)	2 (0.4%)	78 (14.7%)	9 (1.7%)	88 (16.5%)	165 (31.0%)	74 (13.9%)	1 (0.2%)
Ctl214(N=690)	Agarwal2020	Ctl	BG	Substantia Nigra	56	Female	10x V2	Nuclei	2990 (3040)	2030 [1410, 22800]	1660 (1010)	1310 [907, 7090]	38 (5.5%)	0 (0%)	10 (1.4%)	6 (0.9%)	41 (5.9%)	561 (81.3%)	31 (4.5%)	3 (0.4%)
Ctl215(N=479)	Agarwal2020	Ctl	BG	Substantia Nigra	56	Female	10x V2	Nuclei	4110 (4330)	2240 [1580, 24400]	2150 (1500)	1460 [934, 7960]	91 (19.0%)	10 (2.1%)	46 (9.6%)	3 (0.6%)	30 (6.3%)	240 (50.1%)	54 (11.3%)	5 (1.0%)
Ctl216(N=510)	Agarwal2020	Ctl	CTX	Cortex	70	Male	10x V2	Nuclei	1600 (1310)	1180 [454, 9160]	1070 (688)	866 [368, 4340]	92 (18.0%)	3 (0.6%)	176 (34.5%)	65 (12.7%)	12 (2.4%)	119 (23.3%)	34 (6.7%)	9 (1.8%)
Ctl217(N=3602)	Franjic2022	Ctl	HIP	Subiculum	51	Male	10x V3	Nuclei	3640 (3500)	2570 [501, 19900]	1770 (1090)	1500 [369, 6260]	761 (21.1%)	95 (2.6%)	198 (5.5%)	482 (13.4%)	503 (14.0%)	881 (24.5%)	662 (18.4%)	20 (0.6%)
Ctl218(N=5419)	Franjic2022	Ctl	HIP	Subiculum	79	Female	10x V3	Nuclei	3960 (3660)	2660 [499, 19900]	1910 (1050)	1560 [418, 6250]	558 (10.3%)	115 (2.1%)	475 (8.8%)	192 (3.5%)	1001 (18.5%)	2546 (47.0%)	473 (8.7%)	59 (1.1%)
Ctl219(N=658)	Chancellor2021	Ctl	WM	dorsolateral frontal white matter	65	Male	inDrops V3	Nuclei	1170 (1290)	739 [348, 16400]	714 (548)	513 [301, 4830]	105 (16.0%)	7 (1.1%)	32 (4.9%)	25 (3.8%)	18 (2.7%)	351 (53.3%)	115 (17.5%)	5 (0.8%)
Ctl220(N=932)	Absinta2021	Ctl	WM	NA	49	Male	10x V3	Nuclei	4960 (648)	4850 [3760, 7150]	2140 (191)	2130 [1690, 2500]	38 (4.1%)	0 (0%)	1 (0.1%)	7 (0.8%)	7 (0.8%)	836 (89.7%)	43 (4.6%)	0 (0%)
Ctl221(N=1706)	Absinta2021	Ctl	WM	NA	60	Female	10x V3	Nuclei	2920 (1350)	2880 [388, 6570]	1480 (505)	1510 [331, 2500]	148 (8.7%)	0 (0%)	5 (0.3%)	1 (0.1%)	98 (5.7%)	1350 (79.1%)	103 (6.0%)	1 (0.1%)
Ctl222(N=5417)	Chancellor2021	Ctl	WM	dorsolateral frontal white matter	48	Male	inDrops V3	Nuclei	819 (572)	684 [339, 9840]	538 (284)	472 [301, 4380]	362 (6.7%)	12 (0.2%)	77 (1.4%)	89 (1.6%)	109 (2.0%)	4583 (84.6%)	169 (3.1%)	16 (0.3%)
Ctl223(N=2398)	Agarwal2020	Ctl	CTX	Cortex	55	Male	10x V2	Nuclei	7470 (4010)	6510 [2260, 24100]	3400 (1180)	3280 [1290, 7490]	187 (7.8%)	3 (0.1%)	1458 (60.8%)	708 (29.5%)	1 (0.0%)	11 (0.5%)	28 (1.2%)	2 (0.1%)
Ctl224(N=3821)	Chancellor2021	Ctl	WM	dorsolateral frontal white matter	48	Male	inDrops V3	Nuclei	827 (709)	655 [359, 15400]	501 (295)	420 [301, 5140]	25 (0.7%)	11 (0.3%)	108 (2.8%)	76 (2.0%)	106 (2.8%)	3351 (87.7%)	129 (3.4%)	15 (0.4%)
Ctl225(N=1604)	Wheeler2020	Ctl	WM	cortical white matter (frontal)	58	Male	10x V3	Cell	2980 (1930)	2430 [1290, 19300]	1440 (619)	1310 [313, 4860]	82 (5.1%)	112 (7.0%)	2 (0.1%)	0 (0%)	409 (25.5%)	799 (49.8%)	7 (0.4%)	193 (12.0%)
Ctl226(N=1255)	Chancellor2021	Ctl	WM	dorsolateral frontal white matter	53	Male	inDrops V3	Nuclei	679 (684)	547 [361, 14600]	466 (317)	387 [301, 5300]	10 (0.8%)	4 (0.3%)	85 (6.8%)	25 (2.0%)	32 (2.5%)	1077 (85.8%)	20 (1.6%)	2 (0.2%)
Ctl227(N=186)	Wheeler2020	Ctl	WM	cortical white matter (temporal)	58	Male	10x V3	Cell	1710 (2830)	678 [344, 18900]	923 (945)	535 [303, 5590]	10 (5.4%)	0 (0%)	2 (1.1%)	1 (0.5%)	70 (37.6%)	102 (54.8%)	0 (0%)	1 (0.5%)
Ctl228(N=2662)	Agarwal2020	Ctl	CTX	Cortex	59	Male	10x V2	Nuclei	6590 (3500)	5580 [3130, 24800]	3200 (1100)	2970 [1690, 8100]	1 (0.0%)	4 (0.2%)	1923 (72.2%)	677 (25.4%)	23 (0.9%)	0 (0%)	33 (1.2%)	1 (0.0%)
Ctl229(N=7215)	Wheeler2020	Ctl	WM	cortical white matter (parietal)	52	Female	10x V3	Cell	810 (400)	691 [336, 4740]	530 (210)	471 [301, 2210]	79 (1.1%)	36 (0.5%)	1 (0.0%)	1 (0.0%)	2534 (35.1%)	4531 (62.8%)	24 (0.3%)	9 (0.1%)
Ctl230(N=2083)	Chancellor2021	Ctl	WM	dorsolateral frontal white matter	60	Male	inDrops V3	Nuclei	603 (329)	528 [335, 6840]	450 (195)	394 [301, 3360]	1 (0.0%)	11 (0.5%)	19 (0.9%)	20 (1.0%)	91 (4.4%)	1874 (90.0%)	56 (2.7%)	11 (0.5%)
Ctl231(N=1553)	Chancellor2021	Ctl	WM	dorsolateral frontal white matter	69	Male	inDrops V3	Nuclei	795 (586)	618 [340, 6530]	567 (315)	469 [301, 3400]	201 (12.9%)	10 (0.6%)	43 (2.8%)	40 (2.6%)	37 (2.4%)	1129 (72.7%)	86 (5.5%)	7 (0.5%)
Ctl232(N=1333)	Absinta2021	Ctl	WM	NA	55	Male	10x V3	Nuclei	2810 (1120)	2750 [381, 6300]	1530 (479)	1520 [310, 2490]	46 (3.5%)	12 (0.9%)	1 (0.1%)	2 (0.2%)	109 (8.2%)	1071 (80.3%)	81 (6.1%)	11 (0.8%)
Ctl233(N=3245)	Chancellor2021	Ctl	WM	dorsolateral frontal white matter	51	Male	inDrops V3	Nuclei	678 (604)	558 [354, 11900]	446 (290)	376 [301, 4640]	336 (10.4%)	5 (0.2%)	85 (2.6%)	34 (1.0%)	100 (3.1%)	2522 (77.7%)	156 (4.8%)	7 (0.2%)
Ctl234(N=1841)	Agarwal2020	Ctl	CTX	Cortex	70	Male	10x V2	Nuclei	7460 (3860)	6520 [2600, 24600]	3520 (1190)	3350 [1280, 7860]	22 (1.2%)	1 (0.1%)	1363 (74.0%)	435 (23.6%)	5 (0.3%)	0 (0%)	15 (0.8%)	0 (0%)
Ctl235(N=3207)	Chancellor2021	Ctl	WM	dorsolateral frontal white matter	51	Male	inDrops V3	Nuclei	1040 (1260)	724 [343, 19300]	610 (499)	461 [301, 6060]	369 (11.5%)	14 (0.4%)	200 (6.2%)	77 (2.4%)	123 (3.8%)	2149 (67.0%)	259 (8.1%)	16 (0.5%)
Ctl236(N=3316)	Agarwal2020	Ctl	CTX	Cortex	56	Female	10x V2	Nuclei	7560 (4120)	6470 [2590, 24500]	3470 (1210)	3290 [1230, 7580]	15 (0.5%)	1 (0.0%)	2193 (66.1%)	1034 (31.2%)	24 (0.7%)	0 (0%)	48 (1.4%)	1 (0.0%)
Ctl237(N=2763)	Wheeler2020	Ctl	CTX	cortical gray matter (temporal)	45	Male	10x V3	Cell	2640 (1260)	2460 [766, 13700]	1310 (484)	1290 [361, 4680]	23 (0.8%)	17 (0.6%)	6 (0.2%)	0 (0%)	684 (24.8%)	2019 (73.1%)	11 (0.4%)	3 (0.1%)
Ctl238(N=254)	Wheeler2020	Ctl	CTX	cortical gray matter (temporal)	62	Male	10x V3	Cell	762 (546)	582 [306, 5970]	553 (307)	455 [301, 2720]	10 (3.9%)	2 (0.8%)	0 (0%)	1 (0.4%)	27 (10.6%)	210 (82.7%)	0 (0%)	4 (1.6%)
Ctl239(N=5434)	Franjic2022	Ctl	HIP	Dentate Gyrus	50	Female	10x V3	Nuclei	7240 (4400)	6710 [501, 19800]	2750 (1160)	2800 [390, 6030]	1131 (20.8%)	87 (1.6%)	3599 (66.2%)	87 (1.6%)	29 (0.5%)	80 (1.5%)	403 (7.4%)	18 (0.3%)
Ctl240(N=29898)	Franjic2022	Ctl	HIP	Dentate Gyrus	48	Male	10x V3	Nuclei	4350 (4100)	2880 [500, 20000]	1970 (1180)	1610 [384, 6290]	2267 (7.6%)	394 (1.3%)	7177 (24.0%)	2481 (8.3%)	2250 (7.5%)	12462 (41.7%)	2653 (8.9%)	214 (0.7%)
Ctl241(N=32104)	Franjic2022	Ctl	HIP	Dentate Gyrus	48	Male	10x V3	Nuclei	2910 (2220)	2420 [499, 20000]	1490 (752)	1400 [344, 6100]	3191 (9.9%)	417 (1.3%)	1515 (4.7%)	556 (1.7%)	1659 (5.2%)	20623 (64.2%)	3951 (12.3%)	192 (0.6%)
Ctl242(N=20145)	Franjic2022	Ctl	HIP	Dentate Gyrus	44	Male	10x V3	Nuclei	5010 (4640)	3280 [500, 20000]	2030 (1220)	1730 [341, 6180]	4002 (19.9%)	513 (2.5%)	5106 (25.3%)	637 (3.2%)	1092 (5.4%)	6822 (33.9%)	1707 (8.5%)	266 (1.3%)
Ctl243(N=5674)	Franjic2022	Ctl	HIP	Dentate Gyrus	51	Male	10x V3	Nuclei	6140 (4610)	6230 [500, 20000]	2600 (1510)	2930 [365, 6330]	706 (12.4%)	37 (0.7%)	3106 (54.7%)	195 (3.4%)	240 (4.2%)	981 (17.3%)	393 (6.9%)	16 (0.3%)
Ctl244(N=4897)	Franjic2022	Ctl	HIP	Dentate Gyrus	79	Female	10x V3	Nuclei	6850 (4710)	7050 [502, 19900]	2830 (1420)	3240 [405, 6060]	899 (18.4%)	27 (0.6%)	2785 (56.9%)	70 (1.4%)	574 (11.7%)	330 (6.7%)	184 (3.8%)	28 (0.6%)
Ctl245(N=981)	Zhou2020	Ctl	CTX	dorsolateral prefrontal cortex	85	Female	10x V2	Nuclei	5050 (4190)	3500 [512, 20000]	2420 (1460)	1990 [368, 6770]	201 (20.5%)	5 (0.5%)	349 (35.6%)	76 (7.7%)	124 (12.6%)	137 (14.0%)	75 (7.6%)	14 (1.4%)
Ctl246(N=2523)	Zhou2020	Ctl	CTX	dorsolateral prefrontal cortex	85	Female	10x V2	Nuclei	2610 (2730)	1760 [500, 19900]	1520 (1160)	1180 [378, 7090]	223 (8.8%)	5 (0.2%)	377 (14.9%)	87 (3.4%)	52 (2.1%)	1704 (67.5%)	66 (2.6%)	9 (0.4%)
Ctl247(N=781)	Zhou2020	Ctl	CTX	dorsolateral prefrontal cortex	86	Male	10x V2	Nuclei	1900 (1340)	1640 [502, 13000]	1220 (652)	1120 [381, 5300]	115 (14.7%)	3 (0.4%)	41 (5.2%)	17 (2.2%)	26 (3.3%)	506 (64.8%)	73 (9.3%)	0 (0%)
Ctl248(N=2054)	Zhou2020	Ctl	CTX	dorsolateral prefrontal cortex	87	Female	10x V2	Nuclei	3820 (4110)	2000 [500, 20000]	2010 (1610)	1320 [348, 6780]	226 (11.0%)	9 (0.4%)	588 (28.6%)	142 (6.9%)	135 (6.6%)	854 (41.6%)	88 (4.3%)	12 (0.6%)
Ctl249(N=1789)	Zhou2020	Ctl	CTX	dorsolateral prefrontal cortex	96	Female	10x V2	Nuclei	3590 (3160)	2380 [507, 19300]	1980 (1270)	1530 [372, 6910]	177 (9.9%)	5 (0.3%)	564 (31.5%)	108 (6.0%)	78 (4.4%)	771 (43.1%)	73 (4.1%)	13 (0.7%)
Ctl250(N=3029)	Franjic2022	Ctl	HIP	Hippocampus CA1	50	Female	10x V3	Nuclei	4760 (4010)	3480 [502, 20000]	2000 (1160)	1750 [328, 6530]	837 (27.6%)	133 (4.4%)	193 (6.4%)	152 (5.0%)	270 (8.9%)	877 (29.0%)	448 (14.8%)	119 (3.9%)
Ctl251(N=1526)	Zhou2020	Ctl	CTX	dorsolateral prefrontal cortex	89	Female	10x V2	Nuclei	3300 (3280)	2170 [500, 19900]	1830 (1310)	1410 [373, 6660]	273 (17.9%)	13 (0.9%)	597 (39.1%)	86 (5.6%)	79 (5.2%)	406 (26.6%)	64 (4.2%)	8 (0.5%)
Ctl252(N=450)	Zhou2020	Ctl	CTX	dorsolateral prefrontal cortex	93	Male	10x V2	Nuclei	3500 (3040)	2670 [510, 17800]	2030 (1360)	1750 [398, 6800]	46 (10.2%)	1 (0.2%)	241 (53.6%)	76 (16.9%)	11 (2.4%)	65 (14.4%)	9 (2.0%)	1 (0.2%)
Ctl253(N=5209)	Zhou2020	Ctl	CTX	dorsolateral prefrontal cortex	82	Female	10x V2	Nuclei	2600 (3190)	1470 [499, 20000]	1500 (1310)	1030 [363, 7040]	293 (5.6%)	29 (0.6%)	797 (15.3%)	362 (6.9%)	154 (3.0%)	3489 (67.0%)	63 (1.2%)	22 (0.4%)
Ctl254(N=4120)	Franjic2022	Ctl	HIP	Hippocampus CA1	51	Male	10x V3	Nuclei	3650 (3270)	2620 [502, 20000]	1750 (1040)	1470 [386, 6170]	779 (18.9%)	83 (2.0%)	173 (4.2%)	316 (7.7%)	530 (12.9%)	1712 (41.6%)	500 (12.1%)	27 (0.7%)
Ctl255(N=1821)	Zhou2020	Ctl	CTX	dorsolateral prefrontal cortex	85	Female	10x V2	Nuclei	5090 (4500)	3510 [501, 19600]	2640 (1800)	2180 [377, 7150]	207 (11.4%)	11 (0.6%)	774 (42.5%)	290 (15.9%)	103 (5.7%)	371 (20.4%)	58 (3.2%)	7 (0.4%)
Ctl256(N=6520)	Zhou2020	Ctl	CTX	dorsolateral prefrontal cortex	90	Female	10x V2	Nuclei	3030 (3740)	1650 [500, 19900]	1670 (1430)	1150 [354, 7050]	421 (6.5%)	24 (0.4%)	1436 (22.0%)	284 (4.4%)	359 (5.5%)	3823 (58.6%)	156 (2.4%)	17 (0.3%)
Ctl257(N=1641)	Zhou2020	Ctl	CTX	dorsolateral prefrontal cortex	101	Female	10x V2	Nuclei	4700 (4220)	2850 [502, 20000]	2400 (1580)	1800 [359, 7200]	286 (17.4%)	7 (0.4%)	580 (35.3%)	155 (9.4%)	65 (4.0%)	447 (27.2%)	94 (5.7%)	7 (0.4%)
Ctl258(N=2913)	Franjic2022	Ctl	CTX	Entorhinal Cortex	50	Female	10x V3	Nuclei	6990 (5120)	5600 [500, 20000]	2680 (1350)	2560 [371, 6090]	745 (25.6%)	129 (4.4%)	664 (22.8%)	536 (18.4%)	127 (4.4%)	265 (9.1%)	392 (13.5%)	55 (1.9%)
Ctl259(N=5440)	Franjic2022	Ctl	HIP	Hippocampus CA1	79	Female	10x V3	Nuclei	4160 (4440)	2250 [503, 20000]	1920 (1240)	1420 [407, 5930]	949 (17.4%)	91 (1.7%)	892 (16.4%)	242 (4.4%)	1694 (31.1%)	1050 (19.3%)	453 (8.3%)	69 (1.3%)
Ctl260(N=2589)	Smith2022	Ctl	CTX	Entorhinal Cortex	74	Male	10x V3	Nuclei	5490 (3580)	4720 [498, 19900]	2310 (977)	2250 [386, 5650]	1237 (47.8%)	5 (0.2%)	8 (0.3%)	7 (0.3%)	1234 (47.7%)	81 (3.1%)	3 (0.1%)	14 (0.5%)
Ctl261(N=1843)	Smith2022	Ctl	CTX	Entorhinal Cortex	81	Male	10x V3	Nuclei	3670 (2580)	2840 [522, 19500]	1700 (751)	1520 [337, 5100]	1066 (57.8%)	24 (1.3%)	6 (0.3%)	15 (0.8%)	710 (38.5%)	6 (0.3%)	1 (0.1%)	15 (0.8%)
Ctl262(N=3550)	Franjic2022	Ctl	HIP	Hippocampus CA2/4	50	Female	10x V3	Nuclei	5970 (5020)	4190 [500, 19900]	2340 (1330)	2060 [386, 5900]	683 (19.2%)	147 (4.1%)	908 (25.6%)	84 (2.4%)	85 (2.4%)	1019 (28.7%)	594 (16.7%)	30 (0.8%)
Ctl263(N=1523)	Smith2022	Ctl	CTX	Entorhinal Cortex	80	Female	10x V3	Nuclei	7860 (5180)	6780 [512, 19900]	2840 (1290)	2790 [335, 5800]	833 (54.7%)	53 (3.5%)	9 (0.6%)	7 (0.5%)	467 (30.7%)	38 (2.5%)	82 (5.4%)	34 (2.2%)
Ctl264(N=5821)	Franjic2022	Ctl	CTX	Entorhinal Cortex	51	Male	10x V3	Nuclei	5900 (5510)	2980 [502, 20000]	2490 (1720)	1710 [397, 6300]	890 (15.3%)	108 (1.9%)	2017 (34.7%)	904 (15.5%)	248 (4.3%)	828 (14.2%)	732 (12.6%)	94 (1.6%)
Ctl265(N=4454)	Smith2022	Ctl	CTX	Entorhinal Cortex	91	Female	10x V3	Nuclei	7390 (3860)	7030 [503, 20000]	3040 (1100)	3080 [391, 6150]	2648 (59.5%)	12 (0.3%)	5 (0.1%)	20 (0.4%)	1539 (34.6%)	40 (0.9%)	178 (4.0%)	12 (0.3%)
Ctl266(N=2428)	Smith2022	Ctl	CTX	Entorhinal Cortex	77	Male	10x V3	Nuclei	8830 (5350)	8520 [501, 20000]	2840 (1210)	3000 [306, 5330]	908 (37.4%)	22 (0.9%)	40 (1.6%)	131 (5.4%)	1213 (50.0%)	89 (3.7%)	2 (0.1%)	23 (0.9%)
Ctl267(N=2078)	Smith2022	Ctl	CTX	Entorhinal Cortex	73	Male	10x V3	Nuclei	4610 (3360)	3870 [506, 19800]	2060 (974)	1980 [308, 5890]	786 (37.8%)	28 (1.3%)	19 (0.9%)	68 (3.3%)	1071 (51.5%)	47 (2.3%)	1 (0.0%)	58 (2.8%)
Epi268(N=11768)	Ayhan2021	Epi	HIP	Anterior Hippocampus	60	Female	10x V2 or V3	Nuclei	1130 (850)	848 [469, 9580]	815 (421)	667 [399, 4180]	616 (5.2%)	40 (0.3%)	3067 (26.1%)	680 (5.8%)	1499 (12.7%)	5056 (43.0%)	783 (6.7%)	27 (0.2%)
Epi269(N=4911)	Ayhan2021	Epi	HIP	Posterior Hippocampus	60	Female	10x V2 or V3	Nuclei	1570 (1420)	998 [468, 9800]	979 (609)	742 [341, 4050]	152 (3.1%)	16 (0.3%)	1241 (25.3%)	224 (4.6%)	914 (18.6%)	1815 (37.0%)	541 (11.0%)	8 (0.2%)
Epi270(N=2058)	Ayhan2021	Epi	HIP	Posterior Hippocampus	44	Male	10x V2 or V3	Nuclei	741 (692)	487 [324, 9620]	580 (404)	422 [301, 4600]	294 (14.3%)	2 (0.1%)	422 (20.5%)	158 (7.7%)	112 (5.4%)	895 (43.5%)	170 (8.3%)	5 (0.2%)
Epi271(N=1824)	Ayhan2021	Epi	HIP	Posterior Hippocampus	26	Female	10x V2 or V3	Nuclei	2020 (2060)	1110 [466, 9750]	1110 (720)	808 [384, 3420]	461 (25.3%)	9 (0.5%)	755 (41.4%)	135 (7.4%)	39 (2.1%)	298 (16.3%)	112 (6.1%)	15 (0.8%)
Epi272(N=19207)	Ayhan2021	Epi	HIP	Posterior Hippocampus	24	Male	10x V2 or V3	Nuclei	2350 (1700)	1750 [901, 9760]	1320 (542)	1150 [669, 3510]	1625 (8.5%)	138 (0.7%)	3035 (15.8%)	802 (4.2%)	2216 (11.5%)	9274 (48.3%)	2018 (10.5%)	99 (0.5%)
Epi273(N=19476)	Ayhan2021	Epi	HIP	Posterior Hippocampus	37	Female	10x V2 or V3	Nuclei	2570 (2120)	1680 [532, 9780]	1370 (682)	1120 [471, 3600]	1395 (7.2%)	59 (0.3%)	4311 (22.1%)	732 (3.8%)	3061 (15.7%)	8220 (42.2%)	1630 (8.4%)	68 (0.3%)
Epi274(N=5400)	Ayhan2021	Epi	HIP	Anterior Hippocampus	26	Female	10x V2 or V3	Nuclei	1950 (1690)	1470 [478, 9790]	1160 (691)	995 [324, 4040]	1118 (20.7%)	31 (0.6%)	450 (8.3%)	280 (5.2%)	1600 (29.6%)	1134 (21.0%)	755 (14.0%)	32 (0.6%)
Epi275(N=13877)	Ayhan2021	Epi	HIP	Anterior Hippocampus	37	Female	10x V2 or V3	Nuclei	2570 (1730)	2010 [550, 9760]	1420 (600)	1270 [478, 3780]	769 (5.5%)	262 (1.9%)	2092 (15.1%)	1347 (9.7%)	1161 (8.4%)	6961 (50.2%)	1083 (7.8%)	202 (1.5%)
Epi276(N=15258)	Ayhan2021	Epi	HIP	Anterior Hippocampus	24	Male	10x V2 or V3	Nuclei	2250 (1140)	1920 [747, 9710]	1320 (426)	1220 [572, 3570]	878 (5.8%)	21 (0.1%)	2217 (14.5%)	617 (4.0%)	2669 (17.5%)	7346 (48.1%)	1486 (9.7%)	24 (0.2%)
Epi277(N=3343)	Ayhan2021	Epi	HIP	Anterior Hippocampus	44	Male	10x V2 or V3	Nuclei	1650 (1580)	949 [479, 9670]	1010 (654)	733 [386, 4090]	562 (16.8%)	8 (0.2%)	1033 (30.9%)	294 (8.8%)	208 (6.2%)	767 (22.9%)	461 (13.8%)	10 (0.3%)
HD278(N=2142)	Garcia2022	HD	BG	Caudate	61	Male	10x V3	Nuclei	8140 (6710)	6460 [485, 49200]	2750 (1340)	2670 [355, 8130]	1411 (65.9%)	81 (3.8%)	56 (2.6%)	50 (2.3%)	134 (6.3%)	314 (14.7%)	31 (1.4%)	65 (3.0%)
HD279(N=851)	Garcia2022	HD	BG	Caudate	65	Male	10x V3	Nuclei	12200 (10800)	9020 [490, 49900]	3630 (1990)	3440 [347, 9260]	323 (38.0%)	11 (1.3%)	135 (15.9%)	45 (5.3%)	71 (8.3%)	202 (23.7%)	41 (4.8%)	23 (2.7%)
HD280(N=3937)	Garcia2022	HD	BG	Caudate	72	Male	10x V3	Nuclei	9450 (7850)	6860 [490, 49100]	3080 (1450)	2730 [365, 9010]	1194 (30.3%)	62 (1.6%)	335 (8.5%)	174 (4.4%)	447 (11.4%)	1482 (37.6%)	146 (3.7%)	97 (2.5%)
HD281(N=3804)	Garcia2022	HD	BG	Caudate	56	Male	10x V3	Nuclei	4670 (4010)	3510 [487, 49100]	1960 (953)	1770 [336, 7660]	994 (26.1%)	290 (7.6%)	366 (9.6%)	78 (2.1%)	317 (8.3%)	1318 (34.6%)	228 (6.0%)	213 (5.6%)
HD282(N=4274)	Garcia2022	HD	BG	Caudate	75	Male	10x V3	Nuclei	3180 (3230)	2210 [494, 42200]	1690 (1120)	1370 [334, 9160]	1272 (29.8%)	57 (1.3%)	705 (16.5%)	132 (3.1%)	336 (7.9%)	1517 (35.5%)	203 (4.7%)	52 (1.2%)
HD283(N=2705)	Garcia2022	HD	BG	Caudate	75	Male	10x V3	Nuclei	2090 (2010)	1540 [497, 23900]	1260 (800)	1050 [329, 6990]	743 (27.5%)	17 (0.6%)	170 (6.3%)	53 (2.0%)	221 (8.2%)	1356 (50.1%)	125 (4.6%)	20 (0.7%)
HD284(N=3831)	Garcia2022	HD	BG	Putamen	65	Male	10x V3	Nuclei	12000 (10500)	8810 [487, 50000]	3300 (1720)	3160 [315, 8510]	874 (22.8%)	54 (1.4%)	1303 (34.0%)	199 (5.2%)	275 (7.2%)	771 (20.1%)	273 (7.1%)	82 (2.1%)
HD285(N=5746)	Garcia2022	HD	BG	Putamen	72	Male	10x V3	Nuclei	8400 (7630)	5890 [524, 49500]	2870 (1380)	2450 [411, 8750]	621 (10.8%)	88 (1.5%)	430 (7.5%)	147 (2.6%)	512 (8.9%)	3607 (62.8%)	279 (4.9%)	62 (1.1%)
HD286(N=2484)	Garcia2022	HD	BG	Putamen	56	Male	10x V3	Nuclei	7000 (5640)	5330 [483, 48600]	2560 (1180)	2300 [382, 8440]	845 (34.0%)	54 (2.2%)	21 (0.8%)	17 (0.7%)	144 (5.8%)	1257 (50.6%)	78 (3.1%)	68 (2.7%)
HD287(N=3260)	Garcia2022	HD	BG	Putamen	75	Male	10x V3	Nuclei	3030 (3270)	1540 [494, 44100]	1620 (1270)	1070 [334, 9870]	380 (11.7%)	66 (2.0%)	968 (29.7%)	98 (3.0%)	208 (6.4%)	1323 (40.6%)	185 (5.7%)	32 (1.0%)
HD288(N=2779)	Garcia2022	HD	BG	Putamen	75	Male	10x V3	Nuclei	2470 (2520)	1550 [498, 31700]	1400 (952)	1050 [347, 7790]	323 (11.6%)	25 (0.9%)	347 (12.5%)	43 (1.5%)	184 (6.6%)	1717 (61.8%)	120 (4.3%)	20 (0.7%)
MS289(N=86)	Wheeler2020	MS	WM	cortical white matter (temporal, frontal)	61	Male	10x V3	Cell	1060 (799)	852 [388, 5540]	562 (250)	509 [304, 1720]	5 (5.8%)	8 (9.3%)	0 (0%)	0 (0%)	27 (31.4%)	43 (50.0%)	0 (0%)	3 (3.5%)
MS290(N=279)	Wheeler2020	MS	WM	cerebellum, cortical white matter (temporal, frontal)	44	Female	10x V3	Cell	713 (453)	594 [373, 4140]	502 (305)	423 [301, 2810]	23 (8.2%)	2 (0.7%)	1 (0.4%)	4 (1.4%)	83 (29.7%)	164 (58.8%)	0 (0%)	2 (0.7%)
MS291(N=8)	Wheeler2020	MS	WM	cortical white matter (temporal, frontal), cortical gray matter (temporal)	65	Male	10x V3	Cell	733 (348)	722 [331, 1320]	559 (223)	506 [330, 845]	0 (0%)	0 (0%)	0 (0%)	0 (0%)	4 (50.0%)	4 (50.0%)	0 (0%)	0 (0%)
MS292(N=14865)	Absinta2021	MS	WM	NA	48	Female	10x V3	Nuclei	2690 (1320)	2560 [335, 7600]	1440 (544)	1450 [301, 2500]	3012 (20.3%)	278 (1.9%)	928 (6.2%)	141 (0.9%)	1815 (12.2%)	8103 (54.5%)	324 (2.2%)	264 (1.8%)
MS293(N=9517)	Absinta2021	MS	WM	NA	58	Male	10x V3	Nuclei	2700 (1550)	2420 [351, 9810]	1260 (522)	1210 [301, 2500]	840 (8.8%)	102 (1.1%)	44 (0.5%)	12 (0.1%)	939 (9.9%)	7072 (74.3%)	431 (4.5%)	77 (0.8%)
MS294(N=6268)	Absinta2021	MS	WM	NA	56	Male	10x V3	Nuclei	2920 (1390)	2830 [361, 7100]	1540 (564)	1570 [302, 2500]	785 (12.5%)	75 (1.2%)	201 (3.2%)	70 (1.1%)	380 (6.1%)	4428 (70.6%)	261 (4.2%)	68 (1.1%)
MS295(N=5685)	Absinta2021	MS	WM	NA	44	Male	10x V3	Nuclei	3490 (1500)	3290 [403, 8690]	1590 (473)	1570 [303, 2500]	610 (10.7%)	176 (3.1%)	114 (2.0%)	39 (0.7%)	373 (6.6%)	4094 (72.0%)	198 (3.5%)	81 (1.4%)
MS296(N=9575)	Absinta2021	MS	WM	NA	45	Male	10x V3	Nuclei	3470 (1450)	3650 [347, 7420]	1670 (530)	1770 [301, 2500]	501 (5.2%)	64 (0.7%)	317 (3.3%)	85 (0.9%)	541 (5.7%)	7771 (81.2%)	246 (2.6%)	50 (0.5%)
MS297(N=716)	Wheeler2020	MS	WM	cerebellum, cortical white matter (temporal, frontal), cortical gray matter (temporal)	26	Male	10x V3	Cell	1730 (2300)	851 [310, 18800]	873 (715)	582 [301, 4800]	9 (1.3%)	20 (2.8%)	0 (0%)	4 (0.6%)	438 (61.2%)	216 (30.2%)	0 (0%)	29 (4.1%)
PD298(N=3323)	Smajic2022	PD	BG	Substantia Nigra	77	Male	10x V3	Nuclei	4640 (3230)	3520 [1350, 24800]	2120 (885)	1870 [949, 6250]	544 (16.4%)	113 (3.4%)	53 (1.6%)	221 (6.7%)	551 (16.6%)	1537 (46.3%)	229 (6.9%)	75 (2.3%)
PD299(N=5349)	Smajic2022	PD	BG	Substantia Nigra	79	Male	10x V3	Nuclei	7000 (4620)	5760 [1320, 25000]	2690 (1080)	2540 [933, 6680]	798 (14.9%)	318 (5.9%)	122 (2.3%)	464 (8.7%)	1144 (21.4%)	1970 (36.8%)	373 (7.0%)	160 (3.0%)
PD300(N=1909)	Smajic2022	PD	BG	Substantia Nigra	84	Female	10x V3	Nuclei	5310 (3990)	3920 [1400, 24600]	2240 (1010)	1940 [940, 6360]	295 (15.5%)	63 (3.3%)	49 (2.6%)	196 (10.3%)	205 (10.7%)	940 (49.2%)	106 (5.6%)	55 (2.9%)
PD301(N=5700)	Smajic2022	PD	BG	Substantia Nigra	66	Male	10x V3	Nuclei	6690 (4680)	5280 [1360, 24900]	2650 (1130)	2440 [946, 6750]	956 (16.8%)	272 (4.8%)	107 (1.9%)	427 (7.5%)	647 (11.4%)	2762 (48.5%)	379 (6.6%)	150 (2.6%)
PD302(N=2057)	Smajic2022	PD	BG	Substantia Nigra	81	Male	10x V3	Nuclei	7200 (4750)	5860 [1320, 24900]	2780 (1140)	2600 [974, 6700]	312 (15.2%)	54 (2.6%)	10 (0.5%)	106 (5.2%)	131 (6.4%)	1274 (61.9%)	133 (6.5%)	37 (1.8%)
