# Supplementary material for: Large-Scale Integration of Single-Cell RNA-Seq Data Reveals Astrocyte Diversity and Transcriptomic Modules across Six Central Nervous System Disorders
Source: Biomolecules. 2023 Apr 19;13(4):692. doi: 10.3390/biom13040692 (PMC10135484; doi:10.3390/biom13040692)
Supplement: Supplementary file 1 [file biomolecules-13-00692-s001.zip › supplementary materials/Table S2.xlsx]

## Sheet: DEGs of each astrocyte cluster
DEGs enriched in each astrocyte cluster
p_val	avg_log2FC	pct.1	pct.2	p_val_adj	cluster	gene
0	1.88982	0.342	0.141	0	0	PTGDS
0	1.11026	0.184	0.048	0	0	LRRC16A
0	0.885862	0.665	0.684	0	0	GLUL
0	0.883889	0.186	0.058	0	0	GRAMD3
0	0.771268	0.128	0.027	0	0	ERBB2IP
0	0.736909	0.138	0.037	0	0	ZCCHC11
0	0.676462	0.13	0.054	0	0	PARK2
0	0.674608	0.181	0.103	0	0	FXYD1
0	0.66914	0.77	0.862	0	0	CLU
0	0.644122	0.113	0.042	0	0	LHFP
0	0.631879	0.126	0.037	0	0	MGEA5
0	0.629366	0.101	0.021	0	0	PAQR8
0	0.557126	0.136	0.07	0	0	ACSL6
0	0.531233	0.719	0.806	0	0	ATP1A2
0	0.508375	0.103	0.051	0	0	AC007325.2
0	0.467693	0.122	0.057	0	0	TLR4
0	0.453344	0.768	0.842	0	0	SPARCL1
0	0.423597	0.92	0.9	0	0	SLC1A2
0	0.408135	0.317	0.493	0	0	FP236383.1
0	0.263413	0.889	0.927	0	0	SLC1A3
0	-0.250319	0.033	0.13	0	0	ANOS2P
0	-0.250401	0.31	0.544	0	0	UBE2E2
0	-0.250981	0.071	0.2	0	0	GFPT2
0	-0.250987	0.631	0.87	0	0	AUTS2
0	-0.251024	0.236	0.48	0	0	EVI5
0	-0.251506	0.095	0.205	0	0	FRMPD4
0	-0.252027	0.097	0.239	0	0	RPGR
0	-0.252604	0.072	0.199	0	0	AC097515.1
0	-0.25277	0.784	0.929	0	0	NEBL
0	-0.253027	0.241	0.461	0	0	LTBP1
0	-0.254492	0.306	0.555	0	0	DLG1
0	-0.254687	0.314	0.553	0	0	DYNC2H1
0	-0.255107	0.117	0.262	0	0	TSGA10
0	-0.25536	0.68	0.87	0	0	ABLIM1
0	-0.255406	0.12	0.266	0	0	SAMD12
0	-0.255446	0.12	0.276	0	0	TEX9
0	-0.255676	0.156	0.377	0	0	SPART
0	-0.256166	0.167	0.365	0	0	ZBTB7C
0	-0.256232	0.104	0.241	0	0	PBX3
0	-0.256531	0.113	0.249	0	0	RTN1
0	-0.256963	0.167	0.395	0	0	ARMH3
0	-0.25719	0.24	0.491	0	0	SND1
0	-0.258174	0.143	0.311	0	0	SEMA6A
0	-0.258321	0.051	0.139	0	0	PCAT1
0	-0.259767	0.167	0.301	0	0	AF279873.3
0	-0.259896	0.1	0.232	0	0	PKP4
0	-0.260523	0.236	0.501	0	0	LARGE1
0	-0.260547	0.447	0.728	0	0	TBC1D5
0	-0.260812	0.067	0.154	0	0	ID3
0	-0.261415	0.054	0.158	0	0	RFTN1
0	-0.261829	0.041	0.157	0	0	LINC02615
0	-0.261934	0.16	0.28	0	0	HSPH1
0	-0.261975	0.027	0.119	0	0	ZRANB2-AS2
0	-0.262776	0.487	0.748	0	0	SMYD3
0	-0.263079	0.136	0.283	0	0	POT1-AS1
0	-0.263153	0.268	0.492	0	0	FRYL
0	-0.263157	0.294	0.546	0	0	CAMK2D
0	-0.263387	0.384	0.647	0	0	FUT8
0	-0.263388	0.278	0.511	0	0	KLHL32
0	-0.263639	0.19	0.405	0	0	COL4A5
0	-0.263802	0.219	0.432	0	0	EFCAB2
0	-0.263979	0.163	0.334	0	0	CCDC14
0	-0.263993	0.225	0.497	0	0	TENT2
0	-0.264008	0.128	0.336	0	0	AC053527.1
0	-0.264008	0.51	0.787	0	0	ASTN2
0	-0.264659	0.114	0.262	0	0	EFCAB6
0	-0.264768	0.162	0.379	0	0	LINC02062
0	-0.265596	0.176	0.417	0	0	VPS35L
0	-0.265665	0.148	0.355	0	0	PATJ
0	-0.265671	0.023	0.111	0	0	AL162511.1
0	-0.265755	0.335	0.611	0	0	TRAF3IP2-AS1
0	-0.26585	0.069	0.185	0	0	ELN
0	-0.265953	0.038	0.159	0	0	ALOX12P2
0	-0.266018	0.166	0.355	0	0	JAZF1
0	-0.266032	0.045	0.119	0	0	SH3GL2
0	-0.266129	0.046	0.144	0	0	AC077690.1
0	-0.266975	0.533	0.783	0	0	SOX6
0	-0.267056	0.268	0.556	0	0	NSD3
0	-0.267212	0.049	0.172	0	0	WARS2-AS1
0	-0.267258	0.317	0.527	0	0	PPFIA2
0	-0.267291	0.063	0.206	0	0	ITPRID2
0	-0.267884	0.35	0.576	0	0	PTCHD1-AS
0	-0.267937	0.279	0.577	0	0	TUT4
0	-0.268654	0.162	0.35	0	0	PRKAG2
0	-0.268843	0.816	0.951	0	0	QKI
0	-0.269147	0.213	0.425	0	0	WWTR1
0	-0.269151	0.042	0.127	0	0	FAM107B
0	-0.269248	0.45	0.728	0	0	PRKD1
0	-0.269545	0.034	0.124	0	0	VWA3B
0	-0.269636	0.07	0.163	0	0	STK32A
0	-0.269665	0.233	0.392	0	0	HSPA1A
0	-0.269666	0.176	0.388	0	0	WNK2
0	-0.26984	0.105	0.251	0	0	AC025159.1
0	-0.270045	0.038	0.166	0	0	AC079781.5
0	-0.270949	0.043	0.172	0	0	ITGA9-AS1
0	-0.271328	0.367	0.621	0	0	AC073050.1
0	-0.271546	0.367	0.643	0	0	SDCCAG8
0	-0.271732	0.205	0.39	0	0	CFAP70
0	-0.272065	0.265	0.514	0	0	C9orf3
0	-0.272109	0.074	0.18	0	0	PLEKHH1
0	-0.272865	0.076	0.193	0	0	CFAP221
0	-0.273573	0.121	0.267	0	0	PXK
0	-0.27447	0.466	0.703	0	0	TMTC2
0	-0.274715	0.403	0.705	0	0	FTO
0	-0.275446	0.097	0.23	0	0	FANK1
0	-0.276894	0.072	0.156	0	0	PDZRN4
0	-0.276899	0.047	0.18	0	0	AC093535.2
0	-0.277516	0.099	0.253	0	0	PTPRE
0	-0.27811	0.452	0.736	0	0	CARMIL1
0	-0.278361	0.156	0.341	0	0	SNTB1
0	-0.278464	0.675	0.878	0	0	MAML2
0	-0.279343	0.338	0.607	0	0	CRADD
0	-0.279386	0.419	0.692	0	0	BCKDHB
0	-0.279496	0.641	0.835	0	0	CNTN1
0	-0.279559	0.218	0.419	0	0	APP
0	-0.280078	0.092	0.196	0	0	ABI3BP
0	-0.280146	0.13	0.3	0	0	MYO1E
0	-0.280338	0.255	0.538	0	0	PCNX1
0	-0.280587	0.223	0.445	0	0	ATP9A
0	-0.280593	0.211	0.443	0	0	ANKRD28
0	-0.280606	0.154	0.318	0	0	DNAJC6
0	-0.280667	0.273	0.52	0	0	ETV6
0	-0.280701	0.267	0.521	0	0	AC245297.3
0	-0.281389	0.076	0.184	0	0	SHANK2
0	-0.281473	0.13	0.296	0	0	GMPR
0	-0.281617	0.572	0.833	0	0	FTX
0	-0.281963	0.742	0.913	0	0	ADCY2
0	-0.283676	0.196	0.401	0	0	DPYSL3
0	-0.283725	0.106	0.232	0	0	C10orf90
0	-0.284293	0.085	0.208	0	0	WDR78
0	-0.28447	0.118	0.276	0	0	SPAG1
0	-0.284899	0.214	0.481	0	0	DGLUCY
0	-0.285081	0.231	0.478	0	0	AC027117.2
0	-0.285109	0.167	0.358	0	0	CMSS1
0	-0.28594	0.062	0.203	0	0	DIPK1A
0	-0.286812	0.023	0.1	0	0	AC007563.2
0	-0.28693	0.53	0.765	0	0	AC092691.1
0	-0.287595	0.256	0.507	0	0	ARHGAP42
0	-0.28787	0.091	0.204	0	0	SPEF2
0	-0.28835	0.051	0.159	0	0	EXPH5
0	-0.288596	0.058	0.153	0	0	PLCB4
0	-0.289292	0.32	0.573	0	0	TAB2
0	-0.289769	0.18	0.403	0	0	TTLL5
0	-0.289834	0.18	0.389	0	0	CDK19
0	-0.290552	0.088	0.261	0	0	MRTFA
0	-0.29141	0.193	0.423	0	0	AL139260.1
0	-0.291672	0.598	0.846	0	0	FHIT
0	-0.291707	0.024	0.11	0	0	MYO5C
0	-0.291976	0.311	0.546	0	0	PTPRK
0	-0.292304	0.19	0.366	0	0	TMEM165
0	-0.292485	0.06	0.16	0	0	CRISPLD1
0	-0.292717	0.042	0.181	0	0	FRG1HP
0	-0.293144	0.038	0.17	0	0	HYDIN2
0	-0.294024	0.249	0.494	0	0	NALCN
0	-0.294191	0.842	0.961	0	0	NRG3
0	-0.294312	0.269	0.532	0	0	ANTXR1
0	-0.2946	0.597	0.848	0	0	PARD3B
0	-0.295031	0.061	0.188	0	0	FAM27C
0	-0.295548	0.053	0.197	0	0	MIR3936HG
0	-0.295924	0.224	0.436	0	0	DNER
0	-0.296437	0.036	0.118	0	0	USH1C
0	-0.296482	0.303	0.568	0	0	DIP2B
0	-0.296514	0.411	0.658	0	0	RNF19A
0	-0.296786	0.024	0.118	0	0	ARHGAP6
0	-0.296933	0.264	0.515	0	0	MEF2A
0	-0.296955	0.351	0.597	0	0	NAV1
0	-0.29719	0.077	0.215	0	0	HDAC2-AS2
0	-0.297529	0.16	0.387	0	0	ARMH1
0	-0.297833	0.107	0.254	0	0	C8orf37-AS1
0	-0.298291	0.066	0.184	0	0	LINC00632
0	-0.2987	0.256	0.506	0	0	BBS9
0	-0.300018	0.268	0.52	0	0	ANKFN1
0	-0.301784	0.668	0.876	0	0	PRKG1
0	-0.302359	0.67	0.882	0	0	NCAM2
0	-0.303878	0.143	0.343	0	0	WDR11-AS1
0	-0.303928	0.04	0.179	0	0	AC241952.1
0	-0.304142	0.215	0.444	0	0	LINC00882
0	-0.306531	0.117	0.256	0	0	GRIP1
0	-0.306943	0.062	0.17	0	0	CHST9
0	-0.307063	0.055	0.176	0	0	TRMT9B
0	-0.30771	0.216	0.395	0	0	SPAG16
0	-0.308158	0.237	0.477	0	0	AC099792.1
0	-0.30832	0.266	0.544	0	0	TAPT1-AS1
0	-0.308629	0.329	0.603	0	0	RAD51B
0	-0.309132	0.033	0.12	0	0	CP
0	-0.309239	0.116	0.26	0	0	SLAIN1
0	-0.309402	0.06	0.163	0	0	SPARC
0	-0.309778	0.465	0.74	0	0	SSBP2
0	-0.31104	0.198	0.433	0	0	LINC00894
0	-0.312014	0.044	0.165	0	0	ADD3-AS1
0	-0.313782	0.306	0.543	0	0	ZEB2
0	-0.31406	0.733	0.927	0	0	WWOX
0	-0.314568	0.452	0.739	0	0	TCF12
0	-0.314647	0.097	0.225	0	0	ADAMTS9
0	-0.314736	0.145	0.291	0	0	LINC01138
0	-0.31559	0.153	0.374	0	0	AL645568.1
0	-0.315914	0.068	0.193	0	0	AL049828.1
0	-0.316398	0.025	0.101	0	0	SGO1-AS1
0	-0.316624	0.264	0.47	0	0	SPOCK1
0	-0.319378	0.674	0.889	0	0	NAV2
0	-0.319468	0.813	0.95	0	0	PPP2R2B
0	-0.32057	0.298	0.497	0	0	CACNA2D3
0	-0.320736	0.242	0.485	0	0	AC087564.1
0	-0.321106	0.735	0.902	0	0	MIR99AHG
0	-0.321277	0.303	0.584	0	0	CCNH
0	-0.3213	0.275	0.461	0	0	NKAIN2
0	-0.323466	0.225	0.51	0	0	COP1
0	-0.323658	0.187	0.424	0	0	GRIK4
0	-0.324476	0.051	0.139	0	0	SEMA5A
0	-0.325552	0.028	0.125	0	0	AGPAT4
0	-0.326042	0.338	0.619	0	0	UTRN
0	-0.32644	0.509	0.798	0	0	MED13L
0	-0.327627	0.128	0.308	0	0	AC091078.1
0	-0.328987	0.185	0.374	0	0	ARHGEF3
0	-0.329218	0.148	0.383	0	0	AC097103.2
0	-0.330619	0.067	0.209	0	0	BNC2
0	-0.333206	0.074	0.194	0	0	DIRC3
0	-0.334954	0.289	0.545	0	0	GAB1
0	-0.334979	0.153	0.321	0	0	CEP126
0	-0.335032	0.133	0.325	0	0	AC138627.1
0	-0.337371	0.409	0.68	0	0	SLC9A9
0	-0.337646	0.132	0.258	0	0	FOS
0	-0.337814	0.391	0.631	0	0	AL589740.1
0	-0.338724	0.343	0.636	0	0	AGAP1
0	-0.338784	0.053	0.205	0	0	LINC01278
0	-0.340743	0.249	0.504	0	0	PDE8A
0	-0.341349	0.156	0.367	0	0	ZDHHC14
0	-0.341446	0.059	0.2	0	0	ZNF37BP
0	-0.341936	0.111	0.259	0	0	MOB3B
0	-0.342188	0.058	0.187	0	0	RETREG1
0	-0.3427	0.056	0.209	0	0	PCBP1-AS1
0	-0.343756	0.067	0.151	0	0	HS6ST3
0	-0.344923	0.353	0.641	0	0	LHFPL6
0	-0.346729	0.246	0.539	0	0	BABAM2
0	-0.34696	0.062	0.206	0	0	GYG2
0	-0.347451	0.146	0.311	0	0	KIAA0825
0	-0.348585	0.285	0.463	0	0	PTPRD
0	-0.349297	0.238	0.5	0	0	RFX3-AS1
0	-0.349604	0.361	0.628	0	0	DAAM2
0	-0.350536	0.051	0.158	0	0	SRGAP2
0	-0.352058	0.064	0.176	0	0	NTNG1
0	-0.352454	0.115	0.26	0	0	CCDC146
0	-0.352971	0.095	0.201	0	0	TTN
0	-0.353783	0.424	0.719	0	0	ATXN1
0	-0.354033	0.598	0.824	0	0	PDE4B
0	-0.354742	0.109	0.276	0	0	AC110023.1
0	-0.356434	0.161	0.376	0	0	AC108866.1
0	-0.356673	0.467	0.742	0	0	BICD1
0	-0.356921	0.16	0.368	0	0	ZNF704
0	-0.357672	0.2	0.459	0	0	CASK
0	-0.360116	0.631	0.875	0	0	NAV3
0	-0.360645	0.064	0.229	0	0	SUZ12P1
0	-0.360665	0.044	0.13	0	0	CASC15
0	-0.365427	0.266	0.544	0	0	GMDS-DT
0	-0.366973	0.113	0.244	0	0	SYNPO2
0	-0.367575	0.068	0.221	0	0	MATN2
0	-0.367791	0.076	0.246	0	0	MRTFB
0	-0.36795	0.236	0.48	0	0	USP54
0	-0.368392	0.282	0.559	0	0	LINC01748
0	-0.370552	0.166	0.369	0	0	CASC2
0	-0.370856	0.218	0.371	0	0	CRYAB
0	-0.370905	0.049	0.145	0	0	SPATA17
0	-0.37106	0.314	0.575	0	0	ADCY8
0	-0.371198	0.025	0.127	0	0	SMOC1
0	-0.373258	0.273	0.533	0	0	TLN2
0	-0.373566	0.047	0.188	0	0	FGF7P3
0	-0.373686	0.527	0.796	0	0	RFX3
0	-0.373843	0.056	0.203	0	0	SOX2-OT
0	-0.374023	0.043	0.127	0	0	CFAP46
0	-0.376015	0.19	0.378	0	0	TMEM144
0	-0.377085	0.818	0.946	0	0	SORBS1
0	-0.377342	0.247	0.469	0	0	MAOB
0	-0.378263	0.179	0.357	0	0	GPC6
0	-0.378694	0.144	0.347	0	0	AC008014.1
0	-0.380442	0.061	0.222	0	0	AC093752.1
0	-0.382863	0.452	0.637	0	0	HSP90AA1
0	-0.383244	0.073	0.223	0	0	KIF6
0	-0.383307	0.082	0.236	0	0	FRY
0	-0.384207	0.209	0.46	0	0	AC104596.1
0	-0.385406	0.078	0.202	0	0	CREB5
0	-0.386287	0.165	0.39	0	0	GSE1
0	-0.38751	0.437	0.705	0	0	FAM189A2
0	-0.387717	0.11	0.253	0	0	STXBP5L
0	-0.389525	0.172	0.343	0	0	PACRG
0	-0.389699	0.068	0.171	0	0	KIAA1217
0	-0.390163	0.088	0.245	0	0	ANGPT1
0	-0.391916	0.416	0.745	0	0	PRKN
0	-0.393887	0.051	0.15	0	0	DNAH12
0	-0.394186	0.149	0.287	0	0	PEX5L
0	-0.396384	0.384	0.675	0	0	IMMP2L
0	-0.397536	0.088	0.181	0	0	CSMD3
0	-0.400611	0.06	0.194	0	0	AC007389.1
0	-0.401509	0.208	0.452	0	0	MGAT5
0	-0.402375	0.264	0.492	0	0	MAN2A1
0	-0.404309	0.068	0.237	0	0	AC004980.1
0	-0.406504	0.108	0.291	0	0	AC006059.1
0	-0.407439	0.143	0.34	0	0	AL022068.1
0	-0.407499	0.148	0.323	0	0	FRMPD2
0	-0.40811	0.372	0.669	0	0	LDLRAD4
0	-0.410115	0.135	0.263	0	0	SHTN1
0	-0.410492	0.198	0.425	0	0	NEK11
0	-0.414585	0.042	0.104	0	0	KIRREL3
0	-0.415999	0.163	0.262	0	0	NRXN3
0	-0.416115	0.037	0.135	0	0	IGFBP5
0	-0.416552	0.361	0.605	0	0	AGBL4
0	-0.418222	0.315	0.6	0	0	TENM4
0	-0.4195	0.116	0.261	0	0	SGK1
0	-0.425408	0.066	0.217	0	0	DPY19L1P1
0	-0.427161	0.092	0.246	0	0	SLC24A4
0	-0.427907	0.095	0.167	0	0	ANK3
0	-0.429087	0.424	0.753	0	0	GRAMD2B
0	-0.431653	0.188	0.436	0	0	DPH6-DT
0	-0.434931	0.684	0.9	0	0	GLIS3
0	-0.436503	0.209	0.44	0	0	ULK4
0	-0.436511	0.202	0.446	0	0	PLCE1
0	-0.436758	0.116	0.267	0	0	SDK1
0	-0.440183	0.074	0.246	0	0	ABCC4
0	-0.444115	0.051	0.118	0	0	SPOCK3
0	-0.44475	0.144	0.319	0	0	CCDC30
0	-0.445794	0.228	0.45	0	0	2022-03-03
0	-0.446279	0.14	0.294	0	0	RGS6
0	-0.447033	0.078	0.252	0	0	PANTR1
0	-0.44804	0.336	0.648	0	0	PPP1R12B
0	-0.44912	0.047	0.179	0	0	AC093865.1
0	-0.449562	0.038	0.138	0	0	FRMD4B
0	-0.449748	0.346	0.636	0	0	LMCD1-AS1
0	-0.451743	0.13	0.326	0	0	COL21A1
0	-0.455534	0.105	0.285	0	0	MAML3
0	-0.457504	0.095	0.212	0	0	2022-03-01
0	-0.457658	0.576	0.836	0	0	DCLK2
0	-0.459275	0.078	0.201	0	0	GRIA1
0	-0.460172	0.056	0.176	0	0	VWA3A
0	-0.463575	0.069	0.231	0	0	SMAD9
0	-0.465786	0.302	0.551	0	0	FRMD5
0	-0.466196	0.287	0.544	0	0	AKAP6
0	-0.472432	0.02	0.113	0	0	SYNDIG1
0	-0.4731	0.348	0.638	0	0	MAP7
0	-0.474636	0.074	0.184	0	0	LRRIQ1
0	-0.480057	0.091	0.214	0	0	CFAP44
0	-0.481036	0.118	0.256	0	0	PLCL1
0	-0.481089	0.224	0.515	0	0	AF117829.1
0	-0.481149	0.037	0.119	0	0	PDE1C
0	-0.481435	0.065	0.202	0	0	KCNJ3
0	-0.485711	0.16	0.339	0	0	HSPB8
0	-0.488537	0.037	0.142	0	0	GALNT13
0	-0.493941	0.091	0.246	0	0	LMNTD1
0	-0.498831	0.065	0.136	0	0	EDIL3
0	-0.503551	0.194	0.447	0	0	CERS6
0	-0.505977	0.088	0.227	0	0	PRUNE2
0	-0.512193	0.102	0.283	0	0	TOGARAM2
0	-0.513123	0.281	0.536	0	0	PIP4K2A
0	-0.519282	0.073	0.254	0	0	CCDC18-AS1
0	-0.522808	0.241	0.469	0	0	LRMDA
0	-0.525926	0.191	0.396	0	0	RNF220
0	-0.526712	0.22	0.393	0	0	HYDIN
0	-0.532024	0.082	0.271	0	0	GUSBP1
0	-0.532654	0.126	0.302	0	0	DGKB
0	-0.532739	0.321	0.58	0	0	AQP4-AS1
0	-0.532989	0.1	0.268	0	0	DPYD
0	-0.535863	0.068	0.221	0	0	SLC44A3-AS1
0	-0.542029	0.173	0.427	0	0	ST6GALNAC3
0	-0.542425	0.116	0.319	0	0	SERPINI2
0	-0.542921	0.094	0.222	0	0	TTLL7
0	-0.546347	0.128	0.302	0	0	MIR100HG
0	-0.546499	0.066	0.228	0	0	GALNT15
0	-0.547556	0.052	0.188	0	0	KCNN2
0	-0.549613	0.123	0.255	0	0	NLGN1
0	-0.551405	0.116	0.316	0	0	L3MBTL4
0	-0.552202	0.012	0.114	0	0	LINC00836
0	-0.553521	0.192	0.416	0	0	VCAN
0	-0.561014	0.077	0.256	0	0	ARHGEF26-AS1
0	-0.561471	0.12	0.231	0	0	ROBO2
0	-0.5654	0.024	0.128	0	0	DSCAML1
0	-0.568482	0.099	0.302	0	0	MAN1C1
0	-0.569382	0.051	0.151	0	0	DNAH6
0	-0.574135	0.444	0.785	0	0	ERBIN
0	-0.583	0.136	0.352	0	0	NFASC
0	-0.584127	0.276	0.534	0	0	SLC44A1
0	-0.589184	0.096	0.263	0	0	LINC01094
0	-0.601759	0.023	0.112	0	0	LINC01411
0	-0.602077	0.057	0.159	0	0	DCDC1
0	-0.614909	0.055	0.188	0	0	DOCK10
0	-0.61633	0.278	0.548	0	0	TMEM232
0	-0.626039	0.185	0.412	0	0	ADAMTS9-AS2
0	-0.639774	0.046	0.159	0	0	ARMC3
0	-0.653673	0.073	0.229	0	0	ADAMTSL3
0	-0.662586	0.059	0.248	0	0	SLCO3A1
0	-0.666342	0.063	0.179	0	0	CFAP43
0	-0.674512	0.167	0.402	0	0	SNED1
0	-0.677609	0.101	0.19	0	0	MBP
0	-0.68123	0.064	0.14	0	0	SLC24A2
0	-0.694061	0.077	0.274	0	0	ST6GAL1
0	-0.715434	0.19	0.452	0	0	WDR49
0	-0.722961	0.322	0.616	0	0	PLXDC2
0	-0.73017	0.082	0.269	0	0	AC073941.1
0	-0.731271	0.328	0.617	0	0	PLEKHA5
0	-0.733651	0.091	0.274	0	0	CFAP47
0	-0.734465	0.228	0.496	0	0	KAZN
0	-0.749104	0.077	0.253	0	0	TSHZ2
0	-0.755093	0.061	0.174	0	0	ELMO1
0	-0.788038	0.107	0.306	0	0	SNHG14
0	-0.798745	0.63	0.818	0	0	DPP10
0	-0.806476	0.046	0.162	0	0	C8orf34
0	-0.811965	0.065	0.173	0	0	DNAH9
0	-0.816716	0.11	0.19	0	0	IL1RAPL1
0	-0.834966	0.11	0.24	0	0	CTNNA3
0	-0.836571	0.044	0.118	0	0	ST18
0	-0.842853	0.245	0.532	0	0	MIR4300HG
0	-0.849238	0.138	0.354	0	0	CD44
0	-0.884016	0.099	0.281	0	0	TNC
0	-0.888564	0.284	0.566	0	0	DPP6
0	-0.931586	0.127	0.319	0	0	CFAP54
0	-0.981047	0.048	0.25	0	0	SLC38A1
0	-1.15326	0.146	0.415	0	0	LINC00609
0	-1.18429	0.08	0.27	0	0	LINC01088
0	-1.31359	0.136	0.382	0	0	DCLK1
2.72095e-297	0.878342	0.58	0.63	9.95597e-293	0	CST3
1.08936e-282	0.615102	0.595	0.632	3.98596e-278	0	COL5A3
3.66078e-252	0.707935	0.582	0.646	1.33948e-247	0	CKB
1.66527e-219	0.266459	0.362	0.523	6.09323e-215	0	GOLGB1
1.27768e-210	-0.677899	0.134	0.198	4.67502e-206	0	PLP1
4.64263e-201	0.261464	0.154	0.23	1.69874e-196	0	BCYRN1
8.74253e-184	0.36545	0.14	0.097	3.19889e-179	0	CALM2
2.31329e-183	0.684562	0.539	0.589	8.46434e-179	0	MT3
3.28046e-182	0.262788	0.263	0.38	1.20032e-177	0	ATN1
3.23689e-180	0.336847	0.123	0.083	1.18438e-175	0	STX16
3.88793e-178	0.498773	0.581	0.637	1.42259e-173	0	C1orf61
3.01954e-176	0.26443	0.181	0.267	1.10485e-171	0	SYMPK
6.5482e-176	0.255491	0.288	0.414	2.39599e-171	0	SUGP2
3.76176e-169	0.267341	0.278	0.399	1.37643e-164	0	KIF1A
8.43072e-168	0.279657	0.323	0.459	3.0848e-163	0	PLEC
3.18879e-165	0.289706	0.255	0.364	1.16678e-160	0	NSMF
6.62314e-161	0.382531	0.689	0.77	2.42341e-156	0	HIF3A
1.24829e-155	0.259927	0.111	0.17	4.56749e-151	0	GNA14-AS1
1.14977e-154	0.268429	0.225	0.322	4.207e-150	0	LTBP3
2.00106e-153	0.286278	0.259	0.367	7.32187e-149	0	LENG8
3.52122e-152	0.354471	0.138	0.098	1.28841e-147	0	ARHGEF10
1.29535e-148	0.297219	0.26	0.366	4.73968e-144	0	EEF2K
1.47916e-146	0.269024	0.394	0.55	5.41226e-142	0	SNRNP70
2.75763e-141	0.273688	0.331	0.465	1.00902e-136	0	CAPN2
1.17428e-140	0.646036	0.542	0.623	4.29669e-136	0	TTYH1
1.70145e-140	0.391052	0.566	0.559	6.2256e-136	0	CABLES1
3.02868e-139	0.599794	0.544	0.589	1.10819e-134	0	APOE
2.05582e-137	0.267359	0.236	0.332	7.52225e-133	0	WDR6
3.06083e-135	0.297901	0.348	0.472	1.11996e-130	0	MMD2
7.95876e-135	0.760663	0.511	0.567	2.91211e-130	0	ATP1B2
9.62333e-135	0.28758	0.283	0.397	3.52118e-130	0	CLSTN1
5.07295e-130	0.257899	0.249	0.342	1.85619e-125	0	PEBP1
9.47427e-130	0.646315	0.534	0.601	3.46664e-125	0	FGFR3
2.34351e-126	0.280294	0.312	0.433	8.57491e-122	0	ENO1
1.56154e-125	0.27616	0.341	0.477	5.71369e-121	0	SRSF5
2.67616e-124	0.28017	0.218	0.305	9.79206e-120	0	KAT2A
1.40945e-122	0.520597	0.222	0.19	5.15718e-118	0	SOX2
7.44939e-122	0.337638	0.328	0.458	2.72573e-117	0	ITM2B
1.17891e-121	0.459271	0.157	0.124	4.31365e-117	0	LDHB
1.7219e-121	0.281427	0.244	0.338	6.30042e-117	0	RALGDS
3.59124e-119	0.346677	0.163	0.232	1.31403e-114	0	USP39
1.62775e-114	0.287724	0.294	0.403	5.95593e-110	0	PRNP
1.0367e-113	0.617155	0.553	0.635	3.79327e-109	0	NDRG2
1.15919e-113	0.286456	0.666	0.704	4.24149e-109	0	TPD52L1
4.10017e-113	0.336158	0.28	0.389	1.50025e-108	0	HMGN3
1.27039e-110	0.260116	0.203	0.278	4.64837e-106	0	DDX24
5.2462e-110	0.333364	0.197	0.274	1.91958e-105	0	TMEM241
3.94665e-109	0.298086	0.164	0.229	1.44408e-104	0	SLC30A10
5.01641e-109	0.353387	0.212	0.291	1.8355e-104	0	HEPN1
3.15454e-107	0.27175	0.255	0.349	1.15425e-102	0	PLCG1
4.17084e-107	0.313232	0.315	0.435	1.52611e-102	0	HNRNPDL
7.32137e-103	0.301866	0.299	0.405	2.67889e-98	0	PFKP
4.08441e-100	0.285081	0.455	0.628	1.49449e-95	0	ARGLU1
2.48744e-99	0.277394	0.204	0.28	9.10156e-95	0	SLC44A2
3.11099e-99	0.305141	0.283	0.382	1.13831e-94	0	ACTG1
1.04531e-97	0.250324	0.202	0.276	3.8248e-93	0	ZFYVE21
2.49099e-97	0.252187	0.201	0.271	9.11455e-93	0	EIF1
5.57781e-97	0.319061	0.339	0.459	2.04092e-92	0	SOX9
3.73912e-96	0.324721	0.347	0.469	1.36815e-91	0	CD81
1.92214e-95	0.26798	0.208	0.284	7.0331e-91	0	CLDN10
1.13919e-94	0.25131	0.259	0.346	4.1683e-90	0	OAF
5.77593e-94	0.263251	0.426	0.583	2.11341e-89	0	DDX5
5.44906e-93	0.274357	0.169	0.23	1.99381e-88	0	CASKIN1
9.30107e-91	0.313311	0.201	0.274	3.40326e-86	0	PFKL
1.22552e-89	0.265653	0.225	0.304	4.48416e-85	0	TKT
1.10094e-87	0.297297	0.258	0.347	4.02834e-83	0	SREBF1
2.66363e-87	0.329301	0.121	0.168	9.74621e-83	0	SLC6A1-AS1
3.65332e-86	0.258433	0.144	0.197	1.33675e-81	0	PNPLA6
1.92242e-85	0.338514	0.309	0.418	7.03413e-81	0	MLC1
9.07463e-85	0.264552	0.164	0.223	3.32041e-80	0	NBPF14
1.39568e-80	0.283478	0.183	0.247	5.10678e-76	0	SH3BP2
1.52205e-79	0.337844	0.353	0.474	5.56919e-75	0	SNTA1
8.21889e-79	0.286786	0.322	0.425	3.00729e-74	0	GRIN2C
5.56348e-77	0.283479	0.224	0.295	2.03568e-72	0	CSMD1
2.74649e-76	0.360012	0.323	0.434	1.00494e-71	0	PKM
5.21288e-76	0.260991	0.158	0.213	1.90739e-71	0	TRIL
3.11928e-75	0.76191	0.317	0.426	1.14134e-70	0	INO80D
1.16378e-74	0.326093	0.321	0.431	4.25826e-70	0	SYT11
1.87107e-73	0.315375	0.15	0.202	6.84625e-69	0	ARFGAP1
6.30835e-73	0.444037	0.17	0.144	2.30822e-68	0	MT1X
1.90181e-72	0.436542	0.153	0.131	6.95872e-68	0	MUM1
5.93126e-71	0.353465	0.125	0.102	2.17025e-66	0	FAM213A
2.76429e-67	0.283594	0.169	0.223	1.01145e-62	0	RPS24
5.22642e-67	0.250967	0.372	0.487	1.91235e-62	0	MGLL
8.22223e-67	0.348256	0.219	0.29	3.00851e-62	0	PABPN1
2.41488e-66	0.403382	0.21	0.275	8.83606e-62	0	VIM
6.92948e-66	0.252178	0.153	0.204	2.5355e-61	0	CYHR1
1.38966e-65	0.447773	0.175	0.154	5.08477e-61	0	NBPF19
1.468e-65	0.313597	0.215	0.283	5.37141e-61	0	TMEM132A
3.80427e-64	0.333234	0.187	0.247	1.39198e-59	0	DGKZ
6.12626e-64	0.406669	0.368	0.5	2.2416e-59	0	RNPC3
6.47804e-63	0.279909	0.159	0.208	2.37032e-58	0	IFITM3
1.323e-61	0.392148	0.267	0.353	4.84085e-57	0	SLC25A29
5.58953e-61	0.306482	0.273	0.354	2.04521e-56	0	RHOB
7.73242e-60	0.325485	0.291	0.379	2.82929e-55	0	RBMS3
1.07851e-59	0.324139	0.325	0.428	3.94628e-55	0	METTL7A
1.63487e-59	0.332962	0.386	0.51	5.982e-55	0	CALM1
2.45745e-59	0.276788	0.399	0.525	8.99181e-55	0	MYO10
5.0543e-59	0.251256	0.138	0.183	1.84937e-54	0	CALR
1.32222e-58	0.250124	0.096	0.129	4.83801e-54	0	DNM1
5.71874e-55	0.361739	0.226	0.294	2.09249e-50	0	NUDT3
7.60781e-55	0.268385	0.131	0.172	2.7837e-50	0	COX7C
1.45057e-54	0.349347	0.362	0.481	5.30765e-50	0	SIRPA
1.2733e-53	0.378687	0.305	0.402	4.65901e-49	0	TMBIM6
2.20177e-52	0.603996	0.548	0.639	8.05626e-48	0	GJA1
5.02205e-52	0.330807	0.389	0.519	1.83757e-47	0	LRP1
5.171e-52	0.277477	0.18	0.231	1.89207e-47	0	NME3
7.62253e-50	0.370881	0.137	0.119	2.78908e-45	0	TPP1
1.35088e-49	0.343236	0.148	0.19	4.94287e-45	0	TMSB4X
1.84803e-48	0.377461	0.077	0.105	6.76193e-44	0	AC016716.2
2.10637e-48	0.251741	0.127	0.164	7.70721e-44	0	NDUFA4
5.41586e-48	0.301647	0.244	0.312	1.98166e-43	0	EDNRB
5.88405e-48	0.274119	0.137	0.177	2.15298e-43	0	RGS11
1.2774e-47	0.254483	0.163	0.21	4.67401e-43	0	SAT2
5.8286e-47	0.324022	0.189	0.242	2.13268e-42	0	NDRG4
7.97065e-46	0.36731	0.275	0.358	2.91646e-41	0	KCNJ10
9.86837e-46	0.355014	0.22	0.283	3.61084e-41	0	SCG3
1.74065e-45	0.252175	0.71	0.815	6.36904e-41	0	CPE
2.96391e-45	0.359641	0.19	0.244	1.08449e-40	0	DPP7
4.40803e-45	0.360439	0.304	0.393	1.6129e-40	0	ITGA7
6.0301e-45	0.358756	0.273	0.354	2.20641e-40	0	EPHX1
5.61749e-44	0.274686	0.449	0.584	2.05544e-39	0	SERPINE2
9.30783e-44	0.359624	0.183	0.237	3.40573e-39	0	LINC00982
4.46457e-43	0.27407	0.154	0.198	1.63359e-38	0	CDC37
1.78653e-42	0.684804	0.438	0.499	6.5369e-38	0	FTL
2.65135e-42	0.400764	0.115	0.097	9.70129e-38	0	SOD2
2.00847e-41	0.325348	0.168	0.214	7.34898e-37	0	GDI1
1.8757e-40	0.433933	0.338	0.442	6.86317e-36	0	AGT
1.06429e-37	0.306575	0.122	0.106	3.89422e-33	0	AIFM3
2.9043e-37	0.390947	0.35	0.449	1.06268e-32	0	ACTB
4.99895e-37	0.324123	0.165	0.208	1.82912e-32	0	SRP14
2.22791e-36	0.303496	0.175	0.221	8.15193e-32	0	MIAT
4.33977e-36	0.331229	0.159	0.201	1.58792e-31	0	FAIM2
9.11281e-36	0.250472	0.113	0.142	3.33438e-31	0	CADM3
5.76999e-35	0.331919	0.275	0.347	2.11124e-30	0	SAT1
3.80267e-33	0.334259	0.217	0.269	1.3914e-28	0	AKAP12
4.25941e-33	0.268187	0.123	0.155	1.55852e-28	0	FGFRL1
2.50941e-32	0.326227	0.278	0.351	9.18195e-28	0	SLC1A4
2.14236e-31	0.453614	0.551	0.655	7.83888e-27	0	SLC25A18
2.57657e-31	0.305871	0.176	0.217	9.42766e-27	0	EEF1A1
2.815e-31	0.327823	0.136	0.169	1.03001e-26	0	KIFC2
6.23302e-31	0.59509	0.161	0.201	2.28066e-26	0	FP671120.1
1.80769e-30	0.377359	0.312	0.395	6.61435e-26	0	B4GALNT4
8.86856e-30	0.414938	0.252	0.319	3.24501e-25	0	WFS1
5.38731e-29	0.334422	0.147	0.182	1.97122e-24	0	ADGRB1
1.44055e-28	0.308795	0.425	0.543	5.27097e-24	0	SLC6A1
1.76651e-28	0.312144	0.329	0.414	6.46366e-24	0	TIMP3
1.86016e-28	0.49438	0.187	0.184	6.80634e-24	0	GJB6
4.14079e-28	0.261335	0.127	0.158	1.51511e-23	0	RAB34
9.91595e-28	0.268973	0.138	0.171	3.62825e-23	0	COX4I1
8.82084e-27	0.283381	0.125	0.154	3.22754e-22	0	PPIA
4.16684e-26	0.292282	0.101	0.089	1.52465e-21	0	POU3F3
1.20825e-24	0.268639	0.134	0.165	4.421e-20	0	HLA-A
8.25717e-24	0.392229	0.263	0.328	3.0213e-19	0	BCAN
9.70554e-24	0.27034	0.102	0.092	3.55126e-19	0	NPDC1
1.71792e-23	0.423168	0.297	0.377	6.28585e-19	0	PBXIP1
2.05993e-23	0.33053	0.248	0.308	7.53729e-19	0	GPAM
3.72097e-23	0.626085	0.393	0.449	1.3615e-18	0	NAT8L
4.06592e-23	0.264455	0.143	0.174	1.48772e-18	0	CHST1
1.68509e-22	0.329815	0.171	0.209	6.16573e-18	0	QTRT1
4.25282e-21	0.375221	0.128	0.118	1.55611e-16	0	IDS
8.58954e-21	0.339567	0.166	0.199	3.14291e-16	0	MT1G
1.36474e-20	0.285945	0.145	0.175	4.99358e-16	0	CSPG5
7.5681e-20	0.323216	0.486	0.611	2.76917e-15	0	FAM107A
4.05864e-19	0.368504	0.364	0.455	1.48506e-14	0	HTRA1
7.83233e-19	0.26802	0.096	0.117	2.86585e-14	0	SLC38A3
8.14744e-19	0.457462	0.432	0.562	2.98115e-14	0	PSAP
8.17046e-19	0.359021	0.191	0.184	2.98957e-14	0	SYT1
8.22659e-19	0.393931	0.212	0.26	3.01011e-14	0	PPP1R1B
1.50027e-18	0.553017	0.485	0.55	5.48949e-14	0	MT2A
2.80005e-18	1.26912	0.35	0.441	1.02454e-13	0	LINC00486
4.37149e-18	0.48736	0.215	0.22	1.59953e-13	0	TSPAN7
2.24129e-17	0.499538	0.257	0.316	8.2009e-13	0	EMX2
4.15083e-17	0.308602	0.13	0.122	1.51879e-12	0	CHD4
7.08722e-17	0.296056	0.124	0.149	2.59322e-12	0	RPS25
7.92705e-17	0.265113	0.117	0.14	2.90051e-12	0	GUK1
1.51424e-16	0.546314	0.41	0.47	5.5406e-12	0	SDC4
2.67833e-16	0.369395	0.156	0.187	9.80002e-12	0	NFATC4
5.79972e-16	0.41623	0.143	0.14	2.12212e-11	0	CXCL14
6.27571e-15	0.583152	0.358	0.408	2.29628e-10	0	GPR37L1
6.95843e-15	0.492247	0.204	0.233	2.54609e-10	0	CHI3L1
1.12351e-14	0.382515	0.2	0.241	4.11093e-10	0	TECR
1.54796e-14	0.271765	0.132	0.156	5.66399e-10	0	S100A1
6.86694e-14	0.353334	0.119	0.142	2.51261e-09	0	MAPK11
1.29381e-13	0.353736	0.526	0.689	4.73407e-09	0	LUC7L3
1.34162e-13	0.33032	0.467	0.592	4.90898e-09	0	HEPACAM
4.68314e-13	0.267606	0.129	0.153	1.71356e-08	0	SELENBP1
1.52742e-12	0.32473	0.135	0.13	5.58884e-08	0	CDK5RAP3
6.01847e-12	0.256566	0.427	0.509	2.20216e-07	0	PTN
1.21165e-11	0.52294	0.116	0.137	4.43343e-07	0	BCOR
3.99587e-11	0.341666	0.185	0.215	1.46209e-06	0	MT1M
6.54221e-11	0.426938	0.182	0.216	2.3938e-06	0	GPC1
7.72194e-11	0.278804	0.116	0.134	2.82546e-06	0	TUBA1B
9.77985e-11	0.446228	0.341	0.425	3.57845e-06	0	ACADVL
3.15179e-10	0.475192	0.434	0.537	1.15324e-05	0	DLC1
7.41566e-10	0.470221	0.383	0.483	2.71339e-05	0	CSRP1
1.87362e-09	0.444428	0.484	0.631	6.85558e-05	0	SON
6.33056e-09	0.431064	0.311	0.384	0.000231635	0	SLC3A2
8.27786e-09	0.263692	0.104	0.12	0.000302887	0	GPX4
1.18342e-08	0.587123	0.331	0.378	0.000433013	0	BSG
2.17061e-08	0.655505	0.351	0.405	0.000794226	0	ITM2C
4.49625e-08	0.299654	0.117	0.134	0.00164518	0	TMEM59L
9.02742e-08	0.283956	0.445	0.547	0.00330313	0	ETNPPL
1.40054e-07	0.282573	0.113	0.129	0.00512458	0	TPI1
4.4766e-07	0.847714	0.313	0.381	0.0163799	0	LINGO1
5.13452e-07	0.332203	0.134	0.154	0.0187872	0	IZUMO4
9.15229e-07	0.379097	0.405	0.492	0.0334882	0	F3
1.10482e-06	0.495364	0.37	0.458	0.0404252	0	CIRBP
2.06662e-06	0.379422	0.234	0.277	0.0756176	0	PLIN5
3.23804e-06	0.431678	0.29	0.35	0.11848	0	PDGFRB
1.10241e-05	0.253557	0.142	0.159	0.40337	0	NPIPB5
1.48741e-05	0.374144	0.188	0.214	0.544244	0	SNAP25
3.22851e-05	0.460207	0.347	0.426	1	0	TSC22D4
4.44254e-05	0.387312	0.19	0.218	1	0	ENHO
7.32274e-05	0.432928	0.2	0.235	1	0	GRINA
9.1142e-05	0.54794	0.36	0.42	1	0	LGI4
9.22898e-05	0.279501	0.473	0.574	1	0	GRIA2
0.000135034	0.452525	0.371	0.457	1	0	ADGRG1
0.000143215	1.14167	0.34	0.421	1	0	RASGEF1B
0.000408981	0.285457	0.126	0.142	1	0	SLC7A10
0.000414416	0.372117	0.216	0.227	1	0	WIF1
0.000511887	0.324192	0.114	0.128	1	0	RHBDD2
0.000576614	0.297306	0.625	0.79	1	0	PNISR
0.00157375	0.332017	0.128	0.132	1	0	DCXR
0.00166087	0.571722	0.469	0.553	1	0	FTH1
0.00237191	0.429374	0.392	0.476	1	0	NCAN
0.00455809	0.814495	0.262	0.31	1	0	SLC26A3
0.00710538	0.502821	0.355	0.435	1	0	MICALL2
0.00844815	0.5634	0.26	0.29	1	0	LCNL1
0	1.16578	0.905	0.42	0	1	AL589740.1
0	1.1281	0.52	0.141	0	1	MIR100HG
0	1.11813	0.518	0.136	0	1	SNHG14
0	1.08307	0.782	0.35	0	1	ZNF98
0	1.07142	0.53	0.154	0	1	AF279873.3
0	1.01421	0.464	0.098	0	1	ARHGEF26-AS1
0	0.950912	0.995	0.572	0	1	AC092691.1
0	0.949302	0.904	0.4	0	1	AC073050.1
0	0.919218	0.396	0.086	0	1	SLC44A3-AS1
0	0.908748	0.969	0.608	0	1	CACNB2
0	0.898522	0.371	0.067	0	1	AC007389.1
0	0.887178	0.962	0.523	0	1	CARMIL1
0	0.884269	0.874	0.466	0	1	SGCD
0	0.883673	0.455	0.097	0	1	PANTR1
0	0.881696	0.397	0.081	0	1	DPY19L1P1
0	0.869015	0.685	0.223	0	1	VAV3
0	0.856368	0.614	0.189	0	1	AC108866.1
0	0.847764	0.627	0.188	0	1	F11-AS1
0	0.834023	0.998	0.813	0	1	GPC5
0	0.823368	0.999	0.872	0	1	SLC1A2
0	0.816265	0.878	0.464	0	1	RNF219-AS1
0	0.815021	0.998	0.839	0	1	NRXN1
0	0.814016	0.381	0.068	0	1	ZNF37BP
0	0.811344	0.91	0.429	0	1	CABLES1
0	0.808214	0.729	0.306	0	1	LRRC3B
0	0.804105	0.781	0.313	0	1	GRM3
0	0.795878	0.992	0.793	0	1	CADM1
0	0.794336	0.894	0.419	0	1	ARHGAP24
0	0.792583	0.443	0.102	0	1	CCDC18-AS1
0	0.788574	0.324	0.065	0	1	AC093865.1
0	0.773188	0.468	0.112	0	1	GUSBP1
0	0.76646	0.997	0.793	0	1	SOX5
0	0.766187	0.999	0.92	0	1	GPM6A
0	0.759869	0.963	0.65	0	1	SLC4A4
0	0.757997	0.674	0.328	0	1	AC002429.2
0	0.755497	0.684	0.258	0	1	AC091826.2
0	0.75542	0.711	0.29	0	1	AC087564.1
0	0.755314	0.48	0.155	0	1	LINC01138
0	0.734809	0.75	0.364	0	1	LINC00499
0	0.726354	0.873	0.432	0	1	SLC35F1
0	0.718441	0.825	0.394	0	1	TOX
0	0.716154	0.656	0.23	0	1	PDE3B
0	0.715075	0.865	0.418	0	1	GNA14
0	0.712538	0.371	0.074	0	1	SOX2-OT
0	0.711783	0.949	0.578	0	1	PLCB1
0	0.71159	0.789	0.394	0	1	PTCHD1-AS
0	0.699431	0.999	0.895	0	1	LRP1B
0	0.695785	0.78	0.369	0	1	MEF2C-AS1
0	0.691703	0.4	0.083	0	1	AC093752.1
0	0.687521	0.795	0.364	0	1	PTN
0	0.681244	0.417	0.093	0	1	AC004980.1
0	0.675145	0.858	0.457	0	1	RGS20
0	0.663757	0.342	0.066	0	1	FGF7P3
0	0.652388	0.41	0.087	0	1	SUZ12P1
0	0.651769	0.997	0.814	0	1	ADGRB3
0	0.649368	0.989	0.748	0	1	ADGRL3
0	0.649332	0.417	0.182	0	1	RIMS1
0	0.645313	0.559	0.22	0	1	KCNMB2-AS1
0	0.642866	0.94	0.592	0	1	OPHN1
0	0.64058	0.971	0.701	0	1	GABRB1
0	0.639308	0.997	0.845	0	1	ERBB4
0	0.637335	0.85	0.433	0	1	LINC00299
0	0.633943	0.67	0.327	0	1	EGLN3
0	0.633241	0.999	0.9	0	1	RORA
0	0.631352	0.887	0.494	0	1	DNM3
0	0.627143	0.309	0.057	0	1	ADD3-AS1
0	0.624824	0.85	0.431	0	1	RORB
0	0.622386	0.444	0.14	0	1	WIF1
0	0.621937	0.779	0.383	0	1	SLCO1C1
0	0.621005	0.367	0.075	0	1	LINC01278
0	0.619829	0.984	0.782	0	1	RYR3
0	0.616125	0.513	0.18	0	1	RERG
0	0.615183	0.94	0.589	0	1	NHSL1
0	0.60719	0.573	0.209	0	1	NRP1
0	0.605458	0.997	0.847	0	1	CADM2
0	0.603839	0.467	0.17	0	1	PRODH
0	0.601842	0.67	0.279	0	1	ADAMTS17
0	0.601614	0.997	0.883	0	1	SLC1A3
0	0.601554	0.943	0.617	0	1	MAST4
0	0.601124	1	0.943	0	1	LSAMP
0	0.601103	0.422	0.164	0	1	POT1-AS1
0	0.600784	0.373	0.078	0	1	PCBP1-AS1
0	0.5992	0.862	0.463	0	1	FLRT2
0	0.594902	0.792	0.442	0	1	DNAH7
0	0.594262	0.43	0.121	0	1	SPRY4-AS1
0	0.593047	0.382	0.139	0	1	BCYRN1
0	0.586159	0.834	0.48	0	1	MACROD2
0	0.582155	0.774	0.369	0	1	BRINP3
0	0.572617	0.904	0.547	0	1	STXBP5
0	0.570025	0.461	0.147	0	1	HS3ST5
0	0.564507	0.392	0.15	0	1	AC098829.1
0	0.564188	0.687	0.309	0	1	NOL4
0	0.562303	0.809	0.405	0	1	MERTK
0	0.560467	0.79	0.412	0	1	LINC00511
0	0.558255	0.969	0.698	0	1	PREX2
0	0.557483	0.365	0.088	0	1	AC023095.1
0	0.557065	0.998	0.9	0	1	CTNNA2
0	0.556562	0.816	0.491	0	1	TENM2
0	0.554667	0.444	0.159	0	1	POU6F2
0	0.554499	0.817	0.419	0	1	GABRA2
0	0.553949	0.649	0.276	0	1	AC104596.1
0	0.546218	0.791	0.422	0	1	LGR4
0	0.543684	0.773	0.387	0	1	EFNA5
0	0.543312	0.676	0.271	0	1	RHOJ
0	0.54151	0.286	0.078	0	1	AL591686.2
0	0.540657	0.612	0.236	0	1	NLGN4X
0	0.535651	0.773	0.429	0	1	HPSE2
0	0.532161	0.484	0.189	0	1	TMEM132C
0	0.531983	0.832	0.454	0	1	SHROOM3
0	0.529813	0.916	0.559	0	1	TMEM161B-AS1
0	0.527585	0.933	0.6	0	1	TPD52L1
0	0.524697	0.954	0.682	0	1	PSD3
0	0.523692	0.931	0.609	0	1	MED12L
0	0.5196	0.32	0.085	0	1	AC079760.1
0	0.518856	0.313	0.061	0	1	ITGA9-AS1
0	0.518741	0.899	0.524	0	1	LINC00461
0	0.516649	0.738	0.362	0	1	EPHA6
0	0.512109	0.339	0.098	0	1	AC115622.1
0	0.510074	0.415	0.115	0	1	AC091948.1
0	0.509965	0.911	0.583	0	1	PDE4D
0	0.507367	0.315	0.09	0	1	AL049828.1
0	0.505846	0.898	0.533	0	1	PHACTR3
0	0.501543	0.739	0.346	0	1	GMDS-DT
0	0.501495	0.371	0.099	0	1	AL359710.1
0	0.500278	0.896	0.556	0	1	NEO1
0	0.499448	0.325	0.064	0	1	FRG1HP
0	0.498749	0.896	0.547	0	1	RANBP3L
0	0.496083	0.578	0.274	0	1	UBA6-AS1
0	0.495675	0.856	0.467	0	1	GLI3
0	0.492574	0.44	0.153	0	1	AC125613.1
0	0.492362	0.319	0.064	0	1	AC241952.1
0	0.491574	0.555	0.224	0	1	KCNQ3
0	0.490653	0.624	0.273	0	1	CDH10
0	0.489588	0.289	0.055	0	1	ALOX12P2
0	0.489417	0.777	0.376	0	1	EPHB1
0	0.489275	0.469	0.184	0	1	AC138627.1
0	0.487694	0.941	0.647	0	1	BMPR1B
0	0.487203	0.305	0.055	0	1	AC107398.3
0	0.482054	0.323	0.067	0	1	AC093535.2
0	0.479844	0.674	0.293	0	1	AC027117.2
0	0.479135	0.238	0.045	0	1	ANOS2P
0	0.479016	0.722	0.347	0	1	GPD2
0	0.478009	0.844	0.479	0	1	PDZRN3
0	0.477789	0.866	0.504	0	1	ZFHX4
0	0.477607	0.746	0.364	0	1	LINC01748
0	0.477552	0.815	0.449	0	1	ESRRG
0	0.477256	0.601	0.267	0	1	SUCLG2-AS1
0	0.474478	0.967	0.684	0	1	NKAIN3
0	0.474291	0.791	0.436	0	1	LMO3
0	0.474093	0.891	0.539	0	1	ITSN1
0	0.470778	0.519	0.198	0	1	FAM198B-AS1
0	0.470464	0.798	0.431	0	1	RALGAPA2
0	0.46909	0.949	0.669	0	1	AHCYL2
0	0.468547	1	0.957	0	1	PCDH9
0	0.467212	0.505	0.162	0	1	AL160272.2
0	0.462204	0.322	0.068	0	1	AC132008.2
0	0.461673	0.936	0.645	0	1	ASPH
0	0.460066	0.664	0.321	0	1	TMEM108
0	0.459259	0.916	0.533	0	1	PRKN
0	0.459063	0.226	0.037	0	1	RMST
0	0.458918	0.262	0.088	0	1	AC003991.1
0	0.4584	0.706	0.316	0	1	SH3RF1
0	0.457445	0.399	0.146	0	1	AL445426.1
0	0.457319	0.212	0.042	0	1	ZRANB2-AS2
0	0.455502	0.993	0.841	0	1	ADGRV1
0	0.452243	0.667	0.297	0	1	AC099792.1
0	0.448427	0.3	0.062	0	1	HYDIN2
0	0.447623	0.349	0.102	0	1	AC008957.2
0	0.446851	0.619	0.269	0	1	ARMH4
0	0.443837	0.29	0.089	0	1	HGF
0	0.443422	0.52	0.173	0	1	AC053527.1
0	0.442167	0.801	0.457	0	1	ACSS3
0	0.441402	0.168	0.026	0	1	LINC01414
0	0.441041	0.36	0.144	0	1	AC025159.1
0	0.439156	0.37	0.136	0	1	AC113414.1
0	0.439042	0.246	0.095	0	1	ZNF804B
0	0.438596	0.768	0.411	0	1	MCC
0	0.437862	0.331	0.083	0	1	AC007950.1
0	0.436858	0.302	0.064	0	1	AC073107.1
0	0.435537	0.337	0.08	0	1	AL365273.2
0	0.435037	0.34	0.079	0	1	MIR3936HG
0	0.432243	0.47	0.161	0	1	ABCD2
0	0.432227	0.888	0.547	0	1	ATP13A4
0	0.43177	1	0.92	0	1	NPAS3
0	0.431686	0.948	0.665	0	1	SFXN5
0	0.430917	0.17	0.041	0	1	SGO1-AS1
0	0.430788	0.298	0.059	0	1	MAGI2-AS3
0	0.430416	0.41	0.16	0	1	LINC00598
0	0.429309	0.572	0.206	0	1	AC097103.2
0	0.428501	0.744	0.361	0	1	ASAP2
0	0.428366	0.199	0.043	0	1	AC090993.1
0	0.427904	0.816	0.47	0	1	RIN2
0	0.427183	0.918	0.612	0	1	MEIS2
0	0.42245	0.823	0.437	0	1	GRID1
0	0.420766	0.897	0.571	0	1	DGKG
0	0.420231	0.74	0.392	0	1	PLSCR4
0	0.420163	0.249	0.042	0	1	AL512662.2
0	0.418705	0.993	0.845	0	1	NFIA
0	0.416365	0.818	0.448	0	1	FAM184A
0	0.415312	0.287	0.063	0	1	AC079781.5
0	0.414741	0.807	0.461	0	1	PTPN13
0	0.412968	0.99	0.805	0	1	DOCK4
0	0.411993	0.602	0.275	0	1	CA8
0	0.411281	0.265	0.055	0	1	TEKT4P2
0	0.409846	0.705	0.345	0	1	STOX1
0	0.409792	0.905	0.581	0	1	TCF7L2
0	0.409496	0.423	0.159	0	1	AC005162.3
0	0.407607	0.819	0.445	0	1	CPEB3
0	0.406649	0.291	0.061	0	1	AC068152.1
0	0.406331	0.576	0.242	0	1	FAM66D
0	0.406131	0.241	0.05	0	1	AC012158.1
0	0.405455	0.239	0.04	0	1	CMAHP
0	0.402692	0.811	0.452	0	1	CEP85L
0	0.402544	0.801	0.43	0	1	PHF21B
0	0.402299	0.883	0.549	0	1	ARHGEF12
0	0.402069	0.825	0.468	0	1	NR3C2
0	0.401475	0.498	0.226	0	1	ANO5
0	0.401304	0.27	0.057	0	1	AC007000.3
0	0.401242	0.38	0.117	0	1	SEL1L3
0	0.400853	0.92	0.632	0	1	NFAT5
0	0.399857	0.583	0.251	0	1	SLC24A3
0	0.399454	0.805	0.456	0	1	CDH2
0	0.398648	0.577	0.272	0	1	DPH6-DT
0	0.398591	0.213	0.075	0	1	AC007402.1
0	0.39689	0.506	0.207	0	1	KCND3
0	0.3967	0.668	0.298	0	1	UNC5C
0	0.396586	0.29	0.058	0	1	GARS-DT
0	0.3954	0.218	0.033	0	1	SIRPB3P
0	0.393812	0.3	0.067	0	1	AC009120.2
0	0.393303	0.988	0.819	0	1	TNIK
0	0.39227	0.989	0.802	0	1	CDH20
0	0.391796	0.954	0.73	0	1	TRPM3
0	0.391793	0.965	0.671	0	1	RPS6KA2
0	0.390946	0.71	0.339	0	1	AFDN
0	0.3909	0.544	0.237	0	1	ME1
0	0.388257	0.798	0.448	0	1	EGFR
0	0.388229	0.519	0.21	0	1	BRINP2
0	0.387994	0.874	0.518	0	1	PDE7B
0	0.386667	0.214	0.044	0	1	AP002991.1
0	0.386182	0.29	0.066	0	1	STAG3L4
0	0.385001	0.337	0.109	0	1	FREM2
0	0.384601	0.955	0.68	0	1	GNAQ
0	0.383326	0.847	0.487	0	1	PRDM16
0	0.383124	0.222	0.08	0	1	DACH1
0	0.382302	0.261	0.053	0	1	SOX9-AS1
0	0.380827	0.217	0.04	0	1	EIF1B-AS1
0	0.380026	0.528	0.225	0	1	LINC02062
0	0.379822	0.83	0.44	0	1	LHFPL6
0	0.379376	0.307	0.133	0	1	LINC01266
0	0.379358	0.763	0.413	0	1	KLF12
0	0.378949	0.815	0.499	0	1	LRRC4C
0	0.378095	0.432	0.176	0	1	KCNIP1
0	0.377354	0.999	0.935	0	1	DTNA
0	0.377123	0.971	0.747	0	1	ABLIM1
0	0.377049	0.357	0.146	0	1	AC012593.1
0	0.375812	0.475	0.202	0	1	STXBP6
0	0.37567	0.925	0.628	0	1	NTRK3
0	0.375346	0.606	0.321	0	1	COLEC12
0	0.37491	0.231	0.044	0	1	NKAPP1
0	0.374737	0.377	0.171	0	1	BAALC-AS1
0	0.373035	0.876	0.545	0	1	CACHD1
0	0.372582	0.602	0.283	0	1	TMEM164
0	0.372483	0.287	0.095	0	1	LINC02328
0	0.370467	0.469	0.203	0	1	AL022068.1
0	0.366699	0.416	0.147	0	1	LINC02340
0	0.366406	0.956	0.693	0	1	SASH1
0	0.364206	0.39	0.134	0	1	STK17B
0	0.363355	0.236	0.04	0	1	AL109809.1
0	0.361852	0.995	0.875	0	1	PITPNC1
0	0.361502	0.265	0.073	0	1	AP000462.1
0	0.361311	0.871	0.525	0	1	COL5A3
0	0.360837	0.289	0.064	0	1	AC244669.1
0	0.360797	0.712	0.357	0	1	SPRED1
0	0.36043	0.668	0.331	0	1	PTAR1
0	0.360117	0.85	0.502	0	1	FGD4
0	0.35981	0.681	0.342	0	1	EYA1
0	0.359372	0.953	0.684	0	1	NFIB
0	0.358907	0.831	0.499	0	1	DDAH1
0	0.358805	0.785	0.419	0	1	ASTN1
0	0.358189	0.62	0.296	0	1	WDR17
0	0.358126	0.819	0.46	0	1	DANT2
0	0.357582	0.977	0.739	0	1	FBXL7
0	0.357464	0.333	0.114	0	1	CC2D2B
0	0.356955	0.954	0.703	0	1	NCOA1
0	0.356909	0.522	0.208	0	1	ELOVL2
0	0.356824	0.886	0.575	0	1	SAMD4A
0	0.356615	0.799	0.458	0	1	FGFR2
0	0.356465	0.821	0.465	0	1	C1orf21
0	0.356288	0.788	0.401	0	1	GPR75-ASB3
0	0.355834	0.998	0.894	0	1	NTM
0	0.355679	0.712	0.37	0	1	ENTPD1-AS1
0	0.355659	0.208	0.041	0	1	AP001992.1
0	0.354826	0.47	0.173	0	1	RNF182
0	0.354629	0.597	0.268	0	1	SLC6A11
0	0.352881	0.268	0.055	0	1	AL731577.2
0	0.3527	0.369	0.123	0	1	MRTFB
0	0.352457	0.27	0.057	0	1	AHSA2P
0	0.352335	0.954	0.705	0	1	FUT9
0	0.352273	0.353	0.153	0	1	DCHS2
0	0.351655	0.764	0.413	0	1	GRAMD1C
0	0.35158	0.461	0.22	0	1	ALK
0	0.351175	0.304	0.095	0	1	AC012404.1
0	0.350852	0.697	0.289	0	1	MUC20-OT1
0	0.350803	0.974	0.757	0	1	TRPS1
0	0.350761	0.966	0.728	0	1	FYN
0	0.35029	0.157	0.03	0	1	LINC02006
0	0.349839	0.23	0.068	0	1	AC077690.1
0	0.34926	0.394	0.136	0	1	AL391807.1
0	0.349113	0.462	0.212	0	1	AC008014.1
0	0.348876	0.469	0.202	0	1	OSMR-AS1
0	0.348677	0.363	0.139	0	1	AC021231.1
0	0.347794	0.34	0.109	0	1	ARHGAP29
0	0.347429	0.924	0.663	0	1	FAM155A
0	0.346718	0.845	0.508	0	1	SPON1
0	0.346598	0.823	0.475	0	1	RBFOX2
0	0.346586	0.781	0.43	0	1	FAM171B
0	0.346544	0.309	0.106	0	1	GFRA1
0	0.342227	0.522	0.253	0	1	KCTD8
0	0.342185	0.701	0.355	0	1	MGLL
0	0.342043	0.8	0.443	0	1	EYA2
0	0.341305	0.159	0.026	0	1	AF123462.1
0	0.341114	0.877	0.56	0	1	CPEB4
0	0.340178	0.324	0.109	0	1	AC105383.1
0	0.33985	0.207	0.04	0	1	AC092902.4
0	0.338521	0.863	0.527	0	1	PTPRG
0	0.337735	0.362	0.143	0	1	LIX1-AS1
0	0.336491	0.96	0.668	0	1	FTX
0	0.335794	0.989	0.811	0	1	MAPK10
0	0.334748	0.996	0.869	0	1	MAGI2
0	0.334708	0.594	0.261	0	1	KIF9-AS1
0	0.333881	0.194	0.028	0	1	AL109809.4
0	0.333753	0.694	0.342	0	1	EMX2OS
0	0.332692	0.382	0.156	0	1	TSTD3
0	0.331846	0.526	0.275	0	1	TTN-AS1
0	0.331756	0.653	0.324	0	1	SLC39A12
0	0.331556	0.273	0.067	0	1	SVIL-AS1
0	0.330945	0.788	0.44	0	1	NR2F1-AS1
0	0.330298	0.971	0.741	0	1	NRCAM
0	0.329881	0.226	0.04	0	1	CCDC144CP
0	0.329471	0.754	0.419	0	1	ALCAM
0	0.329204	0.507	0.23	0	1	C3orf70
0	0.329054	0.381	0.186	0	1	CALN1
0	0.328237	0.532	0.235	0	1	MPPED2
0	0.327401	0.756	0.447	0	1	EFEMP1
0	0.326767	0.689	0.325	0	1	OLFM2
0	0.325685	0.954	0.683	0	1	GPHN
0	0.325323	0.263	0.059	0	1	ZNF767P
0	0.325194	0.807	0.486	0	1	RGL1
0	0.324596	0.207	0.039	0	1	ENPP7P4
0	0.324273	0.894	0.566	0	1	SGIP1
0	0.323904	0.323	0.097	0	1	ITPRID2
0	0.323444	0.729	0.4	0	1	PIK3C2A
0	0.323385	0.858	0.539	0	1	PPP1R9A
0	0.323383	0.241	0.066	0	1	PIP5K1B
0	0.322555	0.543	0.219	0	1	LHX2
0	0.322498	0.261	0.063	0	1	AP000311.1
0	0.32196	0.21	0.041	0	1	CNTNAP3P2
0	0.321318	0.761	0.421	0	1	SGK3
0	0.320754	0.92	0.581	0	1	ERBIN
0	0.318696	0.11	0.031	0	1	ZSCAN31
0	0.317085	0.49	0.214	0	1	SLC25A48
0	0.316701	0.652	0.294	0	1	GRIN2C
0	0.316539	0.243	0.05	0	1	AC124944.3
0	0.31648	0.209	0.034	0	1	LINC01359
0	0.316162	0.183	0.043	0	1	AC010655.4
0	0.315517	0.604	0.292	0	1	STIM2
0	0.314648	0.848	0.54	0	1	CHPT1
0	0.313589	0.43	0.14	0	1	LINC00982
0	0.312855	0.955	0.714	0	1	CPE
0	0.312134	0.798	0.446	0	1	OTUD7A
0	0.312077	0.891	0.559	0	1	DENND1A
0	0.31142	0.211	0.041	0	1	ZNRF2P2
0	0.311079	0.709	0.376	0	1	ATP2C1
0	0.310859	0.748	0.419	0	1	ANKDD1A
0	0.310834	0.328	0.096	0	1	RELCH
0	0.310642	0.869	0.563	0	1	CRB1
0	0.310431	0.336	0.102	0	1	DOP1A
0	0.309364	0.354	0.124	0	1	AL136366.1
0	0.309256	0.75	0.417	0	1	KIF21A
0	0.308678	0.316	0.11	0	1	LINC01301
0	0.308318	0.778	0.44	0	1	MEGF10
0	0.308278	0.994	0.792	0	1	MIR99AHG
0	0.307645	0.963	0.728	0	1	PTPRZ1
0	0.307343	0.533	0.239	0	1	AKAP7
0	0.307235	0.306	0.088	0	1	AC037459.2
0	0.306859	0.321	0.091	0	1	AL121760.1
0	0.305439	0.221	0.046	0	1	TTC28-AS1
0	0.305115	0.525	0.232	0	1	GRK3
0	0.304148	0.307	0.133	0	1	AC006148.1
0	0.304086	0.566	0.262	0	1	CGNL1
0	0.303956	0.212	0.042	0	1	AC011477.1
0	0.303845	0.233	0.058	0	1	AL139317.5
0	0.303608	0.218	0.043	0	1	AC139795.1
0	0.303154	0.84	0.513	0	1	POU2F1
0	0.303087	0.856	0.529	0	1	FBXL17
0	0.302907	0.917	0.601	0	1	PHLPP1
0	0.302906	0.327	0.093	0	1	AC124319.1
0	0.302329	0.721	0.384	0	1	TLK1
0	0.30192	0.685	0.358	0	1	MLLT3
0	0.301586	0.961	0.692	0	1	SYNE1
0	0.301324	0.293	0.096	0	1	AC036214.1
0	0.301215	0.87	0.548	0	1	CLASP1
0	0.301025	0.953	0.677	0	1	KCNMA1
0	0.30003	0.335	0.133	0	1	CTXND1
0	0.299927	0.363	0.118	0	1	TPT1-AS1
0	0.299429	0.516	0.229	0	1	PDGFC
0	0.299372	0.213	0.047	0	1	CR381670.2
0	0.298759	0.549	0.231	0	1	OAF
0	0.298741	0.999	0.893	0	1	NRG3
0	0.298192	0.746	0.41	0	1	GALNT18
0	0.298026	0.653	0.316	0	1	TENT2
0	0.29777	0.636	0.33	0	1	NUTM2B-AS1
0	0.295614	0.584	0.287	0	1	HS2ST1
0	0.29543	0.767	0.421	0	1	TBL1X
0	0.294726	0.472	0.179	0	1	CLDN10
0	0.293994	0.797	0.412	0	1	2022-09-07
0	0.293894	0.712	0.368	0	1	PLEKHG1
0	0.293535	0.687	0.365	0	1	TAPT1-AS1
0	0.292757	0.262	0.083	0	1	WARS2-AS1
0	0.292683	0.631	0.323	0	1	AKAP10
0	0.292452	0.627	0.314	0	1	KIAA0319
0	0.292352	0.455	0.202	0	1	PIR
0	0.292052	0.844	0.517	0	1	ARHGEF26
0	0.291351	0.561	0.259	0	1	SDC2
0	0.29119	0.603	0.296	0	1	MID1
0	0.29099	0.504	0.221	0	1	FUT10
0	0.290728	0.32	0.115	0	1	LINC02060
0	0.290149	0.257	0.078	0	1	AC007495.1
0	0.289941	0.21	0.057	0	1	CCDC200
0	0.288359	0.595	0.283	0	1	KANTR
0	0.288265	0.908	0.596	0	1	TRIM9
0	0.287745	0.803	0.47	0	1	FUT8
0	0.287114	0.236	0.052	0	1	AC138409.2
0	0.286873	0.669	0.393	0	1	MAPRE2
0	0.286739	0.998	0.907	0	1	CTNND2
0	0.286569	0.406	0.16	0	1	ETV1
0	0.285491	0.17	0.033	0	1	COX10-AS1
0	0.285099	0.504	0.238	0	1	ROR1
0	0.284912	0.23	0.047	0	1	UBE2Q2P2
0	0.284755	0.691	0.35	0	1	BABAM2
0	0.284647	0.758	0.431	0	1	TRAF3IP2-AS1
0	0.284609	0.738	0.425	0	1	FIGN
0	0.284174	0.456	0.193	0	1	LINC02256
0	0.283032	0.548	0.248	0	1	ECPAS
0	0.282622	0.347	0.129	0	1	PSMA1
0	0.282417	0.788	0.433	0	1	SORCS2
0	0.281794	0.266	0.075	0	1	ZKSCAN7-AS1
0	0.28138	0.225	0.068	0	1	AC018730.1
0	0.281232	0.15	0.025	0	1	AL445259.1
0	0.280258	0.249	0.059	0	1	LINC00174
0	0.280071	0.83	0.5	0	1	STARD13
0	0.279983	0.799	0.444	0	1	GRIA2
0	0.279818	0.958	0.724	0	1	ITPR2
0	0.279601	0.222	0.081	0	1	MIR2052HG
0	0.279567	0.316	0.1	0	1	PWWP3A
0	0.278251	0.975	0.754	0	1	CELF2
0	0.27788	0.932	0.662	0	1	CSGALNACT1
0	0.277418	0.648	0.317	0	1	GRAMD1B
0	0.276744	0.981	0.726	0	1	NAV3
0	0.276017	0.23	0.062	0	1	AC092338.1
0	0.275214	0.826	0.494	0	1	REPS1
0	0.275206	0.654	0.346	0	1	CAMKMT
0	0.274732	0.227	0.053	0	1	AC006001.3
0	0.27434	0.435	0.177	0	1	VSIR
0	0.274285	0.609	0.302	0	1	AASS
0	0.274021	0.66	0.325	0	1	COP1
0	0.273606	0.81	0.48	0	1	PHF21A
0	0.273388	0.819	0.467	0	1	ACSBG1
0	0.272708	0.777	0.459	0	1	PCDH7
0	0.272628	0.508	0.258	0	1	ABCC9
0	0.272581	0.46	0.217	0	1	UPP2
0	0.272337	0.607	0.294	0	1	CRIM1
0	0.271944	0.524	0.23	0	1	ASRGL1
0	0.271457	0.192	0.082	0	1	AC104574.2
0	0.271357	0.883	0.577	0	1	CDC42BPA
0	0.270794	0.157	0.032	0	1	AC092944.1
0	0.270788	0.985	0.796	0	1	FMN2
0	0.270765	0.929	0.662	0	1	ZHX3
0	0.270613	0.803	0.481	0	1	CTDSPL
0	0.270412	0.449	0.198	0	1	PTCH1
0	0.270207	0.283	0.088	0	1	TASOR2
0	0.27016	0.774	0.446	0	1	CPQ
0	0.269805	0.281	0.099	0	1	AC093157.1
0	0.269803	0.53	0.24	0	1	MTMR1
0	0.269114	0.387	0.136	0	1	MRTFA
0	0.268719	0.359	0.148	0	1	AL357153.2
0	0.268036	0.526	0.237	0	1	GLI2
0	0.267897	0.213	0.045	0	1	CROCCP3
0	0.267424	0.602	0.295	0	1	SMURF2
0	0.267409	0.404	0.158	0	1	TSPOAP1
0	0.267107	0.612	0.304	0	1	USP24
0	0.266877	0.709	0.391	0	1	VWA8
0	0.266505	0.223	0.078	0	1	NEXMIF
0	0.266425	0.202	0.046	0	1	AP001528.2
0	0.265648	0.587	0.293	0	1	GARNL3
0	0.265404	0.788	0.474	0	1	WLS
0	0.265152	0.197	0.036	0	1	RP9P
0	0.264856	0.838	0.511	0	1	JARID2
0	0.26431	0.66	0.358	0	1	TGFB2
0	0.264215	0.957	0.694	0	1	PARD3B
0	0.263456	0.418	0.162	0	1	HOPX
0	0.263077	0.856	0.553	0	1	STON2
0	0.262953	0.319	0.1	0	1	AC069368.1
0	0.262743	0.34	0.153	0	1	AC007262.2
0	0.26262	0.999	0.908	0	1	ZBTB20
0	0.260605	0.171	0.032	0	1	LINC01727
0	0.260491	0.71	0.37	0	1	OGA
0	0.260453	0.844	0.527	0	1	MYO6
0	0.260228	0.16	0.037	0	1	AC022294.1
0	0.260058	0.218	0.087	0	1	PKN2-AS1
0	0.259891	0.264	0.086	0	1	AC013643.2
0	0.259085	0.751	0.412	0	1	SLC6A1
0	0.258314	0.499	0.221	0	1	AC118549.1
0	0.258244	0.233	0.07	0	1	MAP4K3-DT
0	0.258155	0.593	0.299	0	1	ZNF827
0	0.257788	0.702	0.385	0	1	ARHGAP31
0	0.257348	0.834	0.537	0	1	PALLD
0	0.25732	0.66	0.347	0	1	PTPN4
0	0.257022	0.497	0.24	0	1	GLCCI1
0	0.256755	0.625	0.322	0	1	SESN3
0	0.256746	0.267	0.108	0	1	AC007364.1
0	0.256222	0.841	0.518	0	1	C20orf194
0	0.256188	0.756	0.382	0	1	MTSS1L
0	0.255327	0.733	0.384	0	1	TUT4
0	0.255234	0.348	0.137	0	1	LINC00298
0	0.255187	0.199	0.042	0	1	LINC02614
0	0.254765	0.472	0.222	0	1	GALNT7
0	0.254725	0.769	0.429	0	1	CHST11
0	0.254633	0.564	0.267	0	1	AL139260.1
0	0.254446	0.563	0.276	0	1	HIVEP1
0	0.254299	0.224	0.065	0	1	FGL1
0	0.253414	0.616	0.323	0	1	FGGY
0	0.25339	0.145	0.031	0	1	AC097626.1
0	0.252533	0.202	0.041	0	1	AC242842.3
0	0.25163	0.41	0.147	0	1	RAB30-AS1
0	0.251393	0.933	0.652	0	1	MAP3K5
0	0.251302	0.566	0.262	0	1	FAM85B
0	0.25129	0.808	0.486	0	1	ABI1
0	0.25087	0.433	0.191	0	1	SYT9
0	0.250584	0.624	0.335	0	1	RFX3-AS1
0	0.250574	0.757	0.425	0	1	CHKA
0	-0.254154	0.431	0.279	0	1	CDC42EP4
0	-0.254894	0.529	0.349	0	1	ACADVL
0	-0.268168	0.529	0.348	0	1	PKM
0	-0.308386	0.564	0.363	0	1	MAN2A1
0	-0.369005	0.036	0.105	0	1	FNIP1
0	-0.382533	0.61	0.393	0	1	PIP4K2A
0	-0.415068	0.048	0.107	0	1	SNCA
0	-0.427633	0.038	0.106	0	1	ARHGAP6
0	-0.443105	0.084	0.154	0	1	ALPK1
0	-0.451671	0.037	0.118	0	1	STX16
0	-0.480748	0.039	0.114	0	1	AGPAT4
0	-0.48338	0.042	0.12	0	1	EPB41L3
0	-0.495735	0.058	0.12	0	1	C3
0	-0.499322	0.034	0.113	0	1	USH1C
0	-0.52311	0.044	0.114	0	1	SH3GL2
0	-0.542138	0.107	0.183	0	1	ABI3BP
0	-0.544668	0.088	0.167	0	1	LINC00632
0	-0.547557	0.081	0.164	0	1	RASL12
0	-0.562554	0.034	0.113	0	1	CP
0	-0.572139	0.042	0.108	0	1	GRIN2A
0	-0.572624	0.034	0.101	0	1	RAPGEF5
0	-0.573566	0.5	0.306	0	1	LINGO1
0	-0.575387	0.092	0.164	0	1	PER1
0	-0.577181	0.527	0.339	0	1	INO80D
0	-0.584748	0.029	0.118	0	1	SMOC1
0	-0.589169	0.048	0.105	0	1	HILPDA
0	-0.591744	0.049	0.135	0	1	CALM2
0	-0.60061	0.822	0.726	0	1	PDE4DIP
0	-0.603357	0.042	0.137	0	1	ARHGEF10
0	-0.625105	0.06	0.119	0	1	SOD2
0	-0.637382	0.126	0.199	0	1	PLCG2
0	-0.637756	0.026	0.104	0	1	SYNDIG1
0	-0.675506	0.048	0.109	0	1	PDE1C
0	-0.68233	0.089	0.164	0	1	KCNN2
0	-0.682514	0.407	0.251	0	1	SLC26A3
0	-0.685342	0.057	0.124	0	1	FRMD4B
0	-0.685568	0.059	0.155	0	1	HSPA1B
0	-0.700054	0.192	0.275	0	1	SERPINI2
0	-0.707481	0.007	0.108	0	1	LINC00836
0	-0.707896	0.074	0.145	0	1	ID3
0	-0.712446	0.057	0.154	0	1	ATP1B1
0	-0.73926	0.038	0.128	0	1	IGFBP5
0	-0.751318	0.11	0.236	0	1	SYNPO2
0	-0.770682	0.16	0.233	0	1	SGK1
0	-0.773415	0.07	0.19	0	1	KCNJ3
0	-0.773451	0.023	0.121	0	1	DSCAML1
0	-0.809677	0.077	0.138	0	1	SPP1
0	-0.81953	0.044	0.116	0	1	SPOCK3
0	-0.823455	0.127	0.234	0	1	RTN1
0	-0.829919	0.095	0.186	0	1	GRIA1
0	-0.84055	0.029	0.137	0	1	GALNT13
0	-0.858363	0.071	0.162	0	1	KIAA1217
0	-0.859544	0.16	0.233	0	1	DPYD
0	-0.870098	0.057	0.148	0	1	HS6ST3
0	-0.871841	0.034	0.165	0	1	SPARC
0	-0.87383	0.112	0.199	0	1	GALNT15
0	-0.887808	0.333	0.388	0	1	MAP1B
0	-0.888218	0.148	0.249	0	1	SHTN1
0	-0.896276	0.088	0.174	0	1	CSMD3
0	-0.913518	0.153	0.245	0	1	GRID2
0	-0.913557	0.768	0.719	0	1	GFAP
0	-0.930075	0.097	0.22	0	1	SLCO3A1
0	-0.932311	0.151	0.22	0	1	AQP1
0	-0.937555	0.121	0.202	0	1	TTLL7
0	-0.938283	0.227	0.302	0	1	NFASC
0	-0.939251	0.309	0.388	0	1	WDR49
0	-0.943331	0.146	0.29	0	1	L3MBTL4
0	-0.965637	0.135	0.205	0	1	SYT1
0	-0.980544	0.067	0.174	0	1	DOCK10
0	-0.987777	0.05	0.136	0	1	EDIL3
0	-0.997017	0.523	0.519	0	1	PLXDC2
0	-1.00211	0.088	0.212	0	1	ADAMTSL3
0	-1.00904	0.159	0.238	0	1	FOS
0	-1.04635	0.204	0.334	0	1	GPC6
0	-1.10317	0.074	0.169	0	1	ANK3
0	-1.11289	0	0.108	0	1	PARK2
0	-1.12871	0.257	0.376	0	1	VCAN
0	-1.14534	0.056	0.138	0	1	SLC24A2
0	-1.1568	0.458	0.48	0	1	DPP6
0	-1.1758	0.097	0.247	0	1	STXBP5L
0	-1.18308	0.712	0.774	0	1	DPP10
0	-1.1843	0.034	0.117	0	1	ST18
0	-1.20037	0.065	0.164	0	1	ELMO1
0	-1.20863	0	0.127	0	1	LRRC16A
0	-1.22061	0.063	0.147	0	1	C8orf34
0	-1.2208	0.124	0.245	0	1	NLGN1
0	-1.23777	0.362	0.426	0	1	KAZN
0	-1.27733	0.209	0.312	0	1	CD44
0	-1.28474	0	0.138	0	1	GRAMD3
0	-1.31792	0.181	0.249	0	1	NRXN3
0	-1.32435	0.073	0.242	0	1	TSHZ2
0	-1.38181	0.113	0.225	0	1	ROBO2
0	-1.44382	0.043	0.237	0	1	SLC38A1
0	-1.49886	0.06	0.198	0	1	MBP
0	-1.60078	0.105	0.205	0	1	PLP1
0	-1.66116	0.081	0.274	0	1	TNC
0	-1.88952	0.125	0.239	0	1	LINC01088
0	-2.24671	0.102	0.378	0	1	DCLK1
0	-2.55668	0.06	0.262	0	1	PTGDS
8.56254e-304	-0.904562	0.121	0.184	3.13303e-299	1	TTN
3.50636e-303	-0.307702	0.539	0.359	1.28298e-298	1	AGT
1.25119e-302	-0.268438	0.62	0.407	4.57811e-298	1	ZEB2
6.49822e-291	-0.251024	0.429	0.285	2.3777e-286	1	PKD1
4.67451e-290	-0.636726	0.067	0.124	1.7104e-285	1	ATRNL1
7.458e-288	-0.252497	0.42	0.278	2.72888e-283	1	GSE1
9.61315e-287	-0.711795	0.08	0.139	3.51745e-282	1	ARMC3
7.82501e-286	-0.507644	0.088	0.149	2.86317e-281	1	STK32A
1.21403e-281	-0.403096	0.438	0.288	4.44213e-277	1	RNF220
4.88106e-281	-0.579794	0.132	0.195	1.78598e-276	1	SMAD9
7.92987e-278	-0.329766	0.394	0.261	2.90154e-273	1	PDK4
2.01047e-273	-0.279235	0.437	0.289	7.3563e-269	1	CFAP70
4.89603e-271	-1.14918	0.301	0.337	1.79146e-266	1	LINC00609
6.81613e-270	-0.25725	0.517	0.347	2.49402e-265	1	ENO1
9.44804e-267	-0.886529	0.297	0.336	3.45704e-262	1	SNED1
2.86297e-265	-1.30769	0.158	0.212	1.04756e-260	1	CTNNA3
4.87514e-265	-0.304099	0.737	0.511	1.78381e-260	1	MT3
6.89228e-261	-0.265886	0.4	0.266	2.52188e-256	1	MYLK
6.90324e-261	-0.258319	0.449	0.301	2.52589e-256	1	MPHOSPH8
7.77531e-261	-0.321047	0.562	0.391	2.84499e-256	1	MIR4300HG
2.1887e-257	-0.293631	0.494	0.329	8.00845e-253	1	CASK
2.62822e-255	-0.259632	0.423	0.284	9.61667e-251	1	ACO2
1.24192e-254	-1.19387	0.198	0.249	4.54417e-250	1	KCNIP4
3.65606e-254	-0.641286	0.299	0.349	1.33775e-249	1	FOXP1
7.52557e-254	-0.355661	0.282	0.182	2.75361e-249	1	USP39
8.10465e-253	-0.347631	0.56	0.38	2.96549e-248	1	CIRBP
3.22665e-251	-0.756897	0.203	0.26	1.18063e-246	1	DGKB
9.56846e-251	-0.662171	0.098	0.155	3.5011e-246	1	DSCAM
1.20685e-239	-0.4596	0.081	0.136	4.41585e-235	1	IDS
7.54945e-239	-0.64044	0.159	0.216	2.76234e-234	1	SOX2
3.12025e-236	-0.335962	0.568	0.382	1.1417e-231	1	MEF2A
3.69969e-236	-0.404533	0.085	0.14	1.35372e-231	1	CHD4
2.07806e-235	-0.278347	0.632	0.432	7.60364e-231	1	SPTAN1
5.0328e-226	-0.341928	0.776	0.552	1.8415e-221	1	CST3
3.46722e-225	-0.297074	0.363	0.245	1.26866e-220	1	RAB11A
2.82035e-222	-0.379177	0.057	0.105	1.03197e-217	1	ACSL6
3.7745e-221	-0.552693	0.111	0.168	1.38109e-216	1	MT1X
1.00001e-218	-0.32822	0.588	0.398	3.65903e-214	1	CSRP1
1.54751e-218	-0.452549	0.059	0.105	5.66232e-214	1	LDB2
8.29077e-216	-0.306727	0.222	0.144	3.03359e-211	1	NFATC2
2.36468e-214	-0.250807	0.246	0.162	8.65235e-210	1	ARFGAP1
5.02554e-214	-0.728062	0.339	0.359	1.83885e-209	1	APP
4.03696e-213	-0.438544	0.167	0.227	1.47713e-208	1	PPM1B
6.82537e-213	-0.265363	0.509	0.359	2.4974e-208	1	NKAIN2
8.28977e-211	-0.889581	0.313	0.346	3.03323e-206	1	HYDIN
4.92623e-210	-0.726634	0.119	0.167	1.80251e-205	1	TF
1.15235e-209	-0.272198	0.358	0.244	4.21646e-205	1	HIP1
6.95928e-209	-0.362625	0.341	0.232	2.5464e-204	1	CCDC30
2.74317e-208	-0.500746	0.092	0.141	1.00373e-203	1	CRISPLD1
4.322e-208	-0.490553	0.182	0.239	1.58142e-203	1	RNF213
2.93484e-207	-0.297829	0.346	0.237	1.07386e-202	1	PABPN1
4.16443e-207	-0.975324	0.361	0.369	1.52376e-202	1	UBC
6.11863e-204	-0.99369	0.296	0.33	2.23881e-199	1	CRYAB
6.69298e-203	-0.689192	0.467	0.457	2.44896e-198	1	AKAP6
7.46623e-199	-0.379108	0.489	0.344	2.73189e-194	1	ANGPTL4
3.1778e-197	-0.283877	0.428	0.296	1.16276e-192	1	COL16A1
6.38837e-197	-0.749365	0.23	0.272	2.3375e-192	1	AEBP1
7.94162e-194	-0.271396	0.387	0.268	2.90584e-189	1	WDR6
2.9185e-191	-0.293986	0.373	0.261	1.06788e-186	1	CADPS
1.86768e-190	-0.463393	0.087	0.135	6.83384e-186	1	PLCB4
4.21978e-189	-0.259325	0.357	0.247	1.54402e-184	1	CANX
6.13834e-188	-0.473522	0.093	0.142	2.24602e-183	1	FXYD1
1.22477e-185	-0.640122	0.127	0.174	4.48144e-181	1	CREB5
2.12553e-185	-0.735523	0.549	0.512	7.7773e-181	1	PLEKHA5
2.64802e-185	-0.781914	0.22	0.26	9.68912e-181	1	JUN
3.28968e-184	-0.675115	0.164	0.208	1.20369e-179	1	SLC24A4
5.36497e-184	-0.361029	0.327	0.226	1.96304e-179	1	VIM
1.43241e-181	-0.255841	0.521	0.363	5.24117e-177	1	KMT2A
1.71573e-180	-0.42814	0.081	0.128	6.27784e-176	1	LRFN5
1.16785e-178	-0.566977	0.128	0.176	4.27317e-174	1	BNC2
2.42225e-176	-0.281811	0.372	0.259	8.863e-172	1	LTBP3
6.58894e-175	-0.3424	0.384	0.267	2.41089e-170	1	KNOP1
1.07845e-174	-0.367542	0.517	0.356	3.94606e-170	1	TSC22D4
1.99563e-174	-0.300758	0.587	0.411	7.302e-170	1	GNAS
1.07282e-172	-0.582931	0.084	0.127	3.92545e-168	1	RYR2
3.77866e-172	-0.317029	0.454	0.318	1.38261e-167	1	WWTR1
5.72099e-170	-0.802637	0.183	0.222	2.09331e-165	1	TUBA1A
1.64573e-169	-0.563348	0.162	0.211	6.02173e-165	1	SLC8A1
2.79061e-169	-0.258604	0.256	0.175	1.02108e-164	1	QTRT1
1.13594e-168	-0.308245	0.091	0.139	4.1564e-164	1	KRIT1
3.1239e-168	-0.294923	0.684	0.47	1.14304e-163	1	ZBTB16
4.28532e-168	-0.340056	0.062	0.104	1.568e-163	1	ARL6IP4
5.52948e-168	-1.44078	0.134	0.175	2.02324e-163	1	IL1RAPL1
4.68381e-167	-0.29429	0.06	0.101	1.7138e-162	1	SNRPN
5.4468e-167	-0.25511	0.219	0.148	1.99298e-162	1	SPEF2
2.46426e-166	-0.276979	0.3	0.207	9.01673e-162	1	APBB2
4.36439e-166	-0.253362	0.318	0.223	1.59693e-161	1	EEF1D
1.34781e-165	-0.260138	0.256	0.176	4.93165e-161	1	ENO2
2.87938e-164	-0.482587	0.061	0.1	1.05357e-159	1	APLP1
8.16017e-164	-0.298028	0.555	0.386	2.98581e-159	1	SRSF5
6.90617e-163	-0.27902	0.254	0.173	2.52697e-158	1	FAM49B
8.3472e-163	-0.283488	0.122	0.075	3.05424e-158	1	LSAMP-AS1
1.44332e-159	-0.549293	0.124	0.168	5.2811e-155	1	B3GAT2
1.64994e-158	-0.339106	0.533	0.372	6.03712e-154	1	ITM2B
4.6082e-158	-0.667309	0.322	0.339	1.68614e-153	1	DPYSL3
8.63022e-158	-0.419899	0.08	0.12	3.1578e-153	1	GAS7
2.98478e-157	-0.258503	0.328	0.232	1.09213e-152	1	HSPA9
5.49713e-155	-0.298619	0.289	0.202	2.0114e-150	1	DPP7
3.44094e-154	-0.301534	0.401	0.285	1.25904e-149	1	PTGES3
2.69158e-153	-0.396249	0.102	0.147	9.84848e-149	1	LDHB
2.08157e-152	-0.289305	0.522	0.37	7.61646e-148	1	RTN3
1.92687e-150	-0.962849	0.202	0.232	7.05041e-146	1	CNTNAP2
3.01671e-148	-0.28123	0.624	0.441	1.10382e-143	1	GAN
4.37242e-147	-0.255398	0.339	0.24	1.59987e-142	1	GATM
3.4097e-146	-0.284345	0.609	0.424	1.24761e-141	1	ABCA1
5.60145e-145	-0.270175	0.437	0.313	2.04957e-140	1	GRIK4
1.12553e-144	-0.253854	0.25	0.176	4.11831e-140	1	DIAPH2
3.5576e-144	-0.512179	0.157	0.197	1.30173e-139	1	FRY
3.06415e-141	-0.303516	0.403	0.287	1.12117e-136	1	WNK2
4.38095e-141	-0.289127	0.654	0.464	1.60299e-136	1	PFKFB3
1.12097e-139	-0.72593	0.18	0.213	4.10162e-135	1	EEF1A1
1.6266e-138	-0.265903	0.434	0.308	5.95172e-134	1	ATM
7.80975e-138	-0.282728	0.32	0.229	2.85759e-133	1	DDX24
1.10811e-137	-0.282435	0.679	0.477	4.05458e-133	1	DDX5
5.09934e-137	-0.310431	0.078	0.117	1.86585e-132	1	PILRB
3.07362e-136	-0.313883	0.359	0.26	1.12464e-131	1	PACRG
7.88092e-136	-0.377695	0.276	0.196	2.88363e-131	1	SDK1
1.52728e-132	-0.280743	0.407	0.291	5.58831e-128	1	FUS
6.37561e-132	-0.292151	0.191	0.132	2.33284e-127	1	HMGCS1
5.93996e-131	-0.26788	0.436	0.312	2.17343e-126	1	BCLAF1
1.40715e-129	-0.527753	0.069	0.103	5.14878e-125	1	CERCAM
3.39249e-129	-0.431746	0.102	0.141	1.24131e-124	1	IFI16
2.38241e-128	-0.324292	0.631	0.45	8.71724e-124	1	SNRNP70
3.02669e-127	-0.318243	0.624	0.443	1.10747e-122	1	SRRM2
6.83324e-124	-0.334609	0.406	0.294	2.50028e-119	1	SLC25A29
7.38391e-123	-0.298032	0.569	0.407	2.70177e-118	1	GSN
2.02249e-122	-0.266265	0.177	0.122	7.4003e-118	1	HES1
2.30785e-122	-0.456176	0.532	0.376	8.44443e-118	1	AHNAK
4.68633e-122	-0.40544	0.404	0.292	1.71473e-117	1	MT1E
5.3015e-122	-0.481013	0.069	0.102	1.93982e-117	1	TMSB10
1.27815e-121	-0.330157	0.414	0.301	4.67674e-117	1	LENG8
1.30276e-121	-0.555601	0.074	0.108	4.76679e-117	1	SNTG1
2.19277e-120	-0.523184	0.122	0.157	8.02336e-116	1	ELN
2.44341e-117	-0.630066	0.159	0.193	8.94043e-113	1	ADAMTS9
2.77909e-117	-0.484921	0.115	0.153	1.01687e-112	1	RALYL
2.58721e-116	-0.287777	0.713	0.496	9.46658e-112	1	HNRNPA2B1
1.03988e-115	-0.699611	0.184	0.217	3.80494e-111	1	AC073941.1
2.16188e-115	-0.25319	0.703	0.525	7.91033e-111	1	APOE
6.59087e-115	-0.373914	0.411	0.296	2.4116e-110	1	RHOB
1.11552e-114	-0.30368	0.25	0.18	4.08168e-110	1	GDI1
1.82663e-114	-0.82017	0.415	0.401	6.68363e-110	1	PTPRD
3.40825e-113	-0.322082	0.479	0.345	1.24708e-108	1	SLC16A9
3.76342e-113	-0.250913	0.259	0.187	1.37704e-108	1	LPGAT1
3.87634e-113	-0.259479	0.441	0.328	1.41835e-108	1	NEGR1
1.10325e-111	-0.363196	0.409	0.298	4.03678e-107	1	NSMF
1.13836e-110	-0.307849	0.276	0.198	4.16526e-106	1	PXK
1.88328e-110	-0.288246	0.243	0.175	6.89091e-106	1	SRP14
1.86009e-109	-0.343855	0.462	0.336	6.80606e-105	1	PFKP
3.74451e-109	-0.310499	0.296	0.217	1.37012e-104	1	DNAJB2
5.04183e-109	-0.309358	0.693	0.487	1.84481e-104	1	MAP7
6.13212e-108	-0.392659	0.502	0.359	2.24374e-103	1	MAT2A
8.42849e-106	-0.312812	0.123	0.162	3.08398e-101	1	MRPS6
3.16849e-105	-0.378469	0.498	0.357	1.15935e-100	1	HNRNPDL
4.01562e-105	-0.326811	0.301	0.221	1.46931e-100	1	DDIT4
8.66426e-105	-0.519354	0.168	0.198	3.17025e-100	1	ABCC4
8.97314e-105	-0.368957	0.267	0.193	3.28327e-100	1	SLAIN1
9.2408e-103	-0.506131	0.101	0.132	3.38121e-98	1	SRGAP2
1.04815e-102	-0.358969	0.457	0.333	3.83519e-98	1	DNER
1.17464e-102	-0.422247	0.233	0.171	4.298e-98	1	FP671120.1
3.5045e-102	-0.262197	0.342	0.254	1.2823e-97	1	RASAL2
8.10834e-102	-0.466881	0.397	0.286	2.96684e-97	1	TMEM144
3.26629e-99	-0.458467	0.122	0.154	1.19514e-94	1	RETREG1
3.29998e-99	-0.272292	0.313	0.232	1.20746e-94	1	CALD1
3.57472e-99	-0.396772	0.101	0.133	1.30799e-94	1	EXPH5
4.50864e-98	-0.55082	0.205	0.238	1.64971e-93	1	KCND2
3.92461e-97	-0.261329	0.233	0.172	1.43601e-92	1	LMNA
6.68386e-96	-0.3076	0.294	0.217	2.44563e-91	1	TPT1
7.02368e-96	-0.282063	0.183	0.133	2.56996e-91	1	ZNF331
2.52962e-95	-0.304767	0.278	0.206	9.25589e-91	1	CD38
1.55546e-93	-0.255153	0.209	0.153	5.69143e-89	1	ELAVL1
1.3946e-92	-0.25161	0.27	0.2	5.10284e-88	1	AZIN1
3.09646e-92	-0.29308	0.544	0.397	1.13299e-87	1	ANKFN1
4.51141e-92	-0.52566	0.116	0.145	1.65073e-87	1	NELL2
6.55381e-92	-0.424981	0.385	0.28	2.39804e-87	1	TMEM165
7.24897e-92	-0.45485	0.117	0.148	2.6524e-87	1	NTNG1
1.76056e-89	-0.438922	0.13	0.16	6.4419e-85	1	GINS3
2.59734e-88	-0.28153	0.239	0.177	9.50366e-84	1	EIF4A2
5.66445e-88	-0.348646	0.327	0.244	2.07262e-83	1	ZFP36L2
1.04144e-87	-0.717511	0.154	0.181	3.81063e-83	1	2022-03-01
1.91674e-86	-0.261103	0.106	0.139	7.01336e-82	1	WDR27
2.77677e-86	-0.286012	0.222	0.164	1.01602e-81	1	CSNK1E
5.13885e-86	-0.658567	0.373	0.362	1.8803e-81	1	CERS6
2.46383e-85	-0.754731	0.196	0.215	9.01515e-81	1	ST6GAL1
3.72667e-85	-0.557323	0.255	0.27	1.36359e-80	1	FRMPD2
6.93902e-85	-0.254298	0.215	0.159	2.53899e-80	1	NHS
1.86535e-84	-0.513011	0.159	0.185	6.8253e-80	1	MYRIP
5.74652e-84	-0.27894	0.232	0.172	2.10265e-79	1	DBI
1.82791e-83	-0.344152	0.078	0.106	6.68833e-79	1	DYNC1I1
4.79943e-83	-0.318849	0.752	0.566	1.75611e-78	1	SLC14A1
1.20853e-82	-0.565071	0.354	0.261	4.42201e-78	1	ID2
6.44403e-81	-0.49892	0.174	0.201	2.35787e-76	1	ANGPT1
3.58063e-79	-0.275994	0.258	0.193	1.31015e-74	1	MYO9B
5.01521e-79	-0.46867	0.163	0.118	1.83506e-74	1	BCOR
1.75964e-78	-0.424139	0.093	0.119	6.43851e-74	1	BIN1
1.83729e-78	-0.610858	0.103	0.129	6.72264e-74	1	OPCML
2.26652e-78	-0.298015	0.21	0.158	8.29318e-74	1	GRIK2
1.21851e-77	-0.373271	0.08	0.106	4.45853e-73	1	S100A6
2.38009e-77	-0.360528	0.236	0.176	8.70876e-73	1	IFITM3
1.33012e-76	-0.329072	0.692	0.491	4.8669e-72	1	PPP1R12B
5.4315e-75	-0.307714	0.181	0.135	1.98738e-70	1	ZFP36
8.57559e-75	-0.351242	0.353	0.265	3.13781e-70	1	PRKAG2
1.343e-74	-0.38222	0.113	0.139	4.91404e-70	1	P2RX7
1.14872e-73	-0.295754	0.105	0.133	4.20315e-69	1	PAWR
5.26565e-73	-0.297613	0.373	0.29	1.9267e-68	1	ARHGEF3
2.1952e-72	-0.483721	0.241	0.258	8.03222e-68	1	NAIP
7.86661e-70	-0.492635	0.112	0.137	2.87839e-65	1	RPS15
1.50583e-69	-0.334953	0.569	0.425	5.50983e-65	1	ITGB4
1.70661e-69	-0.685691	0.201	0.219	6.24448e-65	1	CFAP47
2.44211e-69	-0.270071	0.196	0.147	8.93566e-65	1	COX4I1
1.10691e-67	-0.46292	0.109	0.134	4.05018e-63	1	TNR
1.50706e-67	-0.337836	0.145	0.107	5.51433e-63	1	DNAH12
2.06615e-67	-0.375902	0.113	0.138	7.56006e-63	1	CDK5RAP3
2.82389e-67	-0.274459	0.09	0.117	1.03326e-62	1	EFCAB11
8.11962e-67	-0.292216	0.219	0.166	2.97097e-62	1	SRSF3
9.13373e-65	-0.304442	0.449	0.337	3.34203e-60	1	ANKRD28
7.84502e-64	-0.356157	0.135	0.161	2.87049e-59	1	NPIPB5
1.1665e-63	-0.314858	0.101	0.126	4.26822e-59	1	SMARCC2
2.50643e-63	-0.322383	0.221	0.169	9.17104e-59	1	ACAP3
7.61902e-63	-0.2846	0.139	0.167	2.7878e-58	1	CDKL3
1.25739e-62	-0.250978	0.197	0.151	4.60079e-58	1	PEA15
1.80339e-62	-0.325198	0.334	0.255	6.5986e-58	1	PHYHD1
2.24663e-62	-0.657365	0.156	0.176	8.22042e-58	1	CCSER1
5.58426e-62	-0.309974	0.295	0.226	2.04328e-57	1	YWHAZ
2.33123e-61	-0.291106	0.32	0.247	8.52999e-57	1	TULP4
3.08753e-60	-0.352363	0.089	0.112	1.12973e-55	1	CD9
8.08983e-59	-1.05869	0.657	0.546	2.96007e-54	1	HSP90AA1
1.78344e-58	-0.2524	0.202	0.155	6.5256e-54	1	RAC1
2.88584e-58	-0.354341	0.604	0.446	1.05593e-53	1	ADCY8
2.61428e-57	-0.367896	0.288	0.223	9.56563e-53	1	TXNIP
2.74145e-57	-0.416559	0.155	0.177	1.0031e-52	1	MATN2
4.4775e-57	-0.26522	0.87	0.67	1.63832e-52	1	AQP4
2.56168e-56	-0.256379	0.121	0.09	9.37317e-52	1	RNF19B
2.00058e-54	-0.373882	0.295	0.227	7.32011e-50	1	SEMA3B
2.23139e-54	-0.448378	0.509	0.379	8.16465e-50	1	PLEC
2.39247e-54	-0.452133	0.095	0.116	8.75404e-50	1	SEMA5A
3.2124e-54	-0.250183	0.265	0.209	1.17542e-49	1	NSF
1.5989e-53	-0.300349	0.359	0.278	5.85039e-49	1	ZNF704
4.61936e-53	-0.293222	0.17	0.13	1.69022e-48	1	RPS25
6.75054e-52	-0.691039	0.23	0.237	2.47002e-47	1	MAN1C1
1.42437e-51	-0.278889	0.255	0.198	5.21177e-47	1	CCNL1
4.28744e-51	-0.376024	0.245	0.191	1.56878e-46	1	MT1M
7.06721e-51	-0.462212	0.425	0.322	2.58589e-46	1	ACTG1
3.0057e-50	-0.459074	0.252	0.196	1.09979e-45	1	PLCL1
3.30197e-50	-0.276439	0.221	0.173	1.20819e-45	1	SKP1
9.73435e-49	-0.3216	0.146	0.167	3.5618e-44	1	PARP8
2.63841e-48	-0.793254	0.287	0.278	9.65395e-44	1	HSPB8
1.92843e-46	-0.636641	0.357	0.339	7.05613e-42	1	ST6GALNAC3
8.60912e-46	-0.337007	0.787	0.579	3.15008e-41	1	LUC7L3
9.01489e-46	-0.437026	0.163	0.179	3.29855e-41	1	KIF6
1.16751e-45	-0.603295	0.106	0.123	4.27192e-41	1	DNAH6
1.36944e-45	-0.313372	0.229	0.179	5.01078e-41	1	PRDX1
1.52579e-45	-0.261253	0.173	0.135	5.58287e-41	1	YWHAB
5.59462e-45	-0.384728	0.274	0.215	2.04707e-40	1	HSPD1
1.58137e-44	-0.523273	0.155	0.171	5.78623e-40	1	UBB
1.67112e-43	-0.428544	0.147	0.162	6.11462e-39	1	GFPT2
3.04525e-43	-0.28525	0.205	0.228	1.11426e-38	1	UMAD1
7.38668e-43	-0.293677	0.161	0.126	2.70279e-38	1	IDI1
8.10833e-43	-0.496609	0.365	0.28	2.96684e-38	1	S100B
1.01249e-42	-0.348817	0.78	0.569	3.70469e-38	1	ABR
1.10725e-42	-0.687398	0.175	0.184	4.05144e-38	1	PRUNE2
1.33743e-42	-0.51868	0.259	0.263	4.89367e-38	1	COL21A1
1.35344e-42	-0.25431	0.147	0.115	4.95224e-38	1	TPI1
1.23781e-41	-0.260259	0.184	0.146	4.52915e-37	1	CD63
2.41775e-41	-0.449519	0.636	0.476	8.84655e-37	1	PSAP
3.65796e-41	-0.336669	0.285	0.226	1.33845e-36	1	ATP2B1
3.9541e-41	-0.35838	0.087	0.104	1.44681e-36	1	FAM107B
5.63026e-41	-0.334221	0.102	0.119	2.06011e-36	1	CTTNBP2
1.69216e-40	-0.437338	0.203	0.213	6.19163e-36	1	MOB3B
8.44912e-40	-0.401487	0.123	0.139	3.09153e-35	1	CHST9
2.13692e-39	-0.44776	0.419	0.322	7.81901e-35	1	ZFAND5
1.39076e-37	-0.375578	0.165	0.177	5.08877e-33	1	ZNF273
1.40453e-37	-0.251155	0.204	0.163	5.13916e-33	1	YWHAQ
1.81889e-37	-0.276881	0.155	0.122	6.65531e-33	1	GRIA4
9.91156e-37	-0.268661	0.2	0.161	3.62664e-32	1	HSP90B1
5.7463e-36	-0.307268	0.261	0.208	2.10257e-31	1	DGKD
6.84234e-36	-0.328714	0.307	0.243	2.50361e-31	1	MTCH1
6.94651e-36	-0.312452	0.087	0.104	2.54173e-31	1	CACNB4
1.40051e-35	-0.589544	0.189	0.198	5.12445e-31	1	LMNTD1
3.75637e-35	-0.454555	0.117	0.132	1.37446e-30	1	TUBA1B
3.85815e-35	-0.351395	0.707	0.528	1.4117e-30	1	RNF19A
7.1483e-34	-0.378851	0.354	0.281	2.61556e-29	1	CLIC4
7.42072e-34	-0.497556	0.257	0.255	2.71524e-29	1	SEMA6A
1.07246e-33	-0.376671	0.715	0.518	3.92413e-29	1	LDLRAD4
1.44313e-33	-0.364434	0.149	0.165	5.28043e-29	1	NBPF19
4.90259e-33	-0.282708	0.232	0.186	1.79386e-28	1	PRPSAP1
5.60613e-33	-0.436131	0.103	0.118	2.05128e-28	1	GADD45B
7.57101e-33	-0.310366	0.91	0.69	2.77023e-28	1	DCLK2
1.55574e-32	-0.283099	0.213	0.171	5.69244e-28	1	NCOA7
1.71455e-32	-0.441338	0.315	0.248	6.27354e-28	1	CEP126
2.51997e-32	-0.483966	0.128	0.14	9.22058e-28	1	VWA3A
7.33096e-32	-0.273551	0.134	0.107	2.6824e-27	1	RPS6
9.15325e-32	-0.81995	0.367	0.339	3.34917e-27	1	RBFOX1
1.45265e-31	-0.473253	0.092	0.106	5.31524e-27	1	CASC15
4.04643e-31	-0.383458	0.122	0.138	1.48059e-26	1	LAMA2
4.74727e-31	-0.323794	0.283	0.227	1.73703e-26	1	GMPR
1.62371e-30	-0.294425	0.221	0.179	5.94116e-26	1	SLC22A17
2.00821e-30	-0.373339	0.247	0.199	7.34803e-26	1	CCDC146
5.44017e-30	-0.485279	0.572	0.43	1.99056e-25	1	CALM1
5.98105e-30	-0.287463	0.242	0.199	2.18846e-25	1	GRIP1
7.36098e-30	-0.25019	0.088	0.102	2.69338e-25	1	GALNT8
2.32981e-29	-0.270085	0.203	0.223	8.52476e-25	1	HDAC8
4.05803e-29	-0.35367	0.384	0.301	1.48483e-24	1	MICAL3
1.49638e-28	-0.677523	0.172	0.178	5.47527e-24	1	TMSB4X
7.29781e-28	-0.332111	0.307	0.248	2.67027e-23	1	CLIP2
1.01681e-27	-0.324857	0.147	0.119	3.72051e-23	1	RASD1
6.27871e-27	-0.258293	0.208	0.169	2.29738e-22	1	PRKX
1.28422e-26	-0.267709	0.141	0.115	4.69896e-22	1	GRM7
1.48602e-26	-0.285881	0.159	0.13	5.43734e-22	1	MAP1A
2.09688e-26	-0.441323	0.184	0.19	7.67248e-22	1	PKP4
2.69937e-26	-0.258438	0.132	0.148	9.877e-22	1	CDR2
1.50018e-25	-0.620119	0.121	0.132	5.48917e-21	1	NAMPT
7.26785e-25	-0.454347	0.18	0.185	2.65931e-20	1	BAIAP2
9.9449e-25	-0.337779	0.179	0.146	3.63884e-20	1	CEBPD
1.41529e-24	-0.376328	0.261	0.21	5.17855e-20	1	TOGARAM2
1.84762e-24	-0.32762	0.284	0.229	6.76044e-20	1	MOB1B
2.58352e-24	-0.634639	0.629	0.508	9.45309e-20	1	DAAM2
7.31071e-24	-0.395294	0.463	0.362	2.67499e-19	1	TCF25
8.14576e-24	-0.433631	0.29	0.233	2.98054e-19	1	EIF1
1.0493e-23	-0.409469	0.147	0.157	3.8394e-19	1	DIRC3
1.19216e-23	-0.513687	0.134	0.145	4.36212e-19	1	DHFR
2.16789e-23	-0.318684	0.096	0.108	7.93232e-19	1	SLC7A5
2.52703e-23	-0.297776	0.202	0.167	9.24642e-19	1	SYNM
4.29378e-23	-0.460239	0.234	0.19	1.57109e-18	1	TOB1
5.14471e-23	-0.331476	0.174	0.142	1.88245e-18	1	CFL1
1.86093e-22	-0.289992	0.159	0.131	6.80916e-18	1	YWHAG
2.67048e-22	-0.398333	0.125	0.135	9.77128e-18	1	MKL1
2.81555e-22	-0.290314	0.212	0.175	1.03021e-17	1	FBXO2
1.71131e-21	-0.303281	0.258	0.211	6.26169e-17	1	SPAG1
3.72983e-21	-0.329108	0.116	0.127	1.36475e-16	1	MKL2
3.95536e-21	-0.597933	0.171	0.176	1.44727e-16	1	JUNB
4.77903e-21	-0.498375	0.62	0.49	1.74865e-16	1	FTH1
7.09703e-21	-0.351833	0.128	0.138	2.5968e-16	1	MAN1A1
1.49986e-20	-0.610985	0.634	0.511	5.48797e-16	1	ZFP36L1
1.5126e-20	-0.303531	0.135	0.112	5.53462e-16	1	DNM1
7.91751e-20	-0.335332	0.165	0.137	2.89702e-15	1	PPIA
8.26952e-20	-0.640545	0.27	0.257	3.02582e-15	1	PTMA
1.29852e-19	-0.310476	0.122	0.132	4.75128e-15	1	BAIAP3
1.37153e-19	-0.283744	0.166	0.138	5.01842e-15	1	MYL6
3.2122e-18	-0.581996	0.172	0.174	1.17535e-13	1	CFAP44
3.23831e-18	-0.398245	0.223	0.183	1.1849e-13	1	ASB3
3.29693e-18	-0.283306	0.868	0.663	1.20635e-13	1	ARHGEF4
3.45504e-18	-0.297382	0.13	0.108	1.2642e-13	1	SPATA17
4.39388e-18	-0.396344	0.19	0.157	1.60772e-13	1	SCD
5.22592e-18	-0.250861	0.116	0.096	1.91216e-13	1	FABP5
1.29758e-17	-0.421222	0.304	0.253	4.74785e-13	1	FGF14
3.48634e-17	-0.639854	0.576	0.442	1.27565e-12	1	FTL
3.18552e-16	-0.280132	0.318	0.266	1.16558e-11	1	SNTB1
6.28503e-16	-0.556599	0.238	0.197	2.29969e-11	1	LINC01094
1.13526e-15	-0.358318	0.227	0.19	4.15391e-11	1	PPM1E
5.30475e-15	-0.272256	0.276	0.232	1.94101e-10	1	FBN1
8.61341e-15	-0.278162	0.127	0.107	3.15165e-10	1	MARCKSL1
1.03084e-14	-0.5833	0.278	0.228	3.77183e-10	1	PEX5L
1.38405e-14	-0.381121	0.343	0.281	5.06423e-10	1	ZDHHC14
1.73393e-14	-1.46464	0.468	0.367	6.34444e-10	1	RASGEF1B
2.70392e-14	-0.369484	0.284	0.235	9.89363e-10	1	TIAM1
5.67863e-14	-0.465999	0.163	0.164	2.07781e-09	1	B2M
1.68105e-13	-0.332129	0.112	0.119	6.15095e-09	1	SYNE2
2.14283e-13	-0.333119	0.205	0.206	7.84061e-09	1	CCPG1
2.70315e-13	-0.308196	0.143	0.123	9.89084e-09	1	PDZRN4
7.01414e-13	-1.99201	0.459	0.393	2.56647e-08	1	LINC00486
1.76173e-12	-0.352463	0.129	0.134	6.44618e-08	1	NUPR1
2.40941e-12	-0.312633	0.13	0.135	8.81604e-08	1	JAM3
3.77332e-12	-0.300385	0.179	0.152	1.38066e-07	1	GYG2
1.0657e-11	-0.572523	0.271	0.23	3.8994e-07	1	HSPH1
1.53831e-11	-0.346635	0.097	0.103	5.62868e-07	1	RPS27A
3.09653e-11	-0.373313	0.167	0.142	1.13302e-06	1	SHANK2
3.66719e-11	-0.289941	0.121	0.127	1.34182e-06	1	TPP1
4.2181e-11	-0.359336	0.25	0.211	1.5434e-06	1	CD99
1.77013e-10	-0.533285	0.361	0.293	6.47689e-06	1	PEBP1
3.52439e-10	-0.317903	0.179	0.154	1.28958e-05	1	OSGIN2
3.65728e-10	-0.297654	0.18	0.155	1.3382e-05	1	CXXC5
5.15343e-10	-0.455463	0.476	0.371	1.88564e-05	1	USP54
5.34174e-10	-0.304481	0.204	0.175	1.95454e-05	1	SH3D19
5.92967e-10	-0.405263	0.096	0.1	2.16967e-05	1	CFAP46
7.98033e-10	-0.306185	0.202	0.175	2.92e-05	1	ARL15
8.04329e-10	-0.667258	0.39	0.351	2.94304e-05	1	HSPB1
1.58283e-09	-0.375843	0.12	0.123	5.79156e-05	1	RPS19
2.02104e-09	-0.65191	0.418	0.355	7.395e-05	1	ATP9A
2.74932e-09	-0.577884	0.442	0.353	0.000100598	1	2022-03-03
2.79142e-09	-0.685196	0.274	0.251	0.000102138	1	H3F3B
2.97352e-09	-0.443535	0.125	0.127	0.000108801	1	CLDND1
4.3495e-09	-0.450109	0.679	0.507	0.000159148	1	WSB1
4.8255e-09	-0.597741	0.299	0.275	0.000176565	1	ELL2
6.23853e-09	-0.55308	0.248	0.233	0.000228268	1	PFKFB2
1.6513e-08	-0.757585	0.525	0.421	0.000604212	1	SLC44A1
2.39697e-08	-0.266696	0.106	0.111	0.000877051	1	FAM213A
2.76258e-08	-0.720096	0.474	0.396	0.00101083	1	ACTB
7.14291e-08	-0.470906	0.425	0.377	0.00261359	1	MAP2
1.76298e-07	-0.305956	0.103	0.09	0.00645074	1	HOMER1
2.38724e-07	-0.581248	0.199	0.19	0.00873491	1	LRRC7
2.5041e-07	-0.361977	0.247	0.242	0.00916248	1	RGS6
2.73551e-07	-0.37816	0.215	0.184	0.0100092	1	SERF2
2.84621e-07	-0.258312	0.119	0.105	0.0104143	1	FBXO32
3.28396e-07	-0.268276	0.12	0.105	0.012016	1	PDE8B
3.65653e-07	-0.483374	0.148	0.148	0.0133792	1	LRRIQ1
1.22432e-06	-0.444583	0.112	0.114	0.0447978	1	CAPS
1.3477e-06	-0.443981	0.515	0.452	0.0493124	1	DLGAP1
2.47151e-06	-0.379615	0.866	0.687	0.0904325	1	PNISR
2.97375e-06	-0.358012	0.344	0.32	0.108809	1	PRRX1
2.9743e-06	-0.270274	0.14	0.123	0.10883	1	NFKBIA
3.41675e-06	-0.83272	0.294	0.263	0.125019	1	CSMD1
1.52107e-05	-0.441089	0.133	0.131	0.55656	1	QDPR
2.94668e-05	-0.698013	0.621	0.494	1	1	MT2A
4.4762e-05	-0.489501	0.247	0.214	1	1	DNAJB1
4.89042e-05	-0.466928	0.618	0.479	1	1	NAV1
5.13337e-05	-0.272626	0.125	0.111	1	1	GPX4
7.92368e-05	-0.587624	0.556	0.437	1	1	FRMD5
0.000316018	-0.602928	0.127	0.125	1	1	DCDC1
0.00040816	-0.257393	0.114	0.103	1	1	COX5B
0.000474091	-0.439353	0.105	0.105	1	1	CNTN5
0.000835862	-0.465723	0.629	0.479	1	1	OGFRL1
0.000854395	-0.259507	0.102	0.103	1	1	RIPK2
0.000986304	-0.353102	0.159	0.142	1	1	POLR2F
0.000990898	-0.353296	0.141	0.139	1	1	TIMM23B
0.00107908	-0.372148	0.182	0.161	1	1	HSPA8
0.00109693	-0.287535	0.104	0.093	1	1	CALM3
0.00162438	-0.351557	0.15	0.133	1	1	HLA-E
0.00182218	-0.272077	0.144	0.13	1	1	SH3PXD2A
0.00213243	-0.534878	0.226	0.198	1	1	SNAP25
0.00730993	-0.464831	0.254	0.221	1	1	RHPN1
0.00870805	-0.534331	0.383	0.321	1	1	ADAMTS9-AS2
0.00936581	-0.363675	0.695	0.533	1	1	ANKRD12
0.00944073	-0.362531	0.131	0.119	1	1	HDAC9
0.00972368	-0.496964	0.212	0.195	1	1	ABCA2
0.0097592	-0.915222	0.278	0.248	1	1	CFAP54
0	2.27981	0.69	0.193	0	2	DCLK1
0	1.88637	0.515	0.09	0	2	SLC38A1
0	1.77188	0.584	0.199	0	2	CD44
0	1.75376	0.582	0.255	0	2	LINC00609
0	1.67898	0.518	0.138	0	2	TNC
0	1.55357	0.944	0.704	0	2	DPP10
0	1.49896	0.456	0.138	0	2	AC073941.1
0	1.46232	0.576	0.255	0	2	SNED1
0	1.43164	0.637	0.26	0	2	VCAN
0	1.42299	0.448	0.124	0	2	TSHZ2
0	1.37759	0.389	0.157	0	2	LINC01088
0	1.32112	0.381	0.121	0	2	ADAMTSL3
0	1.29013	0.4	0.112	0	2	GALNT15
0	1.22212	0.588	0.396	0	2	MIR4300HG
0	1.21871	0.349	0.169	0	2	LINC01094
0	1.2109	0.314	0.125	0	2	TTN
0	1.20505	0.509	0.29	0	2	ADAMTS9-AS2
0	1.18324	0.196	0.051	0	2	LINC01411
0	1.16105	0.405	0.188	0	2	MAN1C1
0	1.15047	0.195	0.035	0	2	CCDC85A
0	1.13814	0.263	0.029	0	2	LINC00836
0	1.12163	0.614	0.35	0	2	KAZN
0	1.10841	0.646	0.426	0	2	DPP6
0	1.10717	0.433	0.238	0	2	HSPB8
0	1.10648	0.43	0.192	0	2	DGKB
0	1.0622	0.305	0.098	0	2	KCNN2
0	1.03723	0.694	0.474	0	2	PLEKHA5
0	1.03658	0.564	0.309	0	2	CERS6
0	1.03267	0.515	0.338	0	2	2022-03-03
0	1.02967	0.6	0.301	0	2	WDR49
0	1.02726	0.507	0.24	0	2	GPC6
0	1.02224	0.464	0.28	0	2	CRYAB
0	1.00329	0.371	0.124	0	2	SMAD9
0	0.999847	0.244	0.064	0	2	IGFBP5
0	0.990867	0.399	0.152	0	2	STXBP5L
0	0.952891	0.483	0.334	0	2	UBC
0	0.950784	0.263	0.087	0	2	ID3
0	0.950442	0.441	0.197	0	2	L3MBTL4
0	0.942183	0.837	0.726	0	2	DCLK2
0	0.940278	0.466	0.23	0	2	NFASC
0	0.933738	0.157	0.033	0	2	CPAMD8
0	0.93092	0.62	0.46	0	2	AQP4-AS1
0	0.930693	0.6	0.57	0	2	HSP90AA1
0	0.927613	0.358	0.15	0	2	SLC24A4
0	0.917243	0.364	0.175	0	2	FOS
0	0.903799	0.324	0.11	0	2	KCNJ3
0	0.890326	0.538	0.318	0	2	PLCE1
0	0.88962	0.877	0.692	0	2	GFAP
0	0.880922	0.424	0.216	0	2	COL21A1
0	0.879061	0.377	0.152	0	2	SYNPO2
0	0.869134	0.457	0.307	0	2	HSPA1A
0	0.862101	0.407	0.219	0	2	AEBP1
0	0.862033	0.51	0.285	0	2	DPYSL3
0	0.860937	0.351	0.149	0	2	ANGPT1
0	0.847896	0.315	0.147	0	2	ADAMTS9
0	0.845167	0.438	0.201	0	2	SERPINI2
0	0.843002	0.632	0.449	0	2	ADCY8
0	0.839418	0.379	0.212	0	2	JUN
0	0.835635	0.272	0.089	0	2	SPARC
0	0.817409	0.662	0.507	0	2	DAAM2
0	0.804157	0.434	0.278	0	2	ARHGEF3
0	0.802305	0.295	0.117	0	2	B3GAT2
0	0.79334	0.704	0.593	0	2	FAM189A2
0	0.790218	0.633	0.484	0	2	NAV1
0	0.787754	0.34	0.208	0	2	PFKFB2
0	0.783009	0.452	0.336	0	2	HSPB1
0	0.769968	0.662	0.553	0	2	RNF19A
0	0.764961	0.221	0.055	0	2	USH1C
0	0.757961	0.221	0.096	0	2	HS6ST3
0	0.75493	0.326	0.165	0	2	AQP1
0	0.751741	0.494	0.338	0	2	ATP9A
0	0.7513	0.259	0.106	0	2	NTNG1
0	0.747492	0.266	0.114	0	2	ELN
0	0.746225	0.267	0.123	0	2	DIRC3
0	0.742133	0.179	0.031	0	2	APLNR
0	0.73752	0.293	0.167	0	2	ROBO2
0	0.731573	0.203	0.06	0	2	CP
0	0.730484	0.383	0.249	0	2	CCDC14
0	0.72274	0.325	0.148	0	2	SLCO3A1
0	0.720534	0.271	0.13	0	2	GRIA1
0	0.712399	0.398	0.294	0	2	GSE1
0	0.712016	0.233	0.133	0	2	EMP1
0	0.710785	0.803	0.696	0	2	ARHGEF4
0	0.709545	0.612	0.477	0	2	TENM4
0	0.703438	0.222	0.096	0	2	C8orf34
0	0.697025	0.465	0.287	0	2	PRRX1
0	0.696194	0.726	0.632	0	2	BICD1
0	0.693655	0.947	0.892	0	2	SORBS1
0	0.693628	0.283	0.102	0	2	RASL12
0	0.688389	0.17	0.073	0	2	DSCAML1
0	0.688062	0.27	0.126	0	2	GFPT2
0	0.680755	0.283	0.139	0	2	MATN2
0	0.679733	0.887	0.814	0	2	GLIS3
0	0.677026	0.158	0.042	0	2	LRAT
0	0.673916	0.478	0.354	0	2	SLC16A9
0	0.670857	0.337	0.174	0	2	ST6GAL1
0	0.669301	0.162	0.034	0	2	GUCY1A1
0	0.665226	0.299	0.154	0	2	FRY
0	0.664746	0.231	0.099	0	2	CRISPLD1
0	0.660741	0.176	0.092	0	2	SEMA5A
0	0.655976	0.285	0.145	0	2	RGS9
0	0.654364	0.215	0.124	0	2	GEM
0	0.653189	0.578	0.427	0	2	AKAP6
0	0.646383	0.501	0.429	0	2	TPST1
0	0.64638	0.185	0.086	0	2	GALNT13
0	0.644009	0.149	0.028	0	2	PRR16
0	0.63719	0.308	0.156	0	2	ABCC4
0	0.630465	0.88	0.802	0	2	NAV2
0	0.629669	0.455	0.351	0	2	CASK
0	0.619956	0.12	0.028	0	2	PLCXD3
0	0.618806	0.181	0.071	0	2	SH3GL2
0	0.618733	0.274	0.131	0	2	ABI3BP
0	0.617497	0.32	0.172	0	2	RTN1
0	0.614033	0.58	0.438	0	2	DLGAP1
0	0.610284	0.407	0.294	0	2	WNK2
0	0.602269	0.612	0.526	0	2	ZFP36L1
0	0.595294	0.274	0.151	0	2	MYRIP
0	0.594059	0.423	0.351	0	2	DNER
0	0.594043	0.304	0.165	0	2	LMNTD1
0	0.593636	0.567	0.47	0	2	GAN
0	0.591019	0.423	0.337	0	2	WWTR1
0	0.589207	0.14	0.046	0	2	SORCS3
0	0.588905	0.289	0.215	0	2	AC006059.1
0	0.580125	0.126	0.063	0	2	GPR158
0	0.57897	0.597	0.498	0	2	OGFRL1
0	0.576967	0.15	0.037	0	2	ARRDC4
0	0.565921	0.476	0.344	0	2	MAP1B
0	0.563439	0.374	0.281	0	2	CLIC4
0	0.561613	0.428	0.324	0	2	GRIK4
0	0.560828	0.346	0.177	0	2	CFAP47
0	0.557163	0.243	0.136	0	2	GYG2
0	0.556215	0.252	0.135	0	2	OSGIN2
0	0.552837	0.17	0.057	0	2	MYO5C
0	0.552412	0.32	0.22	0	2	GMPR
0	0.551032	0.325	0.221	0	2	RGS6
0	0.550976	0.259	0.136	0	2	BNC2
0	0.548391	0.197	0.104	0	2	RFTN1
0	0.547179	0.153	0.053	0	2	AC007563.2
0	0.544212	0.485	0.402	0	2	AF117829.1
0	0.543181	0.235	0.132	0	2	MASP1
0	0.527154	0.548	0.441	0	2	ITGB4
0	0.526654	0.684	0.611	0	2	ABR
0	0.52177	0.237	0.128	0	2	GINS3
0	0.519875	0.458	0.37	0	2	LTBP1
0	0.519579	0.232	0.158	0	2	NHS
0	0.518594	0.315	0.206	0	2	RHPN1
0	0.518581	0.184	0.068	0	2	SMOC1
0	0.518389	0.489	0.399	0	2	AHNAK
0	0.518324	0.206	0.118	0	2	KIAA1217
0	0.512588	0.341	0.26	0	2	WDR11-AS1
0	0.509238	0.174	0.057	0	2	AL162511.1
0	0.508091	0.353	0.252	0	2	SYTL4
0	0.505488	0.512	0.427	0	2	ANTXR1
0	0.505364	0.346	0.273	0	2	PRKAG2
0	0.499334	0.228	0.109	0	2	ALPK1
0	0.497738	0.365	0.238	0	2	FRMPD2
0	0.497694	0.562	0.503	0	2	PFKFB3
0	0.49768	0.28	0.191	0	2	GRIP1
0	0.49236	0.447	0.315	0	2	ST6GALNAC3
0	0.490479	0.607	0.528	0	2	PPP1R12B
0	0.48995	0.209	0.114	0	2	CHST9
0	0.489287	0.602	0.541	0	2	PPFIA1
0	0.487331	0.373	0.254	0	2	SNTB1
0	0.486251	0.188	0.11	0	2	TNR
0	0.485617	0.36	0.287	0	2	S100B
0	0.482141	0.126	0.025	0	2	CYP4F3
0	0.48034	0.208	0.122	0	2	LDLR
0	0.479253	0.208	0.1	0	2	EXPH5
0	0.478825	0.108	0.018	0	2	CYP4F12
0	0.475033	0.574	0.515	0	2	DAPK1
0	0.472799	0.188	0.089	0	2	LINC01515
0	0.470387	0.339	0.232	0	2	SEMA6A
0	0.466668	0.114	0.028	0	2	2022-12-01
0	0.460823	0.767	0.718	0	2	ITPKB
0	0.460392	0.833	0.774	0	2	RFX4
0	0.458028	0.218	0.124	0	2	RETREG1
0	0.457727	0.172	0.064	0	2	PLPP4
0	0.452447	0.871	0.79	0	2	PRKG1
0	0.449956	0.255	0.164	0	2	BAIAP2
0	0.448993	0.244	0.139	0	2	AP1S2
0	0.447063	0.198	0.117	0	2	MAN1A1
0	0.446225	0.114	0.013	0	2	LINC02251
0	0.445731	0.469	0.391	0	2	TMTC1
0	0.444794	0.169	0.088	0	2	ACTN2
0	0.438071	0.565	0.514	0	2	PHYHIPL
0	0.437739	0.143	0.048	0	2	FRMPD3
0	0.432209	0.185	0.113	0	2	HSPA1B
0	0.43174	0.169	0.084	0	2	RIPK2
0	0.431297	0.145	0.049	0	2	SRPX
0	0.430878	0.166	0.073	0	2	KITLG
0	0.424235	0.229	0.122	0	2	LINC00632
0	0.421337	0.168	0.087	0	2	SLC7A5
0	0.420567	0.593	0.527	0	2	LMCD1-AS1
0	0.419709	0.196	0.112	0	2	IFI16
0	0.418111	0.125	0.057	0	2	VWCE
0	0.417287	0.787	0.743	0	2	PDE4DIP
0	0.41548	0.509	0.417	0	2	ANKFN1
0	0.414992	0.629	0.565	0	2	MAPT
0	0.411344	0.409	0.301	0	2	CNKSR2
0	0.406561	0.275	0.185	0	2	LAMA4
0	0.403516	0.901	0.845	0	2	ADCY2
0	0.401004	0.435	0.356	0	2	ST8SIA1
0	0.400451	0.624	0.578	0	2	BMPR1A
0	0.399454	0.427	0.351	0	2	ANKRD28
0	0.397476	0.15	0.084	0	2	KCNE4
0	0.396838	0.808	0.761	0	2	CNTN1
0	0.39565	0.154	0.069	0	2	ARHGAP6
0	0.388708	0.108	0.032	0	2	SIDT1
0	0.387467	0.286	0.207	0	2	SPAG1
0	0.384992	0.238	0.155	0	2	ZNF273
0	0.383744	0.121	0.054	0	2	AL355974.2
0	0.380222	0.139	0.058	0	2	EGF
0	0.377409	0.678	0.636	0	2	GRAMD2B
0	0.376967	0.184	0.104	0	2	PLCB4
0	0.371841	0.192	0.116	0	2	NUPR1
0	0.369794	0.131	0.048	0	2	ARHGAP10
0	0.363956	0.125	0.052	0	2	GRIA3
0	0.363908	0.765	0.713	0	2	AQP4
0	0.361587	0.145	0.074	0	2	FAP
0	0.350535	0.177	0.1	0	2	PRTG
0	0.348894	0.119	0.059	0	2	FREM1
0	0.348874	0.936	0.897	0	2	PPP2R2B
0	0.347875	0.152	0.083	0	2	GALNT8
0	0.341984	0.106	0.026	0	2	SAMD11
0	0.337839	0.138	0.058	0	2	DPP10-AS3
0	0.315913	0.737	0.694	0	2	MED13L
0	0.314534	0.181	0.109	0	2	PAWR
0	0.31384	0.901	0.853	0	2	WWOX
0	0.310972	0.104	0.045	0	2	MIR9-3HG
0	0.309073	0.909	0.874	0	2	NEBL
0	0.304584	0.843	0.798	0	2	ABLIM1
0	0.302754	0.885	0.846	0	2	PRKCA
0	0.302631	0.839	0.783	0	2	NAV3
0	0.296972	0.191	0.116	0	2	STK32A
0	0.274014	0.424	0.312	0	2	HYDIN
0	0.271	0.907	0.871	0	2	NEAT1
0	0.254074	0.951	0.914	0	2	NRG3
0	-0.250354	0.098	0.205	0	2	CYP2J2
0	-0.251054	0.138	0.246	0	2	MEIS1
0	-0.254093	0.15	0.247	0	2	KBTBD12
0	-0.2548	0.294	0.414	0	2	USP24
0	-0.25621	0.396	0.521	0	2	CHN1
0	-0.256349	0.165	0.271	0	2	VSIR
0	-0.256967	0.423	0.546	0	2	OSBPL6
0	-0.257046	0.075	0.174	0	2	ADORA2B
0	-0.257745	0.897	0.905	0	2	MAGI2
0	-0.257748	0.231	0.343	0	2	PLCG1
0	-0.258232	0.171	0.281	0	2	SYT9
0	-0.25895	0.076	0.171	0	2	AL365273.2
0	-0.260799	0.13	0.235	0	2	XAF1
0	-0.26206	0.1	0.195	0	2	CC2D2B
0	-0.262888	0.082	0.172	0	2	ADAMTS10
0	-0.263192	0.117	0.224	0	2	SWAP70
0	-0.265256	0.2	0.314	0	2	SLC25A48
0	-0.266982	0.137	0.253	0	2	ETV1
0	-0.267287	0.2	0.316	0	2	PPP2R2C
0	-0.267347	0.562	0.67	0	2	CPEB4
0	-0.267852	0.219	0.348	0	2	AKAP7
0	-0.270337	0.191	0.303	0	2	NT5DC1
0	-0.272709	0.245	0.369	0	2	SDC2
0	-0.273332	0.267	0.385	0	2	UGP2
0	-0.273983	0.842	0.859	0	2	DOCK4
0	-0.274638	0.116	0.207	0	2	FAIM2
0	-0.274842	0.081	0.168	0	2	AC079760.1
0	-0.275015	0.278	0.408	0	2	SMURF2
0	-0.279546	0.189	0.295	0	2	NUDT3
0	-0.280721	0.177	0.288	0	2	PLIN5
0	-0.285985	0.197	0.303	0	2	BICC1
0	-0.286135	0.413	0.535	0	2	KIF21A
0	-0.287745	0.096	0.204	0	2	SLITRK2
0	-0.289897	0.211	0.317	0	2	JAZF1
0	-0.290561	0.162	0.28	0	2	RNF182
0	-0.29088	0.464	0.581	0	2	PTPN13
0	-0.290996	0.647	0.728	0	2	NFAT5
0	-0.292531	0.093	0.185	0	2	CSPG5
0	-0.292634	0.132	0.238	0	2	ARFGEF3
0	-0.293409	0.443	0.557	0	2	RALGAPA2
0	-0.294022	0.359	0.488	0	2	ZMYND8
0	-0.295067	0.216	0.337	0	2	GLCCI1
0	-0.296509	0.239	0.352	0	2	EPHX1
0	-0.29658	0.125	0.231	0	2	SLC30A10
0	-0.296614	0.13	0.235	0	2	NDRG1
0	-0.297111	0.343	0.477	0	2	MLLT3
0	-0.297394	0.088	0.171	0	2	SLC6A1-AS1
0	-0.298843	0.07	0.166	0	2	COL23A1
0	-0.29943	0.222	0.352	0	2	DCUN1D1
0	-0.299743	0.522	0.642	0	2	PDE7B
0	-0.300907	0.196	0.322	0	2	ELOVL2
[truncated: 8,427 more rows]

## Sheet: GO terms
GO terms of each astrocyte cluster
ONTOLOGY	ID	Description	GeneRatio	BgRatio	pvalue	p.adjust	qvalue	geneID	Count	cluster
BP	GO:0050804	Modulation Of Chemical Synaptic Transmission	25/201	439/18722	1.05444e-11	2.17495e-08	1.61373e-08	GLUL/ATP1A2/SLC1A3/NSMF/APOE/CLSTN1/KAT2A/PRNP/PLCG1/GRIN2C/SYT11/DGKZ/CALM1/DNM1/KCNJ10/SERPINE2/AGT/AKAP12/ADGRB1/SLC6A1/CSPG5/FAM107A/SYT1/NFATC4/PTN	25	0
BP	GO:0099177	Regulation Of Trans-Synaptic Signaling	25/201	440/18722	1.10769e-11	2.17495e-08	1.61373e-08	GLUL/ATP1A2/SLC1A3/NSMF/APOE/CLSTN1/KAT2A/PRNP/PLCG1/GRIN2C/SYT11/DGKZ/CALM1/DNM1/KCNJ10/SERPINE2/AGT/AKAP12/ADGRB1/SLC6A1/CSPG5/FAM107A/SYT1/NFATC4/PTN	25	0
CC	GO:0005925	Focal Adhesion	21/213	418/19549	6.67463e-09	1.86996e-06	1.36706e-06	STX16/PLEC/CAPN2/FGFR3/ACTG1/ZFYVE21/CD81/VIM/RHOB/CALR/GJA1/LRP1/ACTB/AKAP12/ADGRB1/PPIA/FAM107A/SDC4/DLC1/CSRP1/BSG	21	0
CC	GO:0030055	Cell-Substrate Junction	21/213	425/19549	8.92581e-09	1.86996e-06	1.36706e-06	STX16/PLEC/CAPN2/FGFR3/ACTG1/ZFYVE21/CD81/VIM/RHOB/CALR/GJA1/LRP1/ACTB/AKAP12/ADGRB1/PPIA/FAM107A/SDC4/DLC1/CSRP1/BSG	21	0
BP	GO:1902475	L-Alpha-Amino Acid Transmembrane Transport	10/201	65/18722	1.7421e-09	2.28041e-06	1.69198e-06	ATP1A2/SLC1A2/SLC1A3/SLC25A29/KCNJ10/AGT/SLC1A4/SLC25A18/SLC38A3/SLC3A2	10	0
BP	GO:0015807	L-Amino Acid Transport	10/201	69/18722	3.18817e-09	3.12999e-06	2.32233e-06	ATP1A2/SLC1A2/SLC1A3/SLC25A29/KCNJ10/AGT/SLC1A4/SLC25A18/SLC38A3/SLC3A2	10	0
BP	GO:0010001	Glial Cell Differentiation	15/201	225/18722	2.17069e-08	1.70486e-05	1.26494e-05	CLU/TLR4/MT3/PLEC/ARHGEF10/SOX2/SOX9/VIM/LRP1/KCNJ10/SERPINE2/CSPG5/GPR37L1/PTN/GPC1	15	0
BP	GO:0003018	Vascular Process In Circulatory System	16/201	263/18722	2.63989e-08	1.72781e-05	1.28197e-05	ATP1A2/SLC1A2/SLC1A3/PLEC/APOE/ATP1B2/SNTA1/GJA1/LRP1/EDNRB/SOD2/AGT/AKAP12/SLC1A4/SLC6A1/SLC38A3	16	0
BP	GO:0097501	Stress Response To Metal Ion	6/201	19/18722	3.43226e-08	1.74088e-05	1.29167e-05	MT3/SLC30A10/MT1X/MT1G/MT2A/MT1M	6	0
BP	GO:0010232	Vascular Transport	10/201	88/18722	3.54649e-08	1.74088e-05	1.29167e-05	ATP1A2/SLC1A2/SLC1A3/APOE/ATP1B2/GJA1/LRP1/SLC1A4/SLC6A1/SLC38A3	10	0
BP	GO:0006865	Amino Acid Transport	12/201	143/18722	4.69098e-08	2.04683e-05	1.51867e-05	ATP1A2/SLC1A2/SLC1A3/SLC25A29/GJA1/KCNJ10/AGT/SLC1A4/SLC25A18/SLC6A1/SLC38A3/SLC3A2	12	0
BP	GO:0043090	Amino Acid Import	8/201	52/18722	7.70809e-08	3.02697e-05	2.24589e-05	ATP1A2/SLC1A2/SLC1A3/KCNJ10/AGT/SLC1A4/SLC6A1/SLC3A2	8	0
BP	GO:0003333	Amino Acid Transmembrane Transport	10/201	98/18722	1.00276e-07	3.57986e-05	2.65612e-05	ATP1A2/SLC1A2/SLC1A3/SLC25A29/KCNJ10/AGT/SLC1A4/SLC25A18/SLC38A3/SLC3A2	10	0
BP	GO:0010038	Response To Metal Ion	18/201	373/18722	1.20322e-07	3.93753e-05	2.9215e-05	CALM2/MT3/EEF2K/PRNP/SLC30A10/SYT11/MT1X/CALM1/CALR/SOD2/GDI1/SLC6A1/MT1G/SYT1/MT2A/NFATC4/MT1M/BSG	18	0
BP	GO:0042063	Gliogenesis	16/201	301/18722	1.70014e-07	5.13574e-05	3.81052e-05	CLU/TLR4/MT3/PLEC/ARHGEF10/ATP1B2/SOX2/SOX9/VIM/LRP1/KCNJ10/SERPINE2/CSPG5/GPR37L1/PTN/GPC1	16	0
BP	GO:0072503	Cellular Divalent Inorganic Cation Homeostasis	20/201	486/18722	3.05903e-07	8.58059e-05	6.36647e-05	ATP1A2/CALM2/MT3/APOE/PRNP/SLC30A10/PLCG1/GRIN2C/MT1X/CALM1/CALR/TMBIM6/GJA1/LRP1/EDNRB/AGT/WFS1/MT1G/MT2A/MT1M	20	0
BP	GO:0010273	Detoxification Of Copper Ion	5/201	15/18722	3.73428e-07	8.84293e-05	6.56112e-05	MT3/MT1X/MT1G/MT2A/MT1M	5	0
BP	GO:1990169	Stress Response To Copper Ion	5/201	15/18722	3.73428e-07	8.84293e-05	6.56112e-05	MT3/MT1X/MT1G/MT2A/MT1M	5	0
BP	GO:0150104	Transport Across Blood-Brain Barrier	9/201	87/18722	3.94378e-07	8.84293e-05	6.56112e-05	ATP1A2/SLC1A2/SLC1A3/APOE/ATP1B2/LRP1/SLC1A4/SLC6A1/SLC38A3	9	0
BP	GO:0089718	Amino Acid Import Across Plasma Membrane	7/201	44/18722	4.05329e-07	8.84293e-05	6.56112e-05	ATP1A2/SLC1A2/SLC1A3/KCNJ10/AGT/SLC1A4/SLC3A2	7	0
BP	GO:0071280	Cellular Response To Copper Ion	6/201	28/18722	4.39707e-07	9.08805e-05	6.74298e-05	MT3/PRNP/MT1X/MT1G/MT2A/MT1M	6	0
CC	GO:0045121	Membrane Raft	16/213	335/19549	8.83874e-07	9.25858e-05	6.76862e-05	FXYD1/ATP1A2/SLC1A2/CAPN2/LDHB/PRNP/MLC1/GJA1/TPP1/EDNRB/FAIM2/SDC4/GPC1/TUBA1B/DLC1/BSG	16	0
CC	GO:0098857	Membrane Microdomain	16/213	335/19549	8.83874e-07	9.25858e-05	6.76862e-05	FXYD1/ATP1A2/SLC1A2/CAPN2/LDHB/PRNP/MLC1/GJA1/TPP1/EDNRB/FAIM2/SDC4/GPC1/TUBA1B/DLC1/BSG	16	0
CC	GO:0022626	Cytosolic Ribosome	9/213	102/19549	1.74289e-06	0.000146054	0.000106775	RPS24/RPL28/RPL41/RPL32/RPL10/RPS25/RPL23A/RPL13/RPL36	9	0
MF	GO:0001540	Amyloid-Beta Binding	9/206	84/18367	4.1964e-07	0.000158393	0.000125618	CLU/TLR4/CST3/APOE/CLSTN1/ITM2B/PRNP/LRP1/ITM2C	9	0
MF	GO:0033218	Amide Binding	18/206	400/18367	6.39786e-07	0.000158393	0.000125618	CLU/TLR4/CST3/APOE/CLSTN1/ITM2B/PRNP/CALR/LRP1/TPP1/EDNRB/SRP14/PPIA/HLA-A/PSAP/GPR37L1/ACADVL/ITM2C	18	0
MF	GO:0042277	Peptide Binding	16/206	321/18367	7.23257e-07	0.000158393	0.000125618	CLU/TLR4/CST3/APOE/CLSTN1/ITM2B/PRNP/CALR/LRP1/TPP1/EDNRB/SRP14/PPIA/HLA-A/GPR37L1/ITM2C	16	0
BP	GO:0010644	Cell Communication By Electrical Coupling	6/201	32/18722	1.0205e-06	0.00019408	0.000144	ATP1A2/CALM2/ATP1B2/CALM1/GJA1/GJB6	6	0
BP	GO:0061687	Detoxification Of Inorganic Compound	5/201	18/18722	1.03786e-06	0.00019408	0.000144	MT3/MT1X/MT1G/MT2A/MT1M	5	0
CC	GO:0022625	Cytosolic Large Ribosomal Subunit	7/213	58/19549	3.10023e-06	0.0002165	0.000158275	RPL28/RPL41/RPL32/RPL10/RPL23A/RPL13/RPL36	7	0
BP	GO:0071248	Cellular Response To Metal Ion	12/201	197/18722	1.51078e-06	0.000266888	0.00019802	MT3/EEF2K/PRNP/SLC30A10/SYT11/MT1X/CALR/MT1G/SYT1/MT2A/NFATC4/MT1M	12	0
BP	GO:0048167	Regulation Of Synaptic Plasticity	12/201	198/18722	1.59329e-06	0.000266888	0.00019802	NSMF/APOE/KAT2A/PRNP/GRIN2C/KCNJ10/SERPINE2/AGT/ADGRB1/FAM107A/NFATC4/PTN	12	0
BP	GO:0050806	Positive Regulation Of Synaptic Transmission	11/201	164/18722	1.63109e-06	0.000266888	0.00019802	GLUL/SLC1A3/APOE/CLSTN1/PRNP/GRIN2C/SERPINE2/FAM107A/SYT1/NFATC4/PTN	11	0
BP	GO:0015800	Acidic Amino Acid Transport	7/201	56/18722	2.20005e-06	0.000345584	0.00025641	ATP1A2/SLC1A2/SLC1A3/GJA1/KCNJ10/SLC25A18/SLC6A1	7	0
BP	GO:0098656	Anion Transmembrane Transport	13/201	245/18722	2.57442e-06	0.000388837	0.000288502	ATP1A2/SLC1A2/SLC1A3/PRNP/SLC25A29/GJA1/KCNJ10/AGT/SLC1A4/SLC25A18/SLC6A1/SLC38A3/SLC3A2	13	0
BP	GO:0010043	Response To Zinc Ion	7/201	58/18722	2.80106e-06	0.000407399	0.000302274	MT3/SLC30A10/MT1X/SOD2/MT1G/MT2A/MT1M	7	0
BP	GO:0006882	Cellular Zinc Ion Homeostasis	6/201	38/18722	2.94666e-06	0.000413269	0.00030663	MT3/SLC30A10/MT1X/MT1G/MT2A/MT1M	6	0
BP	GO:0070778	L-Aspartate Transmembrane Transport	4/201	11/18722	4.01151e-06	0.000511852	0.000379775	SLC1A2/SLC1A3/SLC1A4/SLC25A18	4	0
BP	GO:0055069	Zinc Ion Homeostasis	6/201	40/18722	4.02446e-06	0.000511852	0.000379775	MT3/SLC30A10/MT1X/MT1G/MT2A/MT1M	6	0
BP	GO:0050890	Cognition	14/201	296/18722	4.04059e-06	0.000511852	0.000379775	ATP1A2/APOE/KAT2A/PRNP/CSMD1/SYT11/NDRG4/AGT/SLC1A4/SLC6A1/FAM107A/PPP1R1B/NFATC4/PTN	14	0
BP	GO:0021782	Glial Cell Development	9/201	116/18722	4.48493e-06	0.000545403	0.000404668	CLU/TLR4/MT3/PLEC/ARHGEF10/VIM/LRP1/KCNJ10/CSPG5	9	0
BP	GO:0002181	Cytoplasmic Translation	10/201	148/18722	4.58321e-06	0.000545403	0.000404668	PKM/RPS24/RPL28/RPL41/RPL32/RPL10/RPS25/RPL23A/RPL13/RPL36	10	0
BP	GO:1905039	Carboxylic Acid Transmembrane Transport	10/201	149/18722	4.86759e-06	0.000548172	0.000406723	ATP1A2/SLC1A2/SLC1A3/SLC25A29/KCNJ10/AGT/SLC1A4/SLC25A18/SLC38A3/SLC3A2	10	0
BP	GO:0071294	Cellular Response To Zinc Ion	5/201	24/18722	4.88567e-06	0.000548172	0.000406723	MT3/MT1X/MT1G/MT2A/MT1M	5	0
BP	GO:0007613	Memory	9/201	118/18722	5.16372e-06	0.000548415	0.000406903	APOE/KAT2A/PRNP/CSMD1/SYT11/SLC6A1/PPP1R1B/NFATC4/PTN	9	0
BP	GO:1903825	Organic Acid Transmembrane Transport	10/201	150/18722	5.16714e-06	0.000548415	0.000406903	ATP1A2/SLC1A2/SLC1A3/SLC25A29/KCNJ10/AGT/SLC1A4/SLC25A18/SLC38A3/SLC3A2	10	0
BP	GO:0046688	Response To Copper Ion	6/201	42/18722	5.40279e-06	0.000558335	0.000414264	MT3/PRNP/MT1X/MT1G/MT2A/MT1M	6	0
BP	GO:0086064	Cell Communication By Electrical Coupling Involved In Cardiac Conduction	5/201	25/18722	6.05401e-06	0.000609592	0.000452294	ATP1A2/CALM2/ATP1B2/CALM1/GJA1	5	0
BP	GO:0071241	Cellular Response To Inorganic Substance	12/201	226/18722	6.26104e-06	0.000614678	0.000456067	MT3/EEF2K/PRNP/SLC30A10/SYT11/MT1X/CALR/MT1G/SYT1/MT2A/NFATC4/MT1M	12	0
BP	GO:0021762	Substantia Nigra Development	6/201	44/18722	7.14174e-06	0.000684039	0.000507531	CKB/CALM2/NDRG2/CALM1/ACTB/S100A1	6	0
MF	GO:0015171	Amino Acid Transmembrane Transporter Activity	8/206	84/18367	4.59151e-06	0.000691949	0.00054877	SLC1A2/SLC1A3/SLC25A29/SLC1A4/SLC25A18/SLC6A1/SLC38A3/SLC3A2	8	0
MF	GO:0015179	L-Amino Acid Transmembrane Transporter Activity	7/206	61/18367	5.26598e-06	0.000691949	0.00054877	SLC1A2/SLC1A3/SLC25A29/SLC1A4/SLC25A18/SLC38A3/SLC3A2	7	0
BP	GO:0035307	Positive Regulation Of Protein Dephosphorylation	6/201	45/18722	8.16729e-06	0.000745798	0.000553354	CALM2/SYMPK/NSMF/CALM1/PPIA/DLC1	6	0
BP	GO:0046686	Response To Cadmium Ion	7/201	68/18722	8.24917e-06	0.000745798	0.000553354	MT3/PRNP/MT1X/SOD2/MT1G/MT2A/MT1M	7	0
BP	GO:0046942	Carboxylic Acid Transport	13/201	273/18722	8.36549e-06	0.000745798	0.000553354	ATP1A2/SLC1A2/SLC1A3/SLC25A29/GJA1/KCNJ10/AGT/SLC1A4/SLC25A18/SLC6A1/SLC38A3/PSAP/SLC3A2	13	0
BP	GO:1900272	Negative Regulation Of Long-Term Synaptic Potentiation	4/201	13/18722	8.5462e-06	0.000745798	0.000553354	APOE/PRNP/FAM107A/PTN	4	0
BP	GO:0015813	L-Glutamate Transmembrane Transport	5/201	27/18722	9.03979e-06	0.000755909	0.000560856	ATP1A2/SLC1A2/SLC1A3/KCNJ10/SLC25A18	5	0
BP	GO:0043270	Positive Regulation Of Ion Transport	13/201	275/18722	9.04704e-06	0.000755909	0.000560856	FXYD1/CALM2/ATP1B2/PLCG1/CALM1/TMSB4X/NDUFA4/AGT/WFS1/SLC6A1/SLC38A3/SYT1/S100A1	13	0
BP	GO:0070371	Erk1 And Erk2 Cascade	14/201	330/18722	1.39108e-05	0.00113808	0.000844412	TLR4/MT3/APOE/FGFR3/NDRG2/SLC30A10/SOX9/SIRPA/LRP1/NDRG4/AGT/AKAP12/TIMP3/CHI3L1	14	0
BP	GO:0051938	L-Glutamate Import	4/201	15/18722	1.60427e-05	0.00125999	0.000934867	ATP1A2/SLC1A2/SLC1A3/KCNJ10	4	0
BP	GO:0098712	L-Glutamate Import Across Plasma Membrane	4/201	15/18722	1.60427e-05	0.00125999	0.000934867	ATP1A2/SLC1A2/SLC1A3/KCNJ10	4	0
BP	GO:0070633	Transepithelial Transport	5/201	31/18722	1.83736e-05	0.00141477	0.0010497	SLC1A2/SLC1A3/ACTG1/EDNRB/ACTB	5	0
CC	GO:0097386	Glial Cell Projection	5/213	33/19549	2.71216e-05	0.00152648	0.00111595	GLUL/SLC1A2/MT3/ATP1B2/KCNJ10	5	0
CC	GO:0044391	Ribosomal Subunit	10/213	180/19549	2.91452e-05	0.00152648	0.00111595	RPS24/MRPL41/RPL28/RPL41/RPL32/RPL10/RPS25/RPL23A/RPL13/RPL36	10	0
CC	GO:0015934	Large Ribosomal Subunit	8/213	113/19549	3.34544e-05	0.00155749	0.00113862	MRPL41/RPL28/RPL41/RPL32/RPL10/RPL23A/RPL13/RPL36	8	0
BP	GO:0007611	Learning Or Memory	12/201	255/18722	2.10465e-05	0.00158941	0.00117928	ATP1A2/APOE/KAT2A/PRNP/CSMD1/SYT11/NDRG4/AGT/SLC6A1/PPP1R1B/NFATC4/PTN	12	0
BP	GO:0098739	Import Across Plasma Membrane	10/201	177/18722	2.20847e-05	0.00163635	0.00121411	ATP1A2/SLC1A2/SLC1A3/ATP1B2/PRNP/KCNJ10/AGT/SLC1A4/SLC6A1/SLC3A2	10	0
BP	GO:0015849	Organic Acid Transport	13/201	303/18722	2.52303e-05	0.0018348	0.00136135	ATP1A2/SLC1A2/SLC1A3/APOE/SLC25A29/GJA1/KCNJ10/AGT/SLC1A4/SLC25A18/SLC6A1/SLC38A3/SLC3A2	13	0
BP	GO:0048708	Astrocyte Differentiation	7/201	81/18722	2.63055e-05	0.00187821	0.00139356	TLR4/MT3/SOX9/VIM/LRP1/SERPINE2/GPR37L1	7	0
CC	GO:0097449	Astrocyte Projection	4/213	19/19549	4.67083e-05	0.00195708	0.00143075	SLC1A2/MT3/ATP1B2/KCNJ10	4	0
MF	GO:0050998	Nitric-Oxide Synthase Binding	4/206	15/18367	1.90419e-05	0.00208509	0.00165364	SNTA1/CALM1/DNM1/ACTB	4	0
BP	GO:0006835	Dicarboxylic Acid Transport	7/201	84/18722	3.33486e-05	0.00233581	0.00173308	ATP1A2/SLC1A2/SLC1A3/GJA1/KCNJ10/SLC1A4/SLC25A18	7	0
BP	GO:0046916	Cellular Transition Metal Ion Homeostasis	8/201	115/18722	3.40269e-05	0.00233581	0.00173308	MT3/PRNP/SLC30A10/MT1X/FTL/MT1G/MT2A/MT1M	8	0
BP	GO:0010959	Regulation Of Metal Ion Transport	15/201	406/18722	3.44989e-05	0.00233581	0.00173308	FXYD1/ATP1A2/CALM2/ATP1B2/PRNP/SLC30A10/PLCG1/SNTA1/CALM1/TMBIM6/GJA1/SERPINE2/AGT/WFS1/S100A1	15	0
MF	GO:0015172	Acidic Amino Acid Transmembrane Transporter Activity	4/206	16/18367	2.51666e-05	0.00236207	0.0018733	SLC1A2/SLC1A3/SLC1A4/SLC25A18	4	0
BP	GO:0098657	Import Into Cell	11/201	227/18722	3.57121e-05	0.00237697	0.00176362	ATP1A2/SLC1A2/SLC1A3/ATP1B2/PRNP/KCNJ10/AGT/ACTB/SLC1A4/SLC6A1/SLC3A2	11	0
CC	GO:0005840	Ribosome	11/213	240/19549	6.8097e-05	0.00242375	0.00177191	MT3/RPS24/MRPL41/RPL28/RPL41/RPL32/RPL10/RPS25/RPL23A/RPL13/RPL36	11	0
CC	GO:0062023	Collagen-Containing Extracellular Matrix	15/213	425/19549	6.94152e-05	0.00242375	0.00177191	CLU/SPARCL1/COL5A3/LTBP3/APOE/PKM/CALR/SERPINE2/AGT/TIMP3/HTRA1/PSAP/PTN/GPC1/F3	15	0
BP	GO:0070997	Neuron Death	14/201	361/18722	3.74724e-05	0.00245257	0.00181971	CLU/TLR4/MT3/ATN1/NSMF/CAPN2/APOE/PRNP/SLC30A10/LRP1/SOD2/FAIM2/WFS1/NFATC4	14	0
BP	GO:0098754	Detoxification	9/201	152/18722	3.95877e-05	0.00252609	0.00187427	MT3/APOE/SLC30A10/MT1X/SOD2/MT1G/MT2A/MT1M/GPX4	9	0
BP	GO:0035306	Positive Regulation Of Dephosphorylation	6/201	59/18722	3.98823e-05	0.00252609	0.00187427	CALM2/SYMPK/NSMF/CALM1/PPIA/DLC1	6	0
BP	GO:1901214	Regulation Of Neuron Death	13/201	319/18722	4.29781e-05	0.00267897	0.00198769	CLU/TLR4/MT3/NSMF/CAPN2/APOE/PRNP/SLC30A10/LRP1/SOD2/FAIM2/WFS1/NFATC4	13	0
CC	GO:0098978	Glutamatergic Synapse	13/213	338/19549	9.07449e-05	0.0027698	0.0020249	SPARCL1/SLC1A2/APOE/CLSTN1/PLCG1/GRIN2C/DGKZ/DNM1/ACTB/BCAN/CSPG5/SYT1/PPP1R1B	13	0
CC	GO:0043202	Lysosomal Lumen	7/213	97/19549	9.25469e-05	0.0027698	0.0020249	TPP1/BCAN/IDS/CSPG5/PSAP/SDC4/GPC1	7	0
BP	GO:0030901	Midbrain Development	7/201	90/18722	5.21079e-05	0.00310529	0.00230401	CKB/CALM2/KAT2A/NDRG2/CALM1/ACTB/S100A1	7	0
BP	GO:0035304	Regulation Of Protein Dephosphorylation	7/201	90/18722	5.21079e-05	0.00310529	0.00230401	CALM2/SYMPK/NSMF/CALM1/PPIA/PPP1R1B/DLC1	7	0
BP	GO:0048488	Synaptic Vesicle Endocytosis	6/201	62/18722	5.29806e-05	0.00310529	0.00230401	ACTG1/SYT11/CALM1/DNM1/ACTB/SYT1	6	0
BP	GO:0140238	Presynaptic Endocytosis	6/201	62/18722	5.29806e-05	0.00310529	0.00230401	ACTG1/SYT11/CALM1/DNM1/ACTB/SYT1	6	0
BP	GO:0006883	Cellular Sodium Ion Homeostasis	4/201	20/18722	5.4595e-05	0.00313442	0.00232562	ATP1A2/SLC1A3/ATP1B2/AGT	4	0
BP	GO:0030168	Platelet Activation	8/201	123/18722	5.50739e-05	0.00313442	0.00232562	TLR4/APOE/ACTG1/DGKZ/SERPINE2/ACTB/PPIA/CSRP1	8	0
MF	GO:0003735	Structural Constituent Of Ribosome	10/206	182/18367	4.05999e-05	0.00333427	0.00264433	RPS24/MRPL41/RPL28/RPL41/RPL32/RPL10/RPS25/RPL23A/RPL13/RPL36	10	0
CC	GO:0005775	Vacuolar Lumen	9/213	174/19549	0.000126556	0.00353514	0.00258441	TPP1/DPP7/FTL/BCAN/IDS/CSPG5/PSAP/SDC4/GPC1	9	0
BP	GO:0048857	Neural Nucleus Development	6/201	64/18722	6.3476e-05	0.003561	0.00264213	CKB/CALM2/NDRG2/CALM1/ACTB/S100A1	6	0
BP	GO:0071276	Cellular Response To Cadmium Ion	5/201	40/18722	6.57909e-05	0.00363889	0.00269992	MT3/MT1X/MT1G/MT2A/MT1M	5	0
BP	GO:0042692	Muscle Cell Differentiation	14/201	384/18722	7.28521e-05	0.0038683	0.00287013	PLEC/CAPN2/KAT2A/ACTG1/SOX9/CD81/CALR/EDNRB/SOD2/AGT/ADGRB1/NFATC4/MAPK11/CSRP1	14	0
BP	GO:0035303	Regulation Of Dephosphorylation	8/201	128/18722	7.30461e-05	0.0038683	0.00287013	CALM2/SYMPK/NSMF/CALM1/PPIA/PPP1R1B/CDK5RAP3/DLC1	8	0
BP	GO:1901888	Regulation Of Cell Junction Assembly	10/201	204/18722	7.36669e-05	0.0038683	0.00287013	EEF2K/CLSTN1/ACTG1/GJA1/LRP1/AGT/ADGRB1/FAM107A/SDC4/DLC1	10	0
BP	GO:0051402	Neuron Apoptotic Process	11/201	246/18722	7.3879e-05	0.0038683	0.00287013	MT3/ATN1/NSMF/APOE/PRNP/SLC30A10/LRP1/SOD2/FAIM2/WFS1/NFATC4	11	0
BP	GO:0008016	Regulation Of Heart Contraction	10/201	206/18722	7.99045e-05	0.00412875	0.00306338	FXYD1/ATP1A2/CALM2/ATP1B2/SREBF1/SNTA1/CALM1/GJA1/AGT/S100A1	10	0
BP	GO:0034767	Positive Regulation Of Ion Transmembrane Transport	9/201	167/18722	8.22413e-05	0.00414474	0.00307524	FXYD1/CALM2/ATP1B2/PLCG1/CALM1/TMSB4X/NDUFA4/AGT/S100A1	9	0
BP	GO:0045926	Negative Regulation Of Growth	11/201	249/18722	8.23249e-05	0.00414474	0.00307524	MT3/FGFR3/ENO1/MT1X/GJA1/SERPINE2/AGT/MT1G/MT2A/MAPK11/MT1M	11	0
MF	GO:0048306	Calcium-Dependent Protein Binding	7/206	88/18367	5.93606e-05	0.00433332	0.00343667	CALM2/NSMF/DDX5/CALM1/WFS1/SYT1/S100A1	7	0
BP	GO:0042176	Regulation Of Protein Catabolic Process	14/201	391/18722	8.82488e-05	0.00438675	0.0032548	CLU/CST3/SNRNP70/APOE/SOX9/CD81/GRIN2C/GJA1/LRP1/SERPINE2/EEF1A1/ADGRB1/TIMP3/CDK5RAP3	14	0
CC	GO:0043209	Myelin Sheath	5/213	48/19549	0.000171376	0.00448791	0.00328095	GLUL/CALM2/PLEC/CALM1/GDI1	5	0
BP	GO:0001504	Neurotransmitter Uptake	5/201	43/18722	9.37668e-05	0.00456483	0.00338693	ATP1A2/SLC1A2/SLC1A3/KCNJ10/SLC6A1	5	0
BP	GO:0060291	Long-Term Synaptic Potentiation	7/201	99/18722	9.57278e-05	0.00456483	0.00338693	APOE/PRNP/GRIN2C/SERPINE2/FAM107A/NFATC4/PTN	7	0
BP	GO:0035988	Chondrocyte Proliferation	4/201	23/18722	9.7295e-05	0.00456483	0.00338693	GOLGB1/FGFR3/SOX9/PBXIP1	4	0
BP	GO:0051933	Amino Acid Neurotransmitter Reuptake	3/201	9/18722	9.76433e-05	0.00456483	0.00338693	ATP1A2/KCNJ10/SLC6A1	3	0
BP	GO:0071314	Cellular Response To Cocaine	3/201	9/18722	9.76433e-05	0.00456483	0.00338693	SLC1A2/SLC1A3/PPP1R1B	3	0
BP	GO:0043523	Regulation Of Neuron Apoptotic Process	10/201	212/18722	0.000101377	0.00468361	0.00347506	MT3/NSMF/APOE/PRNP/SLC30A10/LRP1/SOD2/FAIM2/WFS1/NFATC4	10	0
BP	GO:0046939	Nucleotide Phosphorylation	7/201	101/18722	0.000108621	0.00495996	0.0036801	ENO1/PFKP/PFKL/PKM/NME3/GUK1/TPI1	7	0
BP	GO:0009612	Response To Mechanical Stimulus	10/201	216/18722	0.000118256	0.00533783	0.00396046	ATP1A2/TLR4/SLC1A3/PLEC/SOX9/GJA1/SERPINE2/AGT/CHI3L1/PTN	10	0
BP	GO:0015711	Organic Anion Transport	13/201	354/18722	0.000122959	0.00545988	0.00405102	ATP1A2/SLC1A2/SLC1A3/SLC25A29/GJA1/KCNJ10/AGT/SLC1A4/SLC25A18/SLC6A1/SLC38A3/PSAP/SLC3A2	13	0
BP	GO:0055076	Transition Metal Ion Homeostasis	8/201	138/18722	0.000123741	0.00545988	0.00405102	MT3/PRNP/SLC30A10/MT1X/FTL/MT1G/MT2A/MT1M	8	0
CC	GO:0034774	Secretory Granule Lumen	12/213	322/19549	0.000226135	0.00546687	0.00399663	CLU/PFKL/PKM/TMSB4X/SCG3/DPP7/FTL/SRP14/EEF1A1/TIMP3/PPIA/CHI3L1	12	0
CC	GO:0060205	Cytoplasmic Vesicle Lumen	12/213	325/19549	0.00024615	0.00546687	0.00399663	CLU/PFKL/PKM/TMSB4X/SCG3/DPP7/FTL/SRP14/EEF1A1/TIMP3/PPIA/CHI3L1	12	0
CC	GO:0031983	Vesicle Lumen	12/213	327/19549	0.000260316	0.00546687	0.00399663	CLU/PFKL/PKM/TMSB4X/SCG3/DPP7/FTL/SRP14/EEF1A1/TIMP3/PPIA/CHI3L1	12	0
CC	GO:0005890	Sodium:potassium-Exchanging Atpase Complex	3/213	12/19549	0.000260948	0.00546687	0.00399663	FXYD1/ATP1A2/ATP1B2	3	0
BP	GO:0009636	Response To Toxic Substance	11/201	262/18722	0.000129161	0.00563572	0.00418149	MT3/APOE/SLC30A10/MT1X/EPHX1/SOD2/SLC6A1/MT1G/MT2A/MT1M/GPX4	11	0
BP	GO:0034764	Positive Regulation Of Transmembrane Transport	10/201	219/18722	0.000132423	0.0056609	0.00420017	FXYD1/SLC1A2/CALM2/ATP1B2/PLCG1/CALM1/TMSB4X/NDUFA4/AGT/S100A1	10	0
BP	GO:0070372	Regulation Of Erk1 And Erk2 Cascade	12/201	309/18722	0.000133593	0.0056609	0.00420017	TLR4/MT3/APOE/FGFR3/NDRG2/SLC30A10/SIRPA/LRP1/NDRG4/AKAP12/TIMP3/CHI3L1	12	0
BP	GO:0006735	Nadh Regeneration	3/201	10/18722	0.000138387	0.0056609	0.00420017	ENO1/PFKP/PFKL	3	0
BP	GO:0015808	L-Alanine Transport	3/201	10/18722	0.000138387	0.0056609	0.00420017	SLC1A4/SLC38A3/SLC3A2	3	0
BP	GO:0061621	Canonical Glycolysis	3/201	10/18722	0.000138387	0.0056609	0.00420017	ENO1/PFKP/PFKL	3	0
BP	GO:0061718	Glucose Catabolic Process To Pyruvate	3/201	10/18722	0.000138387	0.0056609	0.00420017	ENO1/PFKP/PFKL	3	0
BP	GO:0042311	Vasodilation	5/201	47/18722	0.000144317	0.00583517	0.00432948	APOE/GJA1/EDNRB/SOD2/AGT	5	0
BP	GO:0043409	Negative Regulation Of Mapk Cascade	9/201	180/18722	0.000145619	0.00583517	0.00432948	TLR4/APOE/PEBP1/NDRG2/SIRPA/AGT/TIMP3/PPIA/CDK5RAP3	9	0
BP	GO:0036465	Synaptic Vesicle Recycling	6/201	75/18722	0.000154606	0.00613272	0.00455025	ACTG1/SYT11/CALM1/DNM1/ACTB/SYT1	6	0
MF	GO:0005416	Amino Acid:cation Symporter Activity	4/206	22/18367	9.59501e-05	0.00630392	0.00499951	SLC1A2/SLC1A3/SLC25A18/SLC6A1	4	0
BP	GO:0033674	Positive Regulation Of Kinase Activity	15/201	467/18722	0.000164565	0.00640545	0.0047526	CLU/TLR4/CALM2/MT3/MMD2/FGFR3/PRNP/TPD52L1/CD81/DGKZ/CALM1/AGT/PPIA/SDC4/CHI3L1	15	0
BP	GO:0007612	Learning	8/201	144/18722	0.00016613	0.00640545	0.0047526	ATP1A2/CSMD1/SYT11/NDRG4/AGT/SLC6A1/PPP1R1B/PTN	8	0
BP	GO:0140115	Export Across Plasma Membrane	6/201	76/18722	0.000166375	0.00640545	0.0047526	FXYD1/ATP1A2/CALM2/ATP1B2/CALM1/GJA1	6	0
MF	GO:0015180	L-Alanine Transmembrane Transporter Activity	3/206	9/18367	0.000111127	0.00663734	0.00526393	SLC1A4/SLC38A3/SLC3A2	3	0
BP	GO:0043524	Negative Regulation Of Neuron Apoptotic Process	8/201	145/18722	0.000174238	0.00664302	0.00492887	MT3/APOE/SLC30A10/LRP1/SOD2/FAIM2/WFS1/NFATC4	8	0
BP	GO:0071496	Cellular Response To External Stimulus	12/201	320/18722	0.000184871	0.00696435	0.00516728	GLUL/ATP1A2/TLR4/SLC1A2/PLEC/SOX9/SREBF1/GJA1/AGT/FAM107A/SLC38A3/PTN	12	0
BP	GO:0034329	Cell Junction Assembly	14/201	420/18722	0.000186213	0.00696435	0.00516728	PLEC/EEF2K/CLSTN1/ACTG1/CLDN10/GJA1/LRP1/AGT/ACTB/ADGRB1/GJB6/FAM107A/SDC4/DLC1	14	0
CC	GO:0005945	6-Phosphofructokinase Complex	2/213	3/19549	0.000351944	0.00702212	0.00513362	PFKP/PFKL	2	0
BP	GO:0008306	Associative Learning	6/201	78/18722	0.000192033	0.00711429	0.00527853	ATP1A2/CSMD1/NDRG4/AGT/SLC6A1/PPP1R1B	6	0
BP	GO:0001667	Ameboidal-Type Cell Migration	15/201	475/18722	0.000197748	0.00725755	0.00538482	GLUL/PLEC/APOE/PLCG1/SOX9/RHOB/CALR/GJA1/TMSB4X/EDNRB/AGT/AKAP12/ADGRB1/SDC4/PTN	15	0
BP	GO:0046034	Atp Metabolic Process	11/201	277/18722	0.00020976	0.0076271	0.00565902	ATP1A2/ENO1/PFKP/PFKL/PKM/COX7C/TMSB4X/NDUFA4/COX4I1/GUK1/TPI1	11	0
BP	GO:0050808	Synapse Organization	14/201	426/18722	0.000215394	0.00765536	0.00567999	SPARCL1/KIF1A/EEF2K/APOE/CLSTN1/PRNP/ACTG1/SNTA1/ACTB/ADGRB1/SLC6A1/BCAN/NFATC4/PTN	14	0
BP	GO:0015740	C4-Dicarboxylate Transport	4/201	28/18722	0.000215719	0.00765536	0.00567999	SLC1A2/SLC1A3/SLC1A4/SLC25A18	4	0
BP	GO:0022898	Regulation Of Transmembrane Transporter Activity	11/201	278/18722	0.000216385	0.00765536	0.00567999	FXYD1/ATP1A2/CALM2/ATP1B2/PRNP/CALM1/GJA1/TMSB4X/NDUFA4/ACTB/S100A1	11	0
BP	GO:0030902	Hindbrain Development	8/201	151/18722	0.000230008	0.00799327	0.0059307	CKB/ATP1B2/KAT2A/SERPINE2/FAIM2/GPR37L1/PTN/DLC1	8	0
BP	GO:1904064	Positive Regulation Of Cation Transmembrane Transport	8/201	151/18722	0.000230008	0.00799327	0.0059307	FXYD1/CALM2/ATP1B2/PLCG1/CALM1/TMSB4X/AGT/S100A1	8	0
BP	GO:0071260	Cellular Response To Mechanical Stimulus	6/201	81/18722	0.000236269	0.00813886	0.00603872	ATP1A2/TLR4/PLEC/SOX9/GJA1/AGT	6	0
BP	GO:0050878	Regulation Of Body Fluid Levels	13/201	379/18722	0.000239952	0.00819383	0.00607951	TLR4/PLEC/APOE/ACTG1/DGKZ/GJA1/EDNRB/SERPINE2/ACTB/WFS1/PPIA/CSRP1/F3	13	0
BP	GO:0061620	Glycolytic Process Through Glucose-6-Phosphate	3/201	12/18722	0.000249715	0.00845372	0.00627234	ENO1/PFKP/PFKL	3	0
BP	GO:0070839	Metal Ion Export	5/201	54/18722	0.000279999	0.00939791	0.00697289	FXYD1/ATP1A2/CALM2/ATP1B2/CALM1	5	0
BP	GO:0060047	Heart Contraction	10/201	241/18722	0.000286985	0.00955077	0.00708631	FXYD1/ATP1A2/CALM2/ATP1B2/SREBF1/SNTA1/CALM1/GJA1/AGT/S100A1	10	0
BP	GO:0007568	Aging	12/201	339/18722	0.000313195	0.0103354	0.0076685	SLC1A2/PRNP/SLC30A10/SREBF1/CALR/LRP1/EDNRB/SOD2/AGT/GJB6/MAPK11/GPX4	12	0
BP	GO:0005513	Detection Of Calcium Ion	3/201	13/18722	0.000322066	0.0103668	0.00769179	CALM2/CALM1/SYT1	3	0
BP	GO:0015801	Aromatic Amino Acid Transport	3/201	13/18722	0.000322066	0.0103668	0.00769179	SLC25A29/SLC38A3/SLC3A2	3	0
BP	GO:0061615	Glycolytic Process Through Fructose-6-Phosphate	3/201	13/18722	0.000322066	0.0103668	0.00769179	ENO1/PFKP/PFKL	3	0
BP	GO:0055078	Sodium Ion Homeostasis	5/201	56/18722	0.000332381	0.0104498	0.00775336	ATP1A2/SLC1A3/ATP1B2/EDNRB/AGT	5	0
BP	GO:1904645	Response To Amyloid-Beta	5/201	56/18722	0.000332381	0.0104498	0.00775336	TLR4/PRNP/DNM1/GJA1/LRP1	5	0
BP	GO:0042177	Negative Regulation Of Protein Catabolic Process	7/201	121/18722	0.00033303	0.0104498	0.00775336	CST3/SNRNP70/GRIN2C/SERPINE2/ADGRB1/TIMP3/CDK5RAP3	7	0
BP	GO:0010975	Regulation Of Neuron Projection Development	14/201	445/18722	0.000335288	0.0104498	0.00775336	MT3/KIF1A/NSMF/EEF2K/APOE/ATP1B2/VIM/LRP1/NDRG4/GDI1/AGT/NFATC4/PTN/ITM2C	14	0
BP	GO:1904273	L-Alanine Import Across Plasma Membrane	2/201	3/18722	0.000341647	0.0105641	0.00783819	SLC1A4/SLC3A2	2	0
BP	GO:0006874	Cellular Calcium Ion Homeostasis	14/201	448/18722	0.000358671	0.0110039	0.00816448	ATP1A2/CALM2/APOE/PRNP/PLCG1/GRIN2C/CALM1/CALR/TMBIM6/GJA1/LRP1/EDNRB/AGT/WFS1	14	0
BP	GO:0019693	Ribose Phosphate Metabolic Process	13/201	396/18722	0.000365502	0.0111266	0.00825548	ACSL6/ENO1/PFKP/PFKL/TKT/PKM/NUDT3/NME3/TMSB4X/GPAM/GUK1/TECR/TPI1	13	0
CC	GO:0030133	Transport Vesicle	13/213	412/19549	0.000614836	0.0114876	0.00839821	MT3/KIF1A/FGFR3/SREBF1/SYT11/CALM1/DNM1/SCG3/CPE/FGFRL1/WFS1/HLA-A/SYT1	13	0
CC	GO:0098984	Neuron To Neuron Synapse	12/213	361/19549	0.000630587	0.0114876	0.00839821	MT3/NSMF/EEF2K/ATP1B2/CLSTN1/PRNP/GRIN2C/SYT11/DGKZ/ADGRB1/SYT1/RPS25	12	0
BP	GO:0009132	Nucleoside Diphosphate Metabolic Process	7/201	124/18722	0.000386468	0.0116579	0.00864971	ENO1/PFKP/PFKL/PKM/NME3/GUK1/TPI1	7	0
BP	GO:0031647	Regulation Of Protein Stability	11/201	298/18722	0.0003913	0.0116579	0.00864971	CLU/MT3/ATP1B2/KAT2A/PRNP/CD81/SREBF1/CALR/CDC37/WFS1/FAM107A	11	0
BP	GO:0086065	Cell Communication Involved In Cardiac Conduction	5/201	58/18722	0.000391862	0.0116579	0.00864971	ATP1A2/CALM2/ATP1B2/CALM1/GJA1	5	0
BP	GO:0003015	Heart Process	10/201	251/18722	0.000395992	0.0116922	0.00867515	FXYD1/ATP1A2/CALM2/ATP1B2/SREBF1/SNTA1/CALM1/GJA1/AGT/S100A1	10	0
MF	GO:0008514	Organic Anion Transmembrane Transporter Activity	9/206	185/18367	0.000247385	0.0122461	0.0097121	SLC1A2/SLC1A3/SLC25A29/GJA1/SLC1A4/SLC25A18/SLC6A1/SLC38A3/SLC3A2	9	0
MF	GO:0070325	Lipoprotein Particle Receptor Binding	4/206	28/18367	0.000254788	0.0122461	0.0097121	CLU/APOE/LRP1/SYT1	4	0
MF	GO:0022858	Alanine Transmembrane Transporter Activity	3/206	12/18367	0.000283895	0.0122461	0.0097121	SLC1A4/SLC38A3/SLC3A2	3	0
MF	GO:0008179	Adenylate Cyclase Binding	3/206	13/18367	0.000366018	0.0122461	0.0097121	CALM2/CALM1/AKAP12	3	0
MF	GO:0003872	6-Phosphofructokinase Activity	2/206	3/18367	0.000372788	0.0122461	0.0097121	PFKP/PFKL	2	0
MF	GO:0004145	Diamine N-Acetyltransferase Activity	2/206	3/18367	0.000372788	0.0122461	0.0097121	SAT2/SAT1	2	0
MF	GO:0016838	Carbon-Oxygen Lyase Activity, Acting On Phosphates	2/206	3/18367	0.000372788	0.0122461	0.0097121	ETNPPL/TPI1	2	0
MF	GO:0019808	Polyamine Binding	2/206	3/18367	0.000372788	0.0122461	0.0097121	SAT2/SAT1	2	0
MF	GO:0031997	N-Terminal Myristoylation Domain Binding	2/206	3/18367	0.000372788	0.0122461	0.0097121	CALM2/CALM1	2	0
BP	GO:0009743	Response To Carbohydrate	10/201	253/18722	0.000421481	0.0122849	0.00911494	GLUL/HMGN3/PFKL/SREBF1/GJA1/LRP1/SOD2/SLC6A1/GJB6/GPAM	10	0
BP	GO:0051353	Positive Regulation Of Oxidoreductase Activity	5/201	59/18722	0.000424453	0.0122849	0.00911494	APOE/CALM1/NDUFA4/AGT/S100A1	5	0
BP	GO:0006836	Neurotransmitter Transport	9/201	208/18722	0.000425452	0.0122849	0.00911494	ATP1A2/SLC1A2/SLC1A3/SYT11/CALM1/KCNJ10/SLC6A1/CSPG5/SYT1	9	0
BP	GO:0051952	Regulation Of Amine Transport	6/201	91/18722	0.000444126	0.0127305	0.00944557	ATP1A2/SYT11/AGT/SLC6A1/SLC38A3/SYT1	6	0
BP	GO:0051924	Regulation Of Calcium Ion Transport	10/201	255/18722	0.00044832	0.0127576	0.00946568	ATP1A2/CALM2/PRNP/PLCG1/CALM1/TMBIM6/GJA1/AGT/WFS1/S100A1	10	0
BP	GO:1903522	Regulation Of Blood Circulation	10/201	256/18722	0.000462264	0.0129984	0.00964429	FXYD1/ATP1A2/CALM2/ATP1B2/SREBF1/SNTA1/CALM1/GJA1/AGT/S100A1	10	0
BP	GO:0007616	Long-Term Memory	4/201	34/18722	0.000464635	0.0129984	0.00964429	APOE/KAT2A/PRNP/NFATC4	4	0
BP	GO:0055074	Calcium Ion Homeostasis	14/201	460/18722	0.00046671	0.0129984	0.00964429	ATP1A2/CALM2/APOE/PRNP/PLCG1/GRIN2C/CALM1/CALR/TMBIM6/GJA1/LRP1/EDNRB/AGT/WFS1	14	0
BP	GO:0035249	Synaptic Transmission, Glutamatergic	6/201	92/18722	0.000470925	0.0130234	0.00966287	GLUL/ATP1A2/DGKZ/SERPINE2/SLC1A4/SYT1	6	0
CC	GO:0005844	Polysome	5/213	66/19549	0.00076336	0.013327	0.00974288	VIM/CALR/RPL41/RPL32/RPL36	5	0
BP	GO:2001233	Regulation Of Apoptotic Signaling Pathway	12/201	356/18722	0.000485611	0.0133356	0.00989453	CLU/ENO1/TPD52L1/TMBIM6/SOD2/AGT/FAIM2/WFS1/TIMP3/PPIA/NFATC4/ITM2C	12	0
BP	GO:1904062	Regulation Of Cation Transmembrane Transport	12/201	357/18722	0.000497852	0.0134097	0.00994949	FXYD1/ATP1A2/CALM2/ATP1B2/PRNP/PLCG1/SNTA1/CALM1/TMSB4X/NDUFA4/AGT/S100A1	12	0
BP	GO:0032328	Alanine Transport	3/201	15/18722	0.000504322	0.0134097	0.00994949	SLC1A4/SLC38A3/SLC3A2	3	0
BP	GO:0036376	Sodium Ion Export Across Plasma Membrane	3/201	15/18722	0.000504322	0.0134097	0.00994949	FXYD1/ATP1A2/ATP1B2	3	0
BP	GO:0001505	Regulation Of Neurotransmitter Levels	9/201	213/18722	0.000505382	0.0134097	0.00994949	ATP1A2/SLC1A2/SLC1A3/SYT11/CALM1/KCNJ10/SLC6A1/CSPG5/SYT1	9	0
BP	GO:0051651	Maintenance Of Location In Cell	9/201	213/18722	0.000505382	0.0134097	0.00994949	ATP1A2/CALM2/APOE/PLCG1/CALM1/CALR/GJA1/TMSB4X/FTL	9	0
BP	GO:0035633	Maintenance Of Blood-Brain Barrier	4/201	35/18722	0.000520213	0.0136192	0.0101049	ACTG1/GJA1/ACTB/GJB6	4	0
BP	GO:0098810	Neurotransmitter Reuptake	4/201	35/18722	0.000520213	0.0136192	0.0101049	ATP1A2/SLC1A2/KCNJ10/SLC6A1	4	0
BP	GO:0032409	Regulation Of Transporter Activity	11/201	310/18722	0.000544523	0.0141612	0.0105071	FXYD1/ATP1A2/CALM2/ATP1B2/PRNP/CALM1/GJA1/TMSB4X/NDUFA4/ACTB/S100A1	11	0
BP	GO:0007044	Cell-Substrate Junction Assembly	6/201	95/18722	0.000558943	0.0144406	0.0107144	PLEC/ACTG1/LRP1/FAM107A/SDC4/DLC1	6	0
MF	GO:0005313	L-Glutamate Transmembrane Transporter Activity	3/206	14/18367	0.000461998	0.014454	0.0114631	SLC1A2/SLC1A3/SLC25A18	3	0
BP	GO:0019932	Second-Messenger-Mediated Signaling	11/201	312/18722	0.000574383	0.0146095	0.0108397	ATP1A2/CALM2/APOE/PRNP/PLCG1/SOX9/GRIN2C/CALM1/EDNRB/AGT/NFATC4	11	0
BP	GO:0007596	Blood Coagulation	9/201	217/18722	0.000577863	0.0146095	0.0108397	TLR4/APOE/ACTG1/DGKZ/SERPINE2/ACTB/PPIA/CSRP1/F3	9	0
BP	GO:0070374	Positive Regulation Of Erk1 And Erk2 Cascade	9/201	217/18722	0.000577863	0.0146095	0.0108397	TLR4/MT3/APOE/FGFR3/SLC30A10/LRP1/NDRG4/AKAP12/CHI3L1	9	0
BP	GO:0051955	Regulation Of Amino Acid Transport	4/201	36/18722	0.000580361	0.0146095	0.0108397	ATP1A2/AGT/SLC6A1/SLC38A3	4	0
CC	GO:0044306	Neuron Projection Terminus	7/213	141/19549	0.000910468	0.0148629	0.0108657	GLUL/SLC1A2/PRNP/ACTG1/SYT11/ACTB/SYT1	7	0
CC	GO:0090533	Cation-Transporting Atpase Complex	3/213	18/19549	0.000922281	0.0148629	0.0108657	FXYD1/ATP1A2/ATP1B2	3	0
BP	GO:0010649	Regulation Of Cell Communication By Electrical Coupling	3/201	16/18722	0.000615809	0.0153056	0.0113562	CALM2/CALM1/GJA1	3	0
BP	GO:0061684	Chaperone-Mediated Autophagy	3/201	16/18722	0.000615809	0.0153056	0.0113562	CLU/SNRNP70/EEF1A1	3	0
MF	GO:0046943	Carboxylic Acid Transmembrane Transporter Activity	8/206	163/18367	0.00051464	0.0153086	0.0121409	SLC1A2/SLC1A3/SLC25A29/SLC1A4/SLC25A18/SLC6A1/SLC38A3/SLC3A2	8	0
MF	GO:0005342	Organic Acid Transmembrane Transporter Activity	8/206	164/18367	0.000535918	0.0153086	0.0121409	SLC1A2/SLC1A3/SLC25A29/SLC1A4/SLC25A18/SLC6A1/SLC38A3/SLC3A2	8	0
BP	GO:0044706	Multi-Multicellular Organism Process	9/201	220/18722	0.000637638	0.0153521	0.0113906	CAPN2/CSMD1/CALR/GJA1/SERPINE2/AGT/SLC38A3/PTN/BSG	9	0
BP	GO:0051954	Positive Regulation Of Amine Transport	4/201	37/18722	0.000645285	0.0153521	0.0113906	AGT/SLC6A1/SLC38A3/SYT1	4	0
BP	GO:0009150	Purine Ribonucleotide Metabolic Process	12/201	368/18722	0.000650593	0.0153521	0.0113906	ACSL6/ENO1/PFKP/PFKL/PKM/NUDT3/NME3/TMSB4X/GPAM/GUK1/TECR/TPI1	12	0
BP	GO:0061337	Cardiac Conduction	6/201	98/18722	0.00065924	0.0153521	0.0113906	ATP1A2/CALM2/ATP1B2/CALM1/GJA1/AGT	6	0
BP	GO:2001243	Negative Regulation Of Intrinsic Apoptotic Signaling Pathway	6/201	98/18722	0.00065924	0.0153521	0.0113906	CLU/ENO1/TMBIM6/SOD2/WFS1/PPIA	6	0
BP	GO:0042060	Wound Healing	13/201	422/18722	0.000663766	0.0153521	0.0113906	TLR4/PLEC/APOE/ACTG1/SYT11/DGKZ/GJA1/SERPINE2/ACTB/PPIA/SDC4/CSRP1/F3	13	0
BP	GO:0019682	Glyceraldehyde-3-Phosphate Metabolic Process	2/201	4/18722	0.000678455	0.0153521	0.0113906	TKT/TPI1	2	0
BP	GO:0140009	L-Aspartate Import Across Plasma Membrane	2/201	4/18722	0.000678455	0.0153521	0.0113906	SLC1A3/SLC1A4	2	0
BP	GO:0150111	Regulation Of Transepithelial Transport	2/201	4/18722	0.000678455	0.0153521	0.0113906	ACTG1/ACTB	2	0
BP	GO:1903276	Regulation Of Sodium Ion Export Across Plasma Membrane	2/201	4/18722	0.000678455	0.0153521	0.0113906	FXYD1/ATP1B2	2	0
BP	GO:1903278	Positive Regulation Of Sodium Ion Export Across Plasma Membrane	2/201	4/18722	0.000678455	0.0153521	0.0113906	FXYD1/ATP1B2	2	0
BP	GO:1904557	L-Alanine Transmembrane Transport	2/201	4/18722	0.000678455	0.0153521	0.0113906	SLC1A4/SLC3A2	2	0
BP	GO:1905908	Positive Regulation Of Amyloid Fibril Formation	2/201	4/18722	0.000678455	0.0153521	0.0113906	CLU/APOE	2	0
BP	GO:2000741	Positive Regulation Of Mesenchymal Stem Cell Differentiation	2/201	4/18722	0.000678455	0.0153521	0.0113906	LTBP3/SOX9	2	0
BP	GO:0007599	Hemostasis	9/201	222/18722	0.000680229	0.0153521	0.0113906	TLR4/APOE/ACTG1/DGKZ/SERPINE2/ACTB/PPIA/CSRP1/F3	9	0
BP	GO:0050817	Coagulation	9/201	222/18722	0.000680229	0.0153521	0.0113906	TLR4/APOE/ACTG1/DGKZ/SERPINE2/ACTB/PPIA/CSRP1/F3	9	0
BP	GO:0007204	Positive Regulation Of Cytosolic Calcium Ion Concentration	11/201	319/18722	0.000689885	0.0154328	0.0114505	ATP1A2/CALM2/PRNP/PLCG1/GRIN2C/CALM1/TMBIM6/GJA1/LRP1/EDNRB/AGT	11	0
BP	GO:0006165	Nucleoside Diphosphate Phosphorylation	6/201	99/18722	0.000695595	0.0154328	0.0114505	ENO1/PFKP/PFKL/PKM/NME3/TPI1	6	0
BP	GO:0015837	Amine Transport	6/201	99/18722	0.000695595	0.0154328	0.0114505	ATP1A2/SYT11/AGT/SLC6A1/SLC38A3/SYT1	6	0
BP	GO:0043410	Positive Regulation Of Mapk Cascade	14/201	480/18722	0.000708445	0.0155587	0.0115439	TLR4/MT3/APOE/FGFR3/SOX2/TPD52L1/SLC30A10/CD81/LRP1/NDRG4/AKAP12/PPIA/GPR37L1/CHI3L1	14	0
BP	GO:0051893	Regulation Of Focal Adhesion Assembly	5/201	66/18722	0.000713155	0.0155587	0.0115439	ACTG1/LRP1/FAM107A/SDC4/DLC1	5	0
BP	GO:0090109	Regulation Of Cell-Substrate Junction Assembly	5/201	66/18722	0.000713155	0.0155587	0.0115439	ACTG1/LRP1/FAM107A/SDC4/DLC1	5	0
BP	GO:0016264	Gap Junction Assembly	3/201	17/18722	0.000741875	0.0160958	0.0119425	GJA1/AGT/GJB6	3	0
BP	GO:0034284	Response To Monosaccharide	9/201	225/18722	0.000748451	0.0161493	0.0119821	GLUL/HMGN3/PFKL/SREBF1/GJA1/LRP1/SOD2/GJB6/GPAM	9	0
BP	GO:0070527	Platelet Aggregation	5/201	67/18722	0.000764033	0.0163954	0.0121648	ACTG1/SERPINE2/ACTB/PPIA/CSRP1	5	0
BP	GO:0150115	Cell-Substrate Junction Organization	6/201	101/18722	0.000772949	0.0164966	0.0122398	PLEC/ACTG1/LRP1/FAM107A/SDC4/DLC1	6	0
BP	GO:0010522	Regulation Of Calcium Ion Transport Into Cytosol	6/201	102/18722	0.000814035	0.0172795	0.0128208	ATP1A2/CALM2/PRNP/PLCG1/CALM1/TMBIM6	6	0
BP	GO:0035296	Regulation Of Tube Diameter	7/201	141/18722	0.000832852	0.0174899	0.0129768	ATP1A2/APOE/SNTA1/GJA1/EDNRB/SOD2/AGT	7	0
BP	GO:0097746	Blood Vessel Diameter Maintenance	7/201	141/18722	0.000832852	0.0174899	0.0129768	ATP1A2/APOE/SNTA1/GJA1/EDNRB/SOD2/AGT	7	0
BP	GO:0030900	Forebrain Development	12/201	379/18722	0.000840886	0.0175647	0.0130323	ATP1A2/SLC1A2/KIF1A/ATP1B2/KAT2A/SOX2/LRP1/POU3F3/BCAN/EMX2/PTN/DLC1	12	0
BP	GO:0009135	Purine Nucleoside Diphosphate Metabolic Process	6/201	103/18722	0.000856786	0.0176963	0.01313	ENO1/PFKP/PFKL/PKM/GUK1/TPI1	6	0
BP	GO:0009179	Purine Ribonucleoside Diphosphate Metabolic Process	6/201	103/18722	0.000856786	0.0176963	0.01313	ENO1/PFKP/PFKL/PKM/GUK1/TPI1	6	0
BP	GO:0006091	Generation Of Precursor Metabolites And Energy	14/201	490/18722	0.000864616	0.0176963	0.01313	MT3/PLEC/ENO1/PFKP/PFKL/TKT/PKM/COX7C/NDUFA4/SLC25A18/COX4I1/NFATC4/ACADVL/TPI1	14	0
BP	GO:0035150	Regulation Of Tube Size	7/201	142/18722	0.000868216	0.0176963	0.01313	ATP1A2/APOE/SNTA1/GJA1/EDNRB/SOD2/AGT	7	0
BP	GO:0051966	Regulation Of Synaptic Transmission, Glutamatergic	5/201	69/18722	0.000873861	0.0176963	0.01313	GLUL/ATP1A2/DGKZ/SERPINE2/SYT1	5	0
BP	GO:0051895	Negative Regulation Of Focal Adhesion Assembly	3/201	18/18722	0.000883236	0.0176963	0.01313	LRP1/FAM107A/DLC1	3	0
BP	GO:0150118	Negative Regulation Of Cell-Substrate Junction Organization	3/201	18/18722	0.000883236	0.0176963	0.01313	LRP1/FAM107A/DLC1	3	0
BP	GO:1900242	Regulation Of Synaptic Vesicle Endocytosis	3/201	18/18722	0.000883236	0.0176963	0.01313	SYT11/CALM1/DNM1	3	0
CC	GO:0046696	Lipopolysaccharide Receptor Complex	2/213	5/19549	0.00115634	0.0179447	0.0131188	TLR4/TRIL	2	0
MF	GO:0043394	Proteoglycan Binding	4/206	36/18367	0.00068341	0.0180081	0.0142818	COL5A3/APOE/LRP1/PTN	4	0
MF	GO:0005283	Amino Acid:sodium Symporter Activity	3/206	16/18367	0.0006991	0.0180081	0.0142818	SLC1A2/SLC1A3/SLC6A1	3	0
MF	GO:0017099	Very-Long-Chain-Acyl-Coa Dehydrogenase Activity	2/206	4/18367	0.000740059	0.0180081	0.0142818	TECR/ACADVL	2	0
MF	GO:1904399	Heparan Sulfate Binding	2/206	4/18367	0.000740059	0.0180081	0.0142818	PPIA/PTN	2	0
BP	GO:0031345	Negative Regulation Of Cell Projection Organization	8/201	186/18722	0.000919554	0.0183138	0.0135881	MT3/APOE/PRNP/VIM/LRP1/GDI1/NFATC4/ITM2C	8	0
BP	GO:0010594	Regulation Of Endothelial Cell Migration	9/201	232/18722	0.000929521	0.0183138	0.0135881	GLUL/APOE/PLCG1/RHOB/CALR/TMSB4X/AGT/ADGRB1/PTN	9	0
BP	GO:0071214	Cellular Response To Abiotic Stimulus	11/201	331/18722	0.000932713	0.0183138	0.0135881	ATP1A2/TLR4/PLEC/NSMF/SOX9/RHOB/GJA1/AGT/SLC38A3/NFATC4/PTN	11	0
BP	GO:0104004	Cellular Response To Environmental Stimulus	11/201	331/18722	0.000932713	0.0183138	0.0135881	ATP1A2/TLR4/PLEC/NSMF/SOX9/RHOB/GJA1/AGT/SLC38A3/NFATC4/PTN	11	0
BP	GO:0009259	Ribonucleotide Metabolic Process	12/201	385/18722	0.000962946	0.0188134	0.0139588	ACSL6/ENO1/PFKP/PFKL/PKM/NUDT3/NME3/TMSB4X/GPAM/GUK1/TECR/TPI1	12	0
CC	GO:0005751	Mitochondrial Respiratory Chain Complex Iv	3/213	20/19549	0.00126796	0.0189741	0.0138713	COX7C/NDUFA4/COX4I1	3	0
BP	GO:0045860	Positive Regulation Of Protein Kinase Activity	12/201	386/18722	0.000984658	0.0190696	0.0141489	CLU/TLR4/CALM2/MT3/MMD2/PRNP/TPD52L1/CALM1/AGT/PPIA/SDC4/CHI3L1	12	0
BP	GO:0033555	Multicellular Organismal Response To Stress	5/201	71/18722	0.000995034	0.0190696	0.0141489	ATP1A2/CAPN2/APOE/GJA1/EDNRB	5	0
BP	GO:0150116	Regulation Of Cell-Substrate Junction Organization	5/201	71/18722	0.000995034	0.0190696	0.0141489	ACTG1/LRP1/FAM107A/SDC4/DLC1	5	0
BP	GO:0009185	Ribonucleoside Diphosphate Metabolic Process	6/201	106/18722	0.000995486	0.0190696	0.0141489	ENO1/PFKP/PFKL/PKM/GUK1/TPI1	6	0
BP	GO:0006007	Glucose Catabolic Process	3/201	19/18722	0.00104058	0.0193369	0.0143472	ENO1/PFKP/PFKL	3	0
BP	GO:0007039	Protein Catabolic Process In The Vacuole	3/201	19/18722	0.00104058	0.0193369	0.0143472	CD81/LRP1/TPP1	3	0
BP	GO:0015802	Basic Amino Acid Transport	3/201	19/18722	0.00104058	0.0193369	0.0143472	SLC25A29/AGT/SLC38A3	3	0
BP	GO:0051957	Positive Regulation Of Amino Acid Transport	3/201	19/18722	0.00104058	0.0193369	0.0143472	AGT/SLC6A1/SLC38A3	3	0
BP	GO:1900221	Regulation Of Amyloid-Beta Clearance	3/201	19/18722	0.00104058	0.0193369	0.0143472	CLU/APOE/LRP1	3	0
BP	GO:2000738	Positive Regulation Of Stem Cell Differentiation	3/201	19/18722	0.00104058	0.0193369	0.0143472	LTBP3/SOX9/PTN	3	0
BP	GO:0051341	Regulation Of Oxidoreductase Activity	6/201	107/18722	0.00104536	0.0193369	0.0143472	MT3/APOE/CALM1/NDUFA4/AGT/S100A1	6	0
BP	GO:0051602	Response To Electrical Stimulus	4/201	42/18722	0.00104883	0.0193369	0.0143472	NSMF/SOD2/AKAP12/GJB6	4	0
MF	GO:0015175	Neutral Amino Acid Transmembrane Transporter Activity	4/206	38/18367	0.000841552	0.0196322	0.0155699	SLC1A2/SLC1A4/SLC38A3/SLC3A2	4	0
MF	GO:0008509	Anion Transmembrane Transporter Activity	11/206	314/18367	0.000866567	0.0196322	0.0155699	FXYD1/SLC1A2/SLC1A3/TTYH1/SLC25A29/GJA1/SLC1A4/SLC25A18/SLC6A1/SLC38A3/SLC3A2	11	0
BP	GO:0051343	Positive Regulation Of Cyclic-Nucleotide Phosphodiesterase Activity	2/201	5/18722	0.00112276	0.0199506	0.0148026	CALM2/CALM1	2	0
BP	GO:0051935	Glutamate Reuptake	2/201	5/18722	0.00112276	0.0199506	0.0148026	ATP1A2/KCNJ10	2	0
BP	GO:0070777	D-Aspartate Transport	2/201	5/18722	0.00112276	0.0199506	0.0148026	SLC1A2/SLC1A3	2	0
BP	GO:0070779	D-Aspartate Import Across Plasma Membrane	2/201	5/18722	0.00112276	0.0199506	0.0148026	SLC1A2/SLC1A3	2	0
BP	GO:1903297	Regulation Of Hypoxia-Induced Intrinsic Apoptotic Signaling Pathway	2/201	5/18722	0.00112276	0.0199506	0.0148026	ENO1/TMBIM6	2	0
BP	GO:1903298	Negative Regulation Of Hypoxia-Induced Intrinsic Apoptotic Signaling Pathway	2/201	5/18722	0.00112276	0.0199506	0.0148026	ENO1/TMBIM6	2	0
BP	GO:1904352	Positive Regulation Of Protein Catabolic Process In The Vacuole	2/201	5/18722	0.00112276	0.0199506	0.0148026	CD81/LRP1	2	0
BP	GO:1905913	Negative Regulation Of Calcium Ion Export Across Plasma Membrane	2/201	5/18722	0.00112276	0.0199506	0.0148026	CALM2/CALM1	2	0
BP	GO:0014002	Astrocyte Development	4/201	43/18722	0.00114679	0.0200859	0.014903	TLR4/MT3/VIM/LRP1	4	0
BP	GO:0045834	Positive Regulation Of Lipid Metabolic Process	7/201	149/18722	0.0011502	0.0200859	0.014903	CAPN2/APOE/FGFR3/CD81/SREBF1/DGKZ/AGT	7	0
BP	GO:0051592	Response To Calcium Ion	7/201	149/18722	0.0011502	0.0200859	0.014903	CALM2/EEF2K/SYT11/CALM1/GDI1/SLC6A1/SYT1	7	0
BP	GO:0032414	Positive Regulation Of Ion Transmembrane Transporter Activity	6/201	109/18722	0.00115083	0.0200859	0.014903	CALM2/ATP1B2/CALM1/TMSB4X/NDUFA4/S100A1	6	0
BP	GO:0007565	Female Pregnancy	8/201	193/18722	0.00116631	0.020266	0.0150366	CAPN2/CSMD1/CALR/GJA1/AGT/SLC38A3/PTN/BSG	8	0
BP	GO:0001933	Negative Regulation Of Protein Phosphorylation	11/201	342/18722	0.00121375	0.0209196	0.0155215	CALM2/PLEC/APOE/PRNP/CALM1/SIRPA/LRP1/AGT/PPIA/PPP1R1B/CDK5RAP3	11	0
BP	GO:0010523	Negative Regulation Of Calcium Ion Transport Into Cytosol	3/201	20/18722	0.00121458	0.0209196	0.0155215	CALM2/CALM1/TMBIM6	3	0
BP	GO:0006163	Purine Nucleotide Metabolic Process	12/201	396/18722	0.00122513	0.0210091	0.015588	ACSL6/ENO1/PFKP/PFKL/PKM/NUDT3/NME3/TMSB4X/GPAM/GUK1/TECR/TPI1	12	0
BP	GO:0010632	Regulation Of Epithelial Cell Migration	10/201	292/18722	0.00126481	0.0215952	0.0160228	GLUL/APOE/PLCG1/SOX9/RHOB/CALR/TMSB4X/AGT/ADGRB1/PTN	10	0
MF	GO:0004466	Long-Chain-Acyl-Coa Dehydrogenase Activity	2/206	5/18367	0.00122431	0.0217398	0.0172414	TECR/ACADVL	2	0
MF	GO:0005007	Fibroblast Growth Factor-Activated Receptor Activity	2/206	5/18367	0.00122431	0.0217398	0.0172414	FGFR3/FGFRL1	2	0
MF	GO:0005314	High-Affinity Glutamate Transmembrane Transporter Activity	2/206	5/18367	0.00122431	0.0217398	0.0172414	SLC1A2/SLC1A3	2	0
MF	GO:0010856	Adenylate Cyclase Activator Activity	2/206	5/18367	0.00122431	0.0217398	0.0172414	CALM2/CALM1	2	0
MF	GO:0015501	Glutamate:sodium Symporter Activity	2/206	5/18367	0.00122431	0.0217398	0.0172414	SLC1A2/SLC1A3	2	0
MF	GO:0031749	D2 Dopamine Receptor Binding	2/206	5/18367	0.00122431	0.0217398	0.0172414	DNM1/PPP1R1B	2	0
MF	GO:0070095	Fructose-6-Phosphate Binding	2/206	5/18367	0.00122431	0.0217398	0.0172414	PFKP/PFKL	2	0
MF	GO:0098973	Structural Constituent Of Postsynaptic Actin Cytoskeleton	2/206	5/18367	0.00122431	0.0217398	0.0172414	ACTG1/ACTB	2	0
BP	GO:1904646	Cellular Response To Amyloid-Beta	4/201	45/18722	0.00136161	0.0231474	0.0171745	TLR4/PRNP/GJA1/LRP1	4	0
CC	GO:0098685	Schaffer Collateral - Ca1 Synapse	5/213	78/19549	0.00162307	0.0234505	0.0171438	PLCG1/ACTG1/SYT11/ACTB/AKAP12	5	0
BP	GO:0030502	Negative Regulation Of Bone Mineralization	3/201	21/18722	0.00140587	0.0237967	0.0176563	LTBP3/SOX9/BCOR	3	0
BP	GO:0060537	Muscle Tissue Development	12/201	403/18722	0.00142094	0.0239487	0.017769	PLEC/KAT2A/SOX9/DDX5/CALR/GJA1/NDRG4/AGT/GJB6/MAPK11/GPC1/CSRP1	12	0
CC	GO:0097433	Dense Body	2/213	6/19549	0.00172207	0.0240515	0.0175832	ACTG1/ACTB	2	0
BP	GO:0099003	Vesicle-Mediated Transport In Synapse	8/201	200/18722	0.00146328	0.0245569	0.0182203	CLSTN1/ACTG1/SYT11/CALM1/DNM1/ACTB/CSPG5/SYT1	8	0
BP	GO:1900271	Regulation Of Long-Term Synaptic Potentiation	4/201	46/18722	0.0014789	0.0247134	0.0183364	APOE/PRNP/FAM107A/PTN	4	0
BP	GO:0019722	Calcium-Mediated Signaling	8/201	202/18722	0.00155831	0.0258678	0.019193	ATP1A2/CALM2/PRNP/PLCG1/GRIN2C/CALM1/EDNRB/NFATC4	8	0
BP	GO:0051480	Regulation Of Cytosolic Calcium Ion Concentration	11/201	353/18722	0.00156116	0.0258678	0.019193	ATP1A2/CALM2/PRNP/PLCG1/GRIN2C/CALM1/TMBIM6/GJA1/LRP1/EDNRB/AGT	11	0
BP	GO:0010881	Regulation Of Cardiac Muscle Contraction By Regulation Of The Release Of Sequestered Calcium Ion	3/201	22/18722	0.00161505	0.0266483	0.019772	ATP1A2/CALM2/CALM1	3	0
BP	GO:0089709	L-Histidine Transmembrane Transport	2/201	6/18722	0.00167223	0.0272484	0.0202173	SLC25A29/SLC38A3	2	0
BP	GO:1903911	Positive Regulation Of Receptor Clustering	2/201	6/18722	0.00167223	0.0272484	0.0202173	CD81/PTN	2	0
BP	GO:1905912	Regulation Of Calcium Ion Export Across Plasma Membrane	2/201	6/18722	0.00167223	0.0272484	0.0202173	CALM2/CALM1	2	0
CC	GO:0005791	Rough Endoplasmic Reticulum	5/213	82/19549	0.00202557	0.0273779	0.020015	PTGDS/GLUL/MT3/PKM/NAT8L	5	0
CC	GO:0009925	Basal Plasma Membrane	9/213	257/19549	0.00209434	0.0274227	0.0200478	SLC1A3/CD81/MLC1/LRP1/NDRG4/KCNJ10/SLC38A3/SLC3A2/BSG	9	0
BP	GO:0007422	Peripheral Nervous System Development	5/201	80/18722	0.00169999	0.0275861	0.0204679	PLEC/ARHGEF10/EDNRB/ADGRB1/GPC1	5	0
CC	GO:0098533	Atpase Dependent Transmembrane Transport Complex	3/213	24/19549	0.00218017	0.0276815	0.020237	FXYD1/ATP1A2/ATP1B2	3	0
BP	GO:0035637	Multicellular Organismal Signaling	7/201	160/18722	0.0017333	0.0276847	0.020541	ATP1A2/CALM2/PLEC/ATP1B2/CALM1/GJA1/AGT	7	0
BP	GO:0060402	Calcium Ion Transport Into Cytosol	7/201	160/18722	0.0017333	0.0276847	0.020541	ATP1A2/CALM2/PRNP/PLCG1/GRIN2C/CALM1/TMBIM6	7	0
BP	GO:0015804	Neutral Amino Acid Transport	4/201	48/18722	0.00173426	0.0276847	0.020541	SLC1A2/SLC1A4/SLC38A3/SLC3A2	4	0
BP	GO:1903053	Regulation Of Extracellular Matrix Organization	4/201	48/18722	0.00173426	0.0276847	0.020541	CST3/SOX9/LRP1/AGT	4	0
BP	GO:1901653	Cellular Response To Peptide	11/201	359/18722	0.00178261	0.0283413	0.0210281	TLR4/EEF2K/SRSF5/PRNP/SLC30A10/SREBF1/PKM/VIM/GJA1/LRP1/AGT	11	0
BP	GO:0006096	Glycolytic Process	5/201	81/18722	0.00179628	0.0284436	0.021104	ENO1/PFKP/PFKL/PKM/TPI1	5	0
BP	GO:0010640	Regulation Of Platelet-Derived Growth Factor Receptor Signaling Pathway	3/201	23/18722	0.00184271	0.0290616	0.0215626	LRP1/NDRG4/F3	3	0
BP	GO:0072521	Purine-Containing Compound Metabolic Process	12/201	416/18722	0.0018533	0.0291116	0.0215997	ACSL6/ENO1/PFKP/PFKL/PKM/NUDT3/NME3/TMSB4X/GPAM/GUK1/TECR/TPI1	12	0
BP	GO:0048168	Regulation Of Neuronal Synaptic Plasticity	4/201	49/18722	0.00187275	0.0291888	0.021657	NSMF/APOE/KCNJ10/AGT	4	0
BP	GO:1901215	Negative Regulation Of Neuron Death	8/201	208/18722	0.00187308	0.0291888	0.021657	MT3/APOE/SLC30A10/LRP1/SOD2/FAIM2/WFS1/NFATC4	8	0
BP	GO:0032411	Positive Regulation Of Transporter Activity	6/201	120/18722	0.00188407	0.029244	0.021698	CALM2/ATP1B2/CALM1/TMSB4X/NDUFA4/S100A1	6	0
BP	GO:0006757	Atp Generation From Adp	5/201	82/18722	0.00189652	0.0293214	0.0217553	ENO1/PFKP/PFKL/PKM/TPI1	5	0
CC	GO:1904813	Ficolin-1-Rich Granule Lumen	6/213	124/19549	0.00239837	0.0295564	0.0216076	CST3/PFKL/PKM/SRP14/EEF1A1/PPIA	6	0
BP	GO:0010976	Positive Regulation Of Neuron Projection Development	7/201	163/18722	0.00192652	0.0296685	0.0220129	EEF2K/APOE/ATP1B2/LRP1/NDRG4/AGT/PTN	7	0
BP	GO:0031589	Cell-Substrate Adhesion	11/201	363/18722	0.00194402	0.0298209	0.022126	COL5A3/ATP1B2/ACTG1/CALR/LRP1/ITGA7/CSPG5/FAM107A/SDC4/PTN/DLC1	11	0
BP	GO:0051047	Positive Regulation Of Secretion	10/201	310/18722	0.00196769	0.0300666	0.0223083	GLUL/TLR4/GJA1/LRP1/EDNRB/AGT/SLC6A1/PPIA/SYT1/SDC4	10	0
BP	GO:0007632	Visual Behavior	4/201	50/18722	0.00201871	0.0307266	0.0227979	ATP1A2/SLC1A2/NDRG4/PPP1R1B	4	0
BP	GO:0030100	Regulation Of Endocytosis	8/201	211/18722	0.00204823	0.0309362	0.0229535	CLU/EEF2K/APOE/SYT11/ARFGAP1/CALM1/DNM1/LRP1	8	0
BP	GO:0050807	Regulation Of Synapse Organization	8/201	211/18722	0.00204823	0.0309362	0.0229535	KIF1A/EEF2K/APOE/CLSTN1/PRNP/ADGRB1/NFATC4/PTN	8	0
BP	GO:0006816	Calcium Ion Transport	12/201	422/18722	0.0020865	0.0311983	0.0231479	ATP1A2/CALM2/PRNP/PLCG1/GRIN2C/CALM1/TMBIM6/GJA1/AGT/WFS1/S100A1/SLC3A2	12	0
BP	GO:0051000	Positive Regulation Of Nitric-Oxide Synthase Activity	3/201	24/18722	0.00208942	0.0311983	0.0231479	APOE/CALM1/S100A1	3	0
BP	GO:1903428	Positive Regulation Of Reactive Oxygen Species Biosynthetic Process	3/201	24/18722	0.00208942	0.0311983	0.0231479	TLR4/SOD2/ADGRB1	3	0
BP	GO:0042310	Vasoconstriction	5/201	84/18722	0.00210918	0.0312589	0.0231929	ATP1A2/SNTA1/GJA1/EDNRB/AGT	5	0
BP	GO:0009749	Response To Glucose	8/201	212/18722	0.0021094	0.0312589	0.0231929	GLUL/HMGN3/PFKL/SREBF1/GJA1/LRP1/GJB6/GPAM	8	0
MF	GO:1903763	Gap Junction Channel Activity Involved In Cell Communication By Electrical Coupling	2/206	6/18367	0.00182291	0.0315171	0.0249955	GJA1/GJB6	2	0
BP	GO:1903034	Regulation Of Response To Wounding	7/201	167/18722	0.00220966	0.0326216	0.024204	APOE/ACTG1/GJA1/LRP1/SERPINE2/PTN/F3	7	0
BP	GO:0099173	Postsynapse Organization	7/201	168/18722	0.00228522	0.0328044	0.0243396	KIF1A/EEF2K/APOE/PRNP/ACTG1/ACTB/PTN	7	0
BP	GO:0036018	Cellular Response To Erythropoietin	2/201	7/18722	0.00232459	0.0328044	0.0243396	MT1X/MT2A	2	0
BP	GO:0042940	D-Amino Acid Transport	2/201	7/18722	0.00232459	0.0328044	0.0243396	SLC1A2/SLC1A3	2	0
BP	GO:0060729	Intestinal Epithelial Structure Maintenance	2/201	7/18722	0.00232459	0.0328044	0.0243396	TLR4/SOX9	2	0
BP	GO:0072197	Ureter Morphogenesis	2/201	7/18722	0.00232459	0.0328044	0.0243396	SOX9/EMX2	2	0
BP	GO:1900038	Negative Regulation Of Cellular Response To Hypoxia	2/201	7/18722	0.00232459	0.0328044	0.0243396	ENO1/TMBIM6	2	0
BP	GO:1900223	Positive Regulation Of Amyloid-Beta Clearance	2/201	7/18722	0.00232459	0.0328044	0.0243396	APOE/LRP1	2	0
BP	GO:1902022	L-Lysine Transport	2/201	7/18722	0.00232459	0.0328044	0.0243396	SLC25A29/AGT	2	0
BP	GO:1903401	L-Lysine Transmembrane Transport	2/201	7/18722	0.00232459	0.0328044	0.0243396	SLC25A29/AGT	2	0
BP	GO:1990144	Intrinsic Apoptotic Signaling Pathway In Response To Hypoxia	2/201	7/18722	0.00232459	0.0328044	0.0243396	ENO1/TMBIM6	2	0
BP	GO:2000739	Regulation Of Mesenchymal Stem Cell Differentiation	2/201	7/18722	0.00232459	0.0328044	0.0243396	LTBP3/SOX9	2	0
BP	GO:1903426	Regulation Of Reactive Oxygen Species Biosynthetic Process	4/201	52/18722	0.00233386	0.0328044	0.0243396	TLR4/SLC30A10/SOD2/ADGRB1	4	0
BP	GO:0010996	Response To Auditory Stimulus	3/201	25/18722	0.0023557	0.0328044	0.0243396	ATP1A2/SLC1A3/PTN	3	0
BP	GO:0021846	Cell Proliferation In Forebrain	3/201	25/18722	0.0023557	0.0328044	0.0243396	KIF1A/POU3F3/EMX2	3	0
BP	GO:0060074	Synapse Maturation	3/201	25/18722	0.0023557	0.0328044	0.0243396	CLSTN1/BCAN/NFATC4	3	0
BP	GO:1903959	Regulation Of Anion Transmembrane Transport	3/201	25/18722	0.0023557	0.0328044	0.0243396	ATP1A2/PRNP/AGT	3	0
BP	GO:0032412	Regulation Of Ion Transmembrane Transporter Activity	9/201	267/18722	0.00244206	0.0338869	0.0251428	FXYD1/ATP1A2/CALM2/ATP1B2/PRNP/CALM1/TMSB4X/NDUFA4/S100A1	9	0
BP	GO:0044070	Regulation Of Anion Transport	5/201	87/18722	0.00246008	0.0338973	0.0251505	ATP1A2/PRNP/AGT/SLC6A1/SLC38A3	5	0
BP	GO:0048041	Focal Adhesion Assembly	5/201	87/18722	0.00246008	0.0338973	0.0251505	ACTG1/LRP1/FAM107A/SDC4/DLC1	5	0
BP	GO:0009895	Negative Regulation Of Catabolic Process	10/201	320/18722	0.00247736	0.0340161	0.0252386	CST3/MT3/SNRNP70/WDR6/GRIN2C/SERPINE2/ADGRB1/TIMP3/CDK5RAP3/CIRBP	10	0
BP	GO:0001894	Tissue Homeostasis	9/201	268/18722	0.002504	0.0340688	0.0252777	TLR4/LTBP3/ATP1B2/ACTG1/SOX9/GJA1/TPP1/ACTB/GJB6	9	0
BP	GO:0050708	Regulation Of Protein Secretion	9/201	268/18722	0.002504	0.0340688	0.0252777	GLUL/TLR4/APOE/HMGN3/PFKL/SREBF1/GJA1/LRP1/PPIA	9	0
BP	GO:0050803	Regulation Of Synapse Structure Or Activity	8/201	218/18722	0.00250722	0.0340688	0.0252777	KIF1A/EEF2K/APOE/CLSTN1/PRNP/ADGRB1/NFATC4/PTN	8	0
MF	GO:0017134	Fibroblast Growth Factor Binding	3/206	23/18367	0.00208676	0.0342751	0.0271828	FGFR3/FGFRL1/GPC1	3	0
MF	GO:0050750	Low-Density Lipoprotein Particle Receptor Binding	3/206	23/18367	0.00208676	0.0342751	0.0271828	CLU/APOE/SYT1	3	0
BP	GO:0034765	Regulation Of Ion Transmembrane Transport	13/201	491/18722	0.00256799	0.0347742	0.0258011	FXYD1/ATP1A2/CALM2/ATP1B2/PRNP/PLCG1/SNTA1/CALM1/TMSB4X/NDUFA4/KCNJ10/AGT/S100A1	13	0
BP	GO:0009746	Response To Hexose	8/201	219/18722	0.00257888	0.0348017	0.0258215	GLUL/HMGN3/PFKL/SREBF1/GJA1/LRP1/GJB6/GPAM	8	0
CC	GO:0005911	Cell-Cell Junction	13/213	494/19549	0.003092	0.035205	0.0257371	FXYD1/ATP1A2/SYMPK/PLCG1/ACTG1/CLDN10/GJA1/ACTB/CADM3/FGFRL1/ADGRB1/GJB6/HEPACAM	13	0
CC	GO:0042824	Mhc Class I Peptide Loading Complex	2/213	8/19549	0.0031686	0.035205	0.0257371	CALR/HLA-A	2	0
CC	GO:0097450	Astrocyte End-Foot	2/213	8/19549	0.0031686	0.035205	0.0257371	MT3/ATP1B2	2	0
CC	GO:0045178	Basal Part Of Cell	9/213	276/19549	0.00337032	0.035205	0.0257371	SLC1A3/CD81/MLC1/LRP1/NDRG4/KCNJ10/SLC38A3/SLC3A2/BSG	9	0
CC	GO:0001891	Phagocytic Cup	3/213	28/19549	0.00341768	0.035205	0.0257371	TLR4/SYT11/ADGRB1	3	0
CC	GO:0045277	Respiratory Chain Complex Iv	3/213	28/19549	0.00341768	0.035205	0.0257371	COX7C/NDUFA4/COX4I1	3	0
CC	GO:0014069	Postsynaptic Density	10/213	330/19549	0.00344488	0.035205	0.0257371	MT3/NSMF/EEF2K/CLSTN1/PRNP/GRIN2C/SYT11/DGKZ/ADGRB1/RPS25	10	0
BP	GO:0046697	Decidualization	3/201	26/18722	0.00264207	0.0355323	0.0263636	GJA1/PTN/BSG	3	0
CC	GO:0032279	Asymmetric Synapse	10/213	335/19549	0.0038296	0.0363802	0.0265962	MT3/NSMF/EEF2K/CLSTN1/PRNP/GRIN2C/SYT11/DGKZ/ADGRB1/RPS25	10	0
CC	GO:0016323	Basolateral Plasma Membrane	8/213	231/19549	0.00391391	0.0363802	0.0265962	CD81/MLC1/LRP1/NDRG4/KCNJ10/SLC38A3/SLC3A2/BSG	8	0
CC	GO:0030016	Myofibril	8/213	231/19549	0.00391391	0.0363802	0.0265962	CALM2/PLEC/ENO1/ACTG1/CALM1/SDC4/S100A1/CSRP1	8	0
CC	GO:0045335	Phagocytic Vesicle	6/213	137/19549	0.00393043	0.0363802	0.0265962	ACTG1/SYT11/VIM/CALR/RAB34/HLA-A	6	0
CC	GO:0043197	Dendritic Spine	7/213	183/19549	0.00399401	0.0363802	0.0265962	ATP1A2/MT3/EEF2K/CLSTN1/SYT11/ADGRB1/PPP1R1B	7	0
BP	GO:0010810	Regulation Of Cell-Substrate Adhesion	8/201	221/18722	0.00272701	0.0365494	0.0271183	ACTG1/CALR/LRP1/CSPG5/FAM107A/SDC4/PTN/DLC1	8	0
CC	GO:0044309	Neuron Spine	7/213	184/19549	0.00411453	0.0366806	0.0268159	ATP1A2/MT3/EEF2K/CLSTN1/SYT11/ADGRB1/PPP1R1B	7	0
CC	GO:0101002	Ficolin-1-Rich Granule	7/213	185/19549	0.00423779	0.0369924	0.0270438	CST3/PFKL/PKM/SIRPA/SRP14/EEF1A1/PPIA	7	0
BP	GO:0051235	Maintenance Of Location	10/201	326/18722	0.00283081	0.0375882	0.027889	ATP1A2/CALM2/APOE/PLCG1/SREBF1/CALM1/CALR/GJA1/TMSB4X/FTL	10	0
BP	GO:0002028	Regulation Of Sodium Ion Transport	5/201	90/18722	0.00285158	0.0375882	0.027889	FXYD1/ATP1A2/ATP1B2/SNTA1/SERPINE2	5	0
BP	GO:0034109	Homotypic Cell-Cell Adhesion	5/201	90/18722	0.00285158	0.0375882	0.027889	ACTG1/SERPINE2/ACTB/PPIA/CSRP1	5	0
BP	GO:0046031	Adp Metabolic Process	5/201	90/18722	0.00285158	0.0375882	0.027889	ENO1/PFKP/PFKL/PKM/TPI1	5	0
BP	GO:0042220	Response To Cocaine	4/201	55/18722	0.00286769	0.0375882	0.027889	SLC1A2/SLC1A3/SLC6A1/PPP1R1B	4	0
BP	GO:0046164	Alcohol Catabolic Process	4/201	55/18722	0.00286769	0.0375882	0.027889	MT3/APOE/NUDT3/TPI1	4	0
BP	GO:1905475	Regulation Of Protein Localization To Membrane	7/201	175/18722	0.00287152	0.0375882	0.027889	PRNP/CD81/LRP1/GDI1/ACTB/PTN/GPC1	7	0
BP	GO:0010882	Regulation Of Cardiac Muscle Contraction By Calcium Ion Signaling	3/201	27/18722	0.00294902	0.0383471	0.0284521	ATP1A2/CALM2/CALM1	3	0
BP	GO:1903421	Regulation Of Synaptic Vesicle Recycling	3/201	27/18722	0.00294902	0.0383471	0.0284521	SYT11/CALM1/DNM1	3	0
BP	GO:0042326	Negative Regulation Of Phosphorylation	11/201	385/18722	0.00305841	0.0387361	0.0287407	CALM2/PLEC/APOE/PRNP/CALM1/SIRPA/LRP1/AGT/PPIA/PPP1R1B/CDK5RAP3	11	0
BP	GO:0008216	Spermidine Metabolic Process	2/201	8/18722	0.00307758	0.0387361	0.0287407	SAT2/SAT1	2	0
BP	GO:0009445	Putrescine Metabolic Process	2/201	8/18722	0.00307758	0.0387361	0.0287407	SAT2/SAT1	2	0
BP	GO:0022417	Protein Maturation By Protein Folding	2/201	8/18722	0.00307758	0.0387361	0.0287407	CALR/WFS1	2	0
BP	GO:0036017	Response To Erythropoietin	2/201	8/18722	0.00307758	0.0387361	0.0287407	MT1X/MT2A	2	0
BP	GO:0060316	Positive Regulation Of Ryanodine-Sensitive Calcium-Release Channel Activity	2/201	8/18722	0.00307758	0.0387361	0.0287407	CALM2/CALM1	2	0
BP	GO:1901164	Negative Regulation Of Trophoblast Cell Migration	2/201	8/18722	0.00307758	0.0387361	0.0287407	CALR/GJA1	2	0
BP	GO:1902732	Positive Regulation Of Chondrocyte Proliferation	2/201	8/18722	0.00307758	0.0387361	0.0287407	SOX9/PBXIP1	2	0
BP	GO:1903400	L-Arginine Transmembrane Transport	2/201	8/18722	0.00307758	0.0387361	0.0287407	SLC25A29/AGT	2	0
BP	GO:1904714	Regulation Of Chaperone-Mediated Autophagy	2/201	8/18722	0.00307758	0.0387361	0.0287407	SNRNP70/EEF1A1	2	0
BP	GO:0050727	Regulation Of Inflammatory Response	11/201	386/18722	0.00311924	0.039135	0.0290367	TLR4/APOE/PLCG1/CD81/SYT11/MGLL/SIRPA/TMSB4X/EDNRB/AGT/GPX4	11	0
BP	GO:0019216	Regulation Of Lipid Metabolic Process	10/201	331/18722	0.00315522	0.0393379	0.0291872	CAPN2/APOE/FGFR3/SOX9/CD81/SREBF1/DGKZ/AGT/PSAP/ACADVL	10	0
BP	GO:0035265	Organ Growth	7/201	178/18722	0.00315545	0.0393379	0.0291872	FGFR3/SOX9/GJA1/NDRG4/AGT/PSAP/MAPK11	7	0
MF	GO:0008443	Phosphofructokinase Activity	2/206	7/18367	0.00253324	0.0396271	0.0314274	PFKP/PFKL	2	0
MF	GO:0031702	Type 1 Angiotensin Receptor Binding	2/206	7/18367	0.00253324	0.0396271	0.0314274	EDNRB/AGT	2	0
BP	GO:0043542	Endothelial Cell Migration	9/201	279/18722	0.00327114	0.0405528	0.0300886	GLUL/APOE/PLCG1/RHOB/CALR/TMSB4X/AGT/ADGRB1/PTN	9	0
BP	GO:0042552	Myelination	6/201	134/18722	0.00327355	0.0405528	0.0300886	CLU/PLEC/ARHGEF10/KCNJ10/PTN/GPC1	6	0
CC	GO:0043292	Contractile Fiber	8/213	239/19549	0.00479593	0.0410101	0.029981	CALM2/PLEC/ENO1/ACTG1/CALM1/SDC4/S100A1/CSRP1	8	0
BP	GO:0048660	Regulation Of Smooth Muscle Cell Proliferation	7/201	180/18722	0.00335633	0.0414475	0.0307525	TLR4/APOE/NDRG2/GJA1/NDRG4/SOD2/AGT	7	0
BP	GO:0001101	Response To Acid Chemical	6/201	135/18722	0.00339587	0.0418043	0.0310172	SLC1A2/PLEC/NSMF/CAPN2/TMBIM6/PTN	6	0
CC	GO:0042788	Polysomal Ribosome	3/213	32/19549	0.00501195	0.0420002	0.0307048	RPL41/RPL32/RPL36	3	0
BP	GO:0099504	Synaptic Vesicle Cycle	7/201	181/18722	0.00346036	0.0424651	0.0315075	ACTG1/SYT11/CALM1/DNM1/ACTB/CSPG5/SYT1	7	0
CC	GO:0001917	Photoreceptor Inner Segment	4/213	64/19549	0.00522648	0.0429391	0.0313913	ATP1B2/DNM1/GUK1/BSG	4	0
BP	GO:0007272	Ensheathment Of Neurons	6/201	136/18722	0.00352155	0.0429476	0.0318655	CLU/PLEC/ARHGEF10/KCNJ10/PTN/GPC1	6	0
BP	GO:0008366	Axon Ensheathment	6/201	136/18722	0.00352155	0.0429476	0.0318655	CLU/PLEC/ARHGEF10/KCNJ10/PTN/GPC1	6	0
BP	GO:0060401	Cytosolic Calcium Ion Transport	7/201	182/18722	0.00356683	0.0433652	0.0321753	ATP1A2/CALM2/PRNP/PLCG1/GRIN2C/CALM1/TMBIM6	7	0
BP	GO:0051146	Striated Muscle Cell Differentiation	9/201	283/18722	0.00359202	0.0435151	0.0322866	PLEC/CAPN2/KAT2A/ACTG1/CD81/CALR/AGT/ADGRB1/CSRP1	9	0
BP	GO:0042982	Amyloid Precursor Protein Metabolic Process	5/201	95/18722	0.00360133	0.0435151	0.0322866	CLU/APOE/ITM2B/PRNP/ITM2C	5	0
BP	GO:0006734	Nadh Metabolic Process	3/201	29/18722	0.00362651	0.0435513	0.0323134	ENO1/PFKP/PFKL	3	0
BP	GO:1902430	Negative Regulation Of Amyloid-Beta Formation	3/201	29/18722	0.00362651	0.0435513	0.0323134	CLU/APOE/PRNP	3	0
BP	GO:0010977	Negative Regulation Of Neuron Projection Development	6/201	137/18722	0.00365066	0.0437078	0.0324295	MT3/APOE/VIM/LRP1/GDI1/ITM2C	6	0
CC	GO:0005790	Smooth Endoplasmic Reticulum	3/213	33/19549	0.00546939	0.0440706	0.0322185	TTYH1/CALR/RPL10	3	0
BP	GO:0019369	Arachidonic Acid Metabolic Process	4/201	59/18722	0.00370173	0.0441845	0.0327832	PTGDS/MGLL/EPHX1/GPX4	4	0
BP	GO:0048659	Smooth Muscle Cell Proliferation	7/201	184/18722	0.00378724	0.0450682	0.0334389	TLR4/APOE/NDRG2/GJA1/NDRG4/SOD2/AGT	7	0
BP	GO:0000101	Sulfur Amino Acid Transport	2/201	9/18722	0.003929	0.0459058	0.0340603	SLC1A2/SLC1A4	2	0
BP	GO:0006868	Glutamine Transport	2/201	9/18722	0.003929	0.0459058	0.0340603	SLC1A4/SLC38A3	2	0
BP	GO:0010873	Positive Regulation Of Cholesterol Esterification	2/201	9/18722	0.003929	0.0459058	0.0340603	APOE/AGT	2	0
BP	GO:1903365	Regulation Of Fear Response	2/201	9/18722	0.003929	0.0459058	0.0340603	APOE/GJA1	2	0
BP	GO:2000822	Regulation Of Behavioral Fear Response	2/201	9/18722	0.003929	0.0459058	0.0340603	APOE/GJA1	2	0
BP	GO:0045765	Regulation Of Angiogenesis	10/201	342/18722	0.00397352	0.0459058	0.0340603	GLUL/PLCG1/PKM/RHOB/AGT/ADGRB1/CHI3L1/S100A1/PTN/F3	10	0
BP	GO:0010800	Positive Regulation Of Peptidyl-Threonine Phosphorylation	3/201	30/18722	0.0039979	0.0459058	0.0340603	CALM2/CALM1/CHI3L1	3	0
BP	GO:0010880	Regulation Of Release Of Sequestered Calcium Ion Into Cytosol By Sarcoplasmic Reticulum	3/201	30/18722	0.0039979	0.0459058	0.0340603	ATP1A2/CALM2/CALM1	3	0
BP	GO:0019674	Nad Metabolic Process	3/201	30/18722	0.0039979	0.0459058	0.0340603	ENO1/PFKP/PFKL	3	0
BP	GO:0045940	Positive Regulation Of Steroid Metabolic Process	3/201	30/18722	0.0039979	0.0459058	0.0340603	APOE/SREBF1/AGT	3	0
BP	GO:0070168	Negative Regulation Of Biomineral Tissue Development	3/201	30/18722	0.0039979	0.0459058	0.0340603	LTBP3/SOX9/BCOR	3	0
BP	GO:1903019	Negative Regulation Of Glycoprotein Metabolic Process	3/201	30/18722	0.0039979	0.0459058	0.0340603	CST3/ITM2B/ITM2C	3	0
CC	GO:0099572	Postsynaptic Specialization	10/213	356/19549	0.00583228	0.046108	0.0337079	MT3/NSMF/EEF2K/CLSTN1/PRNP/GRIN2C/SYT11/DGKZ/ADGRB1/RPS25	10	0
BP	GO:0032496	Response To Lipopolysaccharide	10/201	343/18722	0.00405554	0.0463609	0.034398	TLR4/CAPN2/PABPN1/VIM/SIRPA/GJA1/EDNRB/SOD2/AKAP12/GJB6	10	0
BP	GO:0048738	Cardiac Muscle Tissue Development	8/201	236/18722	0.00406115	0.0463609	0.034398	PLEC/KAT2A/CALR/GJA1/NDRG4/AGT/GJB6/MAPK11	8	0
MF	GO:0044389	Ubiquitin-Like Protein Ligase Binding	10/206	316/18367	0.0030953	0.0463714	0.0367761	CLU/CKB/ACTG1/SYT11/CALR/TMBIM6/WFS1/CDK5RAP3/TUBA1B/TPI1	10	0
MF	GO:1901681	Sulfur Compound Binding	9/206	265/18367	0.00310554	0.0463714	0.0367761	COL5A3/APOE/TKT/LRP1/SERPINE2/FGFRL1/PPIA/PTN/ACADVL	9	0
MF	GO:0008430	Selenium Binding	2/206	8/18367	0.00335275	0.0468672	0.0371693	SELENBP1/GPX4	2	0
MF	GO:0015186	L-Glutamine Transmembrane Transporter Activity	2/206	8/18367	0.00335275	0.0468672	0.0371693	SLC1A4/SLC38A3	2	0
MF	GO:0031701	Angiotensin Receptor Binding	2/206	8/18367	0.00335275	0.0468672	0.0371693	EDNRB/AGT	2	0
BP	GO:0030336	Negative Regulation Of Cell Migration	10/201	344/18722	0.00413889	0.0471113	0.0349548	APOE/ATP1B2/RHOB/CALR/GJA1/LRP1/NDRG4/ADGRB1/PTN/DLC1	10	0
BP	GO:0032355	Response To Estradiol	6/201	141/18722	0.00420252	0.0475599	0.0352877	CALR/GJA1/AGT/SLC6A1/PTN/GPX4	6	0
BP	GO:0034341	Response To Interferon-Gamma	6/201	141/18722	0.00420252	0.0475599	0.0352877	TLR4/ACTG1/VIM/IFITM3/SIRPA/CDC37	6	0
BP	GO:0097553	Calcium Ion Transmembrane Import Into Cytosol	6/201	142/18722	0.00434962	0.0490832	0.0364179	ATP1A2/CALM2/PRNP/PLCG1/GRIN2C/CALM1	6	0
BP	GO:0055075	Potassium Ion Homeostasis	3/201	31/18722	0.00439161	0.0491949	0.0365007	ATP1A2/ATP1B2/KCNJ10	3	0
BP	GO:0110150	Negative Regulation Of Biomineralization	3/201	31/18722	0.00439161	0.0491949	0.0365007	LTBP3/SOX9/BCOR	3	0
BP	GO:0006936	Muscle Contraction	10/201	347/18722	0.0043971	0.0491949	0.0365007	FXYD1/ATP1A2/CALM2/ENO1/SNTA1/PABPN1/CALM1/GJA1/EDNRB/AGT	10	0
BP	GO:0045428	Regulation Of Nitric Oxide Biosynthetic Process	4/201	62/18722	0.00442563	0.0492335	0.0365294	CLU/TLR4/SIRPA/AGT	4	0
BP	GO:0060135	Maternal Process Involved In Female Pregnancy	4/201	62/18722	0.00442563	0.0492335	0.0365294	CSMD1/GJA1/PTN/BSG	4	0
BP	GO:0045807	Positive Regulation Of Endocytosis	5/201	100/18722	0.00448306	0.0494839	0.0367152	CLU/EEF2K/APOE/DNM1/LRP1	5	0
BP	GO:0051588	Regulation Of Neurotransmitter Transport	5/201	100/18722	0.00448306	0.0494839	0.0367152	ATP1A2/SYT11/CALM1/CSPG5/SYT1	5	0
BP	GO:1901342	Regulation Of Vasculature Development	10/201	348/18722	0.00448593	0.0494839	0.0367152	GLUL/PLCG1/PKM/RHOB/AGT/ADGRB1/CHI3L1/S100A1/PTN/F3	10	0
BP	GO:0046390	Ribose Phosphate Biosynthetic Process	7/201	190/18722	0.0045109	0.0496199	0.0368161	ACSL6/ENO1/TKT/NME3/TMSB4X/GUK1/TECR	7	0
CC	GO:0097060	Synaptic Membrane	30/324	384/19549	2.09593e-12	8.67716e-10	6.88348e-10	SLC1A2/NRXN1/GRM3/GPM6A/RIMS1/GABRB1/ERBB4/DNM3/NRP1/STXBP5/TENM2/GABRA2/NLGN4X/CDH10/ITSN1/GRID1/CDH2/KCND3/LRRC4C/NTRK3/SLC6A11/KCTD8/GPHN/GRIN2C/DENND1A/SYNE1/KCNMA1/SORCS2/GRIA2/SLC6A1	30	1
CC	GO:0098984	Neuron To Neuron Synapse	27/324	361/19549	7.53703e-11	1.56016e-08	1.23766e-08	GRM3/ERBB4/DNM3/STXBP5/NLGN4X/PSD3/TMEM108/PRKN/GRID1/CPEB3/CDH2/KCND3/TNIK/LRRC4C/FYN/CPEB4/MAGI2/GPHN/PPP1R9A/GRIN2C/AKAP7/CTNND2/SORCS2/GRIA2/PTCH1/ABI1/SYT9	27	1
CC	GO:0045211	Postsynaptic Membrane	23/324	277/19549	2.60452e-10	2.97809e-08	2.36248e-08	GRM3/GABRB1/ERBB4/DNM3/NRP1/TENM2/GABRA2/NLGN4X/CDH10/GRID1/CDH2/KCND3/LRRC4C/NTRK3/SLC6A11/KCTD8/GPHN/GRIN2C/SYNE1/KCNMA1/SORCS2/GRIA2/SLC6A1	23	1
CC	GO:0099572	Postsynaptic Specialization	26/324	356/19549	2.87738e-10	2.97809e-08	2.36248e-08	GRM3/ERBB4/DNM3/GABRA2/NLGN4X/PSD3/CDH10/TMEM108/PRKN/GRID1/CPEB3/CDH2/KCND3/TNIK/LRRC4C/FYN/CPEB4/MAGI2/GPHN/PPP1R9A/GRIN2C/CTNND2/SORCS2/GRIA2/PTCH1/ABI1	26	1
CC	GO:0014069	Postsynaptic Density	24/324	330/19549	1.55219e-09	1.28521e-07	1.01954e-07	GRM3/ERBB4/DNM3/NLGN4X/PSD3/TMEM108/PRKN/GRID1/CPEB3/CDH2/KCND3/TNIK/LRRC4C/FYN/CPEB4/MAGI2/GPHN/PPP1R9A/GRIN2C/CTNND2/SORCS2/GRIA2/PTCH1/ABI1	24	1
CC	GO:0032279	Asymmetric Synapse	24/324	335/19549	2.09367e-09	1.44463e-07	1.14601e-07	GRM3/ERBB4/DNM3/NLGN4X/PSD3/TMEM108/PRKN/GRID1/CPEB3/CDH2/KCND3/TNIK/LRRC4C/FYN/CPEB4/MAGI2/GPHN/PPP1R9A/GRIN2C/CTNND2/SORCS2/GRIA2/PTCH1/ABI1	24	1
CC	GO:0098978	Glutamatergic Synapse	24/324	338/19549	2.49852e-09	1.4777e-07	1.17224e-07	SLC1A2/GRM3/GPM6A/PLCB1/ADGRL3/OPHN1/ERBB4/DNM3/NRP1/NLGN4X/CDH10/EPHB1/ITSN1/GRID1/TNIK/LRRC4C/NTRK3/FYN/MAPK10/PPP1R9A/ERBIN/GRIN2C/NRG3/TSPOAP1	24	1
CC	GO:0099240	Intrinsic Component Of Synaptic Membrane	16/324	163/19549	1.38033e-08	7.14322e-07	5.66663e-07	SLC1A2/GRM3/GPM6A/ERBB4/NRP1/GABRA2/NLGN4X/CDH10/GRID1/CDH2/KCND3/LRRC4C/NTRK3/SLC6A11/GPHN/SLC6A1	16	1
CC	GO:0099699	Integral Component Of Synaptic Membrane	15/324	150/19549	3.06384e-08	1.40937e-06	1.11803e-06	SLC1A2/GRM3/GPM6A/ERBB4/NRP1/GABRA2/NLGN4X/CDH10/GRID1/CDH2/KCND3/LRRC4C/NTRK3/SLC6A11/SLC6A1	15	1
BP	GO:0050808	Synapse Organization	28/316	426/18722	9.50232e-10	2.68132e-06	2.33112e-06	CACNB2/NRXN1/GPM6A/PTN/ADGRB3/ADGRL3/OPHN1/ERBB4/DNM3/NRP1/FLRT2/CTNNA2/GABRA2/NLGN4X/EPHB1/PDZRN3/ITSN1/TMEM108/NFIA/CDH2/LRRC4C/NTRK3/FYN/NRCAM/GPHN/PPP1R9A/CTNND2/SLC6A1	28	1
BP	GO:0007411	Axon Guidance	20/316	227/18722	1.8935e-09	2.68132e-06	2.33112e-06	NRXN1/OPHN1/NRP1/FLRT2/EFNA5/EPHA6/NEO1/GLI3/EPHB1/BMPR1B/UNC5C/NFIB/FYN/NRCAM/ALCAM/LHX2/ETV1/PTCH1/GLI2/PALLD	20	1
BP	GO:0097485	Neuron Projection Guidance	20/316	228/18722	2.04421e-09	2.68132e-06	2.33112e-06	NRXN1/OPHN1/NRP1/FLRT2/EFNA5/EPHA6/NEO1/GLI3/EPHB1/BMPR1B/UNC5C/NFIB/FYN/NRCAM/ALCAM/LHX2/ETV1/PTCH1/GLI2/PALLD	20	1
CC	GO:0099055	Integral Component Of Postsynaptic Membrane	13/324	117/19549	7.3883e-08	3.05875e-06	2.42647e-06	GRM3/ERBB4/NRP1/GABRA2/NLGN4X/CDH10/GRID1/CDH2/KCND3/LRRC4C/NTRK3/SLC6A11/SLC6A1	13	1
CC	GO:0098936	Intrinsic Component Of Postsynaptic Membrane	13/324	122/19549	1.2172e-07	4.5811e-06	3.63413e-06	GRM3/ERBB4/NRP1/GABRA2/NLGN4X/CDH10/GRID1/CDH2/KCND3/LRRC4C/NTRK3/SLC6A11/SLC6A1	13	1
MF	GO:0030695	Gtpase Regulator Activity	28/308	488/18367	1.606e-08	4.65487e-06	3.83834e-06	VAV3/ARHGAP24/PLCB1/RGS20/ADGRB3/RIMS1/OPHN1/NRP1/STXBP5/PREX2/PSD3/RANBP3L/ITSN1/RALGAPA2/ASAP2/RIN2/DOCK4/ARHGEF12/GNAQ/FGD4/ARHGAP29/RGL1/DENND1A/PLEKHG1/ARHGEF26/STARD13/GARNL3/ARHGAP31	28	1
MF	GO:0060589	Nucleoside-Triphosphatase Regulator Activity	28/308	488/18367	1.606e-08	4.65487e-06	3.83834e-06	VAV3/ARHGAP24/PLCB1/RGS20/ADGRB3/RIMS1/OPHN1/NRP1/STXBP5/PREX2/PSD3/RANBP3L/ITSN1/RALGAPA2/ASAP2/RIN2/DOCK4/ARHGEF12/GNAQ/FGD4/ARHGAP29/RGL1/DENND1A/PLEKHG1/ARHGEF26/STARD13/GARNL3/ARHGAP31	28	1
MF	GO:0005096	Gtpase Activator Activity	27/308	462/18367	2.00353e-08	4.65487e-06	3.83834e-06	VAV3/ARHGAP24/PLCB1/RGS20/ADGRB3/OPHN1/NRP1/STXBP5/PREX2/PSD3/RANBP3L/ITSN1/RALGAPA2/ASAP2/RIN2/DOCK4/ARHGEF12/GNAQ/FGD4/ARHGAP29/RGL1/DENND1A/PLEKHG1/ARHGEF26/STARD13/GARNL3/ARHGAP31	27	1
CC	GO:0042734	Presynaptic Membrane	14/324	146/19549	1.50411e-07	5.18919e-06	4.11652e-06	SLC1A2/NRXN1/GRM3/GPM6A/RIMS1/ERBB4/STXBP5/CDH10/ITSN1/CDH2/SLC6A11/KCTD8/DENND1A/SLC6A1	14	1
BP	GO:0007409	Axonogenesis	26/316	418/18722	1.21183e-08	1.19213e-05	1.03643e-05	NRXN1/OPHN1/NRP1/FLRT2/CTNNA2/EFNA5/EPHA6/NEO1/GLI3/EPHB1/BMPR1B/CDH2/UNC5C/LRRC4C/NFIB/FGFR2/FYN/NRCAM/ALCAM/LHX2/PTPRZ1/KIAA0319/ETV1/PTCH1/GLI2/PALLD	26	1
CC	GO:0099634	Postsynaptic Specialization Membrane	12/324	117/19549	5.67458e-07	1.80714e-05	1.43358e-05	ERBB4/GABRA2/NLGN4X/CDH10/GRID1/CDH2/KCND3/LRRC4C/GPHN/GRIN2C/SORCS2/GRIA2	12	1
BP	GO:0061564	Axon Development	27/316	467/18722	2.90611e-08	2.22886e-05	1.93775e-05	NRXN1/PTN/OPHN1/NRP1/FLRT2/CTNNA2/EFNA5/EPHA6/NEO1/GLI3/EPHB1/BMPR1B/CDH2/UNC5C/LRRC4C/NFIB/FGFR2/FYN/NRCAM/ALCAM/LHX2/PTPRZ1/KIAA0319/ETV1/PTCH1/GLI2/PALLD	27	1
BP	GO:0016358	Dendrite Development	19/316	243/18722	3.39851e-08	2.22886e-05	1.93775e-05	PTN/ADGRB3/DNM3/NRP1/PREX2/CTNNA2/EPHB1/ITSN1/DGKG/CPEB3/TNIK/ALK/FYN/RBFOX2/PPP1R9A/KIAA0319/SDC2/CTNND2/ABI1	19	1
CC	GO:0098982	Gaba-Ergic Synapse	9/324	69/19549	1.99837e-06	5.90948e-05	4.68792e-05	PLCB1/GABRB1/ERBB4/GABRA2/NLGN4X/CDH10/KCND3/SLC6A11/SLC6A1	9	1
BP	GO:0050804	Modulation Of Chemical Synaptic Transmission	25/316	439/18722	1.28947e-07	6.6231e-05	5.75806e-05	CACNB2/NRXN1/GRM3/PLCB1/PTN/RIMS1/OPHN1/SLC1A3/STXBP5/NLGN4X/EPHB1/TMEM108/PRKN/GRID1/CPEB3/CDH2/EGFR/LRRC4C/FYN/PPP1R9A/GRIN2C/AKAP7/NRG3/SORCS2/SLC6A1	25	1
BP	GO:0099177	Regulation Of Trans-Synaptic Signaling	25/316	440/18722	1.3465e-07	6.6231e-05	5.75806e-05	CACNB2/NRXN1/GRM3/PLCB1/PTN/RIMS1/OPHN1/SLC1A3/STXBP5/NLGN4X/EPHB1/TMEM108/PRKN/GRID1/CPEB3/CDH2/EGFR/LRRC4C/FYN/PPP1R9A/GRIN2C/AKAP7/NRG3/SORCS2/SLC6A1	25	1
CC	GO:0031252	Cell Leading Edge	22/324	422/19549	2.41637e-06	6.66918e-05	5.29058e-05	CARMIL1/SLC1A2/GABRA2/PSD3/ITSN1/SH3RF1/ADGRV1/MCC/PTPN13/CDH2/UNC5C/EGFR/ABLIM1/FGD4/PPP1R9A/ARHGEF26/CDC42BPA/WLS/MYO6/ARHGAP31/PALLD/ABI1	22	1
BP	GO:0048813	Dendrite Morphogenesis	14/316	146/18722	1.86252e-07	8.14335e-05	7.07976e-05	PTN/ADGRB3/DNM3/NRP1/PREX2/CTNNA2/EPHB1/TNIK/FYN/RBFOX2/PPP1R9A/SDC2/CTNND2/ABI1	14	1
BP	GO:0051056	Regulation Of Small Gtpase Mediated Signal Transduction	20/316	302/18722	2.27065e-07	8.93501e-05	7.76802e-05	VAV3/ARHGAP24/OPHN1/NRP1/PREX2/PSD3/ITSN1/RALGAPA2/ARHGEF12/FGD4/ARHGAP29/ERBIN/DENND1A/CGNL1/PLEKHG1/MAPRE2/STARD13/GARNL3/TGFB2/ARHGAP31	20	1
BP	GO:0001764	Neuron Migration	14/316	156/18722	4.22367e-07	0.000151092	0.000131358	GPM6A/ADGRL3/NRP1/FLRT2/CTNNA2/SH3RF1/CEP85L/NTRK3/ASTN1/FYN/NRCAM/NRG3/KIAA0319/NEXMIF	14	1
MF	GO:0019199	Transmembrane Receptor Protein Kinase Activity	13/308	143/18367	8.76765e-07	0.000152776	0.000125977	ERBB4/NRP1/MERTK/EPHA6/EPHB1/BMPR1B/EGFR/NTRK3/FGFR2/ALK/FYN/EFEMP1/CRIM1	13	1
MF	GO:0004714	Transmembrane Receptor Protein Tyrosine Kinase Activity	12/308	124/18367	1.19107e-06	0.000166035	0.00013691	ERBB4/NRP1/MERTK/EPHA6/EPHB1/EGFR/NTRK3/FGFR2/ALK/FYN/EFEMP1/CRIM1	12	1
CC	GO:0030027	Lamellipodium	14/324	202/19549	7.40314e-06	0.000191556	0.000151959	CARMIL1/ITSN1/SH3RF1/MCC/PTPN13/CDH2/UNC5C/ABLIM1/FGD4/PPP1R9A/CDC42BPA/ARHGAP31/PALLD/ABI1	14	1
BP	GO:0034329	Cell Junction Assembly	23/316	420/18722	8.22766e-07	0.000269799	0.00023456	NRXN1/GPM6A/ADGRB3/ADGRL3/OPHN1/ERBB4/DNM3/NRP1/FLRT2/GABRA2/EFNA5/NLGN4X/CDH10/EPHB1/CDH2/CDH20/AFDN/NTRK3/NRCAM/PPP1R9A/CLASP1/CLDN10/CTNND2	23	1
BP	GO:0099173	Postsynapse Organization	14/316	168/18722	1.03912e-06	0.000314534	0.000273453	NRXN1/PTN/OPHN1/DNM3/NRP1/NLGN4X/EPHB1/TMEM108/CDH2/NTRK3/FYN/GPHN/PPP1R9A/CTNND2	14	1
CC	GO:0099056	Integral Component Of Presynaptic Membrane	8/324	66/19549	1.30065e-05	0.000316747	0.000251271	SLC1A2/GRM3/GPM6A/ERBB4/CDH10/CDH2/SLC6A11/SLC6A1	8	1
MF	GO:0004713	Protein Tyrosine Kinase Activity	12/308	136/18367	3.17209e-06	0.000368491	0.000303853	ERBB4/NRP1/MERTK/EPHA6/EPHB1/EGFR/NTRK3/FGFR2/ALK/FYN/EFEMP1/CRIM1	12	1
MF	GO:0046873	Metal Ion Transmembrane Transporter Activity	22/308	430/18367	3.86968e-06	0.000385309	0.000317721	CACNB2/SLC1A2/GPM6A/SLC4A4/RYR3/SLC1A3/KCNQ3/SLC24A3/KCND3/TRPM3/KCNIP1/CACHD1/SLC6A11/SLC39A12/GRIN2C/STIM2/ATP2C1/KCNMA1/ITPR2/ABCC9/TSPOAP1/SLC6A1	22	1
BP	GO:0048015	Phosphatidylinositol-Mediated Signaling	14/316	178/18722	2.07274e-06	0.000581043	0.000505153	PLCB1/ERBB4/PREX2/HGF/PTPN13/CA8/EGFR/NTRK3/FYN/PIK3C2A/PIP5K1B/PDGFC/ROR1/TGFB2	14	1
BP	GO:0007416	Synapse Assembly	14/316	179/18722	2.2149e-06	0.000581043	0.000505153	NRXN1/GPM6A/ADGRB3/ADGRL3/ERBB4/DNM3/FLRT2/GABRA2/NLGN4X/EPHB1/CDH2/NTRK3/NRCAM/PPP1R9A	14	1
BP	GO:0048017	Inositol Lipid-Mediated Signaling	14/316	182/18722	2.69503e-06	0.00066281	0.000576241	PLCB1/ERBB4/PREX2/HGF/PTPN13/CA8/EGFR/NTRK3/FYN/PIK3C2A/PIP5K1B/PDGFC/ROR1/TGFB2	14	1
CC	GO:0098889	Intrinsic Component Of Presynaptic Membrane	8/324	75/19549	3.35787e-05	0.000731662	0.000580419	SLC1A2/GRM3/GPM6A/ERBB4/CDH10/CDH2/SLC6A11/SLC6A1	8	1
CC	GO:0099060	Integral Component Of Postsynaptic Specialization Membrane	8/324	75/19549	3.35787e-05	0.000731662	0.000580419	ERBB4/GABRA2/NLGN4X/CDH10/GRID1/CDH2/KCND3/LRRC4C	8	1
BP	GO:0007215	Glutamate Receptor Signaling Pathway	8/316	54/18722	3.19383e-06	0.000739277	0.00064272	GRM3/PLCB1/GRID1/GNAQ/FYN/CPEB4/GRIN2C/GRIA2	8	1
CC	GO:0098948	Intrinsic Component Of Postsynaptic Specialization Membrane	8/324	78/19549	4.47034e-05	0.00092536	0.000734076	ERBB4/GABRA2/NLGN4X/CDH10/GRID1/CDH2/KCND3/LRRC4C	8	1
MF	GO:0008013	Beta-Catenin Binding	9/308	85/18367	1.25739e-05	0.0010955	0.000903338	RORA/CTNNA2/MED12L/GLI3/PRKN/TCF7L2/CDH2/TBL1X/CTNND2	9	1
BP	GO:0022612	Gland Morphogenesis	11/316	118/18722	5.11926e-06	0.00111913	0.000972959	PTN/NRP1/GLI3/HGF/NFIB/FGFR2/NRG3/PTCH1/GLI2/TGFB2/FGL1	11	1
BP	GO:0014065	Phosphatidylinositol 3-Kinase Signaling	12/316	144/18722	6.16183e-06	0.00127615	0.00110947	ERBB4/PREX2/HGF/PTPN13/EGFR/NTRK3/FYN/PIK3C2A/PIP5K1B/PDGFC/ROR1/TGFB2	12	1
MF	GO:0015085	Calcium Ion Transmembrane Transporter Activity	11/308	135/18367	1.74519e-05	0.00135155	0.00111447	CACNB2/GPM6A/RYR3/SLC24A3/TRPM3/CACHD1/GRIN2C/STIM2/ATP2C1/ITPR2/TSPOAP1	11	1
BP	GO:0010975	Regulation Of Neuron Projection Development	22/316	445/18722	7.46156e-06	0.00141368	0.00122904	TOX/PTN/ADGRB3/DNM3/NRP1/CTNNA2/HGF/DGKG/CDH2/TNIK/LRRC4C/NTRK3/FUT9/ALK/FYN/PTPRG/MAGI2/SLC39A12/PPP1R9A/KIAA0319/SDC2/ROR1	22	1
BP	GO:0030900	Forebrain Development	20/316	379/18722	7.54441e-06	0.00141368	0.00122904	SLC1A2/TOX/PLCB1/PTN/OPHN1/ERBB4/NRP1/GLI3/PCDH9/TMEM108/CDH2/NFIB/NCOA1/FGFR2/ALK/FYN/LHX2/NRG3/TENT2/GLI2	20	1
CC	GO:0034702	Ion Channel Complex	15/324	282/19549	7.86968e-05	0.00155145	0.00123075	CACNB2/GABRB1/RYR3/STXBP5/GABRA2/PDE4D/KCNQ3/KCND3/KCNIP1/CACHD1/OLFM2/GRIN2C/KCNMA1/GRIA2/ABCC9	15	1
MF	GO:0005262	Calcium Channel Activity	10/308	119/18367	3.22463e-05	0.00224757	0.00185331	CACNB2/GPM6A/RYR3/SLC24A3/TRPM3/CACHD1/GRIN2C/STIM2/ITPR2/TSPOAP1	10	1
CC	GO:0005912	Adherens Junction	11/324	170/19549	0.000130238	0.00245085	0.00194423	ARHGAP24/CTNNA2/SHROOM3/CDH10/CDH2/CDH20/AFDN/STXBP6/CRB1/CTNND2/PARD3B	11	1
MF	GO:0005216	Ion Channel Activity	20/308	432/18367	4.46982e-05	0.00283224	0.00233543	CACNB2/GPM6A/GABRB1/RYR3/GABRA2/KCNQ3/GRID1/ANO5/SLC24A3/KCND3/TRPM3/KCNIP1/CACHD1/GRIN2C/STIM2/KCNMA1/GRIA2/ITPR2/ABCC9/TSPOAP1	20	1
BP	GO:0098742	Cell-Cell Adhesion Via Plasma-Membrane Adhesion Molecules	16/316	273/18722	1.74111e-05	0.00311422	0.00270747	CADM1/ADGRL3/TENM2/CDH10/PCDH9/CDH2/CDH20/LRRC4C/DCHS2/ALCAM/ATP2C1/CRB1/CLDN10/PCDH7/TGFB2/PALLD	16	1
BP	GO:0014066	Regulation Of Phosphatidylinositol 3-Kinase Signaling	10/316	111/18722	1.86191e-05	0.00318548	0.00276943	ERBB4/HGF/PTPN13/EGFR/NTRK3/FYN/PIP5K1B/PDGFC/ROR1/TGFB2	10	1
BP	GO:0016055	Wnt Signaling Pathway	21/316	444/18722	2.33142e-05	0.00376977	0.0032774	GPC5/WIF1/LGR4/GLI3/PRKN/MCC/TCF7L2/CMAHP/CDH2/TNIK/EGFR/GNAQ/FGFR2/MAGI2/CPE/MLLT3/TBL1X/CTNND2/ROR1/SMURF2/WLS	21	1
BP	GO:0032872	Regulation Of Stress-Activated Mapk Cascade	13/316	192/18722	2.41488e-05	0.00376977	0.0032774	PLCB1/TPD52L1/EPHB1/PRKN/SH3RF1/HGF/TNIK/EGFR/SASH1/PHLPP1/MID1/TGFB2/MAP3K5	13	1
BP	GO:0198738	Cell-Cell Signaling By Wnt	21/316	446/18722	2.49082e-05	0.00376977	0.0032774	GPC5/WIF1/LGR4/GLI3/PRKN/MCC/TCF7L2/CMAHP/CDH2/TNIK/EGFR/GNAQ/FGFR2/MAGI2/CPE/MLLT3/TBL1X/CTNND2/ROR1/SMURF2/WLS	21	1
CC	GO:0034703	Cation Channel Complex	12/324	210/19549	0.000209971	0.00377949	0.00299822	CACNB2/RYR3/PDE4D/KCNQ3/KCND3/KCNIP1/CACHD1/OLFM2/GRIN2C/KCNMA1/GRIA2/ABCC9	12	1
MF	GO:0022836	Gated Channel Activity	17/308	340/18367	6.56269e-05	0.00381183	0.00314318	CACNB2/GABRB1/RYR3/GABRA2/KCNQ3/GRID1/ANO5/KCND3/TRPM3/KCNIP1/CACHD1/GRIN2C/KCNMA1/GRIA2/ITPR2/ABCC9/TSPOAP1	17	1
BP	GO:0060828	Regulation Of Canonical Wnt Signaling Pathway	15/316	253/18722	2.78634e-05	0.00399457	0.00347285	GPC5/LGR4/GLI3/PRKN/MCC/TCF7L2/CDH2/EGFR/GNAQ/FGFR2/MLLT3/TBL1X/CTNND2/SMURF2/WLS	15	1
BP	GO:0070302	Regulation Of Stress-Activated Protein Kinase Signaling Cascade	13/316	195/18722	2.84239e-05	0.00399457	0.00347285	PLCB1/TPD52L1/EPHB1/PRKN/SH3RF1/HGF/TNIK/EGFR/SASH1/PHLPP1/MID1/TGFB2/MAP3K5	13	1
CC	GO:0043197	Dendritic Spine	11/324	183/19549	0.000248155	0.00428068	0.00339581	GRM3/GPM6A/OPHN1/DNM3/TENM2/ITSN1/KCND3/CPEB4/PPP1R9A/SORCS2/GRIA2	11	1
CC	GO:0044309	Neuron Spine	11/324	184/19549	0.000260111	0.00430744	0.00341703	GRM3/GPM6A/OPHN1/DNM3/TENM2/ITSN1/KCND3/CPEB4/PPP1R9A/SORCS2/GRIA2	11	1
BP	GO:0061351	Neural Precursor Cell Proliferation	11/316	145/18722	3.61756e-05	0.00490865	0.00426754	SOX5/TOX/PTN/RORA/GLI3/EPHB1/CDH2/FGFR2/LHX2/PTPRZ1/GLI2	11	1
BP	GO:0060041	Retina Development In Camera-Type Eye	11/316	147/18722	4.10458e-05	0.00538384	0.00468066	GPM6A/PTN/RORB/NRP1/MERTK/RHOJ/BMPR1B/LHX2/CRB1/TENT2/TGFB2	11	1
BP	GO:0030111	Regulation Of Wnt Signaling Pathway	17/316	328/18722	4.57754e-05	0.00581052	0.00505161	GPC5/WIF1/LGR4/GLI3/PRKN/MCC/TCF7L2/CMAHP/CDH2/EGFR/GNAQ/FGFR2/MLLT3/TBL1X/CTNND2/SMURF2/WLS	17	1
BP	GO:0033674	Positive Regulation Of Kinase Activity	21/316	467/18722	4.86036e-05	0.00597673	0.00519611	VAV3/ERBB4/MERTK/EFNA5/TPD52L1/EPHA6/EPHB1/BMPR1B/STOX1/EGFR/NTRK3/SASH1/FGFR2/ALK/PPP1R9A/PDGFC/NRG3/ROR1/TGFB2/MAP3K5/ABI1	21	1
MF	GO:0005283	Amino Acid:sodium Symporter Activity	4/308	16/18367	0.000120362	0.00645323	0.00532125	SLC1A2/SLC1A3/SLC6A11/SLC6A1	4	1
CC	GO:0030175	Filopodium	8/324	107/19549	0.000410659	0.00653896	0.00518727	GPM6A/TENM2/EPHB1/UNC5C/FGD4/PPP1R9A/MYO6/ABI1	8	1
BP	GO:0051403	Stress-Activated Mapk Cascade	14/316	239/18722	5.86065e-05	0.00698839	0.00607564	PLCB1/TPD52L1/EPHB1/PRKN/SH3RF1/HGF/TNIK/EGFR/SASH1/MAPK10/PHLPP1/MID1/TGFB2/MAP3K5	14	1
BP	GO:0050807	Regulation Of Synapse Organization	13/316	211/18722	6.43091e-05	0.00744283	0.00647073	NRXN1/GPM6A/PTN/ADGRB3/DNM3/FLRT2/CTNNA2/EPHB1/ITSN1/CDH2/NTRK3/FYN/PPP1R9A	13	1
MF	GO:0005261	Cation Channel Activity	16/308	335/18367	0.000181481	0.00835059	0.00688579	CACNB2/GPM6A/RYR3/KCNQ3/SLC24A3/KCND3/TRPM3/KCNIP1/CACHD1/GRIN2C/STIM2/KCNMA1/GRIA2/ITPR2/ABCC9/TSPOAP1	16	1
MF	GO:0015267	Channel Activity	20/308	480/18367	0.000186512	0.00835059	0.00688579	CACNB2/GPM6A/GABRB1/RYR3/GABRA2/KCNQ3/GRID1/ANO5/SLC24A3/KCND3/TRPM3/KCNIP1/CACHD1/GRIN2C/STIM2/KCNMA1/GRIA2/ITPR2/ABCC9/TSPOAP1	20	1
MF	GO:0022803	Passive Transmembrane Transporter Activity	20/308	481/18367	0.000191692	0.00835059	0.00688579	CACNB2/GPM6A/GABRB1/RYR3/GABRA2/KCNQ3/GRID1/ANO5/SLC24A3/KCND3/TRPM3/KCNIP1/CACHD1/GRIN2C/STIM2/KCNMA1/GRIA2/ITPR2/ABCC9/TSPOAP1	20	1
BP	GO:0031098	Stress-Activated Protein Kinase Signaling Cascade	14/316	247/18722	8.34424e-05	0.00938132	0.00815603	PLCB1/TPD52L1/EPHB1/PRKN/SH3RF1/HGF/TNIK/EGFR/SASH1/MAPK10/PHLPP1/MID1/TGFB2/MAP3K5	14	1
CC	GO:0005911	Cell-Cell Junction	19/324	494/19549	0.000629975	0.00965962	0.00766286	CADM1/ARHGAP24/ADGRL3/FLRT2/CTNNA2/SHROOM3/CDH10/PCDH9/CDH2/CDH20/AFDN/STXBP6/MAGI2/CRB1/CGNL1/CLDN10/CTNND2/CDC42BPA/PARD3B	19	1
BP	GO:0050803	Regulation Of Synapse Structure Or Activity	13/316	218/18722	8.95924e-05	0.00979295	0.0085139	NRXN1/GPM6A/PTN/ADGRB3/DNM3/FLRT2/CTNNA2/EPHB1/ITSN1/CDH2/NTRK3/FYN/PPP1R9A	13	1
CC	GO:0019897	Extrinsic Component Of Plasma Membrane	10/324	174/19549	0.00066901	0.0098918	0.00784704	GNA14/STXBP5/CTNNA2/CDH10/CDH2/CDH20/GNAQ/KCNIP1/DTNA/FYN	10	1
CC	GO:0098839	Postsynaptic Density Membrane	7/324	89/19549	0.000694029	0.00990786	0.00785978	ERBB4/NLGN4X/GRID1/LRRC4C/GRIN2C/SORCS2/GRIA2	7	1
CC	GO:0030426	Growth Cone	10/324	177/19549	0.00076349	0.0105362	0.0083582	GPM6A/NRP1/TENM2/PCDH9/UNC5C/CPEB4/PPP1R9A/PTCH1/PALLD/ABI1	10	1
BP	GO:0021953	Central Nervous System Neuron Differentiation	11/316	162/18722	9.91296e-05	0.0105426	0.00916561	TOX/OPHN1/GABRB1/RORA/NRP1/GLI3/EPHB1/NFIB/FGFR2/PTCH1/GLI2	11	1
BP	GO:0035272	Exocrine System Development	6/316	45/18722	0.00010317	0.0106835	0.00928815	NRP1/HGF/NFIB/FGFR2/WLS/TGFB2	6	1
CC	GO:0030427	Site Of Polarized Growth	10/324	183/19549	0.000985525	0.0131615	0.0104409	GPM6A/NRP1/TENM2/PCDH9/UNC5C/CPEB4/PPP1R9A/PTCH1/PALLD/ABI1	10	1
MF	GO:0017124	Sh3 Domain Binding	9/308	130/18367	0.000348701	0.0142967	0.0117889	PRKN/PLSCR4/DOCK4/SGIP1/DENND1A/FUT8/REPS1/ARHGAP31/ABI1	9	1
CC	GO:0099059	Integral Component Of Presynaptic Active Zone Membrane	3/324	13/19549	0.00114033	0.0147531	0.0117034	GPM6A/CDH10/CDH2	3	1
BP	GO:0042391	Regulation Of Membrane Potential	19/316	434/18722	0.000157057	0.0148528	0.0129128	CACNB2/NRXN1/SLC4A4/GNA14/PTN/RIMS1/GABRB1/GABRA2/NLGN4X/KCNQ3/TMEM108/PRKN/GRID1/STOX1/KCND3/GNAQ/PPP1R9A/GRIN2C/KCNMA1	19	1
BP	GO:0099003	Vesicle-Mediated Transport In Synapse	12/316	200/18722	0.000157064	0.0148528	0.0129128	CACNB2/RIMS1/OPHN1/DNM3/STXBP5/NLGN4X/ITSN1/CDH2/MAPK10/DENND1A/STON2/SYT9	12	1
BP	GO:0097106	Postsynaptic Density Organization	5/316	31/18722	0.000157253	0.0148528	0.0129128	NRXN1/OPHN1/TMEM108/CDH2/NTRK3	5	1
BP	GO:0060592	Mammary Gland Formation	3/316	7/18722	0.00015853	0.0148528	0.0129128	GLI3/FGFR2/NRG3	3	1
BP	GO:0035249	Synaptic Transmission, Glutamatergic	8/316	92/18722	0.000164121	0.015019	0.0130574	NRXN1/GRM3/OPHN1/PRKN/GRID1/CDH2/EGFR/GRIA2	8	1
CC	GO:0098858	Actin-Based Cell Projection	11/324	221/19549	0.00119963	0.0150499	0.0119389	GPM6A/TENM2/EPHB1/ADGRV1/DOCK4/UNC5C/FGD4/PPP1R9A/CRB1/MYO6/ABI1	11	1
CC	GO:1902495	Transmembrane Transporter Complex	15/324	366/19549	0.00123884	0.0150847	0.0119665	CACNB2/GABRB1/RYR3/STXBP5/GABRA2/PDE4D/KCNQ3/KCND3/KCNIP1/CACHD1/OLFM2/GRIN2C/KCNMA1/GRIA2/ABCC9	15	1
MF	GO:0005085	Guanyl-Nucleotide Exchange Factor Activity	12/308	223/18367	0.00040137	0.0155419	0.0128157	VAV3/PREX2/PSD3/ITSN1/RIN2/DOCK4/ARHGEF12/FGD4/RGL1/DENND1A/PLEKHG1/ARHGEF26	12	1
CC	GO:0150034	Distal Axon	13/324	294/19549	0.00131805	0.0155906	0.0123679	GPM6A/OPHN1/NRP1/TENM2/PCDH9/UNC5C/CPEB4/PPP1R9A/ROR1/PTCH1/TSPOAP1/PALLD/ABI1	13	1
MF	GO:0005416	Amino Acid:cation Symporter Activity	4/308	22/18367	0.000446844	0.0163921	0.0135167	SLC1A2/SLC1A3/SLC6A11/SLC6A1	4	1
BP	GO:0007435	Salivary Gland Morphogenesis	5/316	32/18722	0.000183818	0.0164392	0.0142921	NRP1/HGF/NFIB/FGFR2/TGFB2	5	1
MF	GO:0003779	Actin Binding	18/308	440/18367	0.000483109	0.0168363	0.013883	CACNB2/OPHN1/CTNNA2/SHROOM3/PHACTR3/PRKN/AFDN/EGFR/ABLIM1/FGD4/ITPRID2/PPP1R9A/SYNE1/KCNMA1/FMN2/MRTFA/MYO6/PALLD	18	1
MF	GO:0030165	Pdz Domain Binding	7/308	84/18367	0.000523364	0.0173707	0.0143237	CADM1/PRKN/DOCK4/DTNA/ARHGAP29/SDC2/CRIM1	7	1
BP	GO:0001654	Eye Development	17/316	371/18722	0.000203654	0.0178084	0.0154824	GPM6A/PTN/RORB/NRP1/MERTK/RHOJ/GLI3/EPHB1/BMPR1B/MEIS2/FREM2/SPRED1/EFEMP1/LHX2/CRB1/TENT2/TGFB2	17	1
BP	GO:0060070	Canonical Wnt Signaling Pathway	15/316	303/18722	0.000210391	0.0178895	0.0155529	GPC5/LGR4/GLI3/PRKN/MCC/TCF7L2/CDH2/EGFR/GNAQ/FGFR2/MLLT3/TBL1X/CTNND2/SMURF2/WLS	15	1
BP	GO:0099084	Postsynaptic Specialization Organization	5/316	33/18722	0.000213673	0.0178895	0.0155529	NRXN1/OPHN1/TMEM108/CDH2/NTRK3	5	1
BP	GO:0006836	Neurotransmitter Transport	12/316	208/18722	0.000226118	0.0185369	0.0161158	CACNB2/SLC1A2/NRXN1/RIMS1/SLC1A3/STXBP5/GABRA2/PRKN/SLC6A11/PPP1R9A/SLC6A1/SYT9	12	1
BP	GO:0150063	Visual System Development	17/316	375/18722	0.000230958	0.0185474	0.0161249	GPM6A/PTN/RORB/NRP1/MERTK/RHOJ/GLI3/EPHB1/BMPR1B/MEIS2/FREM2/SPRED1/EFEMP1/LHX2/CRB1/TENT2/TGFB2	17	1
CC	GO:0016342	Catenin Complex	4/324	31/19549	0.00163694	0.0188248	0.0149335	CTNNA2/CDH10/CDH2/CDH20	4	1
BP	GO:0007431	Salivary Gland Development	5/316	34/18722	0.000247081	0.0191161	0.0166193	NRP1/HGF/NFIB/FGFR2/TGFB2	5	1
BP	GO:0030902	Hindbrain Development	10/316	151/18722	0.000250286	0.0191161	0.0166193	PTN/OPHN1/RORA/CTNNA2/NLGN4X/NFIB/NCOA1/RBFOX2/GLI2/WLS	10	1
BP	GO:0031290	Retinal Ganglion Cell Axon Guidance	4/316	19/18722	0.000252614	0.0191161	0.0166193	NRP1/EPHB1/BMPR1B/ALCAM	4	1
BP	GO:0099504	Synaptic Vesicle Cycle	11/316	181/18722	0.000262715	0.0195053	0.0169577	CACNB2/RIMS1/OPHN1/DNM3/STXBP5/NLGN4X/ITSN1/CDH2/DENND1A/STON2/SYT9	11	1
BP	GO:0048880	Sensory System Development	17/316	381/18722	0.000277884	0.0201219	0.0174938	GPM6A/PTN/RORB/NRP1/MERTK/RHOJ/GLI3/EPHB1/BMPR1B/MEIS2/FREM2/SPRED1/EFEMP1/LHX2/CRB1/TENT2/TGFB2	17	1
BP	GO:0001505	Regulation Of Neurotransmitter Levels	12/316	213/18722	0.000281246	0.0201219	0.0174938	CACNB2/SLC1A2/NRXN1/RIMS1/SLC1A3/STXBP5/GABRA2/PRKN/SLC6A11/PPP1R9A/SLC6A1/SYT9	12	1
BP	GO:0032330	Regulation Of Chondrocyte Differentiation	6/316	54/18722	0.000288075	0.0202424	0.0175986	SOX5/GLI3/BMPR1B/TRPS1/EFEMP1/GLI2	6	1
CC	GO:1990351	Transporter Complex	15/324	381/19549	0.001835	0.0205321	0.0162879	CACNB2/GABRB1/RYR3/STXBP5/GABRA2/PDE4D/KCNQ3/KCND3/KCNIP1/CACHD1/OLFM2/GRIN2C/KCNMA1/GRIA2/ABCC9	15	1
CC	GO:0005938	Cell Cortex	13/324	308/19549	0.00199021	0.0216828	0.0172007	RIMS1/SHROOM3/ASPH/STOX1/CDH2/STXBP6/FGFR2/PPP1R9A/CLASP1/ITPR2/FMN2/PARD3B/MYO6	13	1
CC	GO:0019898	Extrinsic Component Of Membrane	13/324	309/19549	0.00204743	0.0217343	0.0172415	GNA14/STXBP5/CTNNA2/CDH10/CDH2/CDH20/GNAQ/KCNIP1/DTNA/FYN/GFRA1/MGLL/PIK3C2A	13	1
BP	GO:0030166	Proteoglycan Biosynthetic Process	6/316	56/18722	0.000352076	0.0237555	0.0206528	HS3ST5/BMPR1B/TCF7L2/HS2ST1/CSGALNACT1/CHST11	6	1
BP	GO:0048839	Inner Ear Development	11/316	188/18722	0.000363695	0.0237555	0.0206528	GLI3/ADGRV1/STOX1/FREM2/NTRK3/EYA1/FGFR2/ROR1/GLI2/TGFB2/MYO6	11	1
BP	GO:0019317	Fucose Catabolic Process	3/316	9/18722	0.000371023	0.0237555	0.0206528	FUT9/FUT10/FUT8	3	1
BP	GO:0042354	L-Fucose Metabolic Process	3/316	9/18722	0.000371023	0.0237555	0.0206528	FUT9/FUT10/FUT8	3	1
BP	GO:0042355	L-Fucose Catabolic Process	3/316	9/18722	0.000371023	0.0237555	0.0206528	FUT9/FUT10/FUT8	3	1
BP	GO:0014068	Positive Regulation Of Phosphatidylinositol 3-Kinase Signaling	7/316	79/18722	0.000374292	0.0237555	0.0206528	ERBB4/HGF/NTRK3/FYN/PDGFC/ROR1/TGFB2	7	1
BP	GO:0043010	Camera-Type Eye Development	15/316	322/18722	0.000401888	0.0251021	0.0218235	GPM6A/PTN/RORB/NRP1/MERTK/RHOJ/GLI3/EPHB1/BMPR1B/SPRED1/EFEMP1/LHX2/CRB1/TENT2/TGFB2	15	1
BP	GO:0045667	Regulation Of Osteoblast Differentiation	9/316	132/18722	0.0004097	0.0251902	0.0219001	RORB/RANBP3L/GLI3/BMPR1B/HGF/FGFR2/CRIM1/ZHX3/PTCH1	9	1
BP	GO:0046328	Regulation Of Jnk Cascade	9/316	133/18722	0.00043305	0.0258712	0.0224922	PLCB1/TPD52L1/EPHB1/PRKN/SH3RF1/TNIK/EGFR/PHLPP1/MAP3K5	9	1
BP	GO:0002062	Chondrocyte Differentiation	8/316	106/18722	0.000433926	0.0258712	0.0224922	SOX5/GLI3/BMPR1B/NFIB/TRPS1/EFEMP1/GLI2/CHST11	8	1
CC	GO:0098945	Intrinsic Component Of Presynaptic Active Zone Membrane	3/324	17/19549	0.00258134	0.0267169	0.0211942	GPM6A/CDH10/CDH2	3	1
CC	GO:0098871	Postsynaptic Actin Cytoskeleton	2/324	5/19549	0.00264943	0.0267528	0.0212227	ITSN1/PPP1R9A	2	1
BP	GO:0010976	Positive Regulation Of Neuron Projection Development	10/316	163/18722	0.000460874	0.026948	0.0234283	TOX/PTN/HGF/NTRK3/FUT9/ALK/FYN/MAGI2/PPP1R9A/ROR1	10	1
BP	GO:0045165	Cell Fate Commitment	13/316	258/18722	0.000465683	0.026948	0.0234283	SOX5/TOX/ERBB4/NRP1/POU6F2/GLI3/TCF7L2/NTRK3/EYA1/FGFR2/EYA2/PTCH1/GLI2	13	1
BP	GO:0001941	Postsynaptic Membrane Organization	5/316	39/18722	0.00047721	0.0272148	0.0236603	NRXN1/PTN/NLGN4X/CDH2/GPHN	5	1
BP	GO:0071600	Otic Vesicle Morphogenesis	3/316	10/18722	0.000523419	0.0294236	0.0255806	STOX1/EYA1/FGFR2	3	1
BP	GO:0060078	Regulation Of Postsynaptic Membrane Potential	9/316	137/18722	0.000537678	0.0297995	0.0259074	NRXN1/RIMS1/GABRB1/GABRA2/NLGN4X/TMEM108/GRID1/PPP1R9A/GRIN2C	9	1
BP	GO:0007254	Jnk Cascade	10/316	167/18722	0.000557512	0.0304696	0.02649	PLCB1/TPD52L1/EPHB1/PRKN/SH3RF1/TNIK/EGFR/MAPK10/PHLPP1/MAP3K5	10	1
BP	GO:0048511	Rhythmic Process	14/316	298/18722	0.000572978	0.0308859	0.0268519	PTN/GABRB1/RORA/RORB/LGR4/BMPR1B/EGFR/GNAQ/NCOA1/MAPK10/C3orf70/FBXL17/PHLPP1/TGFB2	14	1
BP	GO:0046847	Filopodium Assembly	6/316	62/18722	0.000612571	0.0317167	0.0275742	GPM6A/DNM3/NRP1/TENM2/FGD4/PPP1R9A	6	1
BP	GO:0048488	Synaptic Vesicle Endocytosis	6/316	62/18722	0.000612571	0.0317167	0.0275742	OPHN1/DNM3/NLGN4X/ITSN1/DENND1A/STON2	6	1
BP	GO:0140238	Presynaptic Endocytosis	6/316	62/18722	0.000612571	0.0317167	0.0275742	OPHN1/DNM3/NLGN4X/ITSN1/DENND1A/STON2	6	1
MF	GO:0008066	Glutamate Receptor Activity	4/308	27/18367	0.00100364	0.0317971	0.0262194	GRM3/GRID1/GRIN2C/GRIA2	4	1
BP	GO:0150104	Transport Across Blood-Brain Barrier	7/316	87/18722	0.00067284	0.0337559	0.0293471	SLC1A2/SLC4A4/SLCO1C1/SLC1A3/SLC24A3/ABCC9/SLC6A1	7	1
BP	GO:2000177	Regulation Of Neural Precursor Cell Proliferation	7/316	87/18722	0.00067284	0.0337559	0.0293471	TOX/PTN/GLI3/CDH2/LHX2/PTPRZ1/GLI2	7	1
BP	GO:0018108	Peptidyl-Tyrosine Phosphorylation	16/316	375/18722	0.000677692	0.0337559	0.0293471	ERBB4/NRP1/MERTK/EFNA5/EPHA6/EPHB1/HGF/EGFR/NTRK3/FGFR2/ALK/FYN/EFEMP1/PDGFC/ROR1/ABI1	16	1
BP	GO:0071679	Commissural Neuron Axon Guidance	3/316	11/18722	0.000710727	0.0340388	0.029593	NRP1/NFIB/PTCH1	3	1
BP	GO:0097104	Postsynaptic Membrane Assembly	3/316	11/18722	0.000710727	0.0340388	0.029593	NRXN1/NLGN4X/CDH2	3	1
BP	GO:0010232	Vascular Transport	7/316	88/18722	0.000720606	0.0340388	0.029593	SLC1A2/SLC4A4/SLCO1C1/SLC1A3/SLC24A3/ABCC9/SLC6A1	7	1
BP	GO:0018212	Peptidyl-Tyrosine Modification	16/316	378/18722	0.000737728	0.0340388	0.029593	ERBB4/NRP1/MERTK/EFNA5/EPHA6/EPHB1/HGF/EGFR/NTRK3/FGFR2/ALK/FYN/EFEMP1/PDGFC/ROR1/ABI1	16	1
BP	GO:0001504	Neurotransmitter Uptake	5/316	43/18722	0.000755127	0.0340388	0.029593	SLC1A2/SLC1A3/PRKN/SLC6A11/SLC6A1	5	1
BP	GO:0060443	Mammary Gland Morphogenesis	5/316	43/18722	0.000755127	0.0340388	0.029593	GLI3/FGFR2/NRG3/PTCH1/GLI2	5	1
BP	GO:0010996	Response To Auditory Stimulus	4/316	25/18722	0.000761223	0.0340388	0.029593	NRXN1/PTN/SLC1A3/KIAA0319	4	1
BP	GO:0015012	Heparan Sulfate Proteoglycan Biosynthetic Process	4/316	25/18722	0.000761223	0.0340388	0.029593	HS3ST5/TCF7L2/HS2ST1/CSGALNACT1	4	1
BP	GO:0036315	Cellular Response To Sterol	4/316	25/18722	0.000761223	0.0340388	0.029593	RORA/GRAMD1C/GRAMD1B/PTCH1	4	1
BP	GO:0048863	Stem Cell Differentiation	11/316	206/18722	0.000781943	0.0345724	0.0300569	SOX5/GPM6A/PTN/ERBB4/NRP1/CDH2/FGFR2/FBXL17/MLLT3/JARID2/TGFB2	11	1
BP	GO:0045197	Establishment Or Maintenance Of Epithelial Cell Apical/Basal Polarity	5/316	44/18722	0.000840311	0.0348959	0.0303382	OPHN1/LHX2/ERBIN/CRB1/PARD3B	5	1
BP	GO:0021775	Smoothened Signaling Pathway Involved In Ventral Spinal Cord Interneuron Specification	2/316	3/18722	0.000842469	0.0348959	0.0303382	GLI3/GLI2	2	1
BP	GO:0021776	Smoothened Signaling Pathway Involved In Spinal Cord Motor Neuron Cell Fate Specification	2/316	3/18722	0.000842469	0.0348959	0.0303382	GLI3/GLI2	2	1
BP	GO:0060594	Mammary Gland Specification	2/316	3/18722	0.000842469	0.0348959	0.0303382	GLI3/FGFR2	2	1
BP	GO:0097118	Neuroligin Clustering Involved In Postsynaptic Membrane Assembly	2/316	3/18722	0.000842469	0.0348959	0.0303382	NRXN1/CDH2	2	1
BP	GO:1904048	Regulation Of Spontaneous Neurotransmitter Secretion	2/316	3/18722	0.000842469	0.0348959	0.0303382	PRKN/PPP1R9A	2	1
MF	GO:0008417	Fucosyltransferase Activity	3/308	13/18367	0.00117895	0.0357272	0.0294601	FUT9/FUT10/FUT8	3	1
BP	GO:0060831	Smoothened Signaling Pathway Involved In Dorsal/Ventral Neural Tube Patterning	3/316	12/18722	0.000935829	0.0380988	0.0331227	GLI3/PTCH1/GLI2	3	1
BP	GO:0001708	Cell Fate Specification	7/316	92/18722	0.000939156	0.0380988	0.0331227	NRP1/GLI3/NTRK3/EYA1/EYA2/PTCH1/GLI2	7	1
CC	GO:0098843	Postsynaptic Endocytic Zone	2/324	6/19549	0.00393068	0.0387453	0.0307361	DNM3/GRIA2	2	1
BP	GO:0042698	Ovulation Cycle	6/316	68/18722	0.00100241	0.0398092	0.0346097	PTN/GABRB1/BMPR1B/EGFR/NCOA1/TGFB2	6	1
BP	GO:0043583	Ear Development	11/316	213/18722	0.00102744	0.0398092	0.0346097	GLI3/ADGRV1/STOX1/FREM2/NTRK3/EYA1/FGFR2/ROR1/GLI2/TGFB2/MYO6	11	1
BP	GO:0035235	Ionotropic Glutamate Receptor Signaling Pathway	4/316	27/18722	0.00102843	0.0398092	0.0346097	GRID1/CPEB4/GRIN2C/GRIA2	4	1
BP	GO:0031346	Positive Regulation Of Cell Projection Organization	15/316	353/18722	0.0010309	0.0398092	0.0346097	CARMIL1/GPM6A/TOX/PTN/DNM3/NRP1/TENM2/HGF/NTRK3/FUT9/ALK/FYN/MAGI2/PPP1R9A/ROR1	15	1
BP	GO:0007157	Heterophilic Cell-Cell Adhesion Via Plasma Membrane Cell Adhesion Molecules	5/316	46/18722	0.0010319	0.0398092	0.0346097	CADM1/TENM2/CDH2/ALCAM/CRB1	5	1
CC	GO:0089717	Spanning Component Of Membrane	3/324	20/19549	0.00417149	0.0401627	0.0318606	SLC4A4/NLGN4X/SLC24A3	3	1
BP	GO:0021537	Telencephalon Development	12/316	248/18722	0.00108451	0.0414324	0.0360209	SLC1A2/PLCB1/ERBB4/GLI3/TMEM108/CDH2/NFIB/NCOA1/ALK/LHX2/NRG3/TENT2	12	1
BP	GO:0051489	Regulation Of Filopodium Assembly	5/316	47/18722	0.00113901	0.0430961	0.0374674	GPM6A/DNM3/NRP1/TENM2/PPP1R9A	5	1
BP	GO:0009612	Response To Mechanical Stimulus	11/316	216/18722	0.00115056	0.0431186	0.0374869	NRXN1/PTN/SLC1A3/ADGRV1/MEIS2/CDH2/EGFR/FYN/KIAA0319/ETV1/PTCH1	11	1
MF	GO:0005343	Organic Acid:sodium Symporter Activity	4/308	30/18367	0.00150655	0.0437527	0.0360779	SLC1A2/SLC1A3/SLC6A11/SLC6A1	4	1
MF	GO:0005332	Gamma-Aminobutyric Acid:sodium Symporter Activity	2/308	4/18367	0.00164472	0.0443127	0.0365397	SLC6A11/SLC6A1	2	1
MF	GO:0004725	Protein Tyrosine Phosphatase Activity	7/308	102/18367	0.00165299	0.0443127	0.0365397	PTPN13/EYA1/EYA2/PTPRG/PTPRZ1/MTMR1/PTPN4	7	1
BP	GO:0035335	Peptidyl-Tyrosine Dephosphorylation	7/316	97/18722	0.00128227	0.0471562	0.0409972	PTPN13/EYA1/EYA2/PTPRG/PTPRZ1/MTMR1/PTPN4	7	1
BP	GO:2001237	Negative Regulation Of Extrinsic Apoptotic Signaling Pathway	7/316	97/18722	0.00128227	0.0471562	0.0409972	NRP1/SH3RF1/HGF/TCF7L2/EYA1/FYN/EYA2	7	1
MF	GO:0004115	3',5'-Cyclic-Amp Phosphodiesterase Activity	3/308	15/18367	0.00182955	0.0472295	0.0389448	PDE3B/PDE4D/PDE7B	3	1
BP	GO:0032874	Positive Regulation Of Stress-Activated Mapk Cascade	8/316	126/18722	0.0013529	0.0484012	0.0420796	PLCB1/TPD52L1/SH3RF1/TNIK/SASH1/MID1/TGFB2/MAP3K5	8	1
BP	GO:0048665	Neuron Fate Specification	4/316	29/18722	0.0013554	0.0484012	0.0420796	GLI3/NTRK3/EYA1/GLI2	4	1
BP	GO:0007611	Learning Or Memory	12/316	255/18722	0.00137527	0.0484012	0.0420796	NRXN1/PLCB1/PTN/ADGRB3/NLGN4X/PRKN/MEIS2/CPEB3/EGFR/FYN/PTPRZ1/SLC6A1	12	1
BP	GO:0035088	Establishment Or Maintenance Of Apical/Basal Cell Polarity	5/316	49/18722	0.00137762	0.0484012	0.0420796	OPHN1/LHX2/ERBIN/CRB1/PARD3B	5	1
BP	GO:0061245	Establishment Or Maintenance Of Bipolar Cell Polarity	5/316	49/18722	0.00137762	0.0484012	0.0420796	OPHN1/LHX2/ERBIN/CRB1/PARD3B	5	1
BP	GO:0043410	Positive Regulation Of Mapk Cascade	18/316	480/18722	0.00140999	0.0491001	0.0426872	PLCB1/ERBB4/NRP1/TPD52L1/SH3RF1/HGF/CDH2/TNIK/EGFR/NTRK3/SASH1/FGFR2/ALK/PDGFC/MID1/ROR1/TGFB2/MAP3K5	18	1
BP	GO:0010632	Regulation Of Epithelial Cell Migration	13/316	292/18722	0.00145282	0.0497296	0.0432345	PTN/NRP1/RHOJ/MCC/RIN2/SASH1/SPRED1/PTPRG/PIK3C2A/CLASP1/MAPRE2/STARD13/TGFB2	13	1
BP	GO:0061035	Regulation Of Cartilage Development	6/316	73/18722	0.00145334	0.0497296	0.0432345	SOX5/GLI3/BMPR1B/TRPS1/EFEMP1/GLI2	6	1
CC	GO:0098978	Glutamatergic Synapse	30/387	338/19549	7.49572e-12	3.53048e-09	2.67479e-09	PLEKHA5/GPC6/ADCY8/SPARC/RNF19A/NTNG1/GRIA1/GUCY1A1/RGS9/SH3GL2/DLGAP1/SORCS3/ABR/GRIP1/TNR/BAIAP2/ACTN2/CNKSR2/PLCB4/NRG3/CADPS/DNAJB1/LRFN5/ADRA1A/KCND2/PPP3CA/LRRTM4/GPC4/FLNA/ACTN1	30	2
CC	GO:0062023	Collagen-Containing Extracellular Matrix	31/387	425/19549	4.76819e-10	1.12291e-07	8.50746e-08	TNC/VCAN/GPC6/COL21A1/AEBP1/ANGPT1/ADAMTS9/SPARC/NTNG1/ELN/MATN2/NAV2/CASK/ABI3BP/ITGB4/LTBP1/SMOC1/TNR/SRPX/LAMA4/FREM1/LAMA1/P3H2/SERPINH1/FBN1/COL27A1/SNORC/SEMA3B/GPC4/ANGPTL4/PLSCR1	31	2
CC	GO:0030018	Z Disc	17/387	130/19549	8.23959e-10	1.29362e-07	9.80078e-08	TTN/KCNN2/CRYAB/SYNPO2/HSPB1/PPP1R12B/ACTN2/NEBL/PLEC/ADRA1A/PPP3CA/FLNA/ACTN1/CACNA1C/BAG3/RYR1/FBXO32	17	2
CC	GO:0031674	I Band	17/387	141/19549	2.93849e-09	3.46007e-07	2.62144e-07	TTN/KCNN2/CRYAB/SYNPO2/HSPB1/PPP1R12B/ACTN2/NEBL/PLEC/ADRA1A/PPP3CA/FLNA/ACTN1/CACNA1C/BAG3/RYR1/FBXO32	17	2
CC	GO:0030016	Myofibril	21/387	231/19549	7.34476e-09	6.91876e-07	5.24184e-07	TTN/KCNN2/CRYAB/SYNPO2/HSPB1/AHNAK/PPP1R12B/ACTN2/PDE4DIP/NEBL/PLEC/SYNM/ADRA1A/VCL/PPP3CA/FLNA/ACTN1/CACNA1C/BAG3/RYR1/FBXO32	21	2
MF	GO:0005516	Calmodulin Binding	21/380	201/18367	1.27307e-09	9.94268e-07	8.36206e-07	TTN/KCNN2/SLC24A4/AEBP1/ADCY8/GEM/CASK/MYO5C/SNTB1/DAPK1/ITPKB/CAMK1D/MYLK/MAP2/CAMK2D/KCNN3/CNN3/PPP3CA/SPTAN1/CACNA1C/RYR1	21	2
CC	GO:0043292	Contractile Fiber	21/387	239/19549	1.342e-08	1.05347e-06	7.98134e-07	TTN/KCNN2/CRYAB/SYNPO2/HSPB1/AHNAK/PPP1R12B/ACTN2/PDE4DIP/NEBL/PLEC/SYNM/ADRA1A/VCL/PPP3CA/FLNA/ACTN1/CACNA1C/BAG3/RYR1/FBXO32	21	2
CC	GO:0098984	Neuron To Neuron Synapse	26/387	361/19549	1.62816e-08	1.09552e-06	8.29992e-07	DCLK1/PLEKHA5/CRYAB/ADCY8/RNF19A/GRIA1/RGS9/SH3GL2/DLGAP1/SORCS3/MAP1B/GRIK4/GRIP1/BAIAP2/ACTN2/CNKSR2/PLCB4/DNAJB1/FABP5/LRFN5/INPP4A/CNN3/KCND2/LRRTM4/TANC1/CACNA1C	26	2
CC	GO:0042383	Sarcolemma	15/387	138/19549	1.02391e-07	6.02829e-06	4.56719e-06	KCNJ3/AQP1/AKAP6/AHNAK/SNTB1/AQP4/UTRN/PLEC/CAMK2D/SYNM/ADRA1A/VCL/PPP3CA/CACNA1C/RYR1	15	2
CC	GO:0014069	Postsynaptic Density	23/387	330/19549	2.00544e-07	1.04951e-05	7.9514e-06	DCLK1/PLEKHA5/CRYAB/ADCY8/GRIA1/RGS9/DLGAP1/SORCS3/MAP1B/GRIP1/BAIAP2/ACTN2/CNKSR2/PLCB4/DNAJB1/FABP5/LRFN5/INPP4A/CNN3/KCND2/LRRTM4/TANC1/CACNA1C	23	2
CC	GO:0032279	Asymmetric Synapse	23/387	335/19549	2.62047e-07	1.23424e-05	9.35095e-06	DCLK1/PLEKHA5/CRYAB/ADCY8/GRIA1/RGS9/DLGAP1/SORCS3/MAP1B/GRIP1/BAIAP2/ACTN2/CNKSR2/PLCB4/DNAJB1/FABP5/LRFN5/INPP4A/CNN3/KCND2/LRRTM4/TANC1/CACNA1C	23	2
MF	GO:0003779	Actin Binding	29/380	440/18367	4.38078e-08	1.71069e-05	1.43874e-05	TTN/SYNPO2/ADCY8/DAAM2/USH1C/SORBS1/MYRIP/MAP1B/MYO5C/ANTXR1/SNTB1/ACTN2/MAPT/PAWR/NEBL/ABLIM1/PRKCE/UTRN/EPB41L3/PLEC/MYLK/CNN3/VCL/MYO16/DAAM1/PHACTR2/SPTAN1/FLNA/ACTN1	29	2
CC	GO:0099572	Postsynaptic Specialization	23/387	356/19549	7.60512e-07	3.25638e-05	2.46712e-05	DCLK1/PLEKHA5/CRYAB/ADCY8/GRIA1/RGS9/DLGAP1/SORCS3/MAP1B/GRIP1/BAIAP2/ACTN2/CNKSR2/PLCB4/DNAJB1/FABP5/LRFN5/INPP4A/CNN3/KCND2/LRRTM4/TANC1/CACNA1C	23	2
CC	GO:0030017	Sarcomere	17/387	211/19549	1.11095e-06	4.36048e-05	3.30362e-05	TTN/KCNN2/CRYAB/SYNPO2/HSPB1/PPP1R12B/ACTN2/NEBL/PLEC/ADRA1A/PPP3CA/FLNA/ACTN1/CACNA1C/BAG3/RYR1/FBXO32	17	2
BP	GO:0016049	Cell Growth	31/378	482/18722	1.48943e-08	4.52807e-05	3.82936e-05	DCLK1/CRYAB/IGFBP5/HSP90AA1/PLCE1/HSPA1A/SEMA5A/AKAP6/SH3GL2/MAP1B/OSGIN2/TNR/SEMA6A/HSPA1B/MAPT/NRG3/RGMA/EPB41L3/APP/MAP2/CAMK2D/CD38/ADRA1A/VCL/SEMA3A/CDH4/SEMA3B/BCL6/DSCAM/NDEL1/SEMA6D	31	2
BP	GO:0048675	Axon Extension	15/378	120/18722	1.97819e-08	4.52807e-05	3.82936e-05	DCLK1/HSP90AA1/SEMA5A/MAP1B/TNR/SEMA6A/MAPT/MAP2/VCL/SEMA3A/CDH4/SEMA3B/DSCAM/NDEL1/SEMA6D	15	2
BP	GO:0048588	Developmental Cell Growth	20/378	234/18722	6.45433e-08	7.38698e-05	6.24711e-05	DCLK1/HSP90AA1/SEMA5A/AKAP6/SH3GL2/MAP1B/TNR/SEMA6A/MAPT/RGMA/APP/MAP2/ADRA1A/VCL/SEMA3A/CDH4/SEMA3B/DSCAM/NDEL1/SEMA6D	20	2
BP	GO:0060560	Developmental Growth Involved In Morphogenesis	20/378	234/18722	6.45433e-08	7.38698e-05	6.24711e-05	DCLK1/TNC/HSP90AA1/SEMA5A/SH3GL2/MAP1B/TNR/SEMA6A/MAPT/RGMA/APP/MAP2/VCL/SEMA3A/CDH4/SEMA3B/DSCAM/NDEL1/FGF1/SEMA6D	20	2
CC	GO:0097060	Synaptic Membrane	23/387	384/19549	2.76123e-06	0.000100041	7.5794e-05	DGKB/CRYAB/KCNJ3/ADCY8/NTNG1/GRIA1/RGS9/CASK/SORCS3/GRIK4/GRIP1/BAIAP2/ACTN2/CNKSR2/CNTN1/GRIA3/UTRN/LRFN5/ADRA1A/KCND2/LRRTM4/GPC4/CACNA1C	23	2
CC	GO:0005604	Basement Membrane	11/387	96/19549	3.10613e-06	0.000104499	7.91713e-05	TNC/SPARC/NTNG1/CASK/ITGB4/SMOC1/LAMA4/FREM1/LAMA1/P3H2/FBN1	11	2
BP	GO:0010975	Regulation Of Neuron Projection Development	28/378	445/18722	1.2009e-07	0.000109955	9.29878e-05	GFAP/DPYSL3/NTNG1/ROBO2/PRRX1/SEMA5A/MAP1B/TNR/SEMA6A/BAIAP2/MAPT/CNTN1/KANK1/RGMA/CAMK1D/KREMEN1/MAP2/CD38/ID1/SEMA3A/PRKD1/PPP3CA/CDH4/SEMA3B/DSCAM/NDEL1/FLNA/SEMA6D	28	2
CC	GO:0032432	Actin Filament Bundle	10/387	80/19549	3.95017e-06	0.000124035	9.39724e-05	CRYAB/SYNPO2/SORBS1/NEBL/ABLIM1/MYLK/DAAM1/FLNA/ACTN1/BAG3	10	2
BP	GO:0008361	Regulation Of Cell Size	17/378	181/18722	1.64421e-07	0.000125453	0.000106095	AQP1/SEMA5A/PRR16/MAP1B/TNR/SEMA6A/MAPT/AQP4/RGMA/MAP2/SEMA3A/CDH4/ANO6/SEMA3B/DSCAM/NDEL1/SEMA6D	17	2
BP	GO:0051961	Negative Regulation Of Nervous System Development	15/378	145/18722	2.51931e-07	0.000152687	0.000129126	DAAM2/ROBO2/SEMA5A/TNR/LDLR/SEMA6A/BMPR1A/PRTG/RGMA/MAP2/ID1/SEMA3A/PPP3CA/SEMA3B/SEMA6D	15	2
BP	GO:0032535	Regulation Of Cellular Component Size	25/378	382/18722	2.78889e-07	0.000152687	0.000129126	USH1C/AQP1/ELN/SEMA5A/PRR16/MAP1B/TNR/SEMA6A/BAIAP2/ACTN2/MAPT/AQP4/KANK1/RGMA/PRKCE/MAP2/SEMA3A/CDH4/ANO6/SEMA3B/DSCAM/SPTAN1/NDEL1/SEMA6D/CDC42EP4	25	2
BP	GO:0061564	Axon Development	28/378	467/18722	3.22453e-07	0.000152687	0.000129126	DCLK1/TNC/NFASC/HSP90AA1/NTNG1/ROBO2/DSCAML1/SEMA5A/MAP1B/TNR/S100B/SEMA6A/BAIAP2/MAPT/RGMA/APP/KREMEN1/MAP2/LAMA1/BOC/VCL/SEMA3A/CDH4/SEMA3B/DSCAM/NDEL1/FLNA/SEMA6D	28	2
BP	GO:0061387	Regulation Of Extent Of Cell Growth	13/378	110/18722	3.41427e-07	0.000152687	0.000129126	SEMA5A/MAP1B/TNR/SEMA6A/MAPT/RGMA/MAP2/SEMA3A/CDH4/SEMA3B/DSCAM/NDEL1/SEMA6D	13	2
BP	GO:0031589	Cell-Substrate Adhesion	24/378	363/18722	4.03238e-07	0.000152687	0.000129126	CD44/SNED1/ANGPT1/ADAMTS9/NTNG1/SORBS1/CASK/ITGB4/ANTXR1/PPFIA1/ACTN2/ARHGAP6/FREM1/KANK1/PRKCE/UTRN/ID1/VCL/GPM6B/BCL6/PRKX/FLNA/ACTN1/TESK2	24	2
BP	GO:0050767	Regulation Of Neurogenesis	24/378	364/18722	4.23823e-07	0.000152687	0.000129126	GFAP/DAAM2/ROBO2/TENM4/SEMA5A/MAP1B/TNR/LDLR/SEMA6A/BAIAP2/MAPT/BMPR1A/PRTG/RGMA/MAP2/ID1/ID2/SEMA3A/PPP3CA/CDH4/SEMA3B/DSCAM/NDEL1/SEMA6D	24	2
BP	GO:1990138	Neuron Projection Extension	16/378	172/18722	4.33775e-07	0.000152687	0.000129126	DCLK1/HSP90AA1/SEMA5A/SH3GL2/MAP1B/TNR/SEMA6A/MAPT/MAP2/VCL/SEMA3A/CDH4/SEMA3B/DSCAM/NDEL1/SEMA6D	16	2
BP	GO:0030516	Regulation Of Axon Extension	12/378	95/18722	4.66934e-07	0.000152687	0.000129126	SEMA5A/MAP1B/TNR/SEMA6A/MAPT/MAP2/SEMA3A/CDH4/SEMA3B/DSCAM/NDEL1/SEMA6D	12	2
BP	GO:0003012	Muscle System Process	27/378	452/18722	5.66142e-07	0.000172787	0.000146124	TTN/KCNN2/CRYAB/IGFBP5/KCNJ3/PLCE1/GUCY1A1/AKAP6/PPP1R12B/SNTB1/PRKG1/ACTN2/KCNE4/PRKCA/UTRN/MYLK/CAMK2D/SYNM/CD38/ARHGAP42/ADRA1A/NR4A1/PPP3CA/FLNA/CACNA1C/RYR1/FBXO32	27	2
BP	GO:0010977	Negative Regulation Of Neuron Projection Development	14/378	137/18722	7.36127e-07	0.000210624	0.000178123	GFAP/DPYSL3/SEMA5A/TNR/SEMA6A/KANK1/RGMA/KREMEN1/MAP2/CD38/SEMA3A/SEMA3B/FLNA/SEMA6D	14	2
BP	GO:0010721	Negative Regulation Of Cell Development	16/378	180/18722	8.0147e-07	0.000215831	0.000182527	DAAM2/SEMA5A/TNR/LDLR/SEMA6A/BMPR1A/PRTG/KANK1/RGMA/MAP2/ID1/FBN1/SEMA3A/PPP3CA/SEMA3B/SEMA6D	16	2
BP	GO:0050768	Negative Regulation Of Neurogenesis	14/378	140/18722	9.58364e-07	0.000243744	0.000206132	DAAM2/SEMA5A/TNR/LDLR/SEMA6A/BMPR1A/PRTG/RGMA/MAP2/ID1/SEMA3A/PPP3CA/SEMA3B/SEMA6D	14	2
BP	GO:0001558	Regulation Of Cell Growth	25/378	414/18722	1.23124e-06	0.000284184	0.000240332	CRYAB/IGFBP5/PLCE1/HSPA1A/SEMA5A/AKAP6/MAP1B/OSGIN2/TNR/SEMA6A/HSPA1B/MAPT/NRG3/RGMA/EPB41L3/MAP2/CAMK2D/CD38/SEMA3A/CDH4/SEMA3B/BCL6/DSCAM/NDEL1/SEMA6D	25	2
BP	GO:0031345	Negative Regulation Of Cell Projection Organization	16/378	186/18722	1.24152e-06	0.000284184	0.000240332	GFAP/DPYSL3/SEMA5A/TNR/SEMA6A/KANK1/RGMA/KREMEN1/MAP2/CD38/ID1/SEMA3A/PPP3CA/SEMA3B/FLNA/SEMA6D	16	2
CC	GO:0045178	Basal Part Of Cell	18/387	276/19549	1.07382e-05	0.000307997	0.000233347	SLC38A1/CD44/ADCY8/AQP1/ABCC4/CASK/ITGB4/FRMPD2/LDLR/SLC7A5/AQP4/FAP/MAP7/ABCA1/CD38/ABCC1/SLC39A14/SLC14A1	18	2
CC	GO:0005925	Focal Adhesion	23/387	418/19549	1.11167e-05	0.000307997	0.000233347	CD44/TNC/NFASC/SYNPO2/HSPA1A/HSPB1/SORBS1/CASK/ITGB4/NHS/AHNAK/PPFIA1/SNTB1/ACTN2/HSPA1B/FAP/PLEC/CD99/CNN3/VCL/DDR2/FLNA/ACTN1	23	2
BP	GO:0007409	Axonogenesis	25/378	418/18722	1.46512e-06	0.000319396	0.00027011	DCLK1/NFASC/HSP90AA1/NTNG1/ROBO2/DSCAML1/SEMA5A/MAP1B/TNR/S100B/SEMA6A/BAIAP2/MAPT/RGMA/APP/MAP2/LAMA1/BOC/VCL/SEMA3A/CDH4/SEMA3B/DSCAM/NDEL1/SEMA6D	25	2
CC	GO:0045121	Membrane Raft	20/387	335/19549	1.2957e-05	0.000321198	0.000243348	ANGPT1/ADCY8/SORBS1/AKAP6/RFTN1/AHNAK/GRIP1/TNR/MAPT/ADCY2/BMPR1A/CNTN1/ABCA1/APP/TUBA1A/ADRA1A/KCND2/SERPINH1/GPM6B/PLSCR1	20	2
CC	GO:0098857	Membrane Microdomain	20/387	335/19549	1.2957e-05	0.000321198	0.000243348	ANGPT1/ADCY8/SORBS1/AKAP6/RFTN1/AHNAK/GRIP1/TNR/MAPT/ADCY2/BMPR1A/CNTN1/ABCA1/APP/TUBA1A/ADRA1A/KCND2/SERPINH1/GPM6B/PLSCR1	20	2
CC	GO:0030055	Cell-Substrate Junction	23/387	425/19549	1.45027e-05	0.000337929	0.000256024	CD44/TNC/NFASC/SYNPO2/HSPA1A/HSPB1/SORBS1/CASK/ITGB4/NHS/AHNAK/PPFIA1/SNTB1/ACTN2/HSPA1B/FAP/PLEC/CD99/CNN3/VCL/DDR2/FLNA/ACTN1	23	2
CC	GO:0009925	Basal Plasma Membrane	17/387	257/19549	1.56842e-05	0.000337929	0.000256024	SLC38A1/CD44/ADCY8/AQP1/ABCC4/CASK/ITGB4/FRMPD2/LDLR/SLC7A5/AQP4/MAP7/ABCA1/CD38/ABCC1/SLC39A14/SLC14A1	17	2
CC	GO:0016323	Basolateral Plasma Membrane	16/387	231/19549	1.57844e-05	0.000337929	0.000256024	SLC38A1/CD44/ADCY8/AQP1/ABCC4/CASK/FRMPD2/LDLR/SLC7A5/AQP4/MAP7/ABCA1/CD38/ABCC1/SLC39A14/SLC14A1	16	2
CC	GO:0043197	Dendritic Spine	14/387	183/19549	1.77215e-05	0.000362906	0.000274947	KCNN2/CRYAB/GRIA1/MAP1B/ABR/BAIAP2/ACTN2/MAPT/GRIA3/APP/DNAJB1/CNN3/KCND2/PPP3CA	14	2
CC	GO:0044309	Neuron Spine	14/387	184/19549	1.88421e-05	0.000369776	0.000280152	KCNN2/CRYAB/GRIA1/MAP1B/ABR/BAIAP2/ACTN2/MAPT/GRIA3/APP/DNAJB1/CNN3/KCND2/PPP3CA	14	2
BP	GO:0006936	Muscle Contraction	22/378	347/18722	2.46257e-06	0.000512438	0.000433365	TTN/KCNN2/CRYAB/KCNJ3/PLCE1/GUCY1A1/PPP1R12B/SNTB1/PRKG1/ACTN2/KCNE4/UTRN/MYLK/CAMK2D/SYNM/CD38/ARHGAP42/ADRA1A/NR4A1/FLNA/CACNA1C/RYR1	22	2
CC	GO:0035976	Transcription Factor Ap-1 Complex	3/387	4/19549	3.03435e-05	0.000571671	0.000433113	FOS/JUN/JUNB	3	2
BP	GO:0050770	Regulation Of Axonogenesis	14/378	154/18722	3.00363e-06	0.000576063	0.000487172	ROBO2/SEMA5A/MAP1B/TNR/SEMA6A/MAPT/RGMA/MAP2/SEMA3A/CDH4/SEMA3B/DSCAM/NDEL1/SEMA6D	14	2
BP	GO:0031102	Neuron Projection Regeneration	9/378	60/18722	3.01999e-06	0.000576063	0.000487172	TNC/GFAP/PRRX1/MAP1B/TNR/RGMA/KREMEN1/NDEL1/FLNA	9	2
BP	GO:1902903	Regulation Of Supramolecular Fiber Organization	23/378	382/18722	3.46761e-06	0.000634989	0.000537005	CRYAB/SYNPO2/HSPA1A/AEBP1/ELN/SEMA5A/MAP1B/PPFIA1/LDLR/BAIAP2/ACTN2/HSPA1B/MAPT/ARHGAP6/NAV3/KANK1/PRKCE/APP/MAP2/ID1/SPTAN1/FLNA/CDC42EP4	23	2
CC	GO:0031252	Cell Leading Edge	22/387	422/19549	3.91299e-05	0.000708852	0.000537045	CD44/PLCE1/DPYSL3/ROBO2/GRIA1/ARHGEF4/ITGB4/NHS/ANTXR1/S100B/BAIAP2/KITLG/MAPT/FAP/ABLIM1/KANK1/EPB41L3/APP/MYLK/LDB2/NDEL1/ACTN1	22	2
BP	GO:0051960	Regulation Of Nervous System Development	25/378	443/18722	4.11937e-06	0.000725326	0.000613402	GFAP/DAAM2/ROBO2/TENM4/SEMA5A/MAP1B/TNR/S100B/LDLR/SEMA6A/BAIAP2/MAPT/BMPR1A/PRTG/RGMA/MAP2/ID1/ID2/SEMA3A/PPP3CA/CDH4/SEMA3B/DSCAM/NDEL1/SEMA6D	25	2
BP	GO:1903828	Negative Regulation Of Cellular Protein Localization	12/378	117/18722	4.39713e-06	0.000745558	0.000630513	DCLK1/DCLK2/ANGPT1/PPFIA1/ACTN2/MAPT/ASTN2/PKIA/YOD1/GPM6B/MFHAS1/BAG3	12	2
BP	GO:0001667	Ameboidal-Type Cell Migration	26/378	475/18722	4.58338e-06	0.000749382	0.000633747	ANGPT1/ADAMTS9/SPARC/HSPB1/SEMA5A/ITGB4/SEMA6A/KITLG/EGF/FAP/PRKCA/KANK1/PRKCE/GADD45A/PLEC/ID1/NR4A1/SEMA3A/PRKD1/DDR2/SEMA3B/PRKX/FGF1/SEMA6D/ZFAND5/ARID5B	26	2
CC	GO:0044304	Main Axon	8/387	68/19549	5.75192e-05	0.00100339	0.000760195	NFASC/NAV1/ROBO2/MAP1B/MAPT/EPB41L3/APP/MAP2	8	2
BP	GO:0050808	Synapse Organization	24/378	426/18722	6.6157e-06	0.00104437	0.000883215	TNC/GPC6/NFASC/SPARC/NTNG1/ROBO2/DNER/MAP1B/PPFIA1/TNR/BAIAP2/MAPT/CNKSR2/C3/APP/LRFN5/TUBA1A/LRRTM4/TANC1/GPC4/DSCAM/CAST/FLNA/ACTN1	24	2
BP	GO:0010038	Response To Metal Ion	22/378	373/18722	7.85137e-06	0.00119812	0.00101324	TTN/FOS/ADCY8/JUN/SPARC/AQP1/CLIC4/ITPKB/MAPT/MAOB/JUNB/APP/CAMK2D/DUSP1/PPP3CA/PAM/PPP2CB/RYR1/TXNIP/CPNE8/PLSCR1/MT2A	22	2
CC	GO:0098591	External Side Of Apical Plasma Membrane	3/387	5/19549	7.4742e-05	0.00123444	0.000935243	SLC38A1/ABCC4/SLC7A5	3	2
CC	GO:0001725	Stress Fiber	8/387	71/19549	7.86266e-05	0.00123444	0.000935243	SYNPO2/SORBS1/NEBL/ABLIM1/MYLK/DAAM1/ACTN1/BAG3	8	2
CC	GO:0097517	Contractile Actin Filament Bundle	8/387	71/19549	7.86266e-05	0.00123444	0.000935243	SYNPO2/SORBS1/NEBL/ABLIM1/MYLK/DAAM1/ACTN1/BAG3	8	2
BP	GO:0010959	Regulation Of Metal Ion Transport	23/378	406/18722	9.42913e-06	0.00139247	0.0011776	DPP10/DPP6/KCNN2/APLNR/RGS9/GEM/AKAP6/CASK/WNK2/AHNAK/PLPP4/ACTN2/KCNE4/CNTN1/EGF/PRKCE/UTRN/MYLK/CAMK2D/PRKD1/ANO6/FLNA/CACNA1C	23	2
BP	GO:0051592	Response To Calcium Ion	13/378	149/18722	1.06038e-05	0.001517	0.00128292	TTN/FOS/ADCY8/SPARC/CLIC4/ITPKB/JUNB/CAMK2D/DUSP1/PPP3CA/RYR1/TXNIP/CPNE8	13	2
CC	GO:0099240	Intrinsic Component Of Synaptic Membrane	12/387	163/19549	0.000101332	0.00153959	0.00116643	KCNJ3/ADCY8/NTNG1/GRIA1/SORCS3/GRIK4/CNTN1/LRFN5/ADRA1A/KCND2/LRRTM4/GPC4	12	2
CC	GO:0098858	Actin-Based Cell Projection	14/387	221/19549	0.000138291	0.00197808	0.00149865	CD44/NFASC/ANGPT1/USH1C/CLIC4/ANTXR1/BAIAP2/ACTN2/KITLG/SLC7A5/WWOX/UTRN/APP/MAP2	14	2
CC	GO:0045211	Postsynaptic Membrane	16/387	277/19549	0.000138592	0.00197808	0.00149865	DGKB/GRIA1/RGS9/SORCS3/GRIK4/GRIP1/ACTN2/CNKSR2/CNTN1/GRIA3/UTRN/LRFN5/ADRA1A/KCND2/LRRTM4/CACNA1C	16	2
CC	GO:0005911	Cell-Cell Junction	23/387	494/19549	0.000144767	0.00200545	0.00151938	CCDC85A/KAZN/NFASC/SORBS1/AKAP6/CASK/CLIC4/NHS/AHNAK/FRMPD2/BAIAP2/EPB41L3/APP/LAMA1/SYNM/FRMD5/CNN3/VCL/PRKD1/PPP3CA/FLNA/ACTN1/CDC42EP4	23	2
CC	GO:0098685	Schaffer Collateral - Ca1 Synapse	8/387	78/19549	0.000153664	0.00206788	0.00156668	ADCY8/NTNG1/CASK/SH3GL2/ABR/TNR/BAIAP2/PPP3CA	8	2
BP	GO:0001764	Neuron Migration	13/378	156/18722	1.73926e-05	0.00241282	0.0020405	DCLK1/NAV1/NTNG1/DNER/MAP1B/SEMA6A/PRKG1/NRG3/ASTN2/SEMA3A/NDEL1/FLNA/ZNF609	13	2
CC	GO:0042641	Actomyosin	8/387	81/19549	0.000200228	0.00261965	0.00198472	SYNPO2/SORBS1/NEBL/ABLIM1/MYLK/DAAM1/ACTN1/BAG3	8	2
BP	GO:0007160	Cell-Matrix Adhesion	16/378	233/18722	2.2176e-05	0.00291467	0.00246491	CD44/SNED1/ADAMTS9/SORBS1/CASK/ITGB4/PPFIA1/ACTN2/ARHGAP6/FREM1/UTRN/VCL/GPM6B/BCL6/ACTN1/TESK2	16	2
BP	GO:0030517	Negative Regulation Of Axon Extension	7/378	43/18722	2.22834e-05	0.00291467	0.00246491	SEMA5A/TNR/SEMA6A/MAP2/SEMA3A/SEMA3B/SEMA6D	7	2
MF	GO:0005201	Extracellular Matrix Structural Constituent	14/380	172/18367	1.42455e-05	0.00301575	0.00253633	TNC/VCAN/COL21A1/AEBP1/SPARC/ELN/MATN2/ABI3BP/LTBP1/SRPX/LAMA4/LAMA1/FBN1/COL27A1	14	2
MF	GO:0045499	Chemorepellent Activity	6/380	27/18367	1.54456e-05	0.00301575	0.00253633	SEMA5A/SEMA6A/NRG3/SEMA3A/SEMA3B/SEMA6D	6	2
BP	GO:0034765	Regulation Of Ion Transmembrane Transport	25/378	491/18722	2.38553e-05	0.0030336	0.00256549	DPP10/DPP6/KCNN2/KCNJ3/APLNR/RGS9/GEM/AKAP6/WNK2/CLIC4/AHNAK/DAPK1/ACTN2/KCNE4/PRKCE/UTRN/APP/CAMK2D/CACNA2D3/NALCN/KCND2/PRKD1/ANO6/FLNA/CACNA1C	25	2
BP	GO:0060537	Muscle Tissue Development	22/378	403/18722	2.60138e-05	0.00321868	0.00272201	TTN/IGFBP5/FOS/ADAMTS9/ELN/TENM4/AKAP6/DNER/S100B/ACTN2/BMPR1A/NUPR1/NEBL/PLEC/SMAD1/MYLK/ADRA1A/NR4A1/ID2/PPP3CA/RYR1/ZFAND5	22	2
CC	GO:0097441	Basal Dendrite	3/387	7/19549	0.000253963	0.00323288	0.00244932	SH3GL2/MAP1B/MAP2	3	2
BP	GO:0099177	Regulation Of Trans-Synaptic Signaling	23/378	440/18722	3.37076e-05	0.00406088	0.00343426	GFAP/ADCY8/RNF19A/NTNG1/GRIA1/CASK/DLGAP1/SORCS3/MAP1B/GRIK4/ABR/TNR/S100B/BAIAP2/MAPT/PLCB4/NRG3/PRKCE/APP/CD38/FABP5/ADRA1A/PPP3CA	23	2
BP	GO:0050919	Negative Chemotaxis	7/378	46/18722	3.51374e-05	0.00412458	0.00348813	ROBO2/SEMA5A/SEMA6A/NRG3/SEMA3A/SEMA3B/SEMA6D	7	2
BP	GO:0048841	Regulation Of Axon Extension Involved In Axon Guidance	6/378	32/18722	3.78314e-05	0.0043298	0.00366168	SEMA5A/SEMA6A/SEMA3A/SEMA3B/DSCAM/SEMA6D	6	2
BP	GO:0071805	Potassium Ion Transmembrane Transport	15/378	219/18722	4.10866e-05	0.00450456	0.00380947	DPP10/DPP6/KCNN2/SLC24A4/KCNJ3/AQP1/AKAP6/WNK2/ACTN2/KCNE4/KCNN3/NALCN/KCND2/ANO6/FLNA	15	2
BP	GO:1904062	Regulation Of Cation Transmembrane Transport	20/378	357/18722	4.21257e-05	0.00450456	0.00380947	DPP10/DPP6/KCNN2/APLNR/RGS9/GEM/AKAP6/WNK2/AHNAK/DAPK1/ACTN2/KCNE4/PRKCE/UTRN/APP/CAMK2D/PRKD1/ANO6/FLNA/CACNA1C	20	2
BP	GO:0050771	Negative Regulation Of Axonogenesis	8/378	64/18722	4.23102e-05	0.00450456	0.00380947	SEMA5A/TNR/SEMA6A/RGMA/MAP2/SEMA3A/SEMA3B/SEMA6D	8	2
CC	GO:0043034	Costamere	4/387	18/19549	0.000371341	0.00460267	0.00348711	AHNAK/PLEC/SYNM/VCL	4	2
CC	GO:0098839	Postsynaptic Density Membrane	8/387	89/19549	0.000383376	0.00463001	0.00350782	GRIA1/RGS9/SORCS3/ACTN2/CNKSR2/LRFN5/LRRTM4/CACNA1C	8	2
BP	GO:0070570	Regulation Of Neuron Projection Regeneration	6/378	33/18722	4.54574e-05	0.00472964	0.00399982	PRRX1/TNR/RGMA/KREMEN1/NDEL1/FLNA	6	2
CC	GO:0097386	Glial Cell Projection	5/387	33/19549	0.000445412	0.00524472	0.00397354	NFASC/GFAP/MAPT/AQP4/APP	5	2
CC	GO:0099634	Postsynaptic Specialization Membrane	9/387	117/19549	0.000536118	0.00615882	0.00466609	GRIA1/RGS9/SORCS3/ACTN2/CNKSR2/LRFN5/KCND2/LRRTM4/CACNA1C	9	2
CC	GO:0099026	Anchored Component Of Presynaptic Membrane	3/387	9/19549	0.000591759	0.00663615	0.00502772	NTNG1/CNTN1/GPC4	3	2
BP	GO:0097201	Negative Regulation Of Transcription From Rna Polymerase Ii Promoter In Response To Stress	4/378	12/18722	7.1208e-05	0.00724423	0.00612639	HSPA1A/JUN/DNAJB1/BAG3	4	2
BP	GO:0034605	Cellular Response To Heat	8/378	69/18722	7.32217e-05	0.00728715	0.00616269	HSP90AA1/HSPA1A/HSPA1B/MAPT/ST8SIA1/DNAJB1/BAG3/FGF1	8	2
MF	GO:0097493	Structural Molecule Activity Conferring Elasticity	4/380	11/18367	5.30453e-05	0.00766966	0.00645039	TTN/ELN/AHNAK/FBN1	4	2
MF	GO:0004674	Protein Serine/Threonine Kinase Activity	21/380	386/18367	5.89218e-05	0.00766966	0.00645039	TTN/CASK/WNK2/LTBP1/PRKAG2/ALPK1/DAPK1/PRKG1/RIPK2/BMPR1A/PRKCA/STK32A/PRKCE/CAMK1D/MYLK/CAMK2D/MAP3K14/PRKD1/MAP3K20/PRKX/TESK2	21	2
BP	GO:0031103	Axon Regeneration	7/378	52/18722	7.91602e-05	0.00771054	0.00652074	TNC/MAP1B/TNR/RGMA/KREMEN1/NDEL1/FLNA	7	2
CC	GO:0098889	Intrinsic Component Of Presynaptic Membrane	7/387	75/19549	0.000704808	0.00772011	0.00584896	KCNJ3/ADCY8/NTNG1/GRIK4/CNTN1/ADRA1A/GPC4	7	2
BP	GO:0051017	Actin Filament Bundle Assembly	12/378	157/18722	8.48338e-05	0.00803055	0.00679137	SYNPO2/DPYSL3/USH1C/ELN/SORBS1/PPFIA1/BAIAP2/ARHGAP6/PAWR/ID1/FLNA/ACTN1	12	2
BP	GO:0048846	Axon Extension Involved In Axon Guidance	6/378	37/18722	8.91356e-05	0.00803055	0.00679137	SEMA5A/SEMA6A/SEMA3A/SEMA3B/DSCAM/SEMA6D	6	2
BP	GO:1902284	Neuron Projection Extension Involved In Neuron Projection Guidance	6/378	37/18722	8.91356e-05	0.00803055	0.00679137	SEMA5A/SEMA6A/SEMA3A/SEMA3B/DSCAM/SEMA6D	6	2
BP	GO:0051051	Negative Regulation Of Transport	23/378	470/18722	9.19168e-05	0.00803055	0.00679137	CRYAB/ANGPT1/ATP9A/GEM/WNK2/MAP1B/SYTL4/ACTN2/KCNE4/EGF/PRKCE/MAOB/CAMK2D/FABP5/PKIA/PRKD1/PPP3CA/YOD1/GPM6B/RUBCN/BAG3/PLSCR1/IRS2	23	2
BP	GO:0050804	Modulation Of Chemical Synaptic Transmission	22/378	439/18722	9.25634e-05	0.00803055	0.00679137	GFAP/ADCY8/RNF19A/NTNG1/GRIA1/CASK/DLGAP1/SORCS3/MAP1B/GRIK4/ABR/TNR/S100B/BAIAP2/MAPT/PLCB4/NRG3/PRKCE/APP/CD38/ADRA1A/PPP3CA	22	2
BP	GO:1902905	Positive Regulation Of Supramolecular Fiber Organization	14/378	209/18722	9.3664e-05	0.00803055	0.00679137	SYNPO2/HSPA1A/SEMA5A/MAP1B/BAIAP2/ACTN2/HSPA1B/MAPT/NAV3/PRKCE/APP/ID1/FLNA/CDC42EP4	14	2
BP	GO:0003018	Vascular Process In Circulatory System	16/378	263/18722	9.47247e-05	0.00803055	0.00679137	SLC38A1/ANGPT1/SLCO3A1/GUCY1A1/ABCC4/SH3GL2/PRKG1/SLC7A5/PLEC/CD38/ECE1/ARHGAP42/FABP5/ADRA1A/SLC7A2/ABCC1	16	2
BP	GO:0007015	Actin Filament Organization	22/378	441/18722	9.88507e-05	0.00812832	0.00687406	TTN/SYNPO2/DPYSL3/USH1C/ELN/SORBS1/SEMA5A/MYO5C/PPFIA1/BAIAP2/ACTN2/ARHGAP6/PAWR/NEBL/KANK1/PRKCE/PLEC/ID1/SPTAN1/FLNA/ACTN1/CDC42EP4	22	2
BP	GO:0010288	Response To Lead Ion	5/378	24/18722	0.000101205	0.00812832	0.00687406	SPARC/MAPT/APP/PPP2CB/PLSCR1	5	2
BP	GO:0070841	Inclusion Body Assembly	5/378	24/18722	0.000101205	0.00812832	0.00687406	HSPA1A/HSPA1B/MAPT/DNAJB1/BAG3	5	2
BP	GO:0061572	Actin Filament Bundle Organization	12/378	161/18722	0.00010794	0.0084956	0.00718466	SYNPO2/DPYSL3/USH1C/ELN/SORBS1/PPFIA1/BAIAP2/ARHGAP6/PAWR/ID1/FLNA/ACTN1	12	2
BP	GO:0051591	Response To Camp	9/378	93/18722	0.000109489	0.0084956	0.00718466	IGFBP5/FOS/JUN/SPARC/AQP1/AKAP6/ZFP36L1/APP/DUSP1	9	2
BP	GO:0030308	Negative Regulation Of Cell Growth	13/378	188/18722	0.000120576	0.00909293	0.00768982	CRYAB/HSPA1A/SEMA5A/OSGIN2/TNR/SEMA6A/HSPA1B/RGMA/MAP2/SEMA3A/SEMA3B/BCL6/SEMA6D	13	2
BP	GO:0006813	Potassium Ion Transport	15/378	241/18722	0.00012116	0.00909293	0.00768982	DPP10/DPP6/KCNN2/SLC24A4/KCNJ3/AQP1/AKAP6/WNK2/ACTN2/KCNE4/KCNN3/NALCN/KCND2/ANO6/FLNA	15	2
BP	GO:0007044	Cell-Substrate Junction Assembly	9/378	95/18722	0.00012911	0.00938202	0.0079343	SORBS1/ITGB4/ACTN2/ARHGAP6/PLEC/VCL/GPM6B/ACTN1/TESK2	9	2
BP	GO:1901379	Regulation Of Potassium Ion Transmembrane Transport	9/378	95/18722	0.00012911	0.00938202	0.0079343	DPP10/DPP6/KCNN2/AKAP6/WNK2/ACTN2/KCNE4/ANO6/FLNA	9	2
BP	GO:0034329	Cell Junction Assembly	21/378	420/18722	0.000137467	0.00983322	0.00831588	GPC6/APLNR/ROBO2/SORBS1/DNER/MAP1B/ITGB4/FRMPD2/ACTN2/ARHGAP6/PRKCA/EPB41L3/APP/PLEC/LRFN5/VCL/GPM6B/GPC4/DSCAM/ACTN1/TESK2	21	2
BP	GO:0071526	Semaphorin-Plexin Signaling Pathway	6/378	40/18722	0.000139852	0.00984992	0.00833	SEMA5A/SEMA6A/SEMA3A/SEMA3B/FLNA/SEMA6D	6	2
BP	GO:0042060	Wound Healing	21/378	422/18722	0.000146774	0.0101808	0.0086098	CD44/TNC/DGKB/SPARC/HSPB1/CASK/SYTL4/PRKG1/FAP/PRKCA/KANK1/PRKCE/DGKD/PLEC/MYLK/VCL/PPP3CA/ANO6/FLNA/FGF1/PLSCR1	21	2
MF	GO:0030215	Semaphorin Receptor Binding	5/380	23/18367	9.13696e-05	0.0101942	0.00857363	SEMA5A/SEMA6A/SEMA3A/SEMA3B/SEMA6D	5	2
BP	GO:0048843	Negative Regulation Of Axon Extension Involved In Axon Guidance	5/378	26/18722	0.000151512	0.0102772	0.00869138	SEMA5A/SEMA6A/SEMA3A/SEMA3B/SEMA6D	5	2
BP	GO:1903034	Regulation Of Response To Wounding	12/378	167/18722	0.000152654	0.0102772	0.00869138	CASK/TNR/PRKG1/FAP/KANK1/RGMA/PRKCE/KREMEN1/MYLK/ANO6/NDEL1/FLNA	12	2
CC	GO:0034703	Cation Channel Complex	12/387	210/19549	0.00101833	0.0109008	0.00825874	DPP10/DPP6/KCNJ3/GRIA1/AKAP6/GRIK4/GRIA3/CACNA2D3/KCND2/CACNA1C/RYR1/UNC80	12	2
BP	GO:1901654	Response To Ketone	13/378	194/18722	0.00016497	0.0109454	0.00925642	TNC/FOS/ADCY8/AQP1/ADCY2/PRKCE/MAOB/SMYD3/AR/CD38/DUSP1/FBXO32/TXNIP	13	2
BP	GO:0045926	Negative Regulation Of Growth	15/378	249/18722	0.000173498	0.0113468	0.00959589	CRYAB/IGFBP5/HSPA1A/SEMA5A/OSGIN2/TNR/SEMA6A/HSPA1B/RGMA/MAP2/SEMA3A/SEMA3B/BCL6/SEMA6D/MT2A	15	2
BP	GO:0045773	Positive Regulation Of Axon Extension	6/378	42/18722	0.000184749	0.011747	0.0099343	SEMA5A/MAP1B/MAPT/CDH4/DSCAM/NDEL1	6	2
BP	GO:2001222	Regulation Of Neuron Migration	6/378	42/18722	0.000184749	0.011747	0.0099343	NTNG1/SEMA6A/NRG3/SEMA3A/FLNA/ZNF609	6	2
CC	GO:0098966	Perisynaptic Extracellular Matrix	2/387	3/19549	0.00115732	0.0118499	0.00897781	TNC/TNR	2	2
CC	GO:0099535	Synapse-Associated Extracellular Matrix	2/387	3/19549	0.00115732	0.0118499	0.00897781	TNC/TNR	2	2
BP	GO:0150115	Cell-Substrate Junction Organization	9/378	101/18722	0.000206409	0.0129444	0.010947	SORBS1/ITGB4/ACTN2/ARHGAP6/PLEC/VCL/GPM6B/ACTN1/TESK2	9	2
BP	GO:0014074	Response To Purine-Containing Compound	11/378	148/18722	0.000212807	0.0129897	0.0109853	IGFBP5/FOS/JUN/SPARC/AQP1/AKAP6/ZFP36L1/APP/DUSP1/RYR1/HMGCS1	11	2
BP	GO:0051384	Response To Glucocorticoid	11/378	148/18722	0.000212807	0.0129897	0.0109853	FOS/SPARC/AQP1/ZFP36L1/S100B/HNMT/MAOB/SMYD3/DUSP1/PAM/FBXO32	11	2
BP	GO:0007411	Axon Guidance	14/378	227/18722	0.000222792	0.0134203	0.0113494	NFASC/ROBO2/DSCAML1/SEMA5A/TNR/SEMA6A/APP/LAMA1/BOC/SEMA3A/CDH4/SEMA3B/DSCAM/SEMA6D	14	2
BP	GO:0097485	Neuron Projection Guidance	14/378	228/18722	0.000233109	0.0138594	0.0117208	NFASC/ROBO2/DSCAML1/SEMA5A/TNR/SEMA6A/APP/LAMA1/BOC/SEMA3A/CDH4/SEMA3B/DSCAM/SEMA6D	14	2
BP	GO:0001649	Osteoblast Differentiation	14/378	229/18722	0.000243834	0.0140525	0.0118841	TNC/VCAN/IGFBP5/ID3/WWTR1/SMOC1/BMPR1A/WWOX/JUNB/SMAD1/PRKD1/DDR2/SND1/TOB1	14	2
BP	GO:0061684	Chaperone-Mediated Autophagy	4/378	16/18722	0.00024557	0.0140525	0.0118841	HSP90AA1/GFAP/SYNPO2/BAG3	4	2
BP	GO:2001224	Positive Regulation Of Neuron Migration	4/378	16/18722	0.00024557	0.0140525	0.0118841	SEMA6A/SEMA3A/FLNA/ZNF609	4	2
BP	GO:0060395	Smad Protein Signal Transduction	8/378	82/18722	0.000248636	0.0140525	0.0118841	SMAD9/FOS/JUN/WWTR1/BMPR1A/SMAD1/RBPMS/TOB1	8	2
BP	GO:0001503	Ossification	20/378	408/18722	0.000255944	0.0142892	0.0120842	TNC/VCAN/IGFBP5/ID3/SPARC/WWTR1/SMOC1/BMPR1A/WWOX/JUNB/KREMEN1/SMAD1/PRKD1/DDR2/SND1/GPM6B/ANO6/ZBTB16/RYR1/TOB1	20	2
BP	GO:0048679	Regulation Of Axon Regeneration	5/378	29/18722	0.00026026	0.0143551	0.01214	TNR/RGMA/KREMEN1/NDEL1/FLNA	5	2
BP	GO:0098914	Membrane Repolarization During Atrial Cardiac Muscle Cell Action Potential	3/378	7/18722	0.000269055	0.0145631	0.0123159	KCNN2/KCNJ3/FLNA	3	2
BP	GO:0048678	Response To Axon Injury	8/378	83/18722	0.000270394	0.0145631	0.0123159	TNC/DPYSL3/MAP1B/TNR/RGMA/KREMEN1/NDEL1/FLNA	8	2
BP	GO:0030099	Myeloid Cell Differentiation	19/378	381/18722	0.000293309	0.0156136	0.0132043	FOS/HSPA1A/JUN/ZFP36L1/ITPKB/HSPA1B/KITLG/IFI16/PRKCA/JUNB/APP/FBN1/ID2/ZBTB16/BCL6/SH3PXD2A/PRKX/ACTN1/MFHAS1	19	2
CC	GO:0034702	Ion Channel Complex	14/387	282/19549	0.00156092	0.0156424	0.0118511	DPP10/DPP6/KCNJ3/GRIA1/AKAP6/CLIC4/GRIK4/GRIA3/CACNA2D3/KCND2/ANO6/CACNA1C/RYR1/UNC80	14	2
BP	GO:0060292	Long-Term Synaptic Depression	5/378	30/18722	0.000307182	0.0161642	0.0136699	ADCY8/GRIA1/SORCS3/MAPT/CD38	5	2
BP	GO:0071277	Cellular Response To Calcium Ion	8/378	85/18722	0.000318587	0.0165738	0.0140163	FOS/ADCY8/CLIC4/ITPKB/JUNB/CAMK2D/RYR1/CPNE8	8	2
BP	GO:0014706	Striated Muscle Tissue Development	19/378	384/18722	0.000323434	0.0166369	0.0140697	TTN/FOS/ADAMTS9/ELN/TENM4/AKAP6/DNER/S100B/ACTN2/BMPR1A/NUPR1/NEBL/PLEC/SMAD1/ADRA1A/NR4A1/ID2/PPP3CA/RYR1	19	2
BP	GO:0050922	Negative Regulation Of Chemotaxis	7/378	66/18722	0.000361871	0.0184072	0.0155668	ROBO2/SEMA5A/SEMA6A/DUSP1/SEMA3A/SEMA3B/SEMA6D	7	2
BP	GO:0043266	Regulation Of Potassium Ion Transport	9/378	109/18722	0.000365972	0.0184112	0.0155702	DPP10/DPP6/KCNN2/AKAP6/WNK2/ACTN2/KCNE4/ANO6/FLNA	9	2
BP	GO:0055001	Muscle Cell Development	12/378	184/18722	0.000374011	0.0185434	0.015682	TTN/AKAP6/DNER/ACTN2/BMPR1A/NEBL/SMYD3/PLEC/ADRA1A/PPP3CA/ACTN1/RYR1	12	2
BP	GO:0007517	Muscle Organ Development	17/378	327/18722	0.000376702	0.0185434	0.015682	TTN/CRYAB/ID3/FOS/ELN/DNER/S100B/BMPR1A/NUPR1/UTRN/PLEC/MYLK/NR4A1/PPP3CA/RYR1/ZNF609/ARID5B	17	2
CC	GO:0099144	Anchored Component Of Synaptic Membrane	3/387	13/19549	0.00189947	0.0186386	0.0141211	NTNG1/CNTN1/GPC4	3	2
BP	GO:0090311	Regulation Of Protein Deacetylation	6/378	48/18722	0.000390375	0.0188964	0.0159806	APLNR/FRY/MAPT/CAMK2D/PRKD1/BCL6	6	2
BP	GO:0006816	Calcium Ion Transport	20/378	422/18722	0.000395144	0.0188964	0.0159806	SLC24A4/APLNR/RGS9/GEM/AKAP6/CASK/AHNAK/PLPP4/EGF/PRKCE/MYLK/CAMK2D/CACNA2D3/NALCN/ADRA1A/PRKD1/PPP3CA/ANO6/CACNA1C/RYR1	20	2
BP	GO:0008277	Regulation Of G Protein-Coupled Receptor Signaling Pathway	10/378	134/18722	0.000396255	0.0188964	0.0159806	SLC24A4/PLCE1/APLNR/BICD1/RGS9/RGS6/PRKCA/C3/RGS12/SLC39A14	10	2
MF	GO:0106310	Protein Serine Kinase Activity	19/380	360/18367	0.000194518	0.0189898	0.015971	DCLK1/TTN/DCLK2/CASK/WNK2/ALPK1/DAPK1/RIPK2/PRKCA/STK32A/PRKCE/CAMK1D/KSR2/CAMK2D/MAP3K14/PRKD1/MAP3K20/PRKX/TESK2	19	2
BP	GO:0040013	Negative Regulation Of Locomotion	19/378	391/18722	0.00040442	0.0190869	0.0161417	IGFBP5/DPYSL3/ADAMTS9/ROBO2/SEMA5A/CLIC4/SEMA6A/PRKG1/BMPR1A/NAV3/NRG3/KANK1/GADD45A/FRMD5/DUSP1/VCL/SEMA3A/SEMA3B/SEMA6D	19	2
BP	GO:0048638	Regulation Of Developmental Growth	17/378	330/18722	0.000418198	0.0194195	0.0164229	SEMA5A/AKAP6/MAP1B/TNR/SEMA6A/MAPT/BMPR1A/RGMA/AR/APP/MAP2/SEMA3A/CDH4/SEMA3B/DSCAM/NDEL1/SEMA6D	17	2
BP	GO:0035767	Endothelial Cell Chemotaxis	5/378	32/18722	0.000419949	0.0194195	0.0164229	HSPB1/SEMA5A/NR4A1/PRKD1/FGF1	5	2
BP	GO:0034394	Protein Localization To Cell Surface	7/378	68/18722	0.000435207	0.0196305	0.0166013	ANGPT1/ACTN2/EGF/ASTN2/VCL/GPM6B/FLNA	7	2
BP	GO:0008038	Neuron Recognition	6/378	49/18722	0.000437376	0.0196305	0.0166013	ROBO2/DSCAML1/SEMA5A/APP/SEMA3A/DSCAM	6	2
BP	GO:0086009	Membrane Repolarization	6/378	49/18722	0.000437376	0.0196305	0.0166013	KCNN2/SLC24A4/KCNJ3/AKAP6/KCNE4/FLNA	6	2
BP	GO:0032103	Positive Regulation Of Response To External Stimulus	20/378	427/18722	0.000458848	0.0203942	0.0172472	HSP90AA1/HSPB1/SEMA5A/LDLR/RIPK2/IFI16/NUPR1/PRKCA/NEAT1/C3/CAMK1D/APP/ABCC1/HLA-E/PRKD1/ANO6/DSCAM/NDEL1/FLNA/PLSCR1	20	2
CC	GO:0005902	Microvillus	7/387	91/19549	0.00219618	0.0206881	0.0156738	CD44/NFASC/ANGPT1/USH1C/CLIC4/SLC7A5/WWOX	7	2
CC	GO:0031091	Platelet Alpha Granule	7/387	91/19549	0.00219618	0.0206881	0.0156738	SPARC/SYTL4/ACTN2/EGF/APP/PHACTR2/ACTN1	7	2
BP	GO:0006986	Response To Unfolded Protein	10/378	137/18722	0.000472468	0.020747	0.0175455	HSPB8/HSP90AA1/HSPA1A/HSPB1/HSPA1B/DNAJB1/SERPINH1/YOD1/BAG3/HSPH1	10	2
BP	GO:0031116	Positive Regulation Of Microtubule Polymerization	5/378	33/18722	0.000486823	0.020747	0.0175455	HSPA1A/MAP1B/HSPA1B/MAPT/NAV3	5	2
BP	GO:1900181	Negative Regulation Of Protein Localization To Nucleus	5/378	33/18722	0.000486823	0.020747	0.0175455	DCLK1/DCLK2/ANGPT1/PKIA/MFHAS1	5	2
BP	GO:0070262	Peptidyl-Serine Dephosphorylation	4/378	19/18722	0.000498507	0.020747	0.0175455	PPP2R2B/DUSP1/PPP3CA/PPP2CB	4	2
BP	GO:0086014	Atrial Cardiac Muscle Cell Action Potential	4/378	19/18722	0.000498507	0.020747	0.0175455	KCNN2/KCNJ3/FLNA/CACNA1C	4	2
BP	GO:0086026	Atrial Cardiac Muscle Cell To Av Node Cell Signaling	4/378	19/18722	0.000498507	0.020747	0.0175455	KCNN2/KCNJ3/FLNA/CACNA1C	4	2
BP	GO:0086066	Atrial Cardiac Muscle Cell To Av Node Cell Communication	4/378	19/18722	0.000498507	0.020747	0.0175455	KCNN2/KCNJ3/FLNA/CACNA1C	4	2
CC	GO:0030027	Lamellipodium	11/387	202/19549	0.00238119	0.021991	0.0166609	CD44/PLCE1/DPYSL3/NHS/ANTXR1/BAIAP2/KITLG/FAP/ABLIM1/APP/MYLK	11	2
BP	GO:0018209	Peptidyl-Serine Modification	17/378	338/18722	0.000548686	0.0226296	0.0191377	DCLK1/CD44/DCLK2/HSP90AA1/ANGPT1/GALNT13/RIPK2/PRKCA/STK32A/PRKCE/SMYD3/GADD45A/CAMK1D/APP/CAMK2D/PRKD1/PRKX	17	2
BP	GO:0051085	Chaperone Cofactor-Dependent Protein Refolding	5/378	34/18722	0.000561401	0.0229473	0.0194063	HSPA1A/HSPA1B/DNAJB1/HSPH1/PTGES3	5	2
BP	GO:0031960	Response To Corticosteroid	11/378	167/18722	0.000598227	0.0242361	0.0204963	FOS/SPARC/AQP1/ZFP36L1/S100B/HNMT/MAOB/SMYD3/DUSP1/PAM/FBXO32	11	2
CC	GO:0045177	Apical Part Of Cell	18/387	435/19549	0.00276353	0.0245602	0.0186074	SLC38A1/CD44/SLC24A4/ADCY8/USH1C/AQP1/ABCC4/CLIC4/NHS/LDLR/CYP4F12/SLC7A5/KCNE4/FAP/APP/ABCC1/DDR2/SLC39A14	18	2
CC	GO:0060076	Excitatory Synapse	5/387	49/19549	0.00276367	0.0245602	0.0186074	KCNJ3/ADCY8/GRIA1/BAIAP2/PLCB4	5	2
BP	GO:0032060	Bleb Assembly	3/378	9/18722	0.000626559	0.0249346	0.021087	EMP1/MYLK/ANO6	3	2
BP	GO:1902414	Protein Localization To Cell Junction	8/378	94/18722	0.00062991	0.0249346	0.021087	GPC6/HSPB1/GRIP1/BAIAP2/MAPT/VCL/GPC4/FLNA	8	2
BP	GO:0050920	Regulation Of Chemotaxis	13/378	223/18722	0.000631808	0.0249346	0.021087	HSPB1/ROBO2/SEMA5A/SEMA6A/CAMK1D/DUSP1/SEMA3A/PRKD1/ANO6/SEMA3B/DSCAM/FGF1/SEMA6D	13	2
BP	GO:0090257	Regulation Of Muscle System Process	14/378	252/18722	0.000637915	0.0249605	0.0211089	IGFBP5/PLCE1/GUCY1A1/AKAP6/PPP1R12B/PRKG1/PRKCA/CAMK2D/ARHGAP42/ADRA1A/NR4A1/PPP3CA/CACNA1C/FBXO32	14	2
MF	GO:0030274	Lim Domain Binding	3/380	7/18367	0.000289084	0.0250861	0.0210981	ACTN2/RIPK2/LDB2	3	2
CC	GO:0030673	Axolemma	3/387	15/19549	0.00293439	0.025513	0.0193294	ROBO2/MAPT/EPB41L3	3	2
CC	GO:0098936	Intrinsic Component Of Postsynaptic Membrane	8/387	122/19549	0.00297923	0.025513	0.0193294	GRIA1/SORCS3/GRIK4/CNTN1/LRFN5/ADRA1A/KCND2/LRRTM4	8	2
BP	GO:0031032	Actomyosin Structure Organization	12/378	196/18722	0.000658612	0.0255519	0.021609	TTN/ELN/SORBS1/PPFIA1/ACTN2/ARHGAP6/NEBL/EPB41L3/PLEC/FRMD6/FRMD5/CNN3	12	2
CC	GO:0099699	Integral Component Of Synaptic Membrane	9/387	150/19549	0.00305305	0.0256783	0.0194546	KCNJ3/ADCY8/GRIA1/SORCS3/GRIK4/LRFN5/ADRA1A/KCND2/LRRTM4	9	2
MF	GO:0140678	Molecular Function Inhibitor Activity	10/380	128/18367	0.00033237	0.0259581	0.0218315	ID3/FRY/WNK2/PPP1R12B/CAMK2D/ID1/PRPSAP1/ID2/ANGPTL4/TXNIP	10	2
BP	GO:0071248	Cellular Response To Metal Ion	12/378	197/18722	0.000688878	0.0265016	0.0224122	FOS/ADCY8/JUN/AQP1/CLIC4/ITPKB/JUNB/APP/CAMK2D/RYR1/CPNE8/MT2A	12	2
BP	GO:0018105	Peptidyl-Serine Phosphorylation	16/378	315/18722	0.000713209	0.0265409	0.0224454	DCLK1/CD44/DCLK2/HSP90AA1/ANGPT1/RIPK2/PRKCA/STK32A/PRKCE/SMYD3/GADD45A/CAMK1D/APP/CAMK2D/PRKD1/PRKX	16	2
BP	GO:0006486	Protein Glycosylation	13/378	226/18722	0.000715619	0.0265409	0.0224454	GALNT15/MAN1C1/B3GAT2/GFPT2/ST6GAL1/GALNT13/ST6GALNAC3/MAN1A1/TMTC1/ST8SIA1/GALNT8/GALNT10/MGAT5	13	2
BP	GO:0043413	Macromolecule Glycosylation	13/378	226/18722	0.000715619	0.0265409	0.0224454	GALNT15/MAN1C1/B3GAT2/GFPT2/ST6GAL1/GALNT13/ST6GALNAC3/MAN1A1/TMTC1/ST8SIA1/GALNT8/GALNT10/MGAT5	13	2
BP	GO:0051495	Positive Regulation Of Cytoskeleton Organization	13/378	226/18722	0.000715619	0.0265409	0.0224454	SYNPO2/HSPA1A/SEMA5A/MAP1B/BAIAP2/ACTN2/HSPA1B/MAPT/NAV3/PRKCE/ID1/FLNA/CDC42EP4	13	2
BP	GO:0015914	Phospholipid Transport	8/378	96/18722	0.000724686	0.0265409	0.0224454	ATP9A/LDLR/ABCA1/DBI/ABCC1/ANO6/PITPNM2/PLSCR1	8	2
BP	GO:1901655	Cellular Response To Ketone	8/378	96/18722	0.000724686	0.0265409	0.0224454	TNC/ADCY8/AQP1/ADCY2/PRKCE/SMYD3/AR/FBXO32	8	2
BP	GO:0050878	Regulation Of Body Fluid Levels	18/378	379/18722	0.00074405	0.0270338	0.0228623	DGKB/HSPB1/AQP1/APLNR/CYP4F12/PRKG1/AQP4/FAP/PRKCA/PRKCE/DGKD/PLEC/VCL/PAM/ANO6/FLNA/UGCG/PLSCR1	18	2
CC	GO:0030315	T-Tubule	5/387	51/19549	0.00329679	0.0272419	0.0206392	KCNJ3/AKAP6/AHNAK/ADRA1A/CACNA1C	5	2
BP	GO:0009101	Glycoprotein Biosynthetic Process	16/378	317/18722	0.000762963	0.0275027	0.0232588	GALNT15/MAN1C1/B3GAT2/HS6ST3/GFPT2/ST6GAL1/GALNT13/ST6GALNAC3/CHST9/MAN1A1/TMTC1/ST8SIA1/GALNT8/PAWR/GALNT10/MGAT5	16	2
CC	GO:0043194	Axon Initial Segment	3/387	16/19549	0.00355896	0.0287998	0.0218195	NFASC/NAV1/MAP2	3	2
CC	GO:0030427	Site Of Polarized Growth	10/387	183/19549	0.00360761	0.0287998	0.0218195	HSP90AA1/DPYSL3/FRY/MAP1B/MAPT/APP/MAP2/DSCAM/NDEL1/FLNA	10	2
BP	GO:0001755	Neural Crest Cell Migration	6/378	55/18722	0.000819224	0.0288493	0.0243976	SEMA5A/SEMA6A/KITLG/SEMA3A/SEMA3B/SEMA6D	6	2
BP	GO:0031113	Regulation Of Microtubule Polymerization	6/378	55/18722	0.000819224	0.0288493	0.0243976	HSPA1A/MAP1B/HSPA1B/MAPT/NAV3/MAP2	6	2
BP	GO:0038066	P38mapk Cascade	6/378	55/18722	0.000819224	0.0288493	0.0243976	ZFP36L1/GADD45B/GADD45A/DUSP1/MAP3K20/MFHAS1	6	2
BP	GO:0014904	Myotube Cell Development	5/378	37/18722	0.00083695	0.029027	0.0245479	DNER/SMYD3/PLEC/PPP3CA/RYR1	5	2
BP	GO:0031112	Positive Regulation Of Microtubule Polymerization Or Depolymerization	5/378	37/18722	0.00083695	0.029027	0.0245479	HSPA1A/MAP1B/HSPA1B/MAPT/NAV3	5	2
BP	GO:0140115	Export Across Plasma Membrane	7/378	76/18722	0.000855286	0.0294399	0.0248971	SLC24A4/RGS9/ABCC4/KCNE4/ABCA1/ABCC1/ANO6	7	2
BP	GO:0031346	Positive Regulation Of Cell Projection Organization	17/378	353/18722	0.000889218	0.0303794	0.0256916	PLCE1/DPYSL3/ROBO2/SEMA5A/MAP1B/GRIP1/BAIAP2/MAPT/CNTN1/RGMA/CAMK1D/PRKD1/CDH4/DSCAM/NDEL1/FLNA/CDC42EP4	17	2
BP	GO:0035024	Negative Regulation Of Rho Protein Signal Transduction	4/378	22/18722	0.000896867	0.0304138	0.0257207	KANK1/ARHGAP42/ADRA1A/BCL6	4	2
BP	GO:0032271	Regulation Of Protein Polymerization	13/378	232/18722	0.000911538	0.030684	0.0259492	HSP90AA1/HSPA1A/ELN/MAP1B/BAIAP2/HSPA1B/MAPT/NAV3/KANK1/PRKCE/MAP2/SPTAN1/CDC42EP4	13	2
CC	GO:0098686	Hippocampal Mossy Fiber To Ca3 Synapse	4/387	33/19549	0.00393063	0.0308555	0.0233769	ADCY8/RNF19A/SH3GL2/GRIK4	4	2
BP	GO:0010613	Positive Regulation Of Cardiac Muscle Hypertrophy	5/378	38/18722	0.000947993	0.0316782	0.02679	AKAP6/PRKCA/CAMK2D/ADRA1A/PPP3CA	5	2
CC	GO:0031092	Platelet Alpha Granule Membrane	3/387	17/19549	0.00425873	0.0326944	0.0247701	SPARC/SYTL4/PHACTR2	3	2
CC	GO:0043204	Perikaryon	9/387	158/19549	0.00430372	0.0326944	0.0247701	CRYAB/MAP1B/GRIP1/APP/ASTN2/KCND2/PAM/FLNA/CACNA1C	9	2
BP	GO:0010631	Epithelial Cell Migration	17/378	357/18722	0.00100585	0.0333681	0.0282191	ANGPT1/ADAMTS9/SPARC/HSPB1/SEMA5A/EGF/FAP/PRKCA/KANK1/PRKCE/GADD45A/ID1/NR4A1/SEMA3A/PRKD1/PRKX/FGF1	17	2
BP	GO:0051258	Protein Polymerization	15/378	296/18722	0.00106115	0.034329	0.0290317	HSP90AA1/HSPA1A/ELN/MAP1B/BAIAP2/HSPA1B/MAPT/ARHGAP6/NAV3/KANK1/PRKCE/MAP2/SPTAN1/NDEL1/CDC42EP4	15	2
BP	GO:1901653	Cellular Response To Peptide	17/378	359/18722	0.00106889	0.034329	0.0290317	ADCY8/SORBS1/ZFP36L1/MAP1B/BAIAP2/ACTN2/RIPK2/KANK1/APP/NAMPT/ID1/NR4A1/FBN1/ABCC1/NDEL1/SLC39A14/IRS2	17	2
BP	GO:0014742	Positive Regulation Of Muscle Hypertrophy	5/378	39/18722	0.00106962	0.034329	0.0290317	AKAP6/PRKCA/CAMK2D/ADRA1A/PPP3CA	5	2
BP	GO:0051084	'De Novo' Posttranslational Protein Folding	5/378	39/18722	0.00106962	0.034329	0.0290317	HSPA1A/HSPA1B/DNAJB1/HSPH1/PTGES3	5	2
BP	GO:0050772	Positive Regulation Of Axonogenesis	7/378	79/18722	0.00107713	0.034329	0.0290317	ROBO2/SEMA5A/MAP1B/MAPT/CDH4/DSCAM/NDEL1	7	2
BP	GO:0002763	Positive Regulation Of Myeloid Leukocyte Differentiation	6/378	58/18722	0.00108731	0.034329	0.0290317	FOS/JUN/ZFP36L1/KITLG/PRKCA/ID2	6	2
BP	GO:0032387	Negative Regulation Of Intracellular Transport	6/378	58/18722	0.00108731	0.034329	0.0290317	CRYAB/ANGPT1/MAP1B/PKIA/YOD1/BAG3	6	2
BP	GO:0090132	Epithelium Migration	17/378	360/18722	0.00110166	0.0344892	0.0291672	ANGPT1/ADAMTS9/SPARC/HSPB1/SEMA5A/EGF/FAP/PRKCA/KANK1/PRKCE/GADD45A/ID1/NR4A1/SEMA3A/PRKD1/PRKX/FGF1	17	2
BP	GO:0033673	Negative Regulation Of Kinase Activity	13/378	237/18722	0.00110745	0.0344892	0.0291672	HSPB1/WWTR1/PRKAG2/MAPT/GADD45B/SMYD3/GADD45A/PLEC/DUSP1/PKIA/RUBCN/ZFYVE28/IRS2	13	2
BP	GO:0045639	Positive Regulation Of Myeloid Cell Differentiation	8/378	103/18722	0.00115049	0.0348688	0.0294883	FOS/HSPA1A/JUN/ZFP36L1/HSPA1B/KITLG/PRKCA/ID2	8	2
BP	GO:0090084	Negative Regulation Of Inclusion Body Assembly	3/378	11/18722	0.00119427	0.0348688	0.0294883	HSPA1A/HSPA1B/DNAJB1	3	2
BP	GO:0099624	Atrial Cardiac Muscle Cell Membrane Repolarization	3/378	11/18722	0.00119427	0.0348688	0.0294883	KCNN2/KCNJ3/FLNA	3	2
BP	GO:0001794	Type Iia Hypersensitivity	2/378	3/18722	0.00120342	0.0348688	0.0294883	C3/HLA-E	2	2
BP	GO:0001796	Regulation Of Type Iia Hypersensitivity	2/378	3/18722	0.00120342	0.0348688	0.0294883	C3/HLA-E	2	2
BP	GO:0002445	Type Ii Hypersensitivity	2/378	3/18722	0.00120342	0.0348688	0.0294883	C3/HLA-E	2	2
BP	GO:0002892	Regulation Of Type Ii Hypersensitivity	2/378	3/18722	0.00120342	0.0348688	0.0294883	C3/HLA-E	2	2
BP	GO:0043335	Protein Unfolding	2/378	3/18722	0.00120342	0.0348688	0.0294883	HSP90AA1/ANGPTL4	2	2
BP	GO:1904381	Golgi Apparatus Mannose Trimming	2/378	3/18722	0.00120342	0.0348688	0.0294883	MAN1C1/MAN1A1	2	2
BP	GO:1905335	Regulation Of Aggrephagy	2/378	3/18722	0.00120342	0.0348688	0.0294883	HSPB8/BAG3	2	2
BP	GO:1905337	Positive Regulation Of Aggrephagy	2/378	3/18722	0.00120342	0.0348688	0.0294883	HSPB8/BAG3	2	2
BP	GO:0070085	Glycosylation	13/378	240/18722	0.00124104	0.0354341	0.0299663	GALNT15/MAN1C1/B3GAT2/GFPT2/ST6GAL1/GALNT13/ST6GALNAC3/MAN1A1/TMTC1/ST8SIA1/GALNT8/GALNT10/MGAT5	13	2
BP	GO:0014032	Neural Crest Cell Development	7/378	81/18722	0.00124849	0.0354341	0.0299663	SEMA5A/SEMA6A/KITLG/BMPR1A/SEMA3A/SEMA3B/SEMA6D	7	2
BP	GO:0021954	Central Nervous System Neuron Development	7/378	81/18722	0.00124849	0.0354341	0.0299663	DCLK1/DCLK2/HSP90AA1/MAPT/MAP2/SEMA3A/NDEL1	7	2
BP	GO:0030198	Extracellular Matrix Organization	15/378	301/18722	0.00125389	0.0354341	0.0299663	ADAMTSL3/GFAP/AEBP1/ADAMTS9/NTNG1/ELN/SMOC1/ANTXR1/TNR/FAP/APP/SERPINH1/DDR2/COL27A1/GPM6B	15	2
BP	GO:2001026	Regulation Of Endothelial Cell Chemotaxis	4/378	24/18722	0.001262	0.0354443	0.029975	HSPB1/SEMA5A/PRKD1/FGF1	4	2
BP	GO:0090130	Tissue Migration	17/378	365/18722	0.00127856	0.0356907	0.0301833	ANGPT1/ADAMTS9/SPARC/HSPB1/SEMA5A/EGF/FAP/PRKCA/KANK1/PRKCE/GADD45A/ID1/NR4A1/SEMA3A/PRKD1/PRKX/FGF1	17	2
CC	GO:0016528	Sarcoplasm	6/387	79/19549	0.00477803	0.0357215	0.0270635	AKAP6/PLEC/CAMK2D/P3H2/RASD1/RYR1	6	2
BP	GO:0043062	Extracellular Structure Organization	15/378	302/18722	0.00129578	0.035952	0.0304044	ADAMTSL3/GFAP/AEBP1/ADAMTS9/NTNG1/ELN/SMOC1/ANTXR1/TNR/FAP/APP/SERPINH1/DDR2/COL27A1/GPM6B	15	2
CC	GO:0097440	Apical Dendrite	3/387	18/19549	0.00503621	0.0370634	0.0280802	MAP1B/MAP2/FLNA	3	2
BP	GO:1902107	Positive Regulation Of Leukocyte Differentiation	10/378	157/18722	0.0013533	0.0370984	0.0313738	FOS/JUN/ZFP36L1/ITPKB/RIPK2/KITLG/PRKCA/ID2/ZBTB16/BCL6	10	2
BP	GO:1903708	Positive Regulation Of Hemopoiesis	10/378	157/18722	0.0013533	0.0370984	0.0313738	FOS/JUN/ZFP36L1/ITPKB/RIPK2/KITLG/PRKCA/ID2/ZBTB16/BCL6	10	2
BP	GO:0046683	Response To Organophosphorus	9/378	131/18722	0.00137864	0.0374663	0.0316849	IGFBP5/FOS/JUN/SPARC/AQP1/AKAP6/ZFP36L1/APP/DUSP1	9	2
BP	GO:0045229	External Encapsulating Structure Organization	15/378	304/18722	0.00138309	0.0374663	0.0316849	ADAMTSL3/GFAP/AEBP1/ADAMTS9/NTNG1/ELN/SMOC1/ANTXR1/TNR/FAP/APP/SERPINH1/DDR2/COL27A1/GPM6B	15	2
BP	GO:0042391	Regulation Of Membrane Potential	19/378	434/18722	0.0013999	0.0376984	0.0318812	KCNN2/SLC24A4/KCNJ3/JUN/GRIA1/AKAP6/GRIK4/BAIAP2/ACTN2/MAPT/KCNE4/APP/CAMK2D/NALCN/ADRA1A/KCND2/PPP3CA/FLNA/CACNA1C	19	2
BP	GO:0046785	Microtubule Polymerization	7/378	83/18722	0.0014405	0.0385649	0.0326141	HSPA1A/MAP1B/HSPA1B/MAPT/NAV3/MAP2/NDEL1	7	2
CC	GO:0043198	Dendritic Shaft	4/387	36/19549	0.00540133	0.0386352	0.0292711	BAIAP2/APP/MAP2/FLNA	4	2
CC	GO:0030175	Filopodium	7/387	107/19549	0.00541385	0.0386352	0.0292711	ANTXR1/BAIAP2/ACTN2/KITLG/UTRN/APP/MAP2	7	2
BP	GO:0045667	Regulation Of Osteoblast Differentiation	9/378	132/18722	0.00145381	0.038695	0.032724	IGFBP5/ID3/WWTR1/SMOC1/BMPR1A/SMAD1/PRKD1/DDR2/TOB1	9	2
MF	GO:0004653	Polypeptide N-Acetylgalactosaminyltransferase Activity	4/380	19/18367	0.000546431	0.0387966	0.032629	GALNT15/GALNT13/GALNT8/GALNT10	4	2
BP	GO:0086013	Membrane Repolarization During Cardiac Muscle Cell Action Potential	4/378	25/18722	0.00147868	0.0389045	0.0329012	KCNN2/KCNJ3/KCNE4/FLNA	4	2
BP	GO:0099560	Synaptic Membrane Adhesion	4/378	25/18722	0.00147868	0.0389045	0.0329012	GPC6/NTNG1/LRFN5/GPC4	4	2
BP	GO:0035966	Response To Topologically Incorrect Protein	10/378	159/18722	0.00148818	0.0389308	0.0329235	HSPB8/HSP90AA1/HSPA1A/HSPB1/HSPA1B/DNAJB1/SERPINH1/YOD1/BAG3/HSPH1	10	2
CC	GO:0030056	Hemidesmosome	2/387	6/19549	0.00556234	0.0391024	0.029625	ITGB4/PLEC	2	2
BP	GO:0035637	Multicellular Organismal Signaling	10/378	160/18722	0.0015596	0.0405673	0.0343075	KCNN2/NFASC/KCNJ3/TNR/KCNE4/PLEC/CAMK2D/KCND2/FLNA/CACNA1C	10	2
BP	GO:2000009	Negative Regulation Of Protein Localization To Cell Surface	3/378	12/18722	0.00156862	0.0405715	0.034311	ACTN2/ASTN2/GPM6B	3	2
CC	GO:0097449	Astrocyte Projection	3/387	19/19549	0.00589368	0.0408224	0.0309281	GFAP/AQP4/APP	3	2
BP	GO:0001508	Action Potential	9/378	134/18722	0.00161403	0.0415113	0.0351058	KCNN2/KCNJ3/AKAP6/KCNE4/CAMK2D/ADRA1A/KCND2/FLNA/CACNA1C	9	2
BP	GO:0055013	Cardiac Muscle Cell Development	7/378	85/18722	0.00165479	0.042115	0.0356163	TTN/AKAP6/ACTN2/BMPR1A/NEBL/PLEC/ADRA1A	7	2
BP	GO:0006458	'De Novo' Protein Folding	5/378	43/18722	0.0016743	0.042115	0.0356163	HSPA1A/HSPA1B/DNAJB1/HSPH1/PTGES3	5	2
BP	GO:0016266	O-Glycan Processing	5/378	43/18722	0.0016743	0.042115	0.0356163	GALNT15/ST6GAL1/GALNT13/GALNT8/GALNT10	5	2
BP	GO:1901381	Positive Regulation Of Potassium Ion Transmembrane Transport	5/378	43/18722	0.0016743	0.042115	0.0356163	AKAP6/WNK2/ACTN2/ANO6/FLNA	5	2
BP	GO:0043542	Endothelial Cell Migration	14/378	279/18722	0.00168977	0.0422719	0.035749	ANGPT1/ADAMTS9/SPARC/HSPB1/SEMA5A/EGF/FAP/PRKCA/GADD45A/ID1/NR4A1/PRKD1/PRKX/FGF1	14	2
BP	GO:0009408	Response To Heat	8/378	110/18722	0.00175567	0.0435424	0.0368235	HSP90AA1/HSPA1A/HSPA1B/MAPT/ST8SIA1/DNAJB1/BAG3/FGF1	8	2
BP	GO:0014031	Mesenchymal Cell Development	7/378	86/18722	0.00177084	0.0435424	0.0368235	SEMA5A/SEMA6A/KITLG/BMPR1A/SEMA3A/SEMA3B/SEMA6D	7	2
BP	GO:0048864	Stem Cell Development	7/378	86/18722	0.00177084	0.0435424	0.0368235	SEMA5A/SEMA6A/KITLG/BMPR1A/SEMA3A/SEMA3B/SEMA6D	7	2
BP	GO:0019932	Second-Messenger-Mediated Signaling	15/378	312/18722	0.00178338	0.0435424	0.0368235	SLC24A4/PLCE1/AQP1/APLNR/GUCY1A1/AKAP6/PRKG1/MAPT/ADCY2/DGKD/KSR2/CAMK2D/PPP3CA/CACNA1C/RASD1	15	2
BP	GO:1900180	Regulation Of Protein Localization To Nucleus	9/378	136/18722	0.00178811	0.0435424	0.0368235	DCLK1/DCLK2/ANGPT1/WWTR1/PKIA/PRKD1/FLNA/MFHAS1/BAG3	9	2
BP	GO:0050714	Positive Regulation Of Protein Secretion	9/378	137/18722	0.00188062	0.0453749	0.0383732	TTN/ADCY8/PFKFB2/MYRIP/SYTL4/EXPH5/PRKCE/CD38/IRS2	9	2
BP	GO:0048041	Focal Adhesion Assembly	7/378	87/18722	0.0018931	0.0453749	0.0383732	SORBS1/ACTN2/ARHGAP6/VCL/GPM6B/ACTN1/TESK2	7	2
BP	GO:0150104	Transport Across Blood-Brain Barrier	7/378	87/18722	0.0018931	0.0453749	0.0383732	SLC38A1/SLCO3A1/ABCC4/SLC7A5/FABP5/SLC7A2/ABCC1	7	2
BP	GO:0030900	Forebrain Development	17/378	379/18722	0.00190682	0.0454658	0.0384501	DCLK1/DCLK2/AQP1/ROBO2/SEMA5A/TNR/RFX4/PRKG1/BMPR1A/NRG3/APP/DNAJB1/ID2/SEMA3A/GNG12/NDEL1/FLNA	17	2
BP	GO:0048640	Negative Regulation Of Developmental Growth	8/378	112/18722	0.00196814	0.0457537	0.0386935	SEMA5A/TNR/SEMA6A/RGMA/MAP2/SEMA3A/SEMA3B/SEMA6D	8	2
BP	GO:0035418	Protein Localization To Synapse	6/378	65/18722	0.00197202	0.0457537	0.0386935	GPC6/HSPB1/GRIP1/BAIAP2/MAPT/GPC4	6	2
BP	GO:0038034	Signal Transduction In Absence Of Ligand	6/378	65/18722	0.00197202	0.0457537	0.0386935	HSPA1A/HSPA1B/SRPX/KITLG/WWOX/BAG3	6	2
BP	GO:0097192	Extrinsic Apoptotic Signaling Pathway In Absence Of Ligand	6/378	65/18722	0.00197202	0.0457537	0.0386935	HSPA1A/HSPA1B/SRPX/KITLG/WWOX/BAG3	6	2
BP	GO:0032273	Positive Regulation Of Protein Polymerization	9/378	138/18722	0.00197691	0.0457537	0.0386935	HSP90AA1/HSPA1A/MAP1B/BAIAP2/HSPA1B/MAPT/NAV3/PRKCE/CDC42EP4	9	2
BP	GO:0035235	Ionotropic Glutamate Receptor Signaling Pathway	4/378	27/18722	0.0019873	0.0457537	0.0386935	GRIA1/GRIK4/GRIA3/APP	4	2
BP	GO:0010876	Lipid Localization	19/378	448/18722	0.0020077	0.0457537	0.0386935	ATP9A/SLCO3A1/LRAT/ABCC4/LDLR/EGF/ABCA1/C3/DBI/FABP5/DISP3/ABCC1/ANO6/PITPNM2/OSBPL11/HILPDA/UGCG/PLSCR1/IRS2	19	2
BP	GO:0090042	Tubulin Deacetylation	3/378	13/18722	0.00200884	0.0457537	0.0386935	FRY/MAPT/FLNA	3	2
BP	GO:1900452	Regulation Of Long-Term Synaptic Depression	3/378	13/18722	0.00200884	0.0457537	0.0386935	ADCY8/SORCS3/MAPT	3	2
BP	GO:0010232	Vascular Transport	7/378	88/18722	0.0020218	0.0458208	0.0387503	SLC38A1/SLCO3A1/ABCC4/SLC7A5/FABP5/SLC7A2/ABCC1	7	2
BP	GO:0051924	Regulation Of Calcium Ion Transport	13/378	255/18722	0.00212693	0.0479659	0.0405644	APLNR/RGS9/GEM/AKAP6/CASK/AHNAK/PLPP4/EGF/PRKCE/MYLK/CAMK2D/PRKD1/CACNA1C	13	2
BP	GO:0015748	Organophosphate Ester Transport	9/378	140/18722	0.0021813	0.0488275	0.041293	ATP9A/ABCC4/LDLR/ABCA1/DBI/ABCC1/ANO6/PITPNM2/PLSCR1	9	2
BP	GO:0042692	Muscle Cell Differentiation	17/378	384/18722	0.00218647	0.0488275	0.041293	TTN/IGFBP5/APLNR/AKAP6/DNER/ACTN2/BMPR1A/NEBL/SMYD3/PLEC/SMAD1/ADRA1A/ID2/PPP3CA/TANC1/ACTN1/RYR1	17	2
BP	GO:0071241	Cellular Response To Inorganic Substance	12/378	226/18722	0.00222856	0.0495259	0.0418836	FOS/ADCY8/JUN/AQP1/CLIC4/ITPKB/JUNB/APP/CAMK2D/RYR1/CPNE8/MT2A	12	2
BP	GO:0007272	Ensheathment Of Neurons	37/842	136/18722	2.73341e-19	8.17018e-16	7.16442e-16	PLP1/MBP/BCAS1/CNTN2/UGT8/CLDN11/ABCA2/FA2H/MYRF/DLG1/MAG/PLLP/NFASC/JAM3/SH3TC2/NDRG1/NKX6-2/MAL/TPPP/ASPA/CD9/QKI/TMEM98/SOX10/ACER3/KLK6/SIRT2/FAM126A/ARHGEF10/OLIG2/EPB41L3/DICER1/MTMR2/SERINC5/ZNF24/PMP22/S100B	37	3
BP	GO:0008366	Axon Ensheathment	37/842	136/18722	2.73341e-19	8.17018e-16	7.16442e-16	PLP1/MBP/BCAS1/CNTN2/UGT8/CLDN11/ABCA2/FA2H/MYRF/DLG1/MAG/PLLP/NFASC/JAM3/SH3TC2/NDRG1/NKX6-2/MAL/TPPP/ASPA/CD9/QKI/TMEM98/SOX10/ACER3/KLK6/SIRT2/FAM126A/ARHGEF10/OLIG2/EPB41L3/DICER1/MTMR2/SERINC5/ZNF24/PMP22/S100B	37	3
BP	GO:0042552	Myelination	36/842	134/18722	1.3177e-18	2.62574e-15	2.30251e-15	PLP1/MBP/BCAS1/CNTN2/UGT8/ABCA2/FA2H/MYRF/DLG1/MAG/PLLP/NFASC/JAM3/SH3TC2/NDRG1/NKX6-2/MAL/TPPP/ASPA/CD9/QKI/TMEM98/SOX10/ACER3/KLK6/SIRT2/FAM126A/ARHGEF10/OLIG2/EPB41L3/DICER1/MTMR2/SERINC5/ZNF24/PMP22/S100B	36	3
CC	GO:0044304	Main Axon	23/861	68/19549	5.88832e-15	4.16893e-12	3.1363e-12	MBP/ANK3/CNTN2/CNTNAP2/MYO1D/SPOCK1/DLG1/MAG/BIN1/LRRC7/NFASC/APP/ERMN/DLG2/KIF13B/TUBB4A/KCNAB1/IQCJ-SCHIP1/SIRT2/TIAM1/APBB1/EPB41L3/MAP1B	23	3
CC	GO:0098984	Neuron To Neuron Synapse	52/861	361/19549	4.26012e-14	1.50808e-11	1.13454e-11	PTPRD/NLGN1/SH3GL3/BCAS1/DNAJC6/SPOCK1/DLG1/PKP4/LRRC7/SRCIN1/PDE4B/LRRTM3/DLG2/RTN4/DNM3/ANKS1B/CRYAB/DCC/GRID2/SYNDIG1/ARHGEF2/ABHD17B/GRM3/SLC4A8/CAMK2N1/DGKI/TIAM1/BACE1/MAGI2/ATP1A1/RPS27/DISC1/PRKCZ/NECTIN1/SLC8A1/CPEB1/STRN/GRIN2A/ADAM10/SRGAP2/MTMR2/MAP1B/RPS19/GRM5/SYT1/GRID1/RPS3/DTNB/HOMER1/GRM7/IGSF11/SYT11	52	3
CC	GO:0032279	Asymmetric Synapse	48/861	335/19549	5.05561e-13	1.19312e-10	8.97592e-11	NLGN1/SH3GL3/BCAS1/DNAJC6/SPOCK1/DLG1/PKP4/LRRC7/SRCIN1/PDE4B/LRRTM3/DLG2/RTN4/DNM3/ANKS1B/CRYAB/DCC/GRID2/SYNDIG1/ARHGEF2/ABHD17B/GRM3/SLC4A8/CAMK2N1/DGKI/TIAM1/MAGI2/ATP1A1/RPS27/DISC1/PRKCZ/SLC8A1/CPEB1/STRN/GRIN2A/ADAM10/SRGAP2/MTMR2/MAP1B/RPS19/GRM5/GRID1/RPS3/DTNB/HOMER1/GRM7/IGSF11/SYT11	48	3
CC	GO:0043209	Myelin Sheath	18/861	48/19549	6.85594e-13	1.2135e-10	9.12922e-11	PLP1/MBP/CNP/CNTN2/MYO1D/DLG1/MAG/PLLP/ERMN/JAM3/TUBA1A/TUBB4A/CALM2/SIRT2/PRKCZ/SERINC5/GNAO1/PMP22	18	3
CC	GO:0005911	Cell-Cell Junction	59/861	494/19549	3.15401e-12	4.46608e-10	3.35985e-10	CTNNA3/ANK3/KIRREL3/FRMD4B/CLDN11/CNTNAP2/FRMD5/DLG1/PKP4/PTPRK/SHROOM4/OPALIN/NFASC/APP/CDH19/JAM3/GAB1/ATP1B1/LDB3/AKAP6/NDRG1/IQGAP1/ARHGEF2/KCNJ2/MYO1E/CDH8/RDX/PCDH9/SIRT2/TJAP1/CXADR/FSCN1/SH3KBP1/TIAM1/CLIC4/KRIT1/AMOTL2/EPB41L3/MAGI2/ATP1A1/BAIAP2L2/PRKCZ/CDC42EP1/NECTIN1/TJP2/SLC8A1/STRN/TJP1/ADAM10/PDZD2/PKD2/CDC42BPA/PIK3R1/ACTB/CYTH1/STXBP6/PTPRJ/PMP22/IGSF11	59	3
CC	GO:0014069	Postsynaptic Density	46/861	330/19549	4.1784e-12	4.93051e-10	3.70925e-10	NLGN1/SH3GL3/BCAS1/DNAJC6/SPOCK1/DLG1/PKP4/LRRC7/SRCIN1/PDE4B/LRRTM3/DLG2/RTN4/DNM3/ANKS1B/CRYAB/DCC/GRID2/SYNDIG1/ARHGEF2/ABHD17B/GRM3/CAMK2N1/DGKI/TIAM1/MAGI2/ATP1A1/RPS27/DISC1/PRKCZ/SLC8A1/CPEB1/STRN/GRIN2A/ADAM10/SRGAP2/MTMR2/MAP1B/RPS19/GRM5/GRID1/RPS3/DTNB/HOMER1/IGSF11/SYT11	46	3
BP	GO:0010975	Regulation Of Neuron Projection Development	57/842	445/18722	9.3239e-13	1.39346e-09	1.22192e-09	IL1RAPL1/SHTN1/PTPRD/NLGN1/CNTN2/LPAR1/SPOCK1/HECW2/MAG/SPP1/LRRC7/SRCIN1/DIP2B/KIF13B/PSEN1/RTN4/ROBO1/DNM3/ZNF365/SEMA6A/SEMA4D/CCDC88A/DCC/COBL/IQGAP1/GRID2/SCARB2/SLIT2/FEZ1/KLK6/DENND5A/SEMA3C/TIAM1/SERPINI1/APBB1/CSMD3/MYLIP/MAGI2/DISC1/RELN/RAP1A/MAP4K4/SEMA3B/ADAM10/FBXO7/TANC2/BRSK1/B2M/MAP1B/PPFIA2/WASHC5/CREB3L2/NEGR1/ACAP3/KIDINS220/CFL1/PMP22	57	3
CC	GO:0043197	Dendritic Spine	32/861	183/19549	2.13675e-11	2.16117e-09	1.62586e-09	DOCK10/NLGN1/APP/LAMA2/PDE4B/CTTNBP2/DNM3/ANKS1B/GRIA4/CRYAB/GRID2/SYNDIG1/ABHD17B/KCNJ2/GRM3/PTK2/DGKI/TIAM1/APBB1/SLC8A1/STRN/GRIN2A/ADAM10/SRGAP2/TANC2/MTMR2/MAP1B/PPFIA2/FUS/DIP2A/HOMER1/SYT11	32	3
CC	GO:0044309	Neuron Spine	32/861	184/19549	2.48004e-11	2.19484e-09	1.65118e-09	DOCK10/NLGN1/APP/LAMA2/PDE4B/CTTNBP2/DNM3/ANKS1B/GRIA4/CRYAB/GRID2/SYNDIG1/ABHD17B/KCNJ2/GRM3/PTK2/DGKI/TIAM1/APBB1/SLC8A1/STRN/GRIN2A/ADAM10/SRGAP2/TANC2/MTMR2/MAP1B/PPFIA2/FUS/DIP2A/HOMER1/SYT11	32	3
CC	GO:0099572	Postsynaptic Specialization	46/861	356/19549	5.89376e-11	4.63642e-09	3.488e-09	NLGN1/SH3GL3/BCAS1/DNAJC6/SPOCK1/DLG1/PKP4/LRRC7/SRCIN1/PDE4B/LRRTM3/DLG2/RTN4/DNM3/ANKS1B/CRYAB/DCC/GRID2/SYNDIG1/ARHGEF2/ABHD17B/GRM3/CAMK2N1/DGKI/TIAM1/MAGI2/ATP1A1/RPS27/DISC1/PRKCZ/SLC8A1/CPEB1/STRN/GRIN2A/ADAM10/SRGAP2/MTMR2/MAP1B/RPS19/GRM5/GRID1/RPS3/DTNB/HOMER1/IGSF11/SYT11	46	3
CC	GO:0005938	Cell Cortex	41/861	308/19549	2.63458e-10	1.86529e-08	1.40326e-08	MOBP/FRYL/MYO1D/ANLN/SHROOM4/GNAI1/ERMN/CTTNBP2/PHLDB1/PSEN1/CLASP2/COBL/EXOC6B/DLC1/RHOBTB1/RDX/RTKN/PTK2/MYO9B/CALD1/MICAL3/FSCN1/PRKCB/SNCA/CORO1C/PRKCZ/RHOG/ITCH/ACTN4/GSN/PKD2/RIMS2/ARHGEF7/ACTB/STXBP6/EEF1A1/PLA2G4C/GRM7/SNX9/WDPCP/DMD	41	3
CC	GO:0030427	Site Of Polarized Growth	30/861	183/19549	4.63463e-10	2.98302e-08	2.24414e-08	SHTN1/FRYL/UNC5C/APBB2/APP/PSEN1/STMN4/COBL/IQGAP1/KIF5C/MYO5A/FEZ1/PCDH9/SIRT2/CXADR/FSCN1/TIAM1/APBB1/TIMP2/SNCA/DISC1/NECTIN1/DICER1/MAPK8IP1/RASGRF1/MAP1B/AUTS2/ACAP3/COPA/HSP90AB1	30	3
BP	GO:0010001	Glial Cell Differentiation	36/842	225/18722	3.09e-11	3.69441e-08	3.23962e-08	PLP1/CNP/CNTN2/ABCA2/FA2H/MYRF/MAG/BIN1/OPALIN/APP/LAMA2/SH3TC2/NDRG1/ERBB3/NKX6-2/PSEN1/TPPP/CDK6/ASPA/ZNF365/CD9/OLIG1/BOK/TMEM98/SOX10/SOX8/SIRT2/DAAM2/ARHGEF10/DUSP10/OLIG2/RELN/HDAC11/DICER1/PTPN11/S100B	36	3
CC	GO:0097060	Synaptic Membrane	46/861	384/19549	7.44149e-10	4.39048e-08	3.30298e-08	IL1RAPL1/ANK3/PTPRD/NLGN1/CNTNAP4/CNTN2/DLG1/HIP1/LRRTM3/DLG2/PSEN1/DNM3/GRIA4/CRYAB/DCC/PICALM/GRID2/SYNDIG1/ABHD17B/GRM3/CDH8/SLC4A8/DGKI/TIAM1/CHRM5/APBB1/ABHD6/KCNK1/NECTIN1/SHC4/SLC8A1/STRN/GRIN2A/ADAM10/SRGAP2/MTMR2/RIMS2/NDUFS7/GRM5/SYT1/GRID1/GRIK2/KCTD8/GRM7/SYT11/DMD	46	3
CC	GO:0030426	Growth Cone	29/861	177/19549	9.15109e-10	4.98382e-08	3.74935e-08	SHTN1/UNC5C/APBB2/APP/PSEN1/STMN4/COBL/IQGAP1/KIF5C/MYO5A/FEZ1/PCDH9/SIRT2/CXADR/FSCN1/TIAM1/APBB1/TIMP2/SNCA/DISC1/NECTIN1/DICER1/MAPK8IP1/RASGRF1/MAP1B/AUTS2/ACAP3/COPA/HSP90AB1	29	3
BP	GO:0042063	Gliogenesis	42/842	301/18722	6.60321e-11	6.57899e-08	5.76912e-08	PLP1/CNP/CNTN2/ABCA2/FA2H/MYRF/MAG/BIN1/OPALIN/LRP2/APP/LAMA2/SH3TC2/NDRG1/ERBB3/NKX6-2/PSEN1/RTN4/TPPP/CDK6/ASPA/SUN2/ZNF365/CD9/OLIG1/BOK/TMEM98/SOX10/SOX8/SIRT2/TIAM1/DAAM2/ARHGEF10/DUSP10/OLIG2/DISC1/RELN/HDAC11/DICER1/PTPN11/SRGAP2/S100B	42	3
BP	GO:0048709	Oligodendrocyte Differentiation	22/842	95/18722	1.61002e-10	1.37496e-07	1.2057e-07	PLP1/CNP/CNTN2/ABCA2/FA2H/MYRF/MAG/OPALIN/NKX6-2/TPPP/ASPA/ZNF365/CD9/OLIG1/BOK/TMEM98/SOX10/SOX8/DAAM2/DUSP10/OLIG2/HDAC11	22	3
BP	GO:0061564	Axon Development	54/842	467/18722	1.93645e-10	1.44701e-07	1.26889e-07	PLP1/ANK3/SHTN1/NRXN3/CNP/CNTN2/UNC5C/MAG/SPP1/DSCAML1/DIP2B/NFASC/APOD/APP/LAMA2/JAM3/KIF13B/PSEN1/RTN4/ROBO1/NCAM2/DPYSL5/SEMA6A/SEMA4D/DCC/ALCAM/COBL/PICALM/STMN1/SLIT2/KIF5C/FEZ1/PTK2/SEMA3C/TIAM1/ATL1/NCAM1/APBB1/PRKCQ/DISC1/UNC5B/RELN/NECTIN1/RHOG/TTL/PTPN11/SEMA3B/BRSK1/MAP1B/AUTS2/ACTB/GRM7/HSP90AB1/S100B	54	3
CC	GO:0022626	Cytosolic Ribosome	21/861	102/19549	2.87592e-09	1.4544e-07	1.09415e-07	APOD/RPL13/RPL13A/RPL21/RPS27/RPSA/RPL3/RPL28/RPS15/RPS27A/RPS19/RPS2/RPL18/RPS9/RPL15/RPLP1/RPS28/RPS3/RPL19/RPL41/RPL10	21	3
CC	GO:0031252	Cell Leading Edge	47/861	422/19549	5.27369e-09	2.48918e-07	1.87262e-07	CTNNA3/FRMD4B/SHTN1/CNTNAP2/UNC5C/MYO1D/APBB2/PTPRK/SRCIN1/APP/CLASP2/CDK6/CCDC88A/COBL/IQGAP1/PLEKHA1/ARHGEF2/DLC1/MYO5A/RDX/WIPF1/MTSS1/SPATA13/SNX1/FSCN1/TIAM1/APBB1/CORO1C/EPB41L3/RAB3IP/AIF1L/PRKCZ/SRGAP2/PLCG2/KLHL2/SNTG1/PKD2/CDC42BPA/INSR/ARHGEF7/ACTB/RPS3/PTPRJ/EEF1A1/CFL1/SNX9/S100B	47	3
CC	GO:0150034	Distal Axon	37/861	294/19549	9.24478e-09	4.09081e-07	3.07754e-07	SHTN1/UNC5C/APBB2/APP/ITGA2/PSEN1/STMN4/COBL/IQGAP1/KIF5C/MYO5A/CDH8/SLC4A8/FEZ1/PCDH9/SIRT2/CXADR/FSCN1/TIAM1/APBB1/TIMP2/PRKCB/SNCA/DISC1/NECTIN1/DICER1/SLC8A1/MAPK8IP1/RASGRF1/BRSK1/MAP1B/AUTS2/ACAP3/ACTB/COPA/HSP90AB1/SYT11	37	3
BP	GO:0007015	Actin Filament Organization	51/842	441/18722	6.23512e-10	4.14151e-07	3.63169e-07	CTNNA3/ELMO1/SHTN1/TF/TMEFF2/LPAR1/MYO1D/DLG1/BIN1/SHROOM4/ERMN/HIP1/CLASP2/MARCKSL1/CCDC88A/GAS7/COBL/RGCC/SSH2/LIMCH1/STMN1/FCHSD2/ARHGEF2/PROX1/SLIT2/DLC1/MYO1E/MYO5A/RHOBTB1/RDX/RICTOR/WIPF1/MTSS1/CALD1/MICAL3/FSCN1/SH3KBP1/CFL2/ARHGEF10/CORO1C/AIF1L/BAIAP2L2/CDC42EP1/RHOG/GSN/TJP1/WASHC5/PIK3R1/CFL1/SNX9/TMSB4X	51	3
BP	GO:0007409	Axonogenesis	49/842	418/18722	8.59184e-10	5.1362e-07	4.50393e-07	ANK3/SHTN1/NRXN3/CNP/CNTN2/UNC5C/MAG/SPP1/DSCAML1/DIP2B/NFASC/APP/LAMA2/KIF13B/PSEN1/RTN4/ROBO1/DPYSL5/SEMA6A/SEMA4D/DCC/ALCAM/COBL/PICALM/STMN1/SLIT2/KIF5C/FEZ1/PTK2/SEMA3C/TIAM1/ATL1/NCAM1/APBB1/PRKCQ/DISC1/UNC5B/RELN/NECTIN1/RHOG/TTL/PTPN11/SEMA3B/BRSK1/MAP1B/AUTS2/ACTB/HSP90AB1/S100B	49	3
CC	GO:0005874	Microtubule	46/861	429/19549	2.48688e-08	1.03571e-06	7.79172e-07	TTLL7/SHTN1/SLAIN1/DLG1/MAP7/TUBA1A/NDRG1/KIF13B/KIF6/DNM3/CLASP2/TPPP/NCKAP5/TUBB4A/IQGAP1/DYNC1I1/STMN1/ARHGEF2/TTLL11/NDE1/CALM2/KIF5C/FEZ1/DYNC1I2/SIRT2/HID1/TIAM1/EML2/KIF19/MID1IP1/TBCB/PSRC1/DISC1/TTL/SLC8A1/MTUS1/CLIP2/CYLD/MAP1B/KIF13A/DYNC1LI2/REEP3/TUBA1B/APPBP2/CEP170/HNRNPU	46	3
CC	GO:0030055	Cell-Substrate Junction	45/861	425/19549	5.14008e-08	2.02176e-06	1.52098e-06	SHROOM4/NFASC/ITGA2/CLASP2/CD9/ALCAM/IQGAP1/RHOU/SCARB2/ARHGEF2/ARHGAP22/PPFIBP1/DLC1/YWHAQ/RDX/PTK2/SH3KBP1/RPL13A/CDH13/CORO1C/MCAM/AIF1L/STX16/CDC42EP1/RHOG/ACTN4/RPL3/MAP4K4/GSN/ADAM10/RPS15/B2M/ERBIN/RPS19/RPS2/RPL18/RPS9/YWHAB/RPLP1/ARHGEF7/ACTB/RPS3/RPL19/CFL1/DMD	45	3
CC	GO:0044291	Cell-Cell Contact Zone	16/861	72/19549	7.08874e-08	2.64149e-06	1.9872e-06	CTNNA3/ANK3/DLG1/PKP4/OPALIN/JAM3/ATP1B1/AKAP6/KCNJ2/PCDH9/TIAM1/ATP1A1/BAIAP2L2/NECTIN1/TJP2/SLC8A1	16	3
CC	GO:0001726	Ruffle	26/861	178/19549	7.62059e-08	2.69769e-06	2.02948e-06	FRMD4B/CLASP2/CDK6/COBL/IQGAP1/PLEKHA1/ARHGEF2/DLC1/MYO5A/WIPF1/MTSS1/SPATA13/FSCN1/TIAM1/CORO1C/AIF1L/PLCG2/KLHL2/SNTG1/ARHGEF7/RPS3/PTPRJ/EEF1A1/CFL1/SNX9/S100B	26	3
CC	GO:0005925	Focal Adhesion	43/861	418/19549	2.28688e-07	7.71005e-06	5.8003e-06	SHROOM4/NFASC/ITGA2/CLASP2/CD9/ALCAM/IQGAP1/RHOU/SCARB2/ARHGEF2/ARHGAP22/PPFIBP1/DLC1/YWHAQ/RDX/PTK2/SH3KBP1/RPL13A/CDH13/CORO1C/MCAM/AIF1L/STX16/CDC42EP1/RHOG/ACTN4/RPL3/MAP4K4/GSN/ADAM10/RPS15/B2M/RPS19/RPS2/RPL18/RPS9/YWHAB/RPLP1/ARHGEF7/ACTB/RPS3/RPL19/CFL1	43	3
BP	GO:0014003	Oligodendrocyte Development	13/842	42/18722	2.13264e-08	1.15899e-05	1.01632e-05	PLP1/CNTN2/ABCA2/FA2H/MYRF/MAG/NKX6-2/TPPP/ASPA/CD9/OLIG1/SOX10/HDAC11	13	3
BP	GO:0034329	Cell Junction Assembly	46/842	420/18722	2.38851e-08	1.18988e-05	1.0434e-05	IL1RAPL1/KIRREL3/PTPRD/NLGN1/UGT8/CLDN11/CNTNAP2/DLG1/PKP4/PTPRK/APOD/APP/CDH19/JAM3/LRRTM3/ITGA2/DNM3/CLASP2/SEMA4D/CD9/IQGAP1/GRID2/LIMCH1/SYNDIG1/GREM1/DLC1/CDH8/PTK2/FSCN1/SNCA/CORO1C/EPB41L3/NECTIN1/THBS2/RAP1A/MAP4K4/STRN/PTPN11/TJP1/VMP1/MAP1B/ARHGEF7/ACTB/PTPRJ/WDPCP/GPM6B	46	3
CC	GO:0055037	Recycling Endosome	26/861	195/19549	4.7758e-07	1.53694e-05	1.15625e-05	TF/CD22/APP/TUBA1A/SH3TC2/NDRG1/BOK/DYNC1I1/SLC31A2/FCHSD2/ABHD17B/RFFL/MYO5A/ABCG1/TBC1D12/ATP11A/CFTR/AMOTL2/BACE1/KCNK1/RABGEF1/LDLRAP1/RAB11FIP4/B2M/SLC11A2/SYT11	26	3
CC	GO:0045211	Postsynaptic Membrane	32/861	277/19549	6.55943e-07	1.98803e-05	1.4956e-05	IL1RAPL1/ANK3/NLGN1/CNTN2/DLG1/HIP1/LRRTM3/DLG2/DNM3/GRIA4/DCC/PICALM/GRID2/SYNDIG1/ABHD17B/GRM3/TIAM1/CHRM5/APBB1/ABHD6/SHC4/SLC8A1/STRN/GRIN2A/ADAM10/SRGAP2/GRM5/GRID1/GRIK2/KCTD8/GRM7/DMD	32	3
CC	GO:0042383	Sarcolemma	21/861	138/19549	6.73908e-07	1.98803e-05	1.4956e-05	ANK3/DLG1/BIN1/LAMA2/ATP1B1/AKAP6/PSEN1/DYSF/RYR2/CACNA2D1/KCNJ2/RDX/CAPN3/SLC38A2/CORO1C/ATP1A1/SLC8A1/SGCZ/LAMP1/ASB3/DMD	21	3
MF	GO:0003779	Actin Binding	48/836	440/18367	1.92814e-08	2.05145e-05	1.81044e-05	CTNNA3/MOBP/SHTN1/CLMN/PXK/MYO1D/ANLN/BIN1/SHROOM4/ERMN/HIP1/LDB3/MARCKSL1/KLHL4/CCDC88A/GAS7/COBL/IQGAP1/SSH2/LIMCH1/MYO1E/MYO5A/RDX/INF2/WIPF1/PTK2/MTSS1/MYO9B/CALD1/MICAL3/FSCN1/KLHL3/DAAM2/CFL2/SNCA/CORO1C/EPB41L3/AIF1L/ACTN4/GSN/FMNL2/KLHL2/MAP1B/SNTG1/CFL1/HNRNPU/TMSB4X/DMD	48	3
MF	GO:0015631	Tubulin Binding	42/836	375/18367	7.19029e-08	2.05145e-05	1.81044e-05	TTLL7/C10orf90/UNC5C/DIP2B/PDE4B/AGTPBP1/NDRG1/KIF13B/KIF6/DNM3/CLASP2/TPPP/SUN2/DPYSL5/CCDC88A/CRYAB/STMN4/DYNC1I1/STMN1/ARHGEF2/TTLL11/NDE1/KIF5C/FEZ1/TIAM1/EML2/KIF19/STARD9/PSRC1/KRIT1/SNCA/ARL8A/MAP4K4/MTUS1/BRSK1/CLIP2/MAP1B/KIF13A/REEP3/ARHGEF7/RPS3/SYT11	42	3
MF	GO:0030695	Gtpase Regulator Activity	50/836	488/18367	7.3266e-08	2.05145e-05	1.81044e-05	ELMO1/DOCK10/RAPGEF5/DOCK5/AGAP1/DOCK9/ARFGEF3/RASGRF2/ARHGAP21/CCDC88A/RASGRP3/IQGAP1/ARAP2/RHOU/FNIP1/ARHGEF2/SLIT2/ARHGAP23/ARHGAP22/DLC1/FAM13B/PLEKHG3/TBC1D12/RTKN/MYO9B/RAPGEF6/DENND5A/SPATA13/TIAM1/ARHGEF10/KRIT1/EVI5L/RAB3IP/RASAL1/ARHGEF37/SH3BP4/SH3BP5/RABGEF1/RAP1A/ARHGAP1/RASGRF1/SRGAP2/CPEB2/ACAP3/ARHGEF7/CYTH1/RAP1GDS1/MCF2L2/FARP2/DOCK3	50	3
MF	GO:0060589	Nucleoside-Triphosphatase Regulator Activity	50/836	488/18367	7.3266e-08	2.05145e-05	1.81044e-05	ELMO1/DOCK10/RAPGEF5/DOCK5/AGAP1/DOCK9/ARFGEF3/RASGRF2/ARHGAP21/CCDC88A/RASGRP3/IQGAP1/ARAP2/RHOU/FNIP1/ARHGEF2/SLIT2/ARHGAP23/ARHGAP22/DLC1/FAM13B/PLEKHG3/TBC1D12/RTKN/MYO9B/RAPGEF6/DENND5A/SPATA13/TIAM1/ARHGEF10/KRIT1/EVI5L/RAB3IP/RASAL1/ARHGEF37/SH3BP4/SH3BP5/RABGEF1/RAP1A/ARHGAP1/RASGRF1/SRGAP2/CPEB2/ACAP3/ARHGEF7/CYTH1/RAP1GDS1/MCF2L2/FARP2/DOCK3	50	3
BP	GO:0021782	Glial Cell Development	21/842	116/18722	4.50922e-08	2.07355e-05	1.81829e-05	PLP1/CNTN2/ABCA2/FA2H/MYRF/MAG/APP/SH3TC2/NDRG1/NKX6-2/PSEN1/TPPP/CDK6/ASPA/CD9/OLIG1/SOX10/SIRT2/ARHGEF10/HDAC11/DICER1	21	3
BP	GO:0034764	Positive Regulation Of Transmembrane Transport	30/842	219/18722	5.4099e-08	2.31003e-05	2.02566e-05	PLP1/ANK3/ADIPOR2/ATP1B1/AKAP6/P2RX7/PSEN1/CA2/RYR2/CACNA2D1/KCNJ2/CALM2/STK39/HSPA2/CAPN3/CFTR/SNCA/ACSL1/RELN/RAP1A/ACTN4/PTPN11/WNK1/PLCG2/VMP1/PKD2/INSR/PIK3R1/TMSB4X/DMD	30	3
CC	GO:0044224	Juxtaparanode Region Of Axon	6/861	10/19549	1.29397e-06	3.66452e-05	2.75683e-05	CNTN2/CNTNAP2/DLG2/KCNAB1/SIRT2/EPB41L3	6	3
CC	GO:0008021	Synaptic Vesicle	26/861	206/19549	1.38396e-06	3.76864e-05	2.83516e-05	KIRREL3/BIN1/APP/PDE4B/CTTNBP2/PSEN1/PICALM/SYNDIG1/RAB40B/SLC4A8/LGI3/DGKI/VAMP2/SNCA/BACE1/ROGDI/DISC1/SYNGR2/GRIN2A/ADAM10/BRSK1/MTMR2/BCL2L1/SYT1/LAMP1/SYT11	26	3
BP	GO:0050808	Synapse Organization	45/842	426/18722	9.89464e-08	3.94335e-05	3.45792e-05	IL1RAPL1/ANK3/KIRREL3/DOCK10/PTPRD/NLGN1/CNTN2/APBB2/DLG1/SRCIN1/NFASC/APP/TUBA1A/CTTNBP2/LRRTM3/NDRG1/PSEN1/DNM3/ZNF365/SEMA4D/GRID2/SYNDIG1/ABHD17B/ARHGAP22/PPFIBP1/CDH8/TIAM1/SNCA/PPFIBP2/DISC1/RELN/NECTIN1/THBS2/ADAM10/COL4A5/TANC2/MTMR2/MAP1B/PPFIA2/INSR/GRM5/ACTB/DIP2A/CFL1/HOMER1	45	3
CC	GO:0030315	T-Tubule	12/861	51/19549	1.60256e-06	4.20227e-05	3.16139e-05	ANK3/BIN1/ATP1B1/AKAP6/DYSF/CACNA2D1/KCNJ2/RDX/CAPN3/ATP1A1/SLC8A1/ASB3	12	3
BP	GO:0051960	Regulation Of Nervous System Development	46/842	443/18722	1.18503e-07	4.32255e-05	3.79044e-05	IL1RAPL1/SHTN1/PTPRD/NLGN1/MAN2A1/MYRF/DLG1/MAG/BIN1/SPP1/LRP2/DIP2B/LRRTM3/NKX6-2/PSEN1/RTN4/ROBO1/TPPP/ASPA/ZNF365/SEMA6A/SEMA4D/DCC/GRID2/SYNDIG1/TMEM98/SOX10/SLIT2/SOX8/SIRT2/SEMA3C/TIAM1/DAAM2/DUSP10/OLIG2/DISC1/RELN/NPHP3/THBS2/DICER1/SEMA3B/MTMR2/B2M/MAP1B/CHD7/S100B	46	3
BP	GO:0022010	Central Nervous System Myelination	9/842	21/18722	1.30154e-07	4.32255e-05	3.79044e-05	PLP1/CNTN2/ABCA2/FA2H/MYRF/MAG/NKX6-2/ASPA/SOX10	9	3
BP	GO:0032291	Axon Ensheathment In Central Nervous System	9/842	21/18722	1.30154e-07	4.32255e-05	3.79044e-05	PLP1/CNTN2/ABCA2/FA2H/MYRF/MAG/NKX6-2/ASPA/SOX10	9	3
BP	GO:0106027	Neuron Projection Organization	18/842	93/18722	1.43035e-07	4.50033e-05	3.94634e-05	DOCK10/NLGN1/SRCIN1/APP/PSEN1/DNM3/ZNF365/ABHD17B/TIAM1/RELN/ADAM10/TANC2/MTMR2/PPFIA2/INSR/DIP2A/CFL1/HOMER1	18	3
BP	GO:0016358	Dendrite Development	31/842	243/18722	1.68673e-07	5.04163e-05	4.421e-05	IL1RAPL1/DOCK10/PTPRD/NLGN1/HECW2/SRCIN1/APP/PSEN1/DNM3/ZNF365/SEMA4D/DCC/COBL/IQGAP1/PICALM/BTBD3/C21orf91/TIAM1/CSMD3/DISC1/RELN/STRN/ADAM10/SRGAP2/TANC2/MAP1B/PPFIA2/SLC11A2/DIP2A/KIDINS220/CFL1	31	3
CC	GO:0070382	Exocytic Vesicle	27/861	224/19549	2.147e-06	5.42883e-05	4.08414e-05	KIRREL3/BIN1/APP/PDE4B/CTTNBP2/PSEN1/PICALM/SYNDIG1/RAB40B/SLC4A8/LGI3/DGKI/VAMP2/SNCA/BACE1/RAB3IP/ROGDI/DISC1/SYNGR2/GRIN2A/ADAM10/BRSK1/MTMR2/BCL2L1/SYT1/LAMP1/SYT11	27	3
BP	GO:0042982	Amyloid Precursor Protein Metabolic Process	18/842	95/18722	2.0055e-07	5.70899e-05	5.00621e-05	ABCA2/DLG1/BIN1/NECAB1/LRRTM3/PSEN1/RTN4/PICALM/ABCG1/KLK6/BACE1/RTN1/TMCC2/LDLRAP1/ADAM19/ADAM10/DHCR24/RTN3	18	3
BP	GO:1902903	Regulation Of Supramolecular Fiber Organization	41/842	382/18722	2.39718e-07	6.51379e-05	5.71194e-05	TMEFF2/SLAIN1/LPAR1/DLG1/BIN1/APP/PSEN1/CLASP2/CCDC88A/CRYAB/TUBB4A/RGCC/SSH2/LIMCH1/STMN1/FCHSD2/ARHGEF2/PROX1/SLIT2/DLC1/RDX/RICTOR/MTSS1/EML2/MID1IP1/CFL2/ARHGEF10/PSRC1/SNCA/BAIAP2L2/CDC42EP1/CHADL/GSN/TJP1/MAP1B/WASHC5/ARHGEF7/PIK3R1/RPS3/SNX9/TMSB4X	41	3
MF	GO:0005085	Guanyl-Nucleotide Exchange Factor Activity	29/836	223/18367	3.55641e-07	7.96635e-05	7.03045e-05	ELMO1/DOCK10/RAPGEF5/DOCK5/DOCK9/ARFGEF3/RASGRF2/CCDC88A/RASGRP3/RHOU/FNIP1/ARHGEF2/PLEKHG3/RAPGEF6/DENND5A/SPATA13/TIAM1/ARHGEF10/RAB3IP/ARHGEF37/SH3BP5/RABGEF1/RAP1A/RASGRF1/ARHGEF7/CYTH1/MCF2L2/FARP2/DOCK3	29	3
MF	GO:0005543	Phospholipid Binding	46/836	466/18367	7.09548e-07	0.000121347	0.000107091	PXK/LPAR1/BIN1/PLD1/AGAP1/AMER2/HIP1/CCDC88A/DYSF/IQGAP1/PICALM/ARAP2/SCARB2/FCHSD2/KCNJ2/GAB2/GLTP/ZFYVE16/SNX30/MYO1E/PIK3C2B/ABCG1/MTSS1/RAPGEF6/CPNE2/SNX1/VAMP2/KRIT1/SNCA/RASAL1/BAIAP2L2/PHLDA3/LDLRAP1/SH3PXD2A/GSN/OSBPL1A/MAP1B/EPN2/SESTD1/SYT1/STXBP6/PLA2G4C/PEBP1/SNX9/SMURF1/SYT11	46	3
MF	GO:0042578	Phosphoric Ester Hydrolase Activity	39/836	366/18367	7.58416e-07	0.000121347	0.000107091	PDE1C/PLCL1/PTPRD/ENPP2/CNP/SYNJ2/DNAJC6/PDE1A/DLG1/PLD1/PTPRK/PDE8A/PDE4B/PPM1H/PLPPR1/PHLPP1/PPM1B/SSH2/MTMR7/PTP4A2/NT5DC1/NAPEPLD/PLPP2/CHRM5/DUSP10/ENPP6/CPPED1/ATP1A1/PDE6B/PDE7A/PTPN11/PLCG2/MTMR2/PTPDC1/DUSP16/CDC14B/INPP1/PTPRJ/LHPP	39	3
CC	GO:0045178	Basal Part Of Cell	30/861	276/19549	5.09235e-06	0.000124324	9.35291e-05	ANK3/TF/CLDN11/ABCA8/MYO1D/DLG1/MAP7/SHROOM4/LRRC7/SLC12A2/ATP1B1/DLG2/ERBB3/PHLDB1/ITGA2/CLASP2/CA2/STK39/NAIP/CXADR/BEST1/ATP1A1/LDLRAP1/TJP1/ERBIN/STXBP3/SLC11A2/PKD2/DTNB/HSP90AB1	30	3
BP	GO:1901888	Regulation Of Cell Junction Assembly	27/842	204/18722	5.00999e-07	0.000130216	0.000114186	IL1RAPL1/PTPRD/NLGN1/CNTNAP2/APOD/APP/LRRTM3/CLASP2/SEMA4D/IQGAP1/GRID2/LIMCH1/SYNDIG1/GREM1/DLC1/PTK2/SNCA/CORO1C/NECTIN1/THBS2/RAP1A/MAP4K4/PTPN11/TJP1/PTPRJ/WDPCP/GPM6B	27	3
CC	GO:0005912	Adherens Junction	22/861	170/19549	5.859e-06	0.000138272	0.000104023	CTNNA3/FRMD4B/FRMD5/DLG1/PKP4/PTPRK/SHROOM4/CDH19/LDB3/NDRG1/MYO1E/CDH8/RDX/CXADR/CDC42EP1/NECTIN1/TJP2/TJP1/ADAM10/ACTB/CYTH1/STXBP6	22	3
BP	GO:0007163	Establishment Or Maintenance Of Cell Polarity	28/842	218/18722	5.75969e-07	0.000142936	0.00012534	FRMD4B/SHTN1/DLG1/MAP7/LRRC7/JAM3/DLG2/CLASP2/NDE1/RHOBTB1/RICTOR/FEZ1/PTK2/FSCN1/CLIC4/KRIT1/AMOTL2/NEK3/PRKCZ/RHOG/GSN/BRSK1/ERBIN/MAP1B/ACTB/CYTH1/WDPCP/HSP90AB1	28	3
BP	GO:0050804	Modulation Of Chemical Synaptic Transmission	44/842	439/18722	5.97757e-07	0.000142936	0.00012534	SLC24A2/PLCL1/PTPRD/NLGN1/CNTNAP4/CNTN2/PXK/KCNMB4/GNAI1/SLC12A2/APP/LAMA2/RASGRF2/PSEN1/DCC/GRID2/GRM3/SLC4A8/DGKI/VAMP2/PRKCB/SNCA/ABHD6/BACE1/DISC1/RELN/PRKCZ/RAP1A/GRIN2A/RASGRF1/BRSK1/MTMR2/MAP1B/PPFIA2/RIMS2/GRM5/SYT1/GRID1/GRIK2/HOMER1/GRM7/IGSF11/SYT11/S100B	44	3
BP	GO:0099177	Regulation Of Trans-Synaptic Signaling	44/842	440/18722	6.36233e-07	0.000146285	0.000128277	SLC24A2/PLCL1/PTPRD/NLGN1/CNTNAP4/CNTN2/PXK/KCNMB4/GNAI1/SLC12A2/APP/LAMA2/RASGRF2/PSEN1/DCC/GRID2/GRM3/SLC4A8/DGKI/VAMP2/PRKCB/SNCA/ABHD6/BACE1/DISC1/RELN/PRKCZ/RAP1A/GRIN2A/RASGRF1/BRSK1/MTMR2/MAP1B/PPFIA2/RIMS2/GRM5/SYT1/GRID1/GRIK2/HOMER1/GRM7/IGSF11/SYT11/S100B	44	3
BP	GO:0030705	Cytoskeleton-Dependent Intracellular Transport	26/842	195/18722	7.0334e-07	0.000155725	0.000136555	MYO1D/APP/TUBA1A/AGTPBP1/DLG2/SUN2/ARHGAP21/CCDC88A/DYNC1I1/NDE1/MYO1E/KIF5C/MYO5A/FEZ1/DYNC1I2/ARL8A/PRKCZ/ACTN4/TANC2/MAP1B/PPFIA2/KIF13A/UBB/LAMP1/TUBA1B/HNRNPU	26	3
BP	GO:0002181	Cytoplasmic Translation	22/842	148/18722	7.83753e-07	0.000167331	0.000146733	RPL13/RPL13A/RPL21/RPS27/RPSA/RPL3/CPEB1/RPL28/RPS15/RPS27A/RPS19/RPS2/RPL18/RPS9/CPEB2/RPL15/RPLP1/RPS28/RPS3/RPL19/RPL41/RPL10	22	3
CC	GO:0005770	Late Endosome	30/861	282/19549	7.82758e-06	0.000177826	0.000133779	TF/TMEM165/PLD1/LAMP2/ATP10B/DYSF/SLC31A2/SCARB2/MVB12B/MYO5A/RNF13/NPC1/TSPAN15/SLC38A9/ABHD6/BACE1/MAGI2/LITAF/ARL8A/RAP1A/UVRAG/NDFIP2/OSBPL1A/TMEM59/DYNC1LI2/SLC11A2/INSR/LAMP1/KIDINS220/OSBPL9	30	3
CC	GO:0030864	Cortical Actin Cytoskeleton	14/861	79/19549	8.03732e-06	0.000177826	0.000133779	MOBP/ANLN/SHROOM4/COBL/DLC1/RDX/RTKN/CALD1/PRKCB/ACTN4/GSN/EEF1A1/SNX9/DMD	14	3
BP	GO:0097061	Dendritic Spine Organization	16/842	84/18722	8.80257e-07	0.000181454	0.000159117	DOCK10/NLGN1/SRCIN1/DNM3/ZNF365/ABHD17B/TIAM1/RELN/ADAM10/TANC2/MTMR2/PPFIA2/INSR/DIP2A/CFL1/HOMER1	16	3
MF	GO:0005096	Gtpase Activator Activity	45/836	462/18367	1.35043e-06	0.00018906	0.000166849	ELMO1/DOCK10/RAPGEF5/DOCK5/AGAP1/DOCK9/ARFGEF3/RASGRF2/ARHGAP21/CCDC88A/RASGRP3/IQGAP1/ARAP2/RHOU/FNIP1/ARHGEF2/ARHGAP23/ARHGAP22/DLC1/FAM13B/PLEKHG3/TBC1D12/MYO9B/RAPGEF6/DENND5A/SPATA13/TIAM1/ARHGEF10/EVI5L/RAB3IP/RASAL1/ARHGEF37/SH3BP5/RABGEF1/RAP1A/ARHGAP1/RASGRF1/SRGAP2/ACAP3/ARHGEF7/CYTH1/RAP1GDS1/MCF2L2/FARP2/DOCK3	45	3
BP	GO:1990778	Protein Localization To Cell Periphery	36/842	333/18722	1.09099e-06	0.000217398	0.000190636	ANK3/ABCA2/DLG1/MAP7/NFASC/GNAI1/ATP1B1/KCNIP4/CLASP2/CCDC88A/PICALM/RAB40B/MYO5A/RDX/PACS2/RAPGEF6/GOLGA7/TSPAN15/FAM126A/VAMP2/IFT80/EPB41L3/PRKCZ/LDLRAP1/RHOG/RAP1A/GRIN2A/ADAM10/TSPAN5/TMEM59/KIF13A/BCL2L1/PIK3R1/ACTB/ASB3/SMURF1	36	3
BP	GO:0048041	Focal Adhesion Assembly	16/842	87/18722	1.4389e-06	0.000277475	0.000243318	PTPRK/APOD/ITGA2/CLASP2/IQGAP1/LIMCH1/GREM1/DLC1/PTK2/CORO1C/MAP4K4/PTPN11/ARHGEF7/PTPRJ/WDPCP/GPM6B	16	3
BP	GO:0031346	Positive Regulation Of Cell Projection Organization	37/842	353/18722	1.63536e-06	0.000305506	0.000267898	IL1RAPL1/SHTN1/PTPRD/ENPP2/NLGN1/ANLN/LRRC7/CCP110/P2RX7/ITGA2/ROBO1/DNM3/SEMA4D/CCDC88A/COBL/IQGAP1/SCARB2/SLIT2/FEZ1/FSCN1/TIAM1/SERPINI1/APBB1/CORO1C/MAGI2/DISC1/RELN/CDC42EP1/RAP1A/MAP1B/WASHC5/CREB3L2/NEGR1/AUTS2/ARHGEF7/PIK3R1/KIDINS220	37	3
BP	GO:0034767	Positive Regulation Of Ion Transmembrane Transport	23/842	167/18722	1.7327e-06	0.000313881	0.000275242	PLP1/ANK3/ATP1B1/AKAP6/P2RX7/PSEN1/RYR2/CACNA2D1/KCNJ2/CALM2/STK39/HSPA2/CAPN3/CFTR/SNCA/RELN/ACTN4/WNK1/PLCG2/VMP1/PKD2/TMSB4X/DMD	23	3
CC	GO:0033268	Node Of Ranvier	6/861	14/19549	1.58911e-05	0.000330909	0.000248944	ANK3/CNTN2/SPOCK1/DLG1/BIN1/NFASC	6	3
CC	GO:0043218	Compact Myelin	6/861	14/19549	1.58911e-05	0.000330909	0.000248944	MBP/MAG/PLLP/JAM3/SIRT2/PMP22	6	3
BP	GO:0099173	Postsynapse Organization	23/842	168/18722	1.92387e-06	0.00033369	0.000292612	IL1RAPL1/DOCK10/PTPRD/NLGN1/DLG1/SRCIN1/NDRG1/DNM3/ZNF365/GRID2/ABHD17B/ARHGAP22/TIAM1/RELN/ADAM10/TANC2/MTMR2/PPFIA2/INSR/ACTB/DIP2A/CFL1/HOMER1	23	3
BP	GO:0032288	Myelin Assembly	8/842	21/18722	1.95369e-06	0.00033369	0.000292612	UGT8/ABCA2/TPPP/CD9/EPB41L3/DICER1/MTMR2/PMP22	8	3
BP	GO:0007422	Peripheral Nervous System Development	15/842	80/18722	2.37003e-06	0.000393557	0.00034511	UGT8/FA2H/NFASC/LAMA2/HAPLN2/SH3TC2/NDRG1/ERBB3/SOX10/SOX8/SIRT2/SERPINI1/ARHGEF10/DICER1/PMP22	15	3
BP	GO:0150115	Cell-Substrate Junction Organization	17/842	101/18722	2.45622e-06	0.000396845	0.000347993	PTPRK/APOD/ITGA2/CLASP2/IQGAP1/LIMCH1/GREM1/DLC1/PTK2/CORO1C/MAP4K4/PTPN11/ARHGEF7/PIK3R1/PTPRJ/WDPCP/GPM6B	17	3
CC	GO:0030863	Cortical Cytoskeleton	16/861	108/19549	1.99106e-05	0.000402762	0.000303	MOBP/ANLN/SHROOM4/COBL/DLC1/RDX/RTKN/CALD1/PRKCB/ACTN4/GSN/RIMS2/ACTB/EEF1A1/SNX9/DMD	16	3
CC	GO:0043296	Apical Junction Complex	19/861	145/19549	2.0852e-05	0.000410089	0.000308512	ANK3/FRMD4B/CLDN11/DLG1/SHROOM4/JAM3/ARHGEF2/TJAP1/CXADR/AMOTL2/MAGI2/PRKCZ/NECTIN1/TJP2/STRN/TJP1/ACTB/CYTH1/PMP22	19	3
BP	GO:0150116	Regulation Of Cell-Substrate Junction Organization	14/842	71/18722	2.74402e-06	0.000431678	0.000378538	APOD/CLASP2/IQGAP1/LIMCH1/GREM1/DLC1/PTK2/CORO1C/MAP4K4/PTPN11/PIK3R1/PTPRJ/WDPCP/GPM6B	14	3
MF	GO:0045296	Cadherin Binding	35/836	332/18367	3.54533e-06	0.000441196	0.000389364	CTNNA3/ANK3/SHTN1/ANLN/DLG1/PKP4/DOCK9/CDH19/NDRG1/PSEN1/RTN4/IQGAP1/PICALM/PPFIBP1/CDH8/RDX/CALD1/SNX1/FSCN1/CDH13/CDC42EP1/TJP2/ARHGAP1/PTPN11/TJP1/FMNL2/SH3GLB2/RPS2/EPN2/RPL15/YWHAB/STXBP6/PTPRJ/SNX9/HSP90AB1	35	3
BP	GO:0050807	Regulation Of Synapse Organization	26/842	211/18722	3.1686e-06	0.000485689	0.0004259	IL1RAPL1/PTPRD/NLGN1/SRCIN1/APP/TUBA1A/CTTNBP2/LRRTM3/DNM3/SEMA4D/GRID2/SYNDIG1/ABHD17B/ARHGAP22/CDH8/TIAM1/SNCA/DISC1/RELN/NECTIN1/THBS2/ADAM10/TANC2/PPFIA2/CFL1/HOMER1	26	3
BP	GO:0010977	Negative Regulation Of Neuron Projection Development	20/842	137/18722	3.27841e-06	0.000489231	0.000429006	NLGN1/LPAR1/SPOCK1/MAG/SPP1/DIP2B/PSEN1/RTN4/DNM3/ZNF365/SEMA6A/SEMA4D/DCC/DENND5A/SEMA3C/MYLIP/MAP4K4/SEMA3B/B2M/PMP22	20	3
BP	GO:0031345	Negative Regulation Of Cell Projection Organization	24/842	186/18722	3.35538e-06	0.000489231	0.000429006	NLGN1/LPAR1/SPOCK1/MAG/SPP1/DIP2B/CCP110/PSEN1/RTN4/DNM3/ZNF365/SEMA6A/SEMA4D/DCC/SLIT2/DENND5A/SEMA3C/CEP97/MYLIP/EVI5L/MAP4K4/SEMA3B/B2M/PMP22	24	3
BP	GO:0007215	Glutamate Receptor Signaling Pathway	12/842	54/18722	3.79395e-06	0.000531972	0.000466486	PLP1/APP/GRIA4/GRID2/GRM3/TIAM1/GRIN2A/GRM5/GRID1/GRIK2/HOMER1/GRM7	12	3
BP	GO:0007265	Ras Protein Signal Transduction	35/842	337/18722	3.8265e-06	0.000531972	0.000466486	ELMO1/SHTN1/LPAR1/PLD1/ARFGEF3/RASGRF2/ROBO1/RASGRP3/RHOU/STMN1/ARHGEF2/DLC1/RDX/RTKN/MYO9B/RAPGEF6/TIAM1/CDH13/ARHGEF10/TIMP2/RASAL1/CDC42EP1/RHOG/RAP1A/ARHGAP1/MAP4K4/DHCR24/RASGRF1/ERBIN/AUTS2/CDC42SE2/CYTH1/RAB30/FARP2/CFL1	35	3
BP	GO:0022604	Regulation Of Cell Morphogenesis	33/842	309/18722	3.96126e-06	0.000538191	0.000471939	IL1RAPL1/PTPRD/ENPP2/CNTN2/DOCK5/LPAR1/DLG1/SH3D19/ERMN/SEMA4D/RHOU/DLC1/RHOBTB1/RDX/PTK2/SH3KBP1/TIAM1/CORO1C/EPB41L3/RASAL1/RELN/CDC42EP1/RHOG/ACTN4/FMNL2/RIMS2/ARHGEF7/SYT1/CDC42SE2/CFL1/SMURF1/WDPCP/S100B	33	3
BP	GO:1902414	Protein Localization To Cell Junction	16/842	94/18722	4.15387e-06	0.000551818	0.000483889	NLGN1/DLG1/JAM3/DLG2/ABHD17B/KIF5C/VAMP2/RELN/PRKCZ/NECTIN1/TJP2/RAP1A/TJP1/GRIN2A/ADAM10/ACTB	16	3
BP	GO:0032409	Regulation Of Transporter Activity	33/842	310/18722	4.2472e-06	0.000551952	0.000484006	ANK3/NLGN1/SGK1/SLC5A11/HECW2/DLG1/APP/PDE4B/ATP1B1/AKAP6/RASGRF2/KCNAB1/RYR2/CACNA2D1/CALM2/STK39/HSPA2/VAMP2/CFTR/SNCA/RELN/ACTN4/NDFIP2/RASGRF1/WNK1/PLCG2/VMP1/PKD2/GRM5/ACTB/HOMER1/TMSB4X/DMD	33	3
CC	GO:0005769	Early Endosome	36/861	394/19549	3.04556e-05	0.000582772	0.000438422	TF/SH3GL3/TMEM165/CNTNAP2/MYO1D/APBB2/CD22/APP/SORT1/PSEN1/DYSF/PICALM/BOK/SYNDIG1/PTP4A2/PPP1R21/MVB12B/ZFYVE16/MYO5A/NAPEPLD/SNX1/PLPP2/ATP11A/CFTR/BACE1/LITAF/RABGEF1/LDLRAP1/ITCH/RAP1A/UVRAG/MTMR2/B2M/WASHC5/SLC11A2/MON2	36	3
BP	GO:0007044	Cell-Substrate Junction Assembly	16/842	95/18722	4.78968e-06	0.000609206	0.000534213	PTPRK/APOD/ITGA2/CLASP2/IQGAP1/LIMCH1/GREM1/DLC1/PTK2/CORO1C/MAP4K4/PTPN11/ARHGEF7/PTPRJ/WDPCP/GPM6B	16	3
BP	GO:0072659	Protein Localization To Plasma Membrane	31/842	284/18722	4.93655e-06	0.000614806	0.000539123	ANK3/DLG1/MAP7/NFASC/ATP1B1/KCNIP4/CLASP2/CCDC88A/PICALM/RAB40B/MYO5A/RDX/PACS2/RAPGEF6/GOLGA7/TSPAN15/FAM126A/VAMP2/EPB41L3/PRKCZ/LDLRAP1/RHOG/RAP1A/TSPAN5/TMEM59/KIF13A/BCL2L1/PIK3R1/ACTB/ASB3/SMURF1	31	3
BP	GO:1904062	Regulation Of Cation Transmembrane Transport	36/842	357/18722	5.46987e-06	0.000667325	0.000585177	PLP1/ANK3/NLGN1/HECW2/DLG1/BIN1/APP/PDE4B/ATP1B1/AKAP6/RASGRF2/KCNIP4/KCNAB1/RYR2/CACNA2D1/SLC31A2/KCNJ2/CALM2/STK39/HSPA2/CAPN3/VAMP2/SNCA/RELN/ACTN4/SLC8A1/RASGRF1/WNK1/PLCG2/VMP1/SESTD1/PKD2/CHD7/HOMER1/TMSB4X/DMD	36	3
BP	GO:0031641	Regulation Of Myelination	11/842	47/18722	5.61839e-06	0.000671735	0.000589044	MYRF/DLG1/MAG/NKX6-2/TPPP/TMEM98/SOX10/SIRT2/DICER1/MTMR2/S100B	11	3
BP	GO:0050803	Regulation Of Synapse Structure Or Activity	26/842	218/18722	5.79459e-06	0.000679217	0.000595605	IL1RAPL1/PTPRD/NLGN1/SRCIN1/APP/TUBA1A/CTTNBP2/LRRTM3/DNM3/SEMA4D/GRID2/SYNDIG1/ABHD17B/ARHGAP22/CDH8/TIAM1/SNCA/DISC1/RELN/NECTIN1/THBS2/ADAM10/TANC2/PPFIA2/CFL1/HOMER1	26	3
BP	GO:0051893	Regulation Of Focal Adhesion Assembly	13/842	66/18722	6.28553e-06	0.00070896	0.000621687	APOD/CLASP2/IQGAP1/LIMCH1/GREM1/DLC1/PTK2/CORO1C/MAP4K4/PTPN11/PTPRJ/WDPCP/GPM6B	13	3
BP	GO:0090109	Regulation Of Cell-Substrate Junction Assembly	13/842	66/18722	6.28553e-06	0.00070896	0.000621687	APOD/CLASP2/IQGAP1/LIMCH1/GREM1/DLC1/PTK2/CORO1C/MAP4K4/PTPN11/PTPRJ/WDPCP/GPM6B	13	3
CC	GO:0022625	Cytosolic Large Ribosomal Subunit	11/861	58/19549	3.87212e-05	0.000721437	0.00054274	RPL13/RPL13A/RPL21/RPL3/RPL28/RPL18/RPL15/RPLP1/RPL19/RPL41/RPL10	11	3
BP	GO:0032411	Positive Regulation Of Transporter Activity	18/842	120/18722	6.81878e-06	0.00074076	0.000649572	ANK3/SGK1/ATP1B1/AKAP6/RYR2/CACNA2D1/CALM2/STK39/HSPA2/CFTR/RELN/ACTN4/WNK1/PLCG2/VMP1/PKD2/TMSB4X/DMD	18	3
BP	GO:0032414	Positive Regulation Of Ion Transmembrane Transporter Activity	17/842	109/18722	7.15755e-06	0.00074076	0.000649572	ANK3/ATP1B1/AKAP6/RYR2/CACNA2D1/CALM2/STK39/HSPA2/CFTR/RELN/ACTN4/WNK1/PLCG2/VMP1/PKD2/TMSB4X/DMD	17	3
BP	GO:0048588	Developmental Cell Growth	27/842	234/18722	7.18343e-06	0.00074076	0.000649572	SHTN1/MAG/SPP1/DIP2B/APP/AKAP6/RTN4/SEMA6A/SEMA4D/DCC/ALCAM/COBL/IQGAP1/SLIT2/SEMA3C/TIAM1/RASAL1/DISC1/PRKCZ/TTL/SEMA3B/MAP1B/AUTS2/RIMS2/SYT1/SMURF1/HSP90AB1	27	3
BP	GO:0060560	Developmental Growth Involved In Morphogenesis	27/842	234/18722	7.18343e-06	0.00074076	0.000649572	SHTN1/MAG/SPP1/DIP2B/APP/RTN4/SEMA6A/SEMA4D/DCC/ALCAM/COBL/IQGAP1/SLIT2/SEMA3C/TIAM1/MAGI2/RASAL1/DISC1/PRKCZ/TTL/SEMA3B/MAP1B/AUTS2/RIMS2/SYT1/SMURF1/HSP90AB1	27	3
BP	GO:0010959	Regulation Of Metal Ion Transport	39/842	406/18722	7.18703e-06	0.00074076	0.000649572	PLP1/ANK3/TF/NKAIN2/HECW2/DLG1/BIN1/PDE4B/ATP1B1/AKAP6/KCNIP4/P2RX7/KCNAB1/RYR2/CACNA2D1/SLC31A2/KCNJ2/CALM2/STK39/HSPA2/CNKSR3/CAPN3/VAMP2/BEST1/SNCA/PER1/ATP1A1/ACTN4/SLC8A1/WNK1/PLCG2/B2M/VMP1/SESTD1/PKD2/CHD7/GNAO1/HOMER1/DMD	39	3
MF	GO:0017124	Sh3 Domain Binding	19/836	130/18367	6.67751e-06	0.000747881	0.000660019	ELMO1/SYNJ2/DNAJC6/LRP2/LANCL1/CTTNBP2/QKI/FUT8/WIPF1/KHDRBS3/SH3KBP1/SH3BP5/OSTF1/ADAM19/ARHGAP1/KHDRBS2/UVRAG/ADAM10/DOCK3	19	3
CC	GO:0098858	Actin-Based Cell Projection	24/861	221/19549	4.43647e-05	0.00080539	0.000605899	SHTN1/NLGN1/CNP/UNC5C/MYO1D/SRCIN1/NFASC/APP/ERMN/JAM3/KIF13B/CA2/FCHSD2/MYO1E/MYO5A/RDX/SPATA13/CXADR/FSCN1/CLIC4/APBB1/TPRN/PCDH15/DMD	24	3
BP	GO:0060996	Dendritic Spine Development	16/842	99/18722	8.29477e-06	0.000840443	0.000736984	DOCK10/NLGN1/SRCIN1/PSEN1/DNM3/ZNF365/C21orf91/TIAM1/DISC1/RELN/ADAM10/SRGAP2/TANC2/PPFIA2/DIP2A/CFL1	16	3
BP	GO:0031109	Microtubule Polymerization Or Depolymerization	18/842	122/18722	8.63663e-06	0.000841971	0.000738324	SLAIN1/CLASP2/TPPP/CRYAB/NCKAP5/STMN4/TUBB4A/STMN1/ARHGEF2/NDE1/EML2/KIF19/MID1IP1/PSRC1/SNCA/MAP1B/ARHGEF7/RPS3	18	3
BP	GO:0022898	Regulation Of Transmembrane Transporter Activity	30/842	278/18722	8.77299e-06	0.000841971	0.000738324	ANK3/NLGN1/HECW2/DLG1/APP/PDE4B/ATP1B1/AKAP6/RASGRF2/KCNAB1/RYR2/CACNA2D1/CALM2/STK39/HSPA2/VAMP2/CFTR/SNCA/RELN/ACTN4/RASGRF1/WNK1/PLCG2/VMP1/PKD2/GRM5/ACTB/HOMER1/TMSB4X/DMD	30	3
BP	GO:0048813	Dendrite Morphogenesis	20/842	146/18722	8.78416e-06	0.000841971	0.000738324	IL1RAPL1/DOCK10/PTPRD/NLGN1/HECW2/SRCIN1/DNM3/ZNF365/SEMA4D/PICALM/BTBD3/TIAM1/RELN/ADAM10/TANC2/PPFIA2/SLC11A2/DIP2A/KIDINS220/CFL1	20	3
BP	GO:0042987	Amyloid Precursor Protein Catabolic Process	13/842	68/18722	8.87323e-06	0.000841971	0.000738324	ABCA2/BIN1/LRRTM3/PSEN1/RTN4/PICALM/ABCG1/BACE1/RTN1/ADAM19/ADAM10/DHCR24/RTN3	13	3
BP	GO:0099612	Protein Localization To Axon	5/842	8/18722	9.09129e-06	0.000849183	0.000744648	ANK3/CNTN2/UGT8/CNTNAP2/EPB41L3	5	3
BP	GO:0032970	Regulation Of Actin Filament-Based Process	38/842	396/18722	9.61963e-06	0.00088471	0.000775802	CTNNA3/TMEFF2/LPAR1/DLG1/BIN1/JAM3/PDE4B/CLASP2/CCDC88A/RYR2/RGCC/IQGAP1/SSH2/LIMCH1/STMN1/FCHSD2/KCNJ2/PROX1/SLIT2/DLC1/RHOBTB1/RDX/RICTOR/MTSS1/FSCN1/CFL2/ARHGEF10/ATP1A1/BAIAP2L2/CDC42EP1/RHOG/GSN/TJP1/WASHC5/PIK3R1/SNX9/TMSB4X/GPM6B	38	3
BP	GO:1990138	Neuron Projection Extension	22/842	172/18722	9.79749e-06	0.000887415	0.000778174	SHTN1/MAG/DIP2B/RTN4/SEMA6A/SEMA4D/ALCAM/IQGAP1/SLIT2/SEMA3C/TIAM1/RASAL1/DISC1/PRKCZ/TTL/SEMA3B/MAP1B/AUTS2/RIMS2/SYT1/SMURF1/HSP90AB1	22	3
CC	GO:0070160	Tight Junction	17/861	129/19549	5.19711e-05	0.000919889	0.000692037	ANK3/FRMD4B/CLDN11/DLG1/JAM3/ARHGEF2/TJAP1/CXADR/AMOTL2/MAGI2/PRKCZ/TJP2/STRN/TJP1/ACTB/CYTH1/PMP22	17	3
BP	GO:0099175	Regulation Of Postsynapse Organization	15/842	90/18722	1.07602e-05	0.000960071	0.000841886	IL1RAPL1/PTPRD/NLGN1/SRCIN1/DNM3/GRID2/ABHD17B/ARHGAP22/TIAM1/RELN/ADAM10/TANC2/PPFIA2/CFL1/HOMER1	15	3
BP	GO:0034765	Regulation Of Ion Transmembrane Transport	44/842	491/18722	1.12446e-05	0.000988531	0.000866842	PLP1/ANK3/KCNH8/NLGN1/HECW2/DLG1/BIN1/APP/PDE4B/ATP1B1/AKAP6/RASGRF2/KCNIP4/P2RX7/PSEN1/KCNAB1/RYR2/CACNA2D1/NALCN/SLC31A2/KCNJ2/CALM2/STK39/HSPA2/YWHAQ/CAPN3/CLIC4/VAMP2/CFTR/SNCA/RELN/ACTN4/SLC8A1/RASGRF1/WNK1/PLCG2/VMP1/SESTD1/PKD2/CHD7/GRM5/HOMER1/TMSB4X/DMD	44	3
CC	GO:0031253	Cell Projection Membrane	32/861	346/19549	6.57577e-05	0.00113552	0.00085426	HHIP/CNTNAP2/MYO1D/DLG1/LRP2/SLC12A2/CLASP2/PLEKHA1/ARHGEF2/DLC1/SPATA13/NAPEPLD/FSCN1/TIAM1/CORO1C/EPB41L3/KCNK1/AIF1L/TRPM6/PDE6B/PLCG2/SNTG1/SLC11A2/PKD2/INSR/RPS3/PTPRJ/EEF1A1/CFL1/BBS9/HSP90AB1/DMD	32	3
BP	GO:0016311	Dephosphorylation	39/842	417/18722	1.33842e-05	0.00115958	0.00101683	PTPRD/SYNJ2/DNAJC6/DLG1/PTPRK/PPP1R16B/PPM1H/PLPPR1/PHLPP1/ITGA2/PPM1B/SEMA4D/SSH2/MTMR7/PTP4A2/PPP2R2A/NT5DC1/CALM2/DLC1/PLPP2/CHRM5/DUSP10/CPPED1/MAGI2/ATP1A1/NUAK1/PTPN11/PPP4R2/MTMR2/PTPDC1/DUSP16/CDC14B/PPP2R3A/INPP1/YWHAB/PPP2R2B/PTPRJ/LHPP/HSP90AB1	39	3
CC	GO:0005790	Smooth Endoplasmic Reticulum	8/861	33/19549	7.12664e-05	0.00118367	0.00089048	MYO1D/APP/PSEN1/RYR2/KCNJ2/SVIP/PGRMC1/RPL10	8	3
CC	GO:0022627	Cytosolic Small Ribosomal Subunit	9/861	42/19549	7.18896e-05	0.00118367	0.00089048	RPS27/RPSA/RPS15/RPS27A/RPS19/RPS2/RPS9/RPS28/RPS3	9	3
BP	GO:0060997	Dendritic Spine Morphogenesis	12/842	61/18722	1.44257e-05	0.00123195	0.0010803	DOCK10/NLGN1/SRCIN1/DNM3/ZNF365/TIAM1/RELN/ADAM10/TANC2/PPFIA2/DIP2A/CFL1	12	3
BP	GO:0030048	Actin Filament-Based Movement	18/842	127/18722	1.52223e-05	0.00128168	0.0011239	CTNNA3/SHTN1/MYO1D/DLG1/BIN1/PDE4B/SUN2/RYR2/CACNA2D1/LIMCH1/KCNJ2/MYO1E/MYO5A/WIPF1/MYO9B/ATP1A1/ACTN4/GSN	18	3
CC	GO:0045121	Membrane Raft	31/861	335/19549	8.41564e-05	0.00132406	0.000996097	SYNJ2/MYO1D/DLG1/MAG/PLLP/GNAI1/APP/LAMP2/ATP1B1/TUBA1A/AKAP6/MAL/PSEN1/IQGAP1/DLC1/CD55/NPC1/PLPP2/CXADR/CDH13/BACE1/CORO1C/ATP1A1/LIPE/UNC5B/PRKCZ/PTPN11/INSR/TUBA1B/DMD/GPM6B	31	3
CC	GO:0098857	Membrane Microdomain	31/861	335/19549	8.41564e-05	0.00132406	0.000996097	SYNJ2/MYO1D/DLG1/MAG/PLLP/GNAI1/APP/LAMP2/ATP1B1/TUBA1A/AKAP6/MAL/PSEN1/IQGAP1/DLC1/CD55/NPC1/PLPP2/CXADR/CDH13/BACE1/CORO1C/ATP1A1/LIPE/UNC5B/PRKCZ/PTPN11/INSR/TUBA1B/DMD/GPM6B	31	3
BP	GO:0035235	Ionotropic Glutamate Receptor Signaling Pathway	8/842	27/18722	1.67563e-05	0.00137767	0.00120807	PLP1/APP/GRIA4/GRID2/TIAM1/GRIN2A/GRID1/GRIK2	8	3
BP	GO:0001952	Regulation Of Cell-Matrix Adhesion	18/842	128/18722	1.69823e-05	0.00137767	0.00120807	APOD/CLASP2/CDK6/IQGAP1/LIMCH1/GREM1/DLC1/PTK2/CDH13/CORO1C/DISC1/PRKCZ/MAP4K4/PTPN11/PIK3R1/PTPRJ/WDPCP/GPM6B	18	3
BP	GO:0051056	Regulation Of Small Gtpase Mediated Signal Transduction	31/842	302/18722	1.70537e-05	0.00137767	0.00120807	LPAR1/ARFGEF3/RASGRF2/ROBO1/ARHGAP21/RHOU/STMN1/ARHGEF2/SLIT2/ARHGAP23/ARHGAP22/DLC1/FAM13B/PLEKHG3/RDX/MYO9B/SPATA13/TIAM1/ARHGEF10/TIMP2/RASAL1/RELN/ARHGAP1/MAP4K4/RASGRF1/SRGAP2/ERBIN/AUTS2/CDC42SE2/CYTH1/DOCK3	31	3
CC	GO:0005923	Bicellular Tight Junction	16/861	122/19549	9.07333e-05	0.0013965	0.0010506	ANK3/FRMD4B/CLDN11/DLG1/JAM3/ARHGEF2/TJAP1/CXADR/AMOTL2/MAGI2/PRKCZ/TJP2/STRN/TJP1/CYTH1/PMP22	16	3
CC	GO:0098978	Glutamatergic Synapse	31/861	338/19549	9.91561e-05	0.0014771	0.00111123	IL1RAPL1/PTPRD/NLGN1/SH3GL3/DLG1/HIP1/PPM1H/CTTNBP2/LRRTM3/NDRG1/DNM3/GRID2/ARHGEF2/ABHD17B/PPP2R2A/GRM3/ARHGAP22/CDH8/SLC4A8/TIAM1/ABHD6/PRKCZ/RAP1A/GRIN2A/ADAM10/ERBIN/PPFIA2/SYT1/GRID1/ACTB/HOMER1	31	3
CC	GO:0033270	Paranode Region Of Axon	5/861	12/19549	0.000100142	0.0014771	0.00111123	MAG/ERMN/KIF13B/SIRT2/EPB41L3	5	3
CC	GO:0032587	Ruffle Membrane	14/861	99/19549	0.000108669	0.00157015	0.00118123	CLASP2/PLEKHA1/ARHGEF2/DLC1/SPATA13/TIAM1/CORO1C/AIF1L/PLCG2/SNTG1/RPS3/PTPRJ/EEF1A1/CFL1	14	3
BP	GO:0030900	Forebrain Development	36/842	379/18722	2.04539e-05	0.00161527	0.00141643	KIRREL3/CNP/CNTN2/APLP1/CNTNAP2/MYO1D/LRP2/APP/AGTPBP1/PSEN1/RTN4/ROBO1/CDK6/SUN2/BTBD3/RBPJ/PROX1/SLIT2/NDE1/DLC1/FEZ1/PCDH9/C21orf91/SLC38A2/TMEM14B/OLIG2/DISC1/RELN/FAT4/TACC1/SLC8A1/SRGAP2/B2M/UBB/CHD7/GNAO1	36	3
BP	GO:0050767	Regulation Of Neurogenesis	35/842	364/18722	2.05354e-05	0.00161527	0.00141643	IL1RAPL1/SHTN1/PTPRD/MAN2A1/MAG/BIN1/SPP1/LRP2/DIP2B/NKX6-2/PSEN1/RTN4/ROBO1/ASPA/ZNF365/SEMA6A/SEMA4D/DCC/TMEM98/SOX10/SLIT2/SOX8/SIRT2/SEMA3C/TIAM1/DAAM2/DUSP10/OLIG2/DISC1/RELN/DICER1/SEMA3B/B2M/MAP1B/CHD7	35	3
MF	GO:0008017	Microtubule Binding	29/836	271/18367	1.80192e-05	0.00170506	0.00150475	C10orf90/NDRG1/KIF13B/KIF6/DNM3/CLASP2/TPPP/SUN2/DPYSL5/CCDC88A/CRYAB/DYNC1I1/ARHGEF2/NDE1/KIF5C/TIAM1/EML2/KIF19/STARD9/PSRC1/KRIT1/SNCA/MAP4K4/MTUS1/CLIP2/MAP1B/KIF13A/REEP3/RPS3	29	3
MF	GO:0008066	Glutamate Receptor Activity	8/836	27/18367	1.82685e-05	0.00170506	0.00150475	GRIA4/GRID2/GRM3/GRIN2A/GRM5/GRID1/GRIK2/GRM7	8	3
BP	GO:0071277	Cellular Response To Calcium Ion	14/842	85/18722	2.41573e-05	0.00187549	0.00164461	NLGN1/IQGAP1/CAPN3/CPNE2/CLIC4/RASAL1/WNK1/PLCG2/JUND/PKD2/SYT1/FUS/SYT11/FOS	14	3
CC	GO:0044391	Ribosomal Subunit	20/861	180/19549	0.000136675	0.00193532	0.00145595	RPL13/RPL13A/RPL21/RPS27/RPSA/RPL3/RPL28/RPS15/RPS27A/RPS19/RPS2/RPL18/RPS9/RPL15/RPLP1/RPS28/RPS3/RPL19/RPL41/RPL10	20	3
BP	GO:0032412	Regulation Of Ion Transmembrane Transporter Activity	28/842	267/18722	2.92654e-05	0.00224293	0.00196682	ANK3/NLGN1/HECW2/DLG1/APP/PDE4B/ATP1B1/AKAP6/RASGRF2/KCNAB1/RYR2/CACNA2D1/CALM2/STK39/HSPA2/VAMP2/CFTR/RELN/ACTN4/RASGRF1/WNK1/PLCG2/VMP1/PKD2/GRM5/HOMER1/TMSB4X/DMD	28	3
MF	GO:0048156	Tau Protein Binding	10/836	45/18367	2.70326e-05	0.00232896	0.00205535	BIN1/PICALM/PPP2R2A/HSPA2/APBB1/SNCA/BRSK1/ACTB/HSP90AB1/S100B	10	3
CC	GO:0098562	Cytoplasmic Side Of Membrane	21/861	197/19549	0.000169157	0.00234829	0.00176663	DLG1/PKP4/SHROOM4/SAMD12/GNAI1/HIP1/KCNAB1/IQGAP1/PTK2/MTSS1/TIAM1/LITAF/LDLRAP1/CYLD/PKD2/RPS28/GNAO1/CYTH1/EEF1A1/GNG7/SNX9	21	3
BP	GO:0042391	Regulation Of Membrane Potential	39/842	434/18722	3.30191e-05	0.00249858	0.00219101	CTNNA3/ANK3/KCNH8/NLGN1/PXK/KCNMB4/DLG1/BIN1/PIEZO2/APP/ATP1B1/AKAP6/P2RX7/PSEN1/RYR2/GRID2/CACNA2D1/BOK/NALCN/KCNJ2/SLC4A8/CXADR/CFTR/SNCA/ATP1A1/KCNK1/RELN/PRKCZ/SLC8A1/GRIN2A/MTMR2/UBB/RIMS2/BCL2L1/GRM5/GRID1/GRIK2/IGSF11/DMD	39	3
CC	GO:0009925	Basal Plasma Membrane	25/861	257/19549	0.000184426	0.00251103	0.00188906	ANK3/TF/ABCA8/MYO1D/DLG1/MAP7/SHROOM4/LRRC7/SLC12A2/ATP1B1/DLG2/ERBB3/CA2/STK39/NAIP/CXADR/BEST1/ATP1A1/LDLRAP1/TJP1/ERBIN/STXBP3/PKD2/DTNB/HSP90AB1	25	3
BP	GO:0016049	Cell Growth	42/842	482/18722	3.42778e-05	0.00253201	0.00222032	SHTN1/SGK1/SPOCK1/MAG/SPP1/ADIPOR2/DIP2B/APP/AKAP6/RTN4/SEMA6A/SEMA4D/CRYAB/DCC/ALCAM/COBL/IQGAP1/TP53TG5/GREM1/SLIT2/DNAJB2/SEMA3C/TIAM1/PSRC1/EPB41L3/PRKCQ/RASAL1/DISC1/SH3BP4/PRKCZ/ITCH/TTL/SEMA3B/ADAM10/MAP1B/AUTS2/RIMS2/SYT1/PTPRJ/USP47/SMURF1/HSP90AB1	42	3
BP	GO:0007411	Axon Guidance	25/842	227/18722	3.43079e-05	0.00253201	0.00222032	NRXN3/CNTN2/UNC5C/DSCAML1/NFASC/APP/LAMA2/ROBO1/DPYSL5/SEMA6A/SEMA4D/DCC/ALCAM/SLIT2/KIF5C/FEZ1/PTK2/SEMA3C/NCAM1/PRKCQ/UNC5B/RELN/NECTIN1/RHOG/SEMA3B	25	3
BP	GO:0097485	Neuron Projection Guidance	25/842	228/18722	3.69281e-05	0.00265987	0.00233244	NRXN3/CNTN2/UNC5C/DSCAML1/NFASC/APP/LAMA2/ROBO1/DPYSL5/SEMA6A/SEMA4D/DCC/ALCAM/SLIT2/KIF5C/FEZ1/PTK2/SEMA3C/NCAM1/PRKCQ/UNC5B/RELN/NECTIN1/RHOG/SEMA3B	25	3
BP	GO:0070507	Regulation Of Microtubule Cytoskeleton Organization	19/842	148/18722	3.69303e-05	0.00265987	0.00233244	SLAIN1/GNAI1/PHLDB1/CLASP2/TPPP/STMN4/TUBB4A/STMN1/ARHGEF2/EML2/CEP97/MID1IP1/PSRC1/SNCA/CYLD/MAP1B/ARHGEF7/RPS3/HNRNPU	19	3
BP	GO:0038007	Netrin-Activated Signaling Pathway	5/842	10/18722	3.79295e-05	0.00266756	0.00233918	SHTN1/UNC5C/DCC/PTK2/UNC5B	5	3
BP	GO:0090647	Modulation Of Age-Related Behavioral Decline	5/842	10/18722	3.79295e-05	0.00266756	0.00233918	APP/PSEN1/PICALM/B2M/GRM5	5	3
BP	GO:0034205	Amyloid-Beta Formation	11/842	57/18722	3.94704e-05	0.00271212	0.00237825	ABCA2/BIN1/LRRTM3/PSEN1/RTN4/PICALM/ABCG1/BACE1/RTN1/ADAM10/RTN3	11	3
BP	GO:0097120	Receptor Localization To Synapse	11/842	57/18722	3.94704e-05	0.00271212	0.00237825	NLGN1/DLG1/LRRC7/DLG2/ANKS1B/KIF5C/VAMP2/RELN/PRKCZ/RAP1A/ADAM10	11	3
BP	GO:0051592	Response To Calcium Ion	19/842	149/18722	4.05799e-05	0.00275666	0.00241732	NLGN1/KCNMB4/RYR2/IQGAP1/CALM2/CAPN3/CPNE2/CLIC4/RASAL1/WNK1/PLCG2/SLC25A13/JUND/PKD2/SYT1/FUS/HOMER1/SYT11/FOS	19	3
BP	GO:0007266	Rho Protein Signal Transduction	18/842	137/18722	4.30574e-05	0.00289211	0.00253609	SHTN1/LPAR1/RASGRF2/ROBO1/RHOU/STMN1/ARHGEF2/DLC1/RTKN/MYO9B/CDH13/ARHGEF10/CDC42EP1/RHOG/ARHGAP1/RASGRF1/CDC42SE2/CFL1	18	3
CC	GO:0033010	Paranodal Junction	4/861	8/19549	0.000226895	0.00298318	0.00224426	CNTNAP2/NFASC/JAM3/SIRT2	4	3
CC	GO:0031594	Neuromuscular Junction	11/861	70/19549	0.000227531	0.00298318	0.00224426	ANK3/SPOCK1/DLG1/APP/LAMA2/TUBA1A/DLG2/PSEN1/FCHSD2/SYNGR2/COL4A5	11	3
BP	GO:1901021	Positive Regulation Of Calcium Ion Transmembrane Transporter Activity	9/842	39/18722	4.52311e-05	0.00300435	0.00263451	ATP1B1/AKAP6/RYR2/CACNA2D1/CALM2/HSPA2/PLCG2/VMP1/PKD2	9	3
BP	GO:0002028	Regulation Of Sodium Ion Transport	14/842	90/18722	4.66724e-05	0.00306602	0.00268859	ANK3/NKAIN2/HECW2/DLG1/ATP1B1/P2RX7/STK39/CNKSR3/PER1/ATP1A1/ACTN4/SLC8A1/WNK1/DMD	14	3
CC	GO:0030027	Lamellipodium	21/861	202/19549	0.000239579	0.00306693	0.00230727	CTNNA3/SHTN1/UNC5C/APBB2/SRCIN1/APP/CCDC88A/RDX/SPATA13/SNX1/FSCN1/APBB1/CORO1C/RAB3IP/SRGAP2/KLHL2/PKD2/CDC42BPA/ARHGEF7/ACTB/CFL1	21	3
CC	GO:0031902	Late Endosome Membrane	17/861	146/19549	0.000242582	0.00306693	0.00230727	TMEM165/PLD1/LAMP2/ATP10B/SCARB2/MVB12B/RNF13/NPC1/TSPAN15/ABHD6/LITAF/ARL8A/NDFIP2/TMEM59/SLC11A2/LAMP1/OSBPL9	17	3
BP	GO:1904064	Positive Regulation Of Cation Transmembrane Transport	19/842	151/18722	4.88552e-05	0.00317453	0.00278374	PLP1/ANK3/ATP1B1/AKAP6/RYR2/CACNA2D1/KCNJ2/CALM2/HSPA2/CAPN3/SNCA/RELN/ACTN4/WNK1/PLCG2/VMP1/PKD2/TMSB4X/DMD	19	3
BP	GO:0043270	Positive Regulation Of Ion Transport	28/842	275/18722	4.96986e-05	0.00319461	0.00280135	PLP1/ANK3/DLG1/SLC12A2/ATP1B1/AKAP6/P2RX7/PSEN1/RYR2/CACNA2D1/KCNJ2/CALM2/STK39/HSPA2/CNKSR3/CAPN3/CFTR/SNCA/RELN/ACTN4/WNK1/PLCG2/VMP1/PKD2/SYT1/HOMER1/TMSB4X/DMD	28	3
BP	GO:0032535	Regulation Of Cellular Component Size	35/842	382/18722	5.58423e-05	0.00352725	0.00309304	SHTN1/CNTN2/DLG1/MAG/BIN1/SPP1/DIP2B/SLC12A2/P2RX7/RTN4/SEMA6A/SEMA4D/DCC/SSH2/PICALM/FCHSD2/DEPTOR/SLIT2/RDX/RICTOR/SEMA3C/CFL2/DISC1/BAIAP2L2/CDC42EP1/TTL/GSN/SEMA3B/MAP1B/WASHC5/TMEM123/HP1BP3/SNX9/HSP90AB1/TMSB4X	35	3
BP	GO:0031111	Negative Regulation Of Microtubule Polymerization Or Depolymerization	9/842	40/18722	5.60536e-05	0.00352725	0.00309304	CLASP2/TUBB4A/STMN1/ARHGEF2/EML2/MID1IP1/SNCA/MAP1B/ARHGEF7	9	3
BP	GO:0050768	Negative Regulation Of Neurogenesis	18/842	140/18722	5.75354e-05	0.00358277	0.00314173	MAG/SPP1/DIP2B/NKX6-2/PSEN1/RTN4/SEMA6A/SEMA4D/DCC/TMEM98/SOX10/SIRT2/SEMA3C/DAAM2/DUSP10/DICER1/SEMA3B/B2M	18	3
BP	GO:1902904	Negative Regulation Of Supramolecular Fiber Organization	20/842	166/18722	5.83392e-05	0.00359538	0.00315279	TMEFF2/CLASP2/CRYAB/TUBB4A/SSH2/STMN1/ARHGEF2/SLIT2/DLC1/RDX/EML2/MID1IP1/SNCA/CHADL/GSN/TJP1/MAP1B/ARHGEF7/PIK3R1/TMSB4X	20	3
BP	GO:0035249	Synaptic Transmission, Glutamatergic	14/842	92/18722	5.98674e-05	0.00365191	0.00320236	NLGN1/PSEN1/GRID2/GRM3/CDH8/DGKI/DISC1/RELN/GRM5/SYT1/GRID1/GRIK2/HOMER1/GRM7	14	3
BP	GO:0010721	Negative Regulation Of Cell Development	21/842	180/18722	6.18896e-05	0.00373713	0.00327709	MAG/SPP1/DIP2B/NKX6-2/PSEN1/RTN4/SEMA6A/SEMA4D/DCC/TMEM98/SOX10/SIRT2/SEMA3C/DAAM2/DUSP10/CORO1C/DICER1/ACTN4/SEMA3B/B2M/FBN1	21	3
MF	GO:0008081	Phosphoric Diester Hydrolase Activity	14/836	89/18367	4.67462e-05	0.00373969	0.00330035	PDE1C/PLCL1/ENPP2/CNP/PDE1A/PLD1/PDE8A/PDE4B/NAPEPLD/CHRM5/ENPP6/PDE6B/PDE7A/PLCG2	14	3
BP	GO:0050770	Regulation Of Axonogenesis	19/842	154/18722	6.4086e-05	0.00383106	0.00335946	SHTN1/CNTN2/MAG/SPP1/DIP2B/KIF13B/PSEN1/RTN4/ROBO1/SEMA6A/SEMA4D/DCC/SLIT2/SEMA3C/TIAM1/DISC1/SEMA3B/BRSK1/MAP1B	19	3
BP	GO:0055119	Relaxation Of Cardiac Muscle	6/842	17/18722	6.56446e-05	0.00388538	0.00340709	PDE4B/ATP1B1/KCNJ2/ATP1A1/SLC8A1/GSN	6	3
CC	GO:0033269	Internode Region Of Axon	3/861	4/19549	0.000329389	0.00407931	0.00306889	MBP/ERMN/TUBB4A	3	3
CC	GO:0005774	Vacuolar Membrane	36/861	444/19549	0.000334181	0.00407931	0.00306889	TMEM165/ABCA2/PLD1/ATP8A1/LRP2/GNAI1/LAMP2/SORT1/ATP10B/FNIP2/PSEN1/TMEM63A/SCARB2/FNIP1/TFEB/RNF13/NPC1/ATP11A/GPR137C/SLC38A9/CFTR/SLC7A14/ABHD6/LITAF/ARL8A/UVRAG/MTMR2/VMP1/TMEM59/SLC11A2/YWHAB/LAMP1/EEF1A1/SLC48A1/HSP90AB1/SYT11	36	3
BP	GO:1902905	Positive Regulation Of Supramolecular Fiber Organization	23/842	209/18722	7.05484e-05	0.00413469	0.00362571	SLAIN1/LPAR1/DLG1/BIN1/APP/PSEN1/CCDC88A/RGCC/LIMCH1/FCHSD2/PROX1/RICTOR/MTSS1/CFL2/ARHGEF10/PSRC1/BAIAP2L2/CDC42EP1/GSN/MAP1B/WASHC5/RPS3/SNX9	23	3
BP	GO:0006470	Protein Dephosphorylation	28/842	281/18722	7.26708e-05	0.00421773	0.00369852	PTPRD/DNAJC6/DLG1/PTPRK/PPP1R16B/PPM1H/PHLPP1/PPM1B/SSH2/MTMR7/PTP4A2/PPP2R2A/CALM2/DLC1/DUSP10/CPPED1/MAGI2/NUAK1/PTPN11/PPP4R2/MTMR2/PTPDC1/CDC14B/PPP2R3A/YWHAB/PPP2R2B/PTPRJ/HSP90AB1	28	3
BP	GO:0032956	Regulation Of Actin Cytoskeleton Organization	33/842	357/18722	7.61279e-05	0.00433637	0.00380256	TMEFF2/LPAR1/DLG1/BIN1/JAM3/CLASP2/CCDC88A/RGCC/IQGAP1/SSH2/LIMCH1/STMN1/FCHSD2/PROX1/SLIT2/DLC1/RHOBTB1/RDX/RICTOR/MTSS1/FSCN1/CFL2/ARHGEF10/BAIAP2L2/CDC42EP1/RHOG/GSN/TJP1/WASHC5/PIK3R1/SNX9/TMSB4X/GPM6B	33	3
BP	GO:0030010	Establishment Of Cell Polarity	18/842	143/18722	7.61657e-05	0.00433637	0.00380256	FRMD4B/SHTN1/JAM3/NDE1/RICTOR/FEZ1/PTK2/FSCN1/KRIT1/AMOTL2/NEK3/PRKCZ/GSN/BRSK1/MAP1B/CYTH1/WDPCP/HSP90AB1	18	3
BP	GO:0071248	Cellular Response To Metal Ion	22/842	197/18722	8.0867e-05	0.0045606	0.00399918	ANK3/TF/NLGN1/SLC12A2/APP/DLG2/IQGAP1/CAPN3/CPNE2/CLIC4/SNCA/BACE1/RASAL1/WNK1/PLCG2/B2M/JUND/PKD2/SYT1/FUS/SYT11/FOS	22	3
CC	GO:0031256	Leading Edge Membrane	19/861	180/19549	0.000384296	0.00461155	0.00346929	CNTNAP2/MYO1D/PTPRK/CLASP2/PLEKHA1/ARHGEF2/DLC1/SPATA13/TIAM1/CORO1C/EPB41L3/AIF1L/PLCG2/SNTG1/INSR/RPS3/PTPRJ/EEF1A1/CFL1	19	3
CC	GO:0005840	Ribosome	23/861	240/19549	0.000406524	0.00479699	0.00360879	APOD/RPL13/RPL13A/RPL21/SNCA/RPS27/RPSA/RPL3/RPL28/RPS15/RPS27A/PNPT1/RPS19/RPS2/RPL18/RPS9/RPL15/RPLP1/RPS28/RPS3/RPL19/RPL41/RPL10	23	3
BP	GO:0051961	Negative Regulation Of Nervous System Development	18/842	145/18722	9.13712e-05	0.00510483	0.00447642	MAG/SPP1/DIP2B/NKX6-2/PSEN1/RTN4/SEMA6A/SEMA4D/DCC/TMEM98/SOX10/SIRT2/SEMA3C/DAAM2/DUSP10/DICER1/SEMA3B/B2M	18	3
BP	GO:1904427	Positive Regulation Of Calcium Ion Transmembrane Transport	12/842	73/18722	9.28204e-05	0.00513778	0.00450532	PLP1/ATP1B1/AKAP6/RYR2/CACNA2D1/CALM2/HSPA2/CAPN3/SNCA/PLCG2/VMP1/PKD2	12	3
BP	GO:0031643	Positive Regulation Of Myelination	6/842	18/18722	9.47307e-05	0.00519541	0.00455585	MYRF/MAG/TPPP/SOX10/DICER1/S100B	6	3
BP	GO:0120032	Regulation Of Plasma Membrane Bounded Cell Projection Assembly	21/842	186/18722	9.95828e-05	0.00541187	0.00474567	NLGN1/ANLN/PLD1/CCP110/PPP1R16B/P2RX7/DNM3/CCDC88A/COBL/SLIT2/RDX/FSCN1/CEP97/CORO1C/EVI5L/CDC42EP1/RHOG/CYLD/AUTS2/PIK3R1/WDPCP	21	3
CC	GO:0043194	Axon Initial Segment	5/861	16/19549	0.000476631	0.00553205	0.00416178	ANK3/BIN1/LRRC7/NFASC/IQCJ-SCHIP1	5	3
BP	GO:0038127	Erbb Signaling Pathway	16/842	121/18722	0.000104447	0.0056251	0.00493265	HIP1/GAB1/SH3TC2/PSEN1/RTN4/CCDC88A/IQGAP1/RBPJ/MVB12B/RASSF2/REPS2/PTK2/CDH13/PTPN11/ERBIN/PTPRJ	16	3
BP	GO:0043087	Regulation Of Gtpase Activity	32/842	348/18722	0.000107278	0.00572599	0.00502112	DOCK10/PKP4/DOCK9/SEMA4D/RASGRP3/IQGAP1/PICALM/ARAP2/STMN1/ARHGAP22/RDX/TBC1D12/RICTOR/PTK2/RAPGEF6/TIAM1/ARHGEF10/CORO1C/EVI5L/RASAL1/SH3BP4/RHOG/RAP1A/MAP4K4/RASGRF1/WNK1/SRGAP2/CPEB2/ARHGEF7/GNAO1/RAP1GDS1/SNX9	32	3
BP	GO:0043254	Regulation Of Protein-Containing Complex Assembly	37/842	427/18722	0.000110945	0.00586926	0.00514675	SLAIN1/DLG1/BIN1/JAM3/FNIP2/TPPP/CRYAB/TUBB4A/SSH2/STMN1/FCHSD2/FNIP1/SLIT2/RDX/RICTOR/FSCN1/EML2/SVIP/RPL13A/PSRC1/SNCA/BAIAP2L2/PRKCZ/CDC42EP1/GSN/PTPN11/PLCG2/ATM/SLF2/MAP1B/WASHC5/ARHGEF7/STXBP6/RPS3/FARP2/SNX9/TMSB4X	37	3
BP	GO:0060491	Regulation Of Cell Projection Assembly	21/842	188/18722	0.000116054	0.00608568	0.00533653	NLGN1/ANLN/PLD1/CCP110/PPP1R16B/P2RX7/DNM3/CCDC88A/COBL/SLIT2/RDX/FSCN1/CEP97/CORO1C/EVI5L/CDC42EP1/RHOG/CYLD/AUTS2/PIK3R1/WDPCP	21	3
BP	GO:0006814	Sodium Ion Transport	25/842	245/18722	0.000119375	0.00620543	0.00544154	SLC24A2/ANK3/SGK1/NKAIN2/SLC5A11/HECW2/DLG1/SLC12A2/ATP1B1/P2RX7/NALCN/STK39/SLC4A8/CNKSR3/SLC6A15/SLC38A2/KLHL3/PER1/ATP1A1/KCNK1/ACTN4/SLC8A1/WNK1/PKD2/DMD	25	3
BP	GO:0051494	Negative Regulation Of Cytoskeleton Organization	19/842	162/18722	0.000127114	0.00655078	0.00574437	TMEFF2/CLASP2/TUBB4A/SSH2/STMN1/ARHGEF2/SLIT2/DLC1/RDX/IQCJ-SCHIP1/EML2/MID1IP1/SNCA/GSN/TJP1/MAP1B/ARHGEF7/PIK3R1/TMSB4X	19	3
BP	GO:0035633	Maintenance Of Blood-Brain Barrier	8/842	35/18722	0.000129046	0.00659347	0.00578181	MBP/SLC12A2/LAMA2/JAM3/TJP2/TJP1/ACTB/DMD	8	3
CC	GO:0009898	Cytoplasmic Side Of Plasma Membrane	18/861	172/19549	0.000599967	0.00685124	0.00515422	DLG1/PKP4/SHROOM4/SAMD12/GNAI1/HIP1/KCNAB1/IQGAP1/PTK2/MTSS1/TIAM1/LITAF/LDLRAP1/CYLD/GNAO1/CYTH1/GNG7/SNX9	18	3
MF	GO:0004112	Cyclic-Nucleotide Phosphodiesterase Activity	7/836	25/18367	9.23033e-05	0.00689198	0.0060823	PDE1C/CNP/PDE1A/PDE8A/PDE4B/PDE6B/PDE7A	7	3
BP	GO:0035418	Protein Localization To Synapse	11/842	65/18722	0.000137991	0.00689622	0.0060473	NLGN1/DLG1/DLG2/ABHD17B/KIF5C/VAMP2/RELN/PRKCZ/RAP1A/GRIN2A/ADAM10	11	3
BP	GO:0045685	Regulation Of Glial Cell Differentiation	12/842	76/18722	0.000138432	0.00689622	0.0060473	CNTN2/MAG/BIN1/OPALIN/NKX6-2/ASPA/ZNF365/TMEM98/DAAM2/DUSP10/OLIG2/DICER1	12	3
BP	GO:0086001	Cardiac Muscle Cell Action Potential	12/842	76/18722	0.000138432	0.00689622	0.0060473	CTNNA3/ANK3/DLG1/BIN1/ATP1B1/RYR2/CACNA2D1/KCNJ2/CXADR/ATP1A1/SLC8A1/DMD	12	3
BP	GO:0007160	Cell-Matrix Adhesion	24/842	233/18722	0.000140283	0.00693067	0.0060775	PTPRK/APOD/JAM3/ITGA2/CLASP2/CDK6/IQGAP1/LIMCH1/GREM1/DLC1/PTK2/TIAM1/CDH13/CORO1C/DISC1/PRKCZ/MAP4K4/PTPN11/PPFIA2/ARHGEF7/PIK3R1/PTPRJ/WDPCP/GPM6B	24	3
BP	GO:0051648	Vesicle Localization	20/842	177/18722	0.000142942	0.00700415	0.00614194	NLGN1/MYO1D/PSEN1/CLASP2/PICALM/SYNDIG1/DYNC1I1/EXOC6B/NDE1/MYO1E/KIF5C/MYO5A/SNCA/PRKCZ/ACTN4/TANC2/BRSK1/PPFIA2/KIF13A/SYT11	20	3
BP	GO:0031110	Regulation Of Microtubule Polymerization Or Depolymerization	13/842	88/18722	0.000148307	0.00720795	0.00632065	SLAIN1/CLASP2/STMN4/TUBB4A/STMN1/ARHGEF2/EML2/MID1IP1/PSRC1/SNCA/MAP1B/ARHGEF7/RPS3	13	3
BP	GO:0055117	Regulation Of Cardiac Muscle Contraction	12/842	77/18722	0.000157383	0.0075874	0.00665338	CTNNA3/DLG1/BIN1/PDE4B/ATP1B1/RYR2/KCNJ2/CALM2/ATP1A1/SLC8A1/ASB3/DMD	12	3
BP	GO:0010762	Regulation Of Fibroblast Migration	8/842	36/18722	0.000159435	0.00762482	0.0066862	ADIPOR2/PRR5L/RFFL/PTK2/CORO1C/SLC8A1/ARHGEF7/WDPCP	8	3
BP	GO:0010810	Regulation Of Cell-Substrate Adhesion	23/842	221/18722	0.000164437	0.00780163	0.00684125	EDIL3/DOCK5/SPOCK1/APOD/CLASP2/CDK6/IQGAP1/LIMCH1/GREM1/DLC1/PTK2/CDH13/CORO1C/DISC1/PRKCZ/ACTN4/MAP4K4/PTPN11/ARHGEF7/PIK3R1/PTPRJ/WDPCP/GPM6B	23	3
CC	GO:0005765	Lysosomal Membrane	32/861	395/19549	0.000709457	0.00781859	0.00588196	TMEM165/ABCA2/PLD1/ATP8A1/LRP2/GNAI1/LAMP2/SORT1/ATP10B/FNIP2/PSEN1/TMEM63A/SCARB2/FNIP1/TFEB/RNF13/NPC1/ATP11A/GPR137C/SLC38A9/CFTR/SLC7A14/ABHD6/LITAF/ARL8A/TMEM59/SLC11A2/LAMP1/EEF1A1/SLC48A1/HSP90AB1/SYT11	32	3
CC	GO:0098852	Lytic Vacuole Membrane	32/861	395/19549	0.000709457	0.00781859	0.00588196	TMEM165/ABCA2/PLD1/ATP8A1/LRP2/GNAI1/LAMP2/SORT1/ATP10B/FNIP2/PSEN1/TMEM63A/SCARB2/FNIP1/TFEB/RNF13/NPC1/ATP11A/GPR137C/SLC38A9/CFTR/SLC7A14/ABHD6/LITAF/ARL8A/TMEM59/SLC11A2/LAMP1/EEF1A1/SLC48A1/HSP90AB1/SYT11	32	3
CC	GO:0030133	Transport Vesicle	33/861	412/19549	0.000717809	0.00781859	0.00588196	KIRREL3/BIN1/APP/ARFGEF3/PDE4B/SORT1/CTTNBP2/PSEN1/CCDC88A/PICALM/SYNDIG1/RAB40B/SLC4A8/CD55/LGI3/DGKI/VAMP2/SNCA/BACE1/RAB3IP/ROGDI/DISC1/SYNGR2/GRIN2A/ADAM10/BRSK1/MTMR2/B2M/BCL2L1/SYT1/LAMP1/COPA/SYT11	33	3
BP	GO:0010038	Response To Metal Ion	33/842	373/18722	0.000174633	0.00819738	0.00718828	ANK3/TF/NLGN1/QDPR/KCNMB4/SLC12A2/APP/DLG2/NDRG1/CA2/RYR2/IQGAP1/CALM2/NPC1/CAPN3/CPNE2/CLIC4/APBB1/SNCA/BACE1/RASAL1/WNK1/PLCG2/SLC25A13/B2M/JUND/SLC11A2/PKD2/SYT1/FUS/HOMER1/SYT11/FOS	33	3
BP	GO:0043112	Receptor Metabolic Process	19/842	166/18722	0.000175521	0.00819738	0.00718828	CNTN2/ABCA2/PSEN1/DNM3/CD9/PICALM/FUT8/GREM1/SNX1/SNCA/MYLIP/MAGI2/LDLRAP1/ITCH/UVRAG/PLCG2/MTMR2/INSR/SMURF1	19	3
BP	GO:0051258	Protein Polymerization	28/842	296/18722	0.00017695	0.00820006	0.00719063	SLAIN1/DLG1/BIN1/CLASP2/TPPP/TUBB4A/GAS7/COBL/SSH2/STMN1/FCHSD2/SLIT2/NDE1/RDX/RICTOR/EML2/MID1IP1/PSRC1/SNCA/BAIAP2L2/CDC42EP1/GSN/MAP1B/WASHC5/ARHGEF7/RPS3/SNX9/TMSB4X	28	3
BP	GO:0021987	Cerebral Cortex Development	15/842	114/18722	0.000179892	0.00827225	0.00725393	CNTNAP2/PSEN1/RTN4/ROBO1/SUN2/BTBD3/SLIT2/NDE1/SLC38A2/TMEM14B/DISC1/RELN/FAT4/TACC1/SRGAP2	15	3
BP	GO:0050435	Amyloid-Beta Metabolic Process	11/842	67/18722	0.000182565	0.00833111	0.00730554	ABCA2/BIN1/LRRTM3/PSEN1/RTN4/PICALM/ABCG1/BACE1/RTN1/ADAM10/RTN3	11	3
BP	GO:0051656	Establishment Of Organelle Localization	34/842	390/18722	0.000185241	0.00838919	0.00735648	NLGN1/CLMN/MYO1D/DLG1/AGTPBP1/PSEN1/CLASP2/SUN2/ARHGAP21/PICALM/DYNC1I1/EXOC6B/GAB2/NDE1/PTGDS/MYO1E/KIF5C/MYO5A/FEZ1/PSRC1/SNCA/PRKCZ/ACTN4/TTL/TANC2/RPS15/MAP1B/PPFIA2/KIF13A/UBB/LAMP1/CFL1/HNRNPU/SYT11	34	3
CC	GO:1990351	Transporter Complex	31/861	381/19549	0.00079471	0.00841593	0.00633134	KCNMB4/CNTNAP2/ABCA2/ATP8A1/PDE4B/ATP1B1/AKAP6/ATP10B/KCNIP4/GRIA4/KCNAB1/RYR2/TTYH2/GRID2/CACNA2D1/KCNJ2/CALM2/HSPA2/LRRC8D/LRRC8B/ATP11A/CLIC4/CFTR/BEST1/ABHD6/ATP1A1/KCNK1/GRIN2A/PKD2/NDUFS7/GRIK2	31	3
CC	GO:0045180	Basal Cortex	3/861	5/19549	0.000796422	0.00841593	0.00633134	PHLDB1/CLASP2/PKD2	3	3
BP	GO:0099504	Synaptic Vesicle Cycle	20/842	181/18722	0.000193717	0.00870707	0.00763523	NLGN1/SYNJ2/DNAJC6/PLD1/PSEN1/DNM3/PICALM/SYNDIG1/SLC4A8/VAMP2/PRKCB/SNCA/BACE1/RAP1A/BRSK1/PPFIA2/RIMS2/SYT1/ACTB/SYT11	20	3
BP	GO:0031646	Positive Regulation Of Nervous System Process	8/842	37/18722	0.000195476	0.00872056	0.00764705	MYRF/MAG/ITGA2/TPPP/SOX10/DICER1/RIMS2/S100B	8	3
CC	GO:0030175	Filopodium	13/861	107/19549	0.000846406	0.00877213	0.00659931	SHTN1/NLGN1/UNC5C/SRCIN1/APP/ERMN/MYO5A/RDX/SPATA13/CXADR/FSCN1/APBB1/DMD	13	3
CC	GO:0043198	Dendritic Shaft	7/861	36/19549	0.000854911	0.00877213	0.00659931	KIRREL3/NLGN1/APP/PSEN1/SYNDIG1/SLC8A1/GRM7	7	3
BP	GO:0014013	Regulation Of Gliogenesis	14/842	103/18722	0.000207111	0.00917118	0.0080422	MAG/BIN1/LRP2/NKX6-2/ASPA/ZNF365/TMEM98/SOX10/SOX8/SIRT2/DAAM2/DUSP10/OLIG2/DICER1	14	3
BP	GO:0010761	Fibroblast Migration	9/842	47/18722	0.00021069	0.00919348	0.00806176	ADIPOR2/PRR5L/RFFL/PTK2/CORO1C/SLC8A1/ARID5B/ARHGEF7/WDPCP	9	3
BP	GO:0061001	Regulation Of Dendritic Spine Morphogenesis	9/842	47/18722	0.00021069	0.00919348	0.00806176	NLGN1/SRCIN1/DNM3/TIAM1/RELN/ADAM10/TANC2/PPFIA2/CFL1	9	3
CC	GO:0070820	Tertiary Granule	17/861	164/19549	0.000936324	0.00947025	0.00712451	PLD1/NFASC/LAMP2/TMEM63A/CD55/TMC6/GOLGA7/ATP11A/SVIP/TIMP2/ARL8A/ADAM10/B2M/STXBP3/ENPP4/LAMP1/FTH1	17	3
BP	GO:0007009	Plasma Membrane Organization	17/842	142/18722	0.000220975	0.00953801	0.00836388	ANK3/TMEFF2/ANO4/FA2H/MYRF/BIN1/SH3TC2/NDRG1/P2RX7/CD9/DYSF/MTSS1/EPB41L3/BAIAP2L2/GSN/SNX9/SYT11	17	3
BP	GO:0021543	Pallium Development	19/842	169/18722	0.000221777	0.00953801	0.00836388	KIRREL3/CNTNAP2/PSEN1/RTN4/ROBO1/CDK6/SUN2/BTBD3/PROX1/SLIT2/NDE1/FEZ1/SLC38A2/TMEM14B/DISC1/RELN/FAT4/TACC1/SRGAP2	19	3
BP	GO:0001667	Ameboidal-Type Cell Migration	39/842	475/18722	0.000224995	0.0096073	0.00842463	ENPP2/DOCK5/ZEB2/ANLN/ADIPOR2/ITGA2/RTN4/ROBO1/CLASP2/PRR5L/SEMA6A/SEMA4D/RGCC/SOX10/PROX1/GREM1/SLIT2/RFFL/FOXP1/SOX8/PTK2/HDAC9/SEMA3C/EMC10/CDH13/KRIT1/AMOTL2/DUSP10/CORO1C/SLC8A1/MAP4K4/PTPN11/SEMA3B/SRGAP2/PLCG2/ARID5B/ARHGEF7/WDPCP/TMSB4X	39	3
CC	GO:0030139	Endocytic Vesicle	28/861	336/19549	0.000971998	0.0096926	0.00729179	TF/LPAR1/PLD1/LRP2/GRIA4/CD9/DYSF/PICALM/SCARB2/MYO1E/MTSS1/RAPGEF6/SH3KBP1/VAMP2/CFTR/LDLRAP1/RAP1A/UVRAG/RAB11FIP4/SRGAP2/RPS27A/B2M/UBB/EPN2/STXBP3/SYT1/LAMP1/SYT11	28	3
MF	GO:0031267	Small Gtpase Binding	26/836	259/18367	0.000138999	0.00972991	0.00858683	PEX5L/NDRG1/RASGRP3/IQGAP1/PICALM/ARHGEF2/MYO5A/INF2/RTKN/MYO9B/RAPGEF6/DENND5A/MICAL3/DAAM2/CORO1C/IPO13/EVI5L/SH3BP4/RABGEF1/RAP1A/ARHGAP1/RAB11FIP4/FMNL2/SRGAP2/RIMS2/CDC42SE2	26	3
BP	GO:0048167	Regulation Of Synaptic Plasticity	21/842	198/18722	0.000240073	0.0101784	0.00892544	SLC24A2/NLGN1/CNTN2/APP/RASGRF2/PSEN1/GRID2/VAMP2/SNCA/ABHD6/RELN/PRKCZ/GRIN2A/RASGRF1/BRSK1/MAP1B/RIMS2/GRM5/GRIK2/IGSF11/S100B	21	3
BP	GO:1902473	Regulation Of Protein Localization To Synapse	6/842	21/18722	0.000246616	0.0103822	0.00910415	NLGN1/DLG1/ABHD17B/PRKCZ/RAP1A/ADAM10	6	3
BP	GO:0051962	Positive Regulation Of Nervous System Development	26/842	272/18722	0.000252296	0.010547	0.00924869	IL1RAPL1/SHTN1/PTPRD/NLGN1/MAN2A1/MAG/BIN1/LRP2/LRRTM3/NKX6-2/ROBO1/ASPA/ZNF365/SEMA4D/GRID2/SYNDIG1/SOX10/SLIT2/SOX8/TIAM1/OLIG2/DISC1/RELN/THBS2/DICER1/MAP1B	26	3
BP	GO:0009214	Cyclic Nucleotide Catabolic Process	5/842	14/18722	0.000259144	0.0106839	0.00936868	CNP/PDE1A/PDE8A/PDE4B/PDE7A	5	3
BP	GO:0031115	Negative Regulation Of Microtubule Polymerization	5/842	14/18722	0.000259144	0.0106839	0.00936868	TUBB4A/STMN1/EML2/SNCA/ARHGEF7	5	3
BP	GO:0045216	Cell-Cell Junction Organization	21/842	200/18722	0.000275621	0.0112853	0.00989612	UGT8/CLDN11/CNTNAP2/DLG1/PKP4/CDH19/JAM3/SVEP1/CD9/CDH8/RDX/MTSS1/CXADR/FSCN1/EPB41L3/NECTIN1/TJP2/STRN/TJP1/ADAM10/ACTB	21	3
BP	GO:0006898	Receptor-Mediated Endocytosis	24/842	244/18722	0.000281935	0.0114653	0.010054	TF/SH3GL3/CNTN2/ABCA2/DNAJC6/LRP2/HIP1/DNM3/CD9/PICALM/SCARB2/FCHSD2/GREM1/FCHO1/SNX1/SNCA/MAGI2/LDLRAP1/PLCG2/MTMR2/B2M/INSR/SNX9/SYT11	24	3
CC	GO:0044295	Axonal Growth Cone	6/861	28/19549	0.00117501	0.0115543	0.00869235	SHTN1/COBL/KIF5C/TIAM1/MAPK8IP1/HSP90AB1	6	3
BP	GO:1903169	Regulation Of Calcium Ion Transmembrane Transport	18/842	159/18722	0.000295046	0.0119175	0.0104504	PLP1/BIN1/PDE4B/ATP1B1/AKAP6/RYR2/CACNA2D1/CALM2/HSPA2/CAPN3/SNCA/SLC8A1/PLCG2/VMP1/SESTD1/PKD2/CHD7/DMD	18	3
BP	GO:0010927	Cellular Component Assembly Involved In Morphogenesis	14/842	107/18722	0.000310164	0.012444	0.0109122	UGT8/ABCA2/LDB3/PHLDB1/CLASP2/TPPP/CD9/PROX1/CAPN3/CFL2/EPB41L3/DICER1/MTMR2/PMP22	14	3
BP	GO:0048675	Axon Extension	15/842	120/18722	0.00031814	0.0126211	0.0110674	SHTN1/MAG/DIP2B/RTN4/SEMA6A/SEMA4D/ALCAM/SLIT2/SEMA3C/DISC1/TTL/SEMA3B/MAP1B/AUTS2/HSP90AB1	15	3
BP	GO:0035637	Multicellular Organismal Signaling	18/842	160/18722	0.0003188	0.0126211	0.0110674	CTNNA3/ANK3/KCNMB4/CNTNAP2/MAG/BIN1/NFASC/JAM3/ATP1B1/ITGA2/RYR2/CACNA2D1/KCNJ2/CALM2/CXADR/CHRM5/ATP1A1/SLC8A1	18	3
BP	GO:0046785	Microtubule Polymerization	12/842	83/18722	0.000324194	0.0127502	0.0111806	SLAIN1/CLASP2/TPPP/TUBB4A/STMN1/NDE1/EML2/PSRC1/SNCA/MAP1B/ARHGEF7/RPS3	12	3
BP	GO:0032271	Regulation Of Protein Polymerization	23/842	232/18722	0.000334412	0.0130141	0.0114121	SLAIN1/DLG1/BIN1/TPPP/TUBB4A/SSH2/STMN1/FCHSD2/SLIT2/RDX/RICTOR/EML2/PSRC1/SNCA/BAIAP2L2/CDC42EP1/GSN/MAP1B/WASHC5/ARHGEF7/RPS3/SNX9/TMSB4X	23	3
BP	GO:0110053	Regulation Of Actin Filament Organization	26/842	277/18722	0.000335258	0.0130141	0.0114121	TMEFF2/LPAR1/DLG1/BIN1/CLASP2/CCDC88A/RGCC/SSH2/LIMCH1/STMN1/FCHSD2/SLIT2/DLC1/RDX/RICTOR/MTSS1/CFL2/ARHGEF10/BAIAP2L2/CDC42EP1/GSN/TJP1/WASHC5/PIK3R1/SNX9/TMSB4X	26	3
BP	GO:0051650	Establishment Of Vesicle Localization	18/842	161/18722	0.000344198	0.0131584	0.0115386	NLGN1/MYO1D/PSEN1/CLASP2/PICALM/DYNC1I1/EXOC6B/NDE1/MYO1E/KIF5C/MYO5A/SNCA/PRKCZ/ACTN4/TANC2/PPFIA2/KIF13A/SYT11	18	3
BP	GO:0061572	Actin Filament Bundle Organization	18/842	161/18722	0.000344198	0.0131584	0.0115386	SHTN1/TMEFF2/LPAR1/CLASP2/CCDC88A/RGCC/LIMCH1/STMN1/DLC1/RDX/MTSS1/CALD1/FSCN1/ARHGEF10/AIF1L/BAIAP2L2/TJP1/PIK3R1	18	3
BP	GO:0014037	Schwann Cell Differentiation	8/842	40/18722	0.000345579	0.0131584	0.0115386	FA2H/LAMA2/SH3TC2/NDRG1/ERBB3/SIRT2/ARHGEF10/DICER1	8	3
CC	GO:0031166	Integral Component Of Vacuolar Membrane	4/861	12/19549	0.00139258	0.0131599	0.00990026	LAMP2/ATP10B/NPC1/SLC38A9	4	3
CC	GO:0031310	Intrinsic Component Of Vacuolar Membrane	4/861	12/19549	0.00139258	0.0131599	0.00990026	LAMP2/ATP10B/NPC1/SLC38A9	4	3
CC	GO:0016323	Basolateral Plasma Membrane	21/861	231/19549	0.00139406	0.0131599	0.00990026	ANK3/ABCA8/MYO1D/DLG1/MAP7/LRRC7/SLC12A2/ATP1B1/DLG2/ERBB3/CA2/STK39/NAIP/CXADR/BEST1/ATP1A1/TJP1/ERBIN/STXBP3/PKD2/HSP90AB1	21	3
BP	GO:0032185	Septin Cytoskeleton Organization	3/842	4/18722	0.000350437	0.0131756	0.0115536	ANLN/RTKN/WDPCP	3	3
BP	GO:0071205	Protein Localization To Juxtaparanode Region Of Axon	3/842	4/18722	0.000350437	0.0131756	0.0115536	CNTN2/CNTNAP2/EPB41L3	3	3
CC	GO:0014704	Intercalated Disc	8/861	50/19549	0.00142284	0.0132549	0.0099717	CTNNA3/ANK3/DLG1/ATP1B1/AKAP6/KCNJ2/ATP1A1/SLC8A1	8	3
BP	GO:0051051	Negative Regulation Of Transport	38/842	470/18722	0.000364605	0.0136225	0.0119456	IL1RAPL1/ANK3/SH3GL3/PXK/ABCA2/HECW2/BIN1/SRCIN1/APOD/ERBB3/CRYAB/DYSF/KCNAB1/PICALM/GRB10/CALM2/STK39/YWHAQ/SVIP/PRKCB/SNCA/FIS1/RAP1A/ARHGAP1/MAP4K4/NDFIP2/PTPN11/WNK1/MTMR2/MAP1B/STXBP3/SESTD1/PKD2/GNAO1/STXBP6/GRM7/SYT11/GPM6B	38	3
CC	GO:0035748	Myelin Sheath Abaxonal Region	3/861	6/19549	0.00154064	0.0139843	0.0105204	CNP/DLG1/PRKCZ	3	3
CC	GO:0044302	Dentate Gyrus Mossy Fiber	3/861	6/19549	0.00154064	0.0139843	0.0105204	SLC4A8/MAPK8IP1/MAP1B	3	3
CC	GO:0034702	Ion Channel Complex	24/861	282/19549	0.00163823	0.0146819	0.0110452	KCNMB4/CNTNAP2/PDE4B/AKAP6/KCNIP4/GRIA4/KCNAB1/RYR2/TTYH2/GRID2/CACNA2D1/KCNJ2/CALM2/HSPA2/LRRC8D/LRRC8B/CLIC4/CFTR/BEST1/ABHD6/KCNK1/GRIN2A/PKD2/GRIK2	24	3
CC	GO:0043204	Perikaryon	16/861	158/19549	0.00166846	0.0147659	0.0111084	TTLL7/SHTN1/CNTNAP2/MYO1D/DIP2B/APP/DLG2/CRYAB/KCNAB1/SIRT2/SERPINI1/ROGDI/KCNK1/MAP1B/FUS/SYT11	16	3
BP	GO:0048488	Synaptic Vesicle Endocytosis	10/842	62/18722	0.000412374	0.0151759	0.0133077	NLGN1/SYNJ2/DNAJC6/DNM3/PICALM/VAMP2/SNCA/SYT1/ACTB/SYT11	10	3
BP	GO:0140238	Presynaptic Endocytosis	10/842	62/18722	0.000412374	0.0151759	0.0133077	NLGN1/SYNJ2/DNAJC6/DNM3/PICALM/VAMP2/SNCA/SYT1/ACTB/SYT11	10	3
BP	GO:0048259	Regulation Of Receptor-Mediated Endocytosis	14/842	110/18722	0.000413795	0.0151759	0.0133077	TF/SH3GL3/ABCA2/DNAJC6/HIP1/PICALM/GREM1/MAGI2/LDLRAP1/PLCG2/MTMR2/B2M/INSR/SYT11	14	3
MF	GO:0003735	Structural Constituent Of Ribosome	20/836	182/18367	0.00024368	0.0151799	0.0133965	RPL13/RPL13A/RPL21/RPS27/RPSA/RPL3/RPL28/RPS15/RPS27A/RPS19/RPS2/RPL18/RPS9/RPL15/RPLP1/RPS28/RPS3/RPL19/RPL41/RPL10	20	3
MF	GO:0043325	Phosphatidylinositol-3,4-Bisphosphate Binding	7/836	29/18367	0.000255603	0.0151799	0.0133965	HIP1/FCHSD2/PLEKHA1/GAB2/PHLDA3/SH3PXD2A/SESTD1	7	3
MF	GO:0034046	Poly(G) Binding	4/836	8/18367	0.000257516	0.0151799	0.0133965	ATXN1/PNPT1/HNRNPDL/HNRNPU	4	3
BP	GO:0035994	Response To Muscle Stretch	6/842	23/18722	0.000424756	0.0154656	0.0135618	RYR2/PTK2/SLC8A1/GSN/DMD/FOS	6	3
BP	GO:0060075	Regulation Of Resting Membrane Potential	4/842	9/18722	0.000426869	0.0154656	0.0135618	PSEN1/NALCN/KCNJ2/KCNK1	4	3
CC	GO:0030018	Z Disc	14/861	130/19549	0.00178248	0.0155568	0.0117034	ANK3/BIN1/PDE4B/LDB3/PSEN1/CRYAB/RYR2/CAPN3/CFL2/FBXO32/ACTN4/SLC8A1/HOMER1/DMD	14	3
CC	GO:0098839	Postsynaptic Density Membrane	11/861	89/19549	0.00180177	0.0155568	0.0117034	DLG1/LRRTM3/DLG2/DCC/GRID2/SYNDIG1/ABHD17B/TIAM1/GRIN2A/GRM5/GRID1	11	3
BP	GO:0007626	Locomotory Behavior	19/842	179/18722	0.000461636	0.0166244	0.014578	CNP/CNTN2/ABCA2/APP/GPR37/AGTPBP1/SELENOP/HIPK2/NPC1/ADCY5/SNCA/RELN/STRN/NEGR1/ANKH/CHD7/GNAO1/GRM5/MEIS1	19	3
CC	GO:0042734	Presynaptic Membrane	15/861	146/19549	0.00199261	0.0169972	0.0127871	PTPRD/CNTNAP4/HIP1/PSEN1/PICALM/GRM3/SLC4A8/APBB1/NECTIN1/GRIN2A/RIMS2/SYT1/GRIK2/KCTD8/SYT11	15	3
CC	GO:0005875	Microtubule Associated Complex	16/861	161/19549	0.00202632	0.017079	0.0128486	SHTN1/MAP7/KIF13B/KIF6/DYNC1I1/NDE1/KIF5C/DYNC1I2/EML2/KIF19/DISC1/CLIP2/MAP1B/KIF13A/DYNC1LI2/APPBP2	16	3
BP	GO:0021795	Cerebral Cortex Cell Migration	8/842	42/18722	0.000489884	0.0175361	0.0153774	PSEN1/RTN4/ROBO1/SUN2/SLIT2/DISC1/RELN/SRGAP2	8	3
BP	GO:0031589	Cell-Substrate Adhesion	31/842	363/18722	0.000498096	0.0177239	0.0155421	EDIL3/TMEFF2/DOCK5/SPOCK1/PTPRK/SRCIN1/APOD/JAM3/ITGA2/CLASP2/CDK6/IQGAP1/LIMCH1/GREM1/DLC1/PTK2/TIAM1/CDH13/CORO1C/DISC1/PRKCZ/ACTN4/MAP4K4/PTPN11/SRGAP2/PPFIA2/ARHGEF7/PIK3R1/PTPRJ/WDPCP/GPM6B	31	3
CC	GO:0045334	Clathrin-Coated Endocytic Vesicle	11/861	91/19549	0.00215686	0.0179654	0.0135154	TF/LRP2/CD9/PICALM/SCARB2/MYO1E/VAMP2/CFTR/LDLRAP1/EPN2/SYT1	11	3
BP	GO:2000651	Positive Regulation Of Sodium Ion Transmembrane Transporter Activity	5/842	16/18722	0.000524473	0.0185521	0.0162683	ANK3/ATP1B1/ACTN4/WNK1/DMD	5	3
BP	GO:0008361	Regulation Of Cell Size	19/842	181/18722	0.000530229	0.0186453	0.0163501	SHTN1/MAG/SPP1/DIP2B/SLC12A2/P2RX7/RTN4/SEMA6A/SEMA4D/DCC/DEPTOR/RDX/SEMA3C/DISC1/TTL/SEMA3B/MAP1B/TMEM123/HSP90AB1	19	3
BP	GO:0050771	Negative Regulation Of Axonogenesis	10/842	64/18722	0.0005358	0.0187311	0.0164253	MAG/SPP1/DIP2B/PSEN1/RTN4/SEMA6A/SEMA4D/DCC/SEMA3C/SEMA3B	10	3
BP	GO:0031032	Actomyosin Structure Organization	20/842	196/18722	0.000552156	0.0191031	0.0167515	TMEFF2/FRMD5/LPAR1/ANLN/LDB3/CLASP2/CCDC88A/RGCC/LIMCH1/STMN1/PROX1/DLC1/RTKN/CAPN3/CFL2/ARHGEF10/EPB41L3/TJP1/CDC42BPA/PIK3R1	20	3
BP	GO:0001558	Regulation Of Cell Growth	34/842	414/18722	0.000552834	0.0191031	0.0167515	SHTN1/SGK1/SPOCK1/MAG/SPP1/ADIPOR2/DIP2B/AKAP6/RTN4/SEMA6A/SEMA4D/CRYAB/DCC/TP53TG5/GREM1/SLIT2/DNAJB2/SEMA3C/PSRC1/EPB41L3/PRKCQ/RASAL1/DISC1/SH3BP4/ITCH/TTL/SEMA3B/ADAM10/MAP1B/RIMS2/SYT1/PTPRJ/USP47/SMURF1	34	3
BP	GO:0030100	Regulation Of Endocytosis	21/842	211/18722	0.000565928	0.0194267	0.0170352	TF/NLGN1/SH3GL3/ABCA2/DNAJC6/BIN1/CD22/HIP1/ITGA2/PICALM/ZFYVE16/GREM1/CDH13/SNCA/MAGI2/LDLRAP1/PLCG2/MTMR2/B2M/INSR/SYT11	21	3
BP	GO:0051495	Positive Regulation Of Cytoskeleton Organization	22/842	226/18722	0.000572532	0.0194267	0.0170352	SLAIN1/LPAR1/DLG1/BIN1/P2RX7/CCDC88A/RGCC/LIMCH1/FCHSD2/PROX1/RICTOR/MTSS1/CFL2/ARHGEF10/PSRC1/BAIAP2L2/CDC42EP1/GSN/MAP1B/WASHC5/RPS3/SNX9	22	3
BP	GO:0071241	Cellular Response To Inorganic Substance	22/842	226/18722	0.000572532	0.0194267	0.0170352	ANK3/TF/NLGN1/SLC12A2/APP/DLG2/IQGAP1/CAPN3/CPNE2/CLIC4/SNCA/BACE1/RASAL1/WNK1/PLCG2/B2M/JUND/PKD2/SYT1/FUS/SYT11/FOS	22	3
BP	GO:0008360	Regulation Of Cell Shape	17/842	154/18722	0.00057615	0.0194267	0.0170352	LPAR1/DLG1/ERMN/SEMA4D/RHOU/DLC1/RHOBTB1/RDX/PTK2/SH3KBP1/EPB41L3/CDC42EP1/RHOG/FMNL2/CDC42SE2/WDPCP/S100B	17	3
BP	GO:0006509	Membrane Protein Ectodomain Proteolysis	8/842	43/18722	0.000578445	0.0194267	0.0170352	SH3D19/PSEN1/TIMP2/BACE1/PRKCQ/ADAM19/ADAM10/SNX9	8	3
CC	GO:0005819	Spindle	30/861	391/19549	0.00236693	0.0194859	0.0146593	HECW2/PKP4/APP/CLASP2/TPPP/DYNC1I1/ARHGEF2/NDE1/CALM2/ANAPC5/HSPA2/SIRT2/MICAL3/EML2/PSRC1/ARL8A/TTL/RAB11FIP4/MTUS1/MAP7D1/CYLD/RIF1/CDC14B/PKD2/RAD21/ARHGEF7/RPS3/NR3C1/CEP170/HNRNPU	30	3
MF	GO:0044325	Transmembrane Transporter Binding	16/836	133/18367	0.00036126	0.0195029	0.0172117	ANK3/DLG1/PDE4B/AKAP6/KCNAB1/RYR2/CALM2/YWHAQ/PACS2/VAMP2/ACTN4/SLC8A1/PKD2/RIMS2/HOMER1/HSP90AB1	16	3
MF	GO:0051015	Actin Filament Binding	22/836	217/18367	0.000384626	0.0195029	0.0172117	CTNNA3/SHTN1/CLMN/MYO1D/BIN1/SHROOM4/ERMN/HIP1/MARCKSL1/GAS7/IQGAP1/MYO1E/MYO5A/FSCN1/CFL2/CORO1C/AIF1L/ACTN4/GSN/FMNL2/CFL1/DMD	22	3
MF	GO:0001540	Amyloid-Beta Binding	12/836	84/18367	0.000404136	0.0195029	0.0172117	NLGN1/APBB2/ITGA2/GRIA4/CRYAB/PICALM/APBB1/BACE1/LDLRAP1/PGRMC1/GRIN2A/INSR	12	3
MF	GO:0019887	Protein Kinase Regulator Activity	21/836	204/18367	0.000421793	0.0195029	0.0172117	MOB3B/ERBB3/RGCC/IQGAP1/GREM1/CALM2/RICTOR/CAMK2N1/CDKN1C/SNCA/SH3BP5/MAPK8IP1/WNK1/YWHAB/RPLP1/CCNH/GRM5/CCNL1/KIDINS220/HSP90AB1/CCNY	21	3
MF	GO:0008432	Jun Kinase Binding	4/836	9/18367	0.000446831	0.0195029	0.0172117	RNF13/PTK2/DUSP10/MAPK8IP1	4	3
MF	GO:0019911	Structural Constituent Of Myelin Sheath	4/836	9/18367	0.000446831	0.0195029	0.0172117	PLP1/MBP/PLLP/MAL	4	3
MF	GO:0004114	3',5'-Cyclic-Nucleotide Phosphodiesterase Activity	6/836	23/18367	0.000452746	0.0195029	0.0172117	PDE1C/PDE1A/PDE8A/PDE4B/PDE6B/PDE7A	6	3
BP	GO:0051261	Protein Depolymerization	14/842	114/18722	0.000596823	0.0199319	0.0174782	DNAJC6/CLASP2/NCKAP5/STMN4/STMN1/ARHGEF2/RDX/MICAL3/KIF19/MID1IP1/CFL2/GSN/MAP1B/CFL1	14	3
BP	GO:0006665	Sphingolipid Metabolic Process	17/842	155/18722	0.000620672	0.0203867	0.0178771	ENPP2/UGT8/ABCA8/ABCA2/FA2H/ST6GALNAC3/SPTLC2/GLTP/ACER3/PLPP2/ELOVL7/SPNS2/ELOVL1/SERINC1/SGMS1/SERINC5/SERINC3	17	3
BP	GO:0010970	Transport Along Microtubule	17/842	155/18722	0.000620672	0.0203867	0.0178771	APP/AGTPBP1/DLG2/SUN2/ARHGAP21/DYNC1I1/NDE1/KIF5C/FEZ1/DYNC1I2/ARL8A/PRKCZ/MAP1B/KIF13A/UBB/LAMP1/HNRNPU	17	3
BP	GO:0046434	Organophosphate Catabolic Process	17/842	155/18722	0.000620672	0.0203867	0.0178771	ENPP2/DPYD/CNP/SYNJ2/PDE1A/PDE8A/PDE4B/MTMR7/NAPEPLD/ABHD6/ENPP6/PDE7A/AMPD3/PLCG2/MTMR2/INPP1/PLA2G4C	17	3
CC	GO:1990531	Phospholipid-Translocating Atpase Complex	3/861	7/19549	0.00260795	0.0212234	0.0159664	ATP8A1/ATP10B/ATP11A	3	3
BP	GO:0086004	Regulation Of Cardiac Muscle Cell Contraction	7/842	34/18722	0.000673126	0.0219888	0.019282	CTNNA3/DLG1/BIN1/PDE4B/RYR2/KCNJ2/ATP1A1	7	3
BP	GO:0097581	Lamellipodium Organization	12/842	90/18722	0.000688211	0.0221771	0.0194471	ENPP2/CCDC88A/SLIT2/SPATA13/SNX1/FSCN1/CDH13/CORO1C/SRGAP2/AUTS2/ARHGEF7/PIK3R1	12	3
BP	GO:0014015	Positive Regulation Of Gliogenesis	10/842	66/18722	0.000688339	0.0221771	0.0194471	MAG/BIN1/LRP2/NKX6-2/ASPA/ZNF365/SOX10/SOX8/OLIG2/DICER1	10	3
BP	GO:0032469	Endoplasmic Reticulum Calcium Ion Homeostasis	6/842	25/18722	0.000690021	0.0221771	0.0194471	APP/PSEN1/TMTC4/PACS2/FIS1/RAP1GDS1	6	3
BP	GO:0031113	Regulation Of Microtubule Polymerization	9/842	55/18722	0.000713115	0.0225763	0.0197972	SLAIN1/TUBB4A/STMN1/EML2/PSRC1/SNCA/MAP1B/ARHGEF7/RPS3	9	3
BP	GO:0044091	Membrane Biogenesis	9/842	55/18722	0.000713115	0.0225763	0.0197972	IL1RAPL1/ANK3/PTPRD/NLGN1/PICALM/SIRT2/SERINC1/REEP3/SYT11	9	3
BP	GO:0099003	Vesicle-Mediated Transport In Synapse	20/842	200/18722	0.000713772	0.0225763	0.0197972	NLGN1/SYNJ2/DNAJC6/PLD1/PSEN1/DNM3/PICALM/SYNDIG1/SLC4A8/VAMP2/PRKCB/SNCA/BACE1/RAP1A/BRSK1/PPFIA2/RIMS2/SYT1/ACTB/SYT11	20	3
BP	GO:0051017	Actin Filament Bundle Assembly	17/842	157/18722	0.000718627	0.0226103	0.0198269	TMEFF2/LPAR1/CLASP2/CCDC88A/RGCC/LIMCH1/STMN1/DLC1/RDX/MTSS1/CALD1/FSCN1/ARHGEF10/AIF1L/BAIAP2L2/TJP1/PIK3R1	17	3
CC	GO:0099738	Cell Cortex Region	7/861	44/19549	0.00289264	0.0232726	0.0175081	ANLN/GNAI1/PHLDB1/CLASP2/PRKCZ/PKD2/RIMS2	7	3
BP	GO:0031644	Regulation Of Nervous System Process	16/842	144/18722	0.00076984	0.0239693	0.0210187	NLGN1/MYRF/MAG/APP/ITGA2/TPPP/TMEM98/SOX10/RELN/PRKCZ/DICER1/MTMR2/RIMS2/HOMER1/IGSF11/S100B	16	3
BP	GO:0046718	Viral Entry Into Host Cell	16/842	144/18722	0.00076984	0.0239693	0.0210187	MOG/ITGA2/HS3ST5/SCARB2/CD55/NPC1/CXADR/TRIM59/NCAM1/NECTIN1/RPSA/ITCH/UVRAG/GSN/WWP1/LAMP1	16	3
BP	GO:1901890	Positive Regulation Of Cell Junction Assembly	13/842	104/18722	0.000781452	0.0242048	0.0212252	IL1RAPL1/PTPRD/NLGN1/CNTNAP2/LRRTM3/SEMA4D/IQGAP1/GRID2/SYNDIG1/THBS2/MAP4K4/PTPN11/PTPRJ	13	3
BP	GO:0022029	Telencephalon Cell Migration	9/842	56/18722	0.000816319	0.0251544	0.0220579	CNTN2/PSEN1/RTN4/ROBO1/SUN2/SLIT2/DISC1/RELN/SRGAP2	9	3
BP	GO:0035385	Roundabout Signaling Pathway	3/842	5/18722	0.00084671	0.0257969	0.0226213	ROBO1/SLIT2/MYO9B	3	3
BP	GO:1901896	Positive Regulation Of Atpase-Coupled Calcium Transmembrane Transporter Activity	3/842	5/18722	0.00084671	0.0257969	0.0226213	RYR2/HSPA2/VMP1	3	3
BP	GO:0021537	Telencephalon Development	23/842	248/18722	0.000850116	0.0257969	0.0226213	KIRREL3/CNTN2/CNTNAP2/AGTPBP1/PSEN1/RTN4/ROBO1/CDK6/SUN2/BTBD3/PROX1/SLIT2/NDE1/FEZ1/SLC38A2/TMEM14B/DISC1/RELN/FAT4/TACC1/SLC8A1/SRGAP2/CHD7	23	3
BP	GO:0032231	Regulation Of Actin Filament Bundle Assembly	13/842	105/18722	0.000855958	0.025843	0.0226617	TMEFF2/LPAR1/CLASP2/CCDC88A/RGCC/LIMCH1/STMN1/DLC1/RDX/MTSS1/ARHGEF10/TJP1/PIK3R1	13	3
CC	GO:0005604	Basement Membrane	11/861	96/19549	0.00329729	0.0262302	0.0197331	TMEFF2/APLP1/DLG1/LAMA2/VWA1/COL9A3/THBS2/COL4A5/SMOC1/FBN1/ERBIN	11	3
CC	GO:1902495	Transmembrane Transporter Complex	28/861	366/19549	0.00338212	0.026606	0.0200158	KCNMB4/CNTNAP2/ABCA2/PDE4B/ATP1B1/AKAP6/KCNIP4/GRIA4/KCNAB1/RYR2/TTYH2/GRID2/CACNA2D1/KCNJ2/CALM2/HSPA2/LRRC8D/LRRC8B/CLIC4/CFTR/BEST1/ABHD6/ATP1A1/KCNK1/GRIN2A/PKD2/NDUFS7/GRIK2	28	3
CC	GO:0098791	Golgi Apparatus Subcompartment	29/861	384/19549	0.00347747	0.0270555	0.020354	MAN2A1/TMEM165/ATP8A1/APP/SORT1/CLASP2/LGR5/BOK/FUT8/DENND5A/GOLGA7/HID1/TJAP1/ATP11A/ATL1/VAMP2/BACE1/STX16/RBFOX1/ADAM10/CHSY3/TMEM59/SGMS1/KIF13A/TMEM87A/ZDHHC14/RAB30/SNX9/SYT11	29	3
MF	GO:0035091	Phosphatidylinositol Binding	25/836	271/18367	0.000663207	0.0275108	0.0242788	PXK/PLD1/AMER2/HIP1/CCDC88A/IQGAP1/PICALM/ARAP2/FCHSD2/KCNJ2/GAB2/ZFYVE16/SNX30/MYO1E/PIK3C2B/SNX1/KRIT1/PHLDA3/LDLRAP1/SH3PXD2A/GSN/SESTD1/SYT1/STXBP6/SNX9	25	3
BP	GO:0007019	Microtubule Depolymerization	8/842	46/18722	0.000924206	0.0276245	0.0242239	CLASP2/NCKAP5/STMN4/STMN1/ARHGEF2/KIF19/MID1IP1/MAP1B	8	3
BP	GO:0007157	Heterophilic Cell-Cell Adhesion Via Plasma Membrane Cell Adhesion Molecules	8/842	46/18722	0.000924206	0.0276245	0.0242239	IL1RAPL1/PTPRD/NLGN1/ALCAM/GRID2/CXADR/FAT4/NECTIN1	8	3
BP	GO:0043217	Myelin Maintenance	5/842	18/18722	0.000954467	0.0283871	0.0248926	FA2H/MYRF/SH3TC2/NDRG1/EPB41L3	5	3
MF	GO:0004725	Protein Tyrosine Phosphatase Activity	13/836	102/18367	0.000724498	0.0289799	0.0255753	PTPRD/DNAJC6/PTPRK/SSH2/MTMR7/PTP4A2/DUSP10/PTPN11/MTMR2/PTPDC1/DUSP16/CDC14B/PTPRJ	13	3
BP	GO:0051966	Regulation Of Synaptic Transmission, Glutamatergic	10/842	69/18722	0.000982834	0.029086	0.0255055	NLGN1/PSEN1/GRM3/DGKI/DISC1/RELN/GRM5/SYT1/HOMER1/GRM7	10	3
CC	GO:0031674	I Band	14/861	141/19549	0.00378544	0.0291315	0.0219157	ANK3/BIN1/PDE4B/LDB3/PSEN1/CRYAB/RYR2/CAPN3/CFL2/FBXO32/ACTN4/SLC8A1/HOMER1/DMD	14	3
CC	GO:0015935	Small Ribosomal Subunit	9/861	71/19549	0.00385263	0.0293297	0.0220649	RPS27/RPSA/RPS15/RPS27A/RPS19/RPS2/RPS9/RPS28/RPS3	9	3
BP	GO:0030316	Osteoclast Differentiation	12/842	94/18722	0.00101884	0.030003	0.0263096	TF/CA2/GAB2/RASSF2/FOXP1/MITF/TMEM64/SH3PXD2A/FBN1/PIK3R1/FARP2/FOS	12	3
BP	GO:0097090	Presynaptic Membrane Organization	4/842	11/18722	0.00103999	0.0303272	0.0265939	IL1RAPL1/PTPRD/NLGN1/CNTN2	4	3
BP	GO:2000644	Regulation Of Receptor Catabolic Process	4/842	11/18722	0.00103999	0.0303272	0.0265939	ABCA2/MYLIP/ITCH/MTMR2	4	3
CC	GO:0044327	Dendritic Spine Head	3/861	8/19549	0.00403659	0.0304033	0.0228725	DNM3/SRGAP2/FUS	3	3
CC	GO:0031901	Early Endosome Membrane	16/861	173/19549	0.0041597	0.0310007	0.0233219	SH3GL3/TMEM165/PSEN1/BOK/SYNDIG1/ZFYVE16/NAPEPLD/SNX1/PLPP2/CFTR/LITAF/RABGEF1/ITCH/MTMR2/B2M/MON2	16	3
BP	GO:1900744	Regulation Of P38mapk Cascade	8/842	47/18722	0.00107057	0.0310673	0.0272429	DLG1/PHLPP1/STK39/EMC10/DUSP10/PER1/CYLD/GADD45G	8	3
CC	GO:0030669	Clathrin-Coated Endocytic Vesicle Membrane	9/861	72/19549	0.00423513	0.0312341	0.0234975	TF/LRP2/CD9/SCARB2/VAMP2/CFTR/LDLRAP1/EPN2/SYT1	9	3
MF	GO:0016791	Phosphatase Activity	25/836	275/18367	0.000819848	0.0314322	0.0277395	PTPRD/SYNJ2/DNAJC6/DLG1/PTPRK/PPM1H/PLPPR1/PHLPP1/PPM1B/SSH2/MTMR7/PTP4A2/NT5DC1/PLPP2/DUSP10/CPPED1/ATP1A1/PTPN11/MTMR2/PTPDC1/DUSP16/CDC14B/INPP1/PTPRJ/LHPP	25	3
MF	GO:0051020	Gtpase Binding	26/836	291/18367	0.000841933	0.0314322	0.0277395	PEX5L/NDRG1/RASGRP3/IQGAP1/PICALM/ARHGEF2/MYO5A/INF2/RTKN/MYO9B/RAPGEF6/DENND5A/MICAL3/DAAM2/CORO1C/IPO13/EVI5L/SH3BP4/RABGEF1/RAP1A/ARHGAP1/RAB11FIP4/FMNL2/SRGAP2/RIMS2/CDC42SE2	26	3
MF	GO:0005516	Calmodulin Binding	20/836	201/18367	0.000879236	0.0317659	0.028034	MBP/PDE1C/PDE1A/MYO1D/RASGRF2/MARCKSL1/RYR2/IQGAP1/MYO1E/MYO5A/DAPK2/MYO9B/ARPP21/CALD1/CEP97/VAMP2/SLC8A1/STRN/TJP1/SYT1	20	3
CC	GO:0019897	Extrinsic Component Of Plasma Membrane	16/861	174/19549	0.00439938	0.0320422	0.0241055	TF/GNAI1/CDH19/HIP1/KCNAB1/IQGAP1/PICALM/CDH8/PTK2/TIAM1/CDH13/CYLD/GNAO1/CYTH1/GNG7/SNX9	16	3
CC	GO:0005884	Actin Filament	12/861	114/19549	0.00443521	0.0320422	0.0241055	SHROOM4/JAM3/LDB3/GAS7/COBL/IQGAP1/MYO5A/WIPF1/MYO9B/AIF1L/ACTB/SPECC1	12	3
BP	GO:0007173	Epidermal Growth Factor Receptor Signaling Pathway	13/842	108/18722	0.00111612	0.0321735	0.0282129	HIP1/GAB1/PSEN1/CCDC88A/IQGAP1/MVB12B/RASSF2/REPS2/PTK2/CDH13/PTPN11/ERBIN/PTPRJ	13	3
BP	GO:0006942	Regulation Of Striated Muscle Contraction	12/842	95/18722	0.00111945	0.0321735	0.0282129	CTNNA3/DLG1/BIN1/PDE4B/ATP1B1/RYR2/KCNJ2/CALM2/ATP1A1/SLC8A1/ASB3/DMD	12	3
CC	GO:0048786	Presynaptic Active Zone	9/861	73/19549	0.00464661	0.0332303	0.0249993	APP/PPFIBP1/PPFIBP2/NECTIN1/BRSK1/PPFIA2/RIMS2/GRM7/SYT11	9	3
BP	GO:0051928	Positive Regulation Of Calcium Ion Transport	14/842	122/18722	0.00117336	0.0335615	0.0294301	PLP1/ATP1B1/AKAP6/P2RX7/RYR2/CACNA2D1/CALM2/HSPA2/CAPN3/SNCA/PLCG2/VMP1/PKD2/HOMER1	14	3
BP	GO:0021885	Forebrain Cell Migration	9/842	59/18722	0.00120087	0.0340824	0.0298869	CNTN2/PSEN1/RTN4/ROBO1/SUN2/SLIT2/DISC1/RELN/SRGAP2	9	3
BP	GO:0006644	Phospholipid Metabolic Process	31/842	383/18722	0.00120298	0.0340824	0.0298869	SLC44A1/PIP4K2A/ENPP2/SYNJ2/ABCA8/ABCA2/LPGAT1/PLD1/AGPAT4/PLPPR1/MTMR7/SPTLC2/PIK3C2B/NAPEPLD/PLPP2/FAM126A/CHRM5/SNCA/ABHD6/ENPP6/PLCG2/ATM/MTMR2/FAR1/SERINC1/SGMS1/SERINC5/INPP1/SERINC3/PIK3R1/PLA2G4C	31	3
MF	GO:0004721	Phosphoprotein Phosphatase Activity	18/836	174/18367	0.000998592	0.0341017	0.0300954	PTPRD/DNAJC6/DLG1/PTPRK/PPM1H/PHLPP1/PPM1B/SSH2/MTMR7/PTP4A2/DUSP10/CPPED1/PTPN11/MTMR2/PTPDC1/DUSP16/CDC14B/PTPRJ	18	3
MF	GO:0019207	Kinase Regulator Activity	22/836	233/18367	0.00100478	0.0341017	0.0300954	MOB3B/ERBB3/RGCC/IQGAP1/GREM1/CALM2/RICTOR/CAMK2N1/CDKN1C/SNCA/SH3BP5/MAPK8IP1/WNK1/YWHAB/RPLP1/CCNH/GRM5/PIK3R1/CCNL1/KIDINS220/HSP90AB1/CCNY	22	3
CC	GO:0031234	Extrinsic Component Of Cytoplasmic Side Of Plasma Membrane	11/861	101/19549	0.00487741	0.034532	0.0259786	GNAI1/HIP1/KCNAB1/IQGAP1/PTK2/TIAM1/CYLD/GNAO1/CYTH1/GNG7/SNX9	11	3
BP	GO:1902003	Regulation Of Amyloid-Beta Formation	8/842	48/18722	0.00123486	0.0347046	0.0304325	ABCA2/BIN1/LRRTM3/RTN4/PICALM/ABCG1/RTN1/RTN3	8	3
BP	GO:0007611	Learning Or Memory	23/842	255/18722	0.00123655	0.0347046	0.0304325	SLC24A2/NRXN3/SGK1/CNTN2/CNTNAP2/ATP8A1/APP/PSEN1/PICALM/RELN/PRKCZ/GRIN2A/RASGRF1/BRSK1/B2M/ATXN1/CSMD1/SLC11A2/INSR/GRM5/SYT11/S100B/FOS	23	3
BP	GO:0000028	Ribosomal Small Subunit Assembly	5/842	19/18722	0.00124778	0.0348561	0.0305653	RPS27/RPSA/RPS15/RPS19/RPS28	5	3
BP	GO:0032886	Regulation Of Microtubule-Based Process	22/842	240/18722	0.00126903	0.0352849	0.0309413	SLAIN1/C10orf90/GNAI1/PHLDB1/CLASP2/TPPP/STMN4/TUBB4A/STMN1/ARHGEF2/FEZ1/EML2/CEP97/MID1IP1/PSRC1/SNCA/CYLD/MAP1B/ARHGEF7/LAMP1/RPS3/HNRNPU	22	3
BP	GO:0007162	Negative Regulation Of Cell Adhesion	26/842	303/18722	0.00127704	0.0353242	0.0309758	MBP/SPOCK1/DLG1/APOD/JAM3/ERBB3/CLASP2/SEMA6A/ADAMTS18/SEMA4D/CD9/RGCC/DLC1/RDX/PTK2/CDH13/CORO1C/PELI1/ITCH/ACTN4/MAP4K4/PTPN11/ADAM10/WNK1/PIK3R1/CBFB	26	3
BP	GO:0044409	Entry Into Host	16/842	151/18722	0.00128226	0.0353242	0.0309758	MOG/ITGA2/HS3ST5/SCARB2/CD55/NPC1/CXADR/TRIM59/NCAM1/NECTIN1/RPSA/ITCH/UVRAG/GSN/WWP1/LAMP1	16	3
BP	GO:0050769	Positive Regulation Of Neurogenesis	21/842	225/18722	0.00129306	0.0354584	0.0310935	IL1RAPL1/SHTN1/PTPRD/MAN2A1/MAG/BIN1/LRP2/NKX6-2/ROBO1/ASPA/ZNF365/SEMA4D/SOX10/SLIT2/SOX8/TIAM1/OLIG2/DISC1/RELN/DICER1/MAP1B	21	3
BP	GO:0032801	Receptor Catabolic Process	6/842	28/18722	0.00130827	0.0357117	0.0313156	ABCA2/MYLIP/ITCH/UVRAG/MTMR2/SMURF1	6	3
BP	GO:0006970	Response To Osmotic Stress	11/842	84/18722	0.00132058	0.0358097	0.0314015	MAP7/SLC12A2/ITGA2/EFHD1/ARHGEF2/STK39/LRRC8D/CAPN3/PKD2/HSP90AB1/TSC22D4	11	3
BP	GO:0061387	Regulation Of Extent Of Cell Growth	13/842	110/18722	0.00132384	0.0358097	0.0314015	SHTN1/MAG/SPP1/DIP2B/RTN4/SEMA6A/SEMA4D/DCC/SEMA3C/DISC1/TTL/SEMA3B/MAP1B	13	3
MF	GO:0043560	Insulin Receptor Substrate Binding	4/836	11/18367	0.00108767	0.0358291	0.0316199	PRKCZ/PTPN11/INSR/PIK3R1	4	3
BP	GO:0035335	Peptidyl-Tyrosine Dephosphorylation	12/842	97/18722	0.00134549	0.0362097	0.0317522	PTPRD/DNAJC6/PTPRK/SSH2/MTMR7/PTP4A2/DUSP10/PTPN11/MTMR2/PTPDC1/CDC14B/PTPRJ	12	3
BP	GO:0048713	Regulation Of Oligodendrocyte Differentiation	7/842	38/18722	0.00135075	0.0362097	0.0317522	OPALIN/ASPA/ZNF365/TMEM98/DAAM2/DUSP10/OLIG2	7	3
BP	GO:0045860	Positive Regulation Of Protein Kinase Activity	31/842	386/18722	0.00136209	0.0363507	0.0318759	DLG1/SRCIN1/ERBB3/PSEN1/ROBO1/CCDC88A/RGCC/IQGAP1/PROX1/GREM1/CALM2/RASSF2/RICTOR/PTK2/TIAM1/PSRC1/SNCA/ACSL1/RELN/PRKCZ/RAP1A/WNK1/PKD2/RPLP1/INSR/GRM5/RPS3/SNX9/DOCK3/HSP90AB1/CCNY	31	3
BP	GO:0008038	Neuron Recognition	8/842	49/18722	0.00141862	0.0375243	0.0329051	CNTN2/CNTNAP2/DSCAML1/APP/RTN4/ROBO1/NCAM2/OPCML	8	3
BP	GO:0034332	Adherens Junction Organization	8/842	49/18722	0.00141862	0.0375243	0.0329051	CDH19/JAM3/CDH8/RDX/MTSS1/TJP1/ADAM10/ACTB	8	3
CC	GO:0060076	Excitatory Synapse	7/861	49/19549	0.00536387	0.0376002	0.0282868	NLGN1/PDE4B/GRID2/SYNDIG1/SYT1/IGSF11/SYT11	7	3
CC	GO:0099634	Postsynaptic Specialization Membrane	12/861	117/19549	0.00546341	0.0378392	0.0284666	NLGN1/DLG1/LRRTM3/DLG2/DCC/GRID2/SYNDIG1/ABHD17B/TIAM1/GRIN2A/GRM5/GRID1	12	3
CC	GO:0043083	Synaptic Cleft	4/861	17/19549	0.00561643	0.0378392	0.0284666	NLGN1/LAMA2/DNM3/CDH8	4	3
CC	GO:0005594	Collagen Type Ix Trimer	2/861	3/19549	0.00564264	0.0378392	0.0284666	COL9A2/COL9A3	2	3
CC	GO:1990761	Growth Cone Lamellipodium	2/861	3/19549	0.00564264	0.0378392	0.0284666	APP/APBB1	2	3
CC	GO:0099240	Intrinsic Component Of Synaptic Membrane	15/861	163/19549	0.00567417	0.0378392	0.0284666	PTPRD/NLGN1/CNTN2/LRRTM3/PSEN1/DCC/GRID2/ABHD17B/GRM3/ABHD6/NECTIN1/SLC8A1/GRIN2A/GRID1/SYT11	15	3
CC	GO:0030667	Secretory Granule Membrane	24/861	311/19549	0.00571863	0.0378392	0.0284666	PLD1/ATP8A1/NFASC/LAMP2/PSEN1/TMEM63A/CD9/IQGAP1/CD55/TMC6/ATP11A/VAMP2/SVIP/SNCA/ARL8A/MOSPD2/RHOG/PGRMC1/RAP1A/ADAM10/ENPP4/SYT1/LAMP1/PTPRJ	24	3
MF	GO:0005546	Phosphatidylinositol-4,5-Bisphosphate Binding	11/836	82/18367	0.00118878	0.0380411	0.033572	AMER2/PICALM/KCNJ2/KRIT1/PHLDA3/LDLRAP1/SH3PXD2A/GSN/SESTD1/SYT1/STXBP6	11	3
BP	GO:0072384	Organelle Transport Along Microtubule	11/842	85/18722	0.00145657	0.0383585	0.0336365	AGTPBP1/SUN2/ARHGAP21/DYNC1I1/NDE1/FEZ1/PRKCZ/MAP1B/KIF13A/UBB/LAMP1	11	3
CC	GO:0044294	Dendritic Growth Cone	3/861	9/19549	0.0058578	0.0384011	0.0288893	COBL/MAPK8IP1/HSP90AB1	3	3
BP	GO:1904029	Regulation Of Cyclin-Dependent Protein Kinase Activity	12/842	98/18722	0.00147192	0.0385928	0.033842	RGCC/PROX1/CAMK2N1/CDKN1C/PSRC1/FBXO7/PKD2/CCNH/ACTB/CCNL1/HSP90AB1/CCNY	12	3
BP	GO:0038180	Nerve Growth Factor Signaling Pathway	4/842	12/18722	0.00150472	0.0387725	0.0339995	SORT1/MAGI2/RAP1A/KIDINS220	4	3
BP	GO:0038203	Torc2 Signaling	4/842	12/18722	0.00150472	0.0387725	0.0339995	SIK3/PRR5L/DEPTOR/RICTOR	4	3
BP	GO:0071872	Cellular Response To Epinephrine Stimulus	4/842	12/18722	0.00150472	0.0387725	0.0339995	PDE4B/RYR2/SIRT2/SNCA	4	3
BP	GO:0098911	Regulation Of Ventricular Cardiac Muscle Cell Action Potential	4/842	12/18722	0.00150472	0.0387725	0.0339995	CTNNA3/DLG1/BIN1/RYR2	4	3
CC	GO:0005871	Kinesin Complex	7/861	50/19549	0.00600543	0.0390077	0.0293457	KIF13B/KIF6/NDE1/KIF5C/KIF19/DISC1/KIF13A	7	3
BP	GO:0099518	Vesicle Cytoskeletal Trafficking	10/842	73/18722	0.00152849	0.0390885	0.0342767	MYO1D/DYNC1I1/NDE1/MYO1E/MYO5A/PRKCZ/ACTN4/TANC2/PPFIA2/KIF13A	10	3
BP	GO:0060998	Regulation Of Dendritic Spine Development	9/842	61/18722	0.00153006	0.0390885	0.0342767	NLGN1/PSEN1/DNM3/C21orf91/TIAM1/DISC1/RELN/TANC2/PPFIA2	9	3
CC	GO:0030136	Clathrin-Coated Vesicle	17/861	196/19549	0.00609685	0.0392415	0.0295216	TF/LRP2/HIP1/SORT1/CD9/PICALM/SCARB2/MYO1E/VAMP2/CFTR/SH3BP4/LDLRAP1/ADAM10/EPN2/SYT1/SNX9/SYT11	17	3
BP	GO:0051651	Maintenance Of Location In Cell	20/842	213/18722	0.00155076	0.0394488	0.0345926	ANK3/AKAP6/PSEN1/SUN2/ARHGAP21/CCDC88A/RYR2/CALM2/CAPN3/SNCA/UVRAG/SLC8A1/GSN/PLCG2/PKD2/CHD7/FTH1/HNRNPU/TMSB4X/DMD	20	3
MF	GO:0098631	Cell Adhesion Mediator Activity	9/836	59/18367	0.00130503	0.0398449	0.0351639	CNTN2/DSCAML1/GLDN/JAM3/ITGA2/CXADR/CDC42EP1/RPSA/STXBP6	9	3
MF	GO:0004970	Ionotropic Glutamate Receptor Activity	5/836	19/18367	0.0013163	0.0398449	0.0351639	GRIA4/GRID2/GRIN2A/GRID1/GRIK2	5	3
BP	GO:1903115	Regulation Of Actin Filament-Based Movement	7/842	39/18722	0.00158329	0.0398766	0.0349677	CTNNA3/DLG1/BIN1/PDE4B/RYR2/KCNJ2/ATP1A1	7	3
BP	GO:0022011	Myelination In Peripheral Nervous System	6/842	29/18722	0.00158759	0.0398766	0.0349677	FA2H/SH3TC2/NDRG1/SIRT2/ARHGEF10/DICER1	6	3
BP	GO:0032292	Peripheral Nervous System Axon Ensheathment	6/842	29/18722	0.00158759	0.0398766	0.0349677	FA2H/SH3TC2/NDRG1/SIRT2/ARHGEF10/DICER1	6	3
BP	GO:0031333	Negative Regulation Of Protein-Containing Complex Assembly	15/842	140/18722	0.00160517	0.0401493	0.0352069	JAM3/CRYAB/TUBB4A/SSH2/STMN1/SLIT2/RDX/EML2/SVIP/RPL13A/SNCA/PRKCZ/GSN/ARHGEF7/TMSB4X	15	3
BP	GO:0009896	Positive Regulation Of Catabolic Process	37/842	492/18722	0.00161873	0.0402655	0.0353088	PIP4K2A/ABCA2/HECW2/SH3D19/LRP2/APP/AGTPBP1/RNF144A/P2RX7/PSEN1/PRR5L/ANKIB1/KCNQ1OT1/SPTLC2/TFEB/RDX/DNAJB2/PTK2/SIRT2/SNX1/SVIP/SNCA/MYLIP/DISC1/SH3BP4/ITCH/UVRAG/FBXO7/PNPT1/TMEM59/WWP1/INSR/CNOT2/TNRC6C/SAMD4B/SNX9/SMURF1	37	3
BP	GO:0071709	Membrane Assembly	8/842	50/18722	0.00162342	0.0402655	0.0353088	IL1RAPL1/ANK3/PTPRD/NLGN1/PICALM/SIRT2/REEP3/SYT11	8	3
BP	GO:0021800	Cerebral Cortex Tangential Migration	3/842	6/18722	0.00163675	0.0402655	0.0353088	ROBO1/SLIT2/RELN	3	3
BP	GO:0030913	Paranodal Junction Assembly	3/842	6/18722	0.00163675	0.0402655	0.0353088	UGT8/CD9/EPB41L3	3	3
BP	GO:2001257	Regulation Of Cation Channel Activity	18/842	184/18722	0.00165358	0.0405126	0.0355255	ANK3/NLGN1/DLG1/APP/PDE4B/AKAP6/RASGRF2/KCNAB1/CACNA2D1/CALM2/VAMP2/RELN/RASGRF1/PLCG2/PKD2/HOMER1/TMSB4X/DMD	18	3
MF	GO:0070325	Lipoprotein Particle Receptor Binding	6/836	28/18367	0.00139127	0.0410058	0.0361884	LANCL1/PICALM/APBB1/RELN/LDLRAP1/SYT1	6	3
CC	GO:0005902	Microvillus	10/861	91/19549	0.00667767	0.0422124	0.0317566	CNP/MYO1D/NFASC/JAM3/KIF13B/CA2/MYO1E/RDX/FSCN1/CLIC4	10	3
CC	GO:0035579	Specific Granule Membrane	10/861	91/19549	0.00667767	0.0422124	0.0317566	PLD1/ATP8A1/TMEM63A/TMC6/ATP11A/MOSPD2/PGRMC1/RAP1A/ADAM10/PTPRJ	10	3
BP	GO:0060079	Excitatory Postsynaptic Potential	12/842	100/18722	0.00175424	0.0426295	0.0373818	NLGN1/APP/P2RX7/GRID2/SNCA/RELN/PRKCZ/GRIN2A/MTMR2/RIMS2/GRIK2/IGSF11	12	3
BP	GO:0110020	Regulation Of Actomyosin Structure Organization	12/842	100/18722	0.00175424	0.0426295	0.0373818	TMEFF2/LPAR1/CLASP2/CCDC88A/RGCC/LIMCH1/STMN1/PROX1/DLC1/ARHGEF10/TJP1/PIK3R1	12	3
BP	GO:0031331	Positive Regulation Of Cellular Catabolic Process	33/842	427/18722	0.00182683	0.0442137	0.038771	PIP4K2A/ABCA2/SH3D19/LRP2/APP/AGTPBP1/RNF144A/P2RX7/PSEN1/PRR5L/ANKIB1/KCNQ1OT1/SPTLC2/TFEB/RDX/DNAJB2/PTK2/SIRT2/SVIP/SNCA/DISC1/SH3BP4/ITCH/UVRAG/FBXO7/PNPT1/TMEM59/INSR/CNOT2/TNRC6C/SAMD4B/SNX9/SMURF1	33	3
BP	GO:0009187	Cyclic Nucleotide Metabolic Process	7/842	40/18722	0.00184584	0.0444936	0.0390164	CNP/PDE1A/PDE8A/PDE4B/ADCY5/PDE7A/GUCY1A2	7	3
CC	GO:0031985	Golgi Cisterna	12/861	121/19549	0.00711942	0.0446066	0.0335578	MAN2A1/SORT1/FUT8/HID1/ATL1/STX16/CHSY3/TMEM59/SGMS1/TMEM87A/ZDHHC14/RAB30	12	3
BP	GO:0036465	Synaptic Vesicle Recycling	10/842	75/18722	0.0018815	0.0451711	0.0396105	NLGN1/SYNJ2/DNAJC6/DNM3/PICALM/VAMP2/SNCA/SYT1/ACTB/SYT11	10	3
MF	GO:0005095	Gtpase Inhibitor Activity	4/836	12/18367	0.00157301	0.0451737	0.0398667	IQGAP1/SLIT2/RTKN/CPEB2	4	3
BP	GO:0010880	Regulation Of Release Of Sequestered Calcium Ion Into Cytosol By Sarcoplasmic Reticulum	6/842	30/18722	0.00191	0.045672	0.0400498	AKAP6/RYR2/CALM2/SLC8A1/CHD7/DMD	6	3
BP	GO:0070588	Calcium Ion Transmembrane Transport	26/842	312/18722	0.00193009	0.0459685	0.0403098	PLP1/SLC24A2/TMEM165/BIN1/PDE4B/ATP1B1/AKAP6/P2RX7/PSEN1/RYR2/CACNA2D1/NALCN/CALM2/HSPA2/CAPN3/SNCA/TRPM6/SLC8A1/GRIN2A/PLCG2/VMP1/SESTD1/TRPC4AP/PKD2/CHD7/DMD	26	3
BP	GO:0050890	Cognition	25/842	296/18722	0.00194742	0.0461972	0.0405103	SLC24A2/NRXN3/SGK1/CNTN2/CNTNAP2/SHROOM4/ATP8A1/APP/PSEN1/PICALM/RELN/PRKCZ/GRIN2A/RASGRF1/BRSK1/B2M/ATXN1/CSMD1/SLC11A2/CHD7/INSR/GRM5/SYT11/S100B/FOS	25	3
BP	GO:0017157	Regulation Of Exocytosis	19/842	202/18722	0.0019679	0.0464984	0.0407744	IL1RAPL1/NLGN1/CLASP2/GAB2/SLC4A8/LGI3/VAMP2/CFTR/PRKCB/SNCA/BACE1/RAP1A/PPFIA2/STXBP3/RIMS2/SYT1/LAMP1/STXBP6/SYT11	19	3
CC	GO:0034451	Centriolar Satellite	11/861	107/19549	0.00750618	0.0466173	0.0350704	AK5/PXK/FNIP2/KLHL4/ZNF365/TMEM63A/DYSF/CEP97/PRKCQ/PDZD2/BBS9	11	3
MF	GO:0005042	Netrin Receptor Activity	3/836	6/18367	0.00169455	0.0474475	0.0418733	UNC5C/DCC/UNC5B	3	3
BP	GO:0099515	Actin Filament-Based Transport	5/842	21/18722	0.00202644	0.0475061	0.0416581	MYO1D/SUN2/MYO1E/MYO5A/ACTN4	5	3
BP	GO:1902307	Positive Regulation Of Sodium Ion Transmembrane Transport	5/842	21/18722	0.00202644	0.0475061	0.0416581	ANK3/ATP1B1/ACTN4/WNK1/DMD	5	3
BP	GO:0006643	Membrane Lipid Metabolic Process	19/842	203/18722	0.00208226	0.0482592	0.0423185	ENPP2/UGT8/ABCA8/ABCA2/FA2H/ST6GALNAC3/SPTLC2/GLTP/ACER3/PLPP2/ELOVL7/SPNS2/ELOVL1/ST3GAL6/AGMO/SERINC1/SGMS1/SERINC5/SERINC3	19	3
BP	GO:0005513	Detection Of Calcium Ion	4/842	13/18722	0.0020966	0.0482592	0.0423185	KCNMB4/RYR2/CALM2/SYT1	4	3
BP	GO:0098814	Spontaneous Synaptic Transmission	4/842	13/18722	0.0020966	0.0482592	0.0423185	SLC12A2/APP/RIMS2/SYT1	4	3
BP	GO:0030308	Negative Regulation Of Cell Growth	18/842	188/18722	0.00210049	0.0482592	0.0423185	MAG/SPP1/ADIPOR2/DIP2B/RTN4/SEMA6A/SEMA4D/CRYAB/DCC/TP53TG5/GREM1/SLIT2/DNAJB2/SEMA3C/PSRC1/SH3BP4/SEMA3B/PTPRJ	18	3
BP	GO:0048260	Positive Regulation Of Receptor-Mediated Endocytosis	8/842	52/18722	0.00210286	0.0482592	0.0423185	TF/HIP1/GREM1/MAGI2/LDLRAP1/PLCG2/B2M/INSR	8	3
BP	GO:0060249	Anatomical Structure Homeostasis	26/842	314/18722	0.00210889	0.0482592	0.0423185	MBP/TF/APBB2/SPP1/SLC12A2/LAMA2/JAM3/LIPA/P2RX7/CA2/STK39/DNAJB2/CAPN3/CXADR/TMEM64/CFL2/TJP2/NPHP3/PTPN11/TJP1/B2M/SGCZ/ACTB/PCDH15/HOMER1/DMD	26	3
BP	GO:0010639	Negative Regulation Of Organelle Organization	28/842	347/18722	0.00212099	0.0482592	0.0423185	TMEFF2/CCP110/CLASP2/TUBB4A/SSH2/BOK/STMN1/ARHGEF2/SLIT2/DLC1/RDX/FEZ1/IQCJ-SCHIP1/EML2/CEP97/MID1IP1/SNCA/EVI5L/GSN/TJP1/ATM/MAP1B/BCL2L1/RAD21/ARHGEF7/PIK3R1/HNRNPU/TMSB4X	28	3
BP	GO:0007612	Learning	15/842	144/18722	0.00212315	0.0482592	0.0423185	SLC24A2/NRXN3/CNTN2/CNTNAP2/ATP8A1/APP/RELN/GRIN2A/BRSK1/ATXN1/CSMD1/INSR/GRM5/SYT11/FOS	15	3
MF	GO:0005319	Lipid Transporter Activity	16/836	154/18367	0.00177987	0.0486209	0.0429089	ANO4/SLCO1A2/ABCA8/ABCA2/ATP8A1/APOD/ATP10B/GLTP/ABCA6/ABCG1/NPC1/ATP11A/SPNS2/OSBP2/OSBPL1A/OSBPL9	16	3
CC	GO:0002102	Podosome	5/861	29/19549	0.00806623	0.0494168	0.0371765	RHOU/FSCN1/SH3PXD2A/GSN/TJP1	5	3
CC	GO:1905103	Integral Component Of Lysosomal Membrane	3/861	10/19549	0.00809654	0.0494168	0.0371765	ATP10B/NPC1/SLC38A9	3	3
CC	GO:0005844	Polysome	8/861	66/19549	0.0082246	0.0497694	0.0374417	LARP6/PNPT1/RPL18/RPS28/RPS3/RPL19/RPL41/FUS	8	3
BP	GO:0044782	Cilium Organization	141/923	368/18722	6.21616e-89	3.60724e-85	3.39075e-85	CFAP54/SPAG17/CFAP43/HYDIN/CFAP44/DNAAF1/TTC29/CFAP46/CFAP157/SPAG16/DNAH5/SPEF2/CEP126/CFAP61/CFAP52/DNAI1/TEKT1/RSPH1/CFAP70/CFAP73/LRGUK/CFAP221/CFAP100/TMEM67/DYNC2H1/CFAP69/DCDC2/CCDC40/RPGR/ODF2L/DNAH7/DAW1/DRC1/SPAG1/IQCG/CCDC39/RFX3/CEP83/DNAI2/ARMC2/BBS9/KIF27/CFAP53/RFX2/MNS1/CFAP65/BBOF1/JHY/CFAP206/TTC26/IFT88/CROCC/WDR19/CFAP58/NME5/RPGRIP1L/CCDC13/RABL2B/DNAAF4/TRAF3IP1/CFAP74/ENO4/…	141	4
BP	GO:0060271	Cilium Assembly	129/923	337/18722	3.94905e-81	1.14582e-77	1.07705e-77	CFAP54/SPAG17/CFAP43/HYDIN/CFAP44/DNAAF1/CFAP46/CFAP157/SPAG16/DNAH5/SPEF2/CEP126/CFAP52/DNAI1/TEKT1/RSPH1/CFAP70/CFAP73/LRGUK/CFAP221/CFAP100/TMEM67/DYNC2H1/CFAP69/DCDC2/CCDC40/RPGR/ODF2L/DNAH7/DAW1/DRC1/SPAG1/IQCG/CCDC39/RFX3/CEP83/DNAI2/ARMC2/BBS9/KIF27/CFAP53/RFX2/MNS1/CFAP65/BBOF1/JHY/CFAP206/TTC26/IFT88/CROCC/WDR19/CFAP58/NME5/RPGRIP1L/CCDC13/RABL2B/DNAAF4/TRAF3IP1/CFAP74/IQUB/TTC8/WWTR1/IF…	129	4
CC	GO:0097014	Ciliary Plasm	71/975	133/19549	8.95297e-57	6.09698e-54	4.97597e-54	DNAH9/CFAP54/DNAH11/SPAG17/CFAP43/DNAH6/HYDIN/DNAAF1/CFAP46/SPAG16/DNAH5/CFAP61/CFAP52/DNAI1/CFAP70/DNAH3/CFAP73/CFAP221/SPAG6/DNAH10/CFAP100/DYNC2H1/DRC3/DCDC2/CCDC40/DNAH7/EFHC2/DRC1/DNAH2/EFHC1/CCDC39/DNAI2/CFAP45/MNS1/AK8/CFAP206/RPGRIP1L/TRAF3IP1/CFAP74/LCA5/MAK/RSPH4A/DNAH1/DZIP1L/DNALI1/CCDC113/WDPCP/CEP162/SPEF1/DNAJB13/WDR35/BBS5/IFT57/DNAL1/SAXO2/ARL13B/RSPH9/LCA5L/IFT172/NEK4/SPATA7/DY…	71	4
BP	GO:0007018	Microtubule-Based Movement	113/923	382/18722	3.48425e-57	6.73971e-54	6.33523e-54	DNAH9/CFAP54/DNAH11/SPAG17/CFAP43/DNAH6/HYDIN/ZBBX/CFAP44/DNAAF1/DNAH12/TTC29/CFAP46/CFAP157/SPAG16/DNAH5/SPEF2/NEK10/AGBL4/CFAP61/CFAP52/DNAI1/TEKT1/CFAP70/DNAH3/CFAP73/CFAP221/DNAH10/CFAP100/DYNC2H1/CFAP69/ROPN1L/CCDC40/RPGR/DNAH7/DAW1/TTLL9/DRC1/DNAH2/IQCG/CCDC39/RFX3/DNAI2/ARMC2/KIF27/CFAP45/CFAP53/MNS1/CFAP65/KIF6/JHY/CFAP206/TTC26/IFT88/WDR19/CFAP58/DYNLRB2/NME5/RABL2B/DNAAF4/TRAF3IP1/ENO4/…	113	4
CC	GO:0005930	Axoneme	70/975	131/19549	5.05161e-56	1.72007e-53	1.40381e-53	DNAH9/CFAP54/DNAH11/SPAG17/CFAP43/DNAH6/HYDIN/DNAAF1/CFAP46/SPAG16/DNAH5/CFAP61/CFAP52/DNAI1/CFAP70/DNAH3/CFAP73/CFAP221/SPAG6/DNAH10/CFAP100/DYNC2H1/DRC3/DCDC2/CCDC40/DNAH7/EFHC2/DRC1/DNAH2/EFHC1/CCDC39/DNAI2/CFAP45/MNS1/AK8/CFAP206/RPGRIP1L/TRAF3IP1/CFAP74/LCA5/MAK/RSPH4A/DNAH1/DZIP1L/DNALI1/CCDC113/WDPCP/CEP162/SPEF1/DNAJB13/WDR35/BBS5/IFT57/DNAL1/SAXO2/ARL13B/RSPH9/LCA5L/IFT172/SPATA7/DYNC2LI…	70	4
CC	GO:0031514	Motile Cilium	86/975	214/19549	1.61774e-55	3.67227e-53	2.99708e-53	DNAH9/DNAH11/SPAG17/CFAP43/ZBBX/CFAP44/TTC29/SPAG16/DNAH5/SPEF2/PACRG/CFAP61/CFAP52/DNAI1/TEKT1/RSPH1/CFAP70/CFAP73/SPAG6/CFAP100/DYNC2H1/CFAP69/ROPN1L/SPATA6L/DRC3/RPGR/EFCAB2/DRC1/DNAH2/FBXL13/IQCG/CCDC39/DNAI2/ANXA1/NPHP1/CFAP45/CABCOCO1/MNS1/AK8/CFAP65/CFAP206/AK7/IFT88/CROCC/WDR19/CFAP58/NME5/CFAP300/ENO4/IQUB/IFT81/HSPD1/MAK/RSPH4A/DNAH1/ENKUR/DRC7/DNALI1/SPEF1/ATP1B1/DNAJB13/INTU/CFAP99/SA…	86	4
CC	GO:0032838	Plasma Membrane Bounded Cell Projection Cytoplasm	78/975	226/19549	1.31141e-44	2.23267e-42	1.82217e-42	DNAH9/CFAP54/DNAH11/SPAG17/CFAP43/DNAH6/HYDIN/DNAAF1/CFAP46/SPAG16/DNAH5/AGBL4/CFAP61/CFAP52/DNAI1/CFAP70/DNAH3/CFAP73/CFAP221/SPAG6/DNAH10/CFAP100/DYNC2H1/DRC3/DCDC2/CCDC40/DNAH7/EFHC2/DRC1/DNAH2/EFHC1/CCDC39/DNAI2/CFAP45/MNS1/AK8/CFAP206/RPGRIP1L/TRAF3IP1/CFAP74/LCA5/MAK/RSPH4A/DNAH1/MAP2/DZIP1L/DNALI1/CCDC113/WDPCP/CEP162/SPEF1/DNAJB13/WDR35/CALY/BBS5/IFT57/DNAL1/SAXO2/BAIAP2/ARL13B/RSPH9/LCA5…	78	4
BP	GO:0035082	Axoneme Assembly	49/923	82/18722	4.94956e-43	7.18057e-40	6.74963e-40	SPAG17/CFAP43/HYDIN/CFAP44/DNAAF1/CFAP46/CFAP157/SPAG16/DNAH5/SPEF2/DNAI1/RSPH1/CFAP73/LRGUK/CFAP100/CFAP69/CCDC40/DNAH7/DAW1/DRC1/SPAG1/IQCG/CCDC39/DNAI2/ARMC2/MNS1/CFAP65/JHY/CFAP206/TTC26/CFAP58/DNAAF4/CFAP74/RSPH4A/ZMYND10/DNAH1/CC2D2A/TTC12/FOXJ1/SPEF1/DNAJB13/TOGARAM1/DNAL1/RSPH9/CCDC65/TTLL3/GAS8/DNAAF3/LRRC49	49	4
BP	GO:0003341	Cilium Movement	67/923	175/18722	3.96181e-42	4.59808e-39	4.32213e-39	DNAH9/CFAP54/DNAH11/SPAG17/CFAP43/HYDIN/ZBBX/CFAP44/DNAAF1/TTC29/CFAP46/CFAP157/SPAG16/DNAH5/SPEF2/NEK10/CFAP61/CFAP52/DNAI1/TEKT1/CFAP70/CFAP73/CFAP221/CFAP100/CFAP69/ROPN1L/CCDC40/DNAH7/DAW1/TTLL9/DRC1/IQCG/CCDC39/RFX3/DNAI2/ARMC2/KIF27/CFAP45/CFAP53/MNS1/CFAP65/JHY/CFAP206/CFAP58/NME5/DNAAF4/ENO4/TTC21A/RSPH4A/ZMYND10/DNAH1/ENKUR/DRC7/TTC12/SPEF1/RSPH9/NPHP4/TMF1/SPA17/CATSPERD/CFAP298/CCDC65/…	67	4
CC	GO:0099568	Cytoplasmic Region	81/975	271/19549	5.9781e-41	8.14218e-39	6.64514e-39	DNAH9/CFAP54/DNAH11/SPAG17/CFAP43/DNAH6/HYDIN/DNAAF1/CFAP46/SPAG16/DNAH5/AGBL4/CFAP61/CFAP52/DNAI1/CFAP70/DNAH3/CFAP73/CFAP221/SPAG6/DNAH10/CFAP100/DYNC2H1/DRC3/DCDC2/CCDC40/DNAH7/EFHC2/DRC1/DNAH2/EFHC1/CCDC39/DNAI2/CFAP45/MNS1/AK8/CFAP206/RPGRIP1L/TRAF3IP1/CFAP74/LCA5/MYO5B/MAK/RSPH4A/DNAH1/MAP2/DZIP1L/DNALI1/CCDC113/WDPCP/CEP162/SPEF1/DNAJB13/WDR35/CALY/BBS5/IFT57/DNAL1/SAXO2/BAIAP2/ARL13B/RSPH…	81	4
CC	GO:0036064	Ciliary Basal Body	62/975	161/19549	6.74493e-39	7.6555e-37	6.24794e-37	CFAP157/AGBL4/FANK1/CFAP70/CFAP100/CCDC170/RPGR/ODF2L/TTLL9/EFHC2/BBOF1/CFAP206/TTC26/IFT88/MLF1/RPGRIP1L/RABL2B/WHRN/TRAF3IP1/LCA5/AGBL2/TTC8/IFT81/MAPK15/C5orf49/ARMC9/DZIP1L/IFT80/CCDC113/TOGARAM1/INTU/WDR35/CEP290/CCDC66/PPP1R32/BBS5/AHI1/IFT57/SAXO2/IFT122/CEP41/PIFO/IFT172/NEK4/SPATA7/NPHP4/DYNC2LI1/KIF17/IFT140/IQCD/CCDC65/B9D1/CETN2/IFT46/IFT52/BBS7/GAS8/BBS1/C2CD3/PCM1/RAB28/ERC1	62	4
BP	GO:0001578	Microtubule Bundle Formation	52/923	113/18722	8.25919e-38	7.98801e-35	7.50862e-35	SPAG17/CFAP43/HYDIN/CFAP44/DNAAF1/CFAP46/CFAP157/SPAG16/DNAH5/SPEF2/DNAI1/RSPH1/CFAP73/LRGUK/CFAP100/CFAP69/CCDC40/DNAH7/DAW1/DRC1/SPAG1/IQCG/CCDC39/DNAI2/ARMC2/MNS1/CFAP65/JHY/CFAP206/TTC26/CFAP58/DNAAF4/CFAP74/RSPH4A/ZMYND10/DNAH1/MAP2/CC2D2A/TPPP3/TTC12/FOXJ1/SPEF1/DNAJB13/TOGARAM1/CCDC66/DNAL1/RSPH9/CCDC65/TTLL3/GAS8/DNAAF3/LRRC49	52	4
CC	GO:0097729	9+2 Motile Cilium	49/975	135/19549	1.47496e-29	1.43492e-27	1.17109e-27	DNAH9/DNAH11/CFAP43/TTC29/SPAG16/DNAH5/SPEF2/PACRG/CFAP52/DNAI1/RSPH1/CFAP70/SPAG6/CFAP69/SPATA6L/RPGR/DNAH2/IQCG/CCDC39/DNAI2/CFAP45/CABCOCO1/MNS1/AK8/CFAP65/IFT88/CROCC/CFAP58/NME5/ENO4/HSPD1/DNAH1/ENKUR/DNALI1/SPEF1/ATP1B1/DNAJB13/SAXO2/RSPH9/AK1/IFT172/IFT27/CCDC181/SPA17/CATSPERD/TTLL3/CETN2/ODF2/SPATA6	49	4
BP	GO:0099111	Microtubule-Based Transport	58/923	190/18722	2.06714e-30	1.71366e-27	1.61082e-27	DNAH11/SPAG17/CFAP43/DNAAF1/SPAG16/DNAH5/SPEF2/NEK10/AGBL4/DNAI1/DYNC2H1/ROPN1L/CCDC40/RPGR/DAW1/CCDC39/RFX3/KIF27/CFAP45/CFAP53/JHY/TTC26/IFT88/WDR19/NME5/RABL2B/DNAAF4/TRAF3IP1/LCA5/IFT81/TTC21A/MAK/MAP2/APP/SUN1/WDR35/CALY/IFT57/IFT122/LCA5L/IFT172/IFT74/IFT43/IFT27/TTC21B/DYNC2LI1/SPA17/KIF17/IFT140/IFT46/IFT52/NDE1/NPHP3/KIF5C/KIF3A/PCM1/HSPA8/HNRNPU	58	4
BP	GO:0001539	Cilium Or Flagellum-Dependent Cell Motility	48/923	138/18722	3.00479e-28	1.93742e-25	1.82115e-25	CFAP54/DNAH11/CFAP43/DNAH6/CFAP44/CFAP46/CFAP157/SPAG16/DNAH5/SPEF2/CFAP52/DNAI1/TEKT1/DNAH3/CFAP69/ROPN1L/CCDC40/DNAH7/TTLL9/EFHC2/DRC1/DNAH2/EFHC1/IQCG/CCDC39/RFX3/ARMC2/CFAP45/MNS1/CFAP65/CFAP206/CFAP58/ENO4/TTC21A/RSPH4A/DNAH1/ENKUR/DRC7/TTC12/RSPH9/NPHP4/TMF1/CATSPERD/CCDC65/TTLL3/GAS8/PLTP/DNAJA1	48	4
BP	GO:0060285	Cilium-Dependent Cell Motility	48/923	138/18722	3.00479e-28	1.93742e-25	1.82115e-25	CFAP54/DNAH11/CFAP43/DNAH6/CFAP44/CFAP46/CFAP157/SPAG16/DNAH5/SPEF2/CFAP52/DNAI1/TEKT1/DNAH3/CFAP69/ROPN1L/CCDC40/DNAH7/TTLL9/EFHC2/DRC1/DNAH2/EFHC1/IQCG/CCDC39/RFX3/ARMC2/CFAP45/MNS1/CFAP65/CFAP206/CFAP58/ENO4/TTC21A/RSPH4A/DNAH1/ENKUR/DRC7/TTC12/RSPH9/NPHP4/TMF1/CATSPERD/CCDC65/TTLL3/GAS8/PLTP/DNAJA1	48	4
BP	GO:0044458	Motile Cilium Assembly	29/923	48/18722	3.80831e-26	2.20996e-23	2.07734e-23	CFAP43/CFAP44/DNAAF1/CFAP157/SPAG16/SPEF2/CFAP221/CFAP69/CCDC40/IQCG/CCDC39/ARMC2/MNS1/CFAP65/BBOF1/JHY/CFAP206/CFAP58/ZMYND10/DNAH1/CC2D2A/TTC12/FOXJ1/INTU/BBS5/IFT57/RSPH9/DNAAF3/SPATA6	29	4
CC	GO:0005874	Microtubule	77/975	429/19549	4.65533e-23	3.96285e-21	3.23423e-21	DNAH9/DNAH11/SPAG17/DCDC1/DNAH6/DNAH12/DNAH5/DNAI1/TOGARAM2/TEKT1/DNAH3/SPAG6/DNAH10/DYNC2H1/CSPP1/DCDC2/DNAH7/C4orf47/HSPH1/TTLL9/EFHC2/DNAH2/ROR2/DNAI2/KIF27/TTLL5/KIF6/ARHGAP18/CFAP206/DYNLRB2/RPGRIP1L/KIF9/REEP1/DNAH1/MAP2/EML6/TUBB4B/TPPP3/AKNA/CALM2/STIM1/CEP162/KATNAL2/TUBA4B/SPEF1/CCDC57/TOGARAM1/CCDC66/KLHL21/DNAL1/TTLL7/SAXO2/BAIAP2/KATNAL1/PTPN20/CCDC181/MDM1/DYNC2LI1/KIF17/KIF24/EML5/…	77	4
BP	GO:0042073	Intraciliary Transport	25/923	40/18722	3.03603e-23	1.60165e-20	1.50552e-20	DYNC2H1/RPGR/TTC26/IFT88/WDR19/RABL2B/TRAF3IP1/LCA5/IFT81/TTC21A/MAK/WDR35/IFT57/IFT122/LCA5L/IFT172/IFT74/IFT43/IFT27/TTC21B/DYNC2LI1/IFT140/IFT46/IFT52/PCM1	25	4
BP	GO:0061512	Protein Localization To Cilium	30/923	65/18722	2.2264e-22	1.07665e-19	1.01204e-19	DNAH11/DYNC2H1/CCDC39/BBS9/TTC26/CROCC/WDR19/CFAP58/MAPK15/TTC21A/TCTN1/ZMYND10/DZIP1L/CC2D2A/IFT80/WDR35/CCDC66/ARL13B/IFT122/SPATA7/TTC21B/TCTN2/NPHP4/EFCAB7/IFT140/ARL6/GAS8/LZTFL1/BBS1/TBC1D32	30	4
CC	GO:0030990	Intraciliary Transport Particle	19/975	24/19549	5.15121e-21	3.89775e-19	3.1811e-19	TTC26/IFT88/WDR19/TRAF3IP1/IFT81/TTC21A/IFT80/WDR35/IFT57/IFT122/IFT172/IFT74/IFT43/IFT27/TTC21B/IFT140/CLUAP1/IFT46/IFT52	19	4
CC	GO:0035869	Ciliary Transition Zone	30/975	71/19549	7.54271e-21	5.13659e-19	4.19216e-19	TMEM67/BBS9/NPHP1/WDR19/RPGRIP1L/WHRN/TRAF3IP1/LCA5/TTC8/TCTN1/MAK/CC2D2A/TMEM231/CEP290/AHI1/IFT57/IFT122/CPLANE1/NEK4/SPATA7/TCTN2/NPHP4/DYNC2LI1/KIAA1549/KIF17/IFT140/B9D1/CETN2/IFT52/PCM1	30	4
BP	GO:0060294	Cilium Movement Involved In Cell Motility	39/923	125/18722	3.16266e-21	1.41176e-18	1.32704e-18	CFAP54/DNAH11/CFAP43/CFAP44/CFAP46/CFAP157/SPAG16/DNAH5/SPEF2/CFAP52/DNAI1/TEKT1/CFAP69/ROPN1L/CCDC40/TTLL9/IQCG/CCDC39/ARMC2/CFAP45/MNS1/CFAP65/CFAP206/CFAP58/ENO4/TTC21A/RSPH4A/DNAH1/ENKUR/DRC7/TTC12/RSPH9/NPHP4/TMF1/CATSPERD/TTLL3/GAS8/PLTP/DNAJA1	39	4
BP	GO:0003351	Epithelial Cilium Movement Involved In Extracellular Fluid Movement	22/923	35/18722	1.09995e-20	4.55928e-18	4.28566e-18	DNAH11/SPAG17/CFAP43/DNAAF1/SPAG16/DNAH5/SPEF2/NEK10/DNAI1/ROPN1L/CCDC40/DAW1/CCDC39/RFX3/KIF27/CFAP45/CFAP53/JHY/NME5/DNAAF4/SPA17/NPHP3	22	4
CC	GO:0036126	Sperm Flagellum	37/975	122/19549	1.48342e-19	9.18374e-18	7.4952e-18	TTC29/SPAG16/SPEF2/PACRG/RSPH1/CFAP70/SPAG6/CFAP69/SPATA6L/RPGR/DNAH2/IQCG/DNAI2/CABCOCO1/MNS1/AK8/CFAP65/IFT88/CFAP58/NME5/ENO4/HSPD1/DNAH1/ENKUR/DNALI1/ATP1B1/DNAJB13/SAXO2/AK1/IFT172/IFT27/CCDC181/SPA17/CATSPERD/TTLL3/ODF2/SPATA6	37	4
CC	GO:0005814	Centriole	40/975	145/19549	2.26259e-19	1.20178e-17	9.80819e-18	CCDC146/AGBL4/TSGA10/ODF2L/CEP83/IFT88/CROCC/RABL2B/AGBL2/MAPK15/ARMC9/DZIP1L/HSPA1B/AKNA/CEP162/CCDC57/CEP290/AHI1/SAXO2/ALMS1/CEP41/CCDC78/CEP128/MDM1/KIF24/IFT140/KIAA0753/SPICE1/STARD9/CETN2/WDR90/IFT52/ODF2/MPHOSPH9/CEP164/KIF3A/CNTLN/CEP89/C2CD3/PCM1	40	4
CC	GO:0097542	Ciliary Tip	24/975	47/19549	2.29415e-19	1.20178e-17	9.80819e-18	DYNC2H1/TTC26/IFT88/WDR19/DYNLRB2/TRAF3IP1/IFT81/ARMC9/IFT80/SPEF1/WDR35/IFT57/IFT122/IFT172/IFT74/IFT43/IFT27/TTC21B/DYNC2LI1/IFT140/CLUAP1/IFT46/IFT52/KIF3A	24	4
BP	GO:0006858	Extracellular Transport	22/923	38/18722	1.43842e-19	5.56475e-17	5.23079e-17	DNAH11/SPAG17/CFAP43/DNAAF1/SPAG16/DNAH5/SPEF2/NEK10/DNAI1/ROPN1L/CCDC40/DAW1/CCDC39/RFX3/KIF27/CFAP45/CFAP53/JHY/NME5/DNAAF4/SPA17/NPHP3	22	4
BP	GO:0030705	Cytoskeleton-Dependent Intracellular Transport	46/923	195/18722	2.76127e-19	1.00148e-16	9.41377e-17	AGBL4/DYNC2H1/RPGR/SYNE2/TTC26/IFT88/WDR19/RABL2B/TRAF3IP1/ACTN4/MYO5C/LCA5/MYO1E/IFT81/TTC21A/MYO5B/MAK/CCDC88C/MAP2/APP/SUN1/WDR35/CALY/IFT57/IFT122/LCA5L/IFT172/IFT74/IFT43/IFT27/TTC21B/DYNC2LI1/KIF17/IFT140/MAP6/CCDC186/IFT46/IFT52/NDE1/KIF5C/KIF3A/TANC2/PCM1/HSPA8/PPFIA2/HNRNPU	46	4
BP	GO:0030317	Flagellated Sperm Motility	34/923	110/18722	1.56965e-18	5.06037e-16	4.75667e-16	DNAH11/CFAP43/CFAP44/CFAP157/SPAG16/DNAH5/SPEF2/CFAP52/DNAI1/CFAP69/ROPN1L/CCDC40/TTLL9/IQCG/CCDC39/ARMC2/CFAP45/MNS1/CFAP65/CFAP206/CFAP58/ENO4/TTC21A/DNAH1/ENKUR/DRC7/TTC12/NPHP4/TMF1/CATSPERD/TTLL3/GAS8/PLTP/DNAJA1	34	4
BP	GO:0097722	Sperm Motility	34/923	110/18722	1.56965e-18	5.06037e-16	4.75667e-16	DNAH11/CFAP43/CFAP44/CFAP157/SPAG16/DNAH5/SPEF2/CFAP52/DNAI1/CFAP69/ROPN1L/CCDC40/TTLL9/IQCG/CCDC39/ARMC2/CFAP45/MNS1/CFAP65/CFAP206/CFAP58/ENO4/TTC21A/DNAH1/ENKUR/DRC7/TTC12/NPHP4/TMF1/CATSPERD/TTLL3/GAS8/PLTP/DNAJA1	34	4
BP	GO:1905515	Non-Motile Cilium Assembly	26/923	61/18722	1.71451e-18	5.23648e-16	4.92222e-16	CEP126/DYNC2H1/IFT88/RPGRIP1L/CCDC13/TTC8/MAK/CC2D2A/IFT80/TOGARAM1/INTU/CEP290/EXOC5/IFT57/ARL13B/IFT122/IFT172/IFT74/IFT140/IFT52/BBS7/BBS1/TBC1D32/CEP89/C2CD3/PCM1	26	4
BP	GO:0007368	Determination Of Left/Right Symmetry	35/923	124/18722	1.24949e-17	3.62541e-15	3.40783e-15	DNAH11/DNAAF1/DNAH5/CFAP52/DNAI1/DYNC2H1/CCDC40/DAW1/DRC1/CCDC39/RFX3/DNAI2/CFAP45/CFAP53/RPGRIP1L/DNAAF4/ENKUR/CC2D2A/FOXJ1/BBS5/AHI1/IFT57/ARL13B/IFT172/IFT74/DYNC2LI1/IFT140/ARL6/IFT52/BBS7/NPHP3/TBC1D32/MIB1/C2CD3/BICC1	35	4
BP	GO:0009855	Determination Of Bilateral Symmetry	36/923	133/18722	1.91549e-17	5.29313e-15	4.97547e-15	DNAH11/DNAAF1/DNAH5/CFAP52/DNAI1/DYNC2H1/CCDC40/DAW1/DRC1/CCDC39/RFX3/DNAI2/CFAP45/CFAP53/RPGRIP1L/DNAAF4/ENKUR/CC2D2A/FOXJ1/BBS5/AHI1/IFT57/ARL13B/IFT172/IFT74/DYNC2LI1/IFT140/ARL6/IFT52/BBS7/NPHP3/TBC1D32/MIB1/C2CD3/CTNNB1/BICC1	36	4
BP	GO:0009799	Specification Of Symmetry	36/923	134/18722	2.49803e-17	6.58913e-15	6.19369e-15	DNAH11/DNAAF1/DNAH5/CFAP52/DNAI1/DYNC2H1/CCDC40/DAW1/DRC1/CCDC39/RFX3/DNAI2/CFAP45/CFAP53/RPGRIP1L/DNAAF4/ENKUR/CC2D2A/FOXJ1/BBS5/AHI1/IFT57/ARL13B/IFT172/IFT74/DYNC2LI1/IFT140/ARL6/IFT52/BBS7/NPHP3/TBC1D32/MIB1/C2CD3/CTNNB1/BICC1	36	4
BP	GO:0070286	Axonemal Dynein Complex Assembly	20/923	37/18722	4.22204e-17	1.06524e-14	1.00131e-14	DNAAF1/DNAH5/DNAI1/CFAP73/CFAP100/CCDC40/DNAH7/DAW1/DRC1/SPAG1/CCDC39/DNAI2/DNAAF4/ZMYND10/DNAH1/TTC12/DNAL1/CCDC65/DNAAF3/LRRC49	20	4
MF	GO:0015631	Tubulin Binding	62/946	375/18367	2.53155e-16	2.71635e-13	2.59816e-13	DCDC1/CFAP157/AGBL4/PACRG/AGBL1/TOGARAM2/PPP1R42/CCDC170/SPAG8/DLEC1/HSPH1/NCALD/TTLL9/EFHC2/STRBP/EFHC1/KIF27/TTLL5/KIF6/PPARGC1A/TRAF3IP1/DIXDC1/KIF9/IFT81/REEP1/ARL4C/CCDC88C/MAP2/EML6/TPPP3/STIM1/KATNAL2/SPEF1/TOGARAM1/CCDC66/SNCA/DNAL1/TTLL7/SAXO2/KATNAL1/ALMS1/C9orf24/PIFO/IFT74/CCDC181/MDM1/KIF17/KIF24/EML5/MAP6/STARD9/CETN2/TRIM36/NDE1/KIF19/CCDC69/GAS8/MAP9/EML1/KIF5C/KIF3A/TIAM1	62	4
BP	GO:0010970	Transport Along Microtubule	36/923	155/18722	3.75606e-15	9.08183e-13	8.53679e-13	AGBL4/DYNC2H1/RPGR/TTC26/IFT88/WDR19/RABL2B/TRAF3IP1/LCA5/IFT81/TTC21A/MAK/MAP2/APP/SUN1/WDR35/CALY/IFT57/IFT122/LCA5L/IFT172/IFT74/IFT43/IFT27/TTC21B/DYNC2LI1/KIF17/IFT140/IFT46/IFT52/NDE1/KIF5C/KIF3A/PCM1/HSPA8/HNRNPU	36	4
BP	GO:0007224	Smoothened Signaling Pathway	33/923	138/18722	2.15559e-14	5.00355e-12	4.70327e-12	DYNC2H1/DCDC2/ROR2/TTC26/WDR19/RPGRIP1L/IQUB/IFT81/HIPK1/TCTN1/ARMC9/DZIP1L/CC2D2A/TMEM231/IFT80/WDPCP/INTU/IFT57/ARL13B/IFT122/IFT172/IFT27/HHAT/TTC21B/TCTN2/IFT140/B9D1/IFT52/BBS7/GAS8/TBC1D32/BOC/C2CD3	33	4
CC	GO:0030286	Dynein Complex	20/975	54/19549	4.78882e-13	2.32942e-11	1.90112e-11	DNAH9/DNAH11/DNAH6/DNAH12/DNAH5/DNAI1/CFAP70/DNAH3/DNAH10/DYNC2H1/DNAH7/DRC1/DNAH2/DNAI2/DYNLRB2/DNAH1/DNALI1/DNAL1/DYNC2LI1/CCDC65	20	4
CC	GO:0030992	Intraciliary Transport Particle B	12/975	17/19549	1.08891e-12	4.94366e-11	4.03471e-11	TTC26/IFT88/TRAF3IP1/IFT81/IFT80/IFT57/IFT172/IFT74/IFT27/CLUAP1/IFT46/IFT52	12	4
BP	GO:0007389	Pattern Specification Process	60/923	436/18722	5.06897e-13	1.13135e-10	1.06346e-10	DNAH11/DNAAF1/DNAH5/ROBO2/CFAP52/DNAI1/DYNC2H1/CCDC40/DAW1/DRC1/ROR2/CCDC39/RFX3/DNAI2/CFAP45/CFAP53/MNS1/SATB2/WDR19/RPGRIP1L/DNAAF4/TTC8/HIPK1/TCTN1/COBL/ENKUR/DZIP1L/CC2D2A/PGAP1/FOXJ1/INTU/BBS5/AHI1/IFT57/ARL13B/PIFO/IFT172/LEF1/IFT74/CXXC4/SYNGAP1/TTC21B/DYNC2LI1/BASP1/IFT140/ARL6/IFT52/BBS7/NPHP3/TBC1D32/MIB1/C2CD3/EYA1/PBX3/CTNNB1/LRP6/MEIS2/BICC1/PBX1/BTG2	60	4
CC	GO:0032391	Photoreceptor Connecting Cilium	17/975	41/19549	3.11153e-12	1.32434e-10	1.08085e-10	NPHP1/WDR19/RPGRIP1L/WHRN/LCA5/TTC8/MAK/CEP290/IFT57/IFT122/SPATA7/NPHP4/KIAA1549/KIF17/IFT140/CETN2/IFT52	17	4
CC	GO:0097730	Non-Motile Cilium	33/975	165/19549	6.3123e-12	2.52863e-10	2.06371e-10	SHANK2/CFAP69/DCDC2/RPGR/C4orf47/NPHP1/CRB1/IFT88/WDR19/RPGRIP1L/WHRN/DNAAF4/CERKL/LCA5/TTC8/MAK/IFT80/CEP290/CCDC66/AHI1/IFT57/ARL13B/RSPH9/IFT122/SPATA7/NPHP4/KIAA1549/KIF17/IFT140/CETN2/IFT52/BBS7/CEP89	33	4
BP	GO:0007288	Sperm Axoneme Assembly	14/923	25/18722	1.22049e-12	2.52946e-10	2.37766e-10	CFAP43/CFAP44/CFAP157/SPAG16/SPEF2/CFAP69/IQCG/ARMC2/MNS1/CFAP65/CFAP206/CFAP58/DNAH1/TTC12	14	4
BP	GO:0120316	Sperm Flagellum Assembly	14/923	25/18722	1.22049e-12	2.52946e-10	2.37766e-10	CFAP43/CFAP44/CFAP157/SPAG16/SPEF2/CFAP69/IQCG/ARMC2/MNS1/CFAP65/CFAP206/CFAP58/DNAH1/TTC12	14	4
CC	GO:0005858	Axonemal Dynein Complex	13/975	23/19549	7.84614e-12	2.96846e-10	2.42267e-10	DNAH9/DNAH6/DNAH5/DNAI1/CFAP70/DNAH3/DNAH7/DRC1/DNAH2/DNAI2/DNAH1/DNAL1/CCDC65	13	4
MF	GO:0003777	Microtubule Motor Activity	22/946	69/18367	2.10159e-12	1.1275e-09	1.07845e-09	DNAH9/DNAH11/DNAH6/DNAH12/DNAH5/DNAH3/DNAH10/DYNC2H1/DNAH7/DNAH2/DNAI2/KIF27/KIF6/DYNLRB2/KIF9/DNAH1/KIF17/KIF24/STARD9/KIF19/KIF5C/KIF3A	22	4
BP	GO:0031503	Protein-Containing Complex Localization	38/923	220/18722	1.22679e-11	2.45485e-09	2.30753e-09	DYNC2H1/RPGR/TTC26/IFT88/WDR19/NLGN1/RABL2B/TRAF3IP1/CEP112/LCA5/IFT81/TTC21A/MAK/GPC6/AKAP9/WDR35/CALY/KLHL21/IFT57/IFT122/LCA5L/IFT172/IFT74/IFT43/IFT27/PPP3R1/TTC21B/DYNC2LI1/KIF17/IFT140/IFT46/IFT52/KIF5C/IWS1/MAPK10/ATR/PCM1/HNRNPU	38	4
MF	GO:0003774	Cytoskeletal Motor Activity	27/946	114/18367	1.74037e-11	6.22471e-09	5.95389e-09	DNAH9/DNAH11/DNAH6/DNAH12/DNAH5/DNAI1/DNAH3/DNAH10/DYNC2H1/DNAH7/DNAH2/DNAI2/KIF27/KIF6/DYNLRB2/MYO5C/KIF9/MYO1E/MYO5B/MYO3A/DNAH1/KIF17/KIF24/STARD9/KIF19/KIF5C/KIF3A	27	4
CC	GO:0005875	Microtubule Associated Complex	30/975	161/19549	3.55368e-10	1.27371e-08	1.03952e-08	DNAH9/DNAH11/DNAH6/DNAH12/DNAH5/DNAI1/CFAP70/DNAH3/DNAH10/DYNC2H1/DNAH7/DRC1/DNAH2/DNAI2/KIF27/KIF6/DYNLRB2/KIF9/DNAH1/MAP2/DNALI1/DNAL1/DYNC2LI1/KIF17/CCDC65/NDE1/KIF19/EML1/KIF5C/KIF3A	30	4
CC	GO:0030991	Intraciliary Transport Particle A	7/975	7/19549	7.52059e-10	2.56076e-08	2.08993e-08	WDR19/TTC21A/WDR35/IFT122/IFT43/TTC21B/IFT140	7	4
MF	GO:0008569	Minus-End-Directed Microtubule Motor Activity	11/946	18/18367	1.45834e-10	3.91199e-08	3.74179e-08	DNAH9/DNAH11/DNAH6/DNAH12/DNAH5/DNAH3/DNAH10/DYNC2H1/DNAH7/DNAH2/DNAH1	11	4
BP	GO:0035721	Intraciliary Retrograde Transport	9/923	13/18722	9.90266e-10	1.9155e-07	1.80055e-07	DYNC2H1/WDR19/TTC21A/WDR35/IFT122/IFT43/TTC21B/DYNC2LI1/IFT140	9	4
CC	GO:0097731	9+0 Non-Motile Cilium	25/975	131/19549	6.2388e-09	2.02315e-07	1.65117e-07	SHANK2/RPGR/C4orf47/NPHP1/CRB1/WDR19/RPGRIP1L/WHRN/CERKL/LCA5/TTC8/MAK/IFT80/CEP290/CCDC66/IFT57/IFT122/SPATA7/NPHP4/KIAA1549/KIF17/IFT140/CETN2/IFT52/BBS7	25	4
MF	GO:0008017	Microtubule Binding	40/946	271/18367	1.78874e-09	3.83864e-07	3.67162e-07	DCDC1/CFAP157/TOGARAM2/CCDC170/SPAG8/STRBP/KIF27/KIF6/TRAF3IP1/KIF9/REEP1/CCDC88C/MAP2/EML6/STIM1/KATNAL2/SPEF1/TOGARAM1/CCDC66/SNCA/SAXO2/KATNAL1/ALMS1/CCDC181/MDM1/KIF17/KIF24/EML5/MAP6/STARD9/CETN2/NDE1/KIF19/CCDC69/GAS8/MAP9/EML1/KIF5C/KIF3A/TIAM1	40	4
CC	GO:0097733	Photoreceptor Cell Cilium	23/975	120/19549	2.3015e-08	7.12419e-07	5.81432e-07	SHANK2/RPGR/NPHP1/CRB1/WDR19/RPGRIP1L/WHRN/CERKL/LCA5/TTC8/MAK/CEP290/CCDC66/IFT57/IFT122/SPATA7/NPHP4/KIAA1549/KIF17/IFT140/CETN2/IFT52/BBS7	23	4
BP	GO:0048515	Spermatid Differentiation	29/923	172/18722	5.8706e-09	1.09894e-06	1.03299e-06	CFAP43/CFAP44/CFAP157/SPAG16/SPEF2/PACRG/RSPH1/CFAP69/ROPN1L/STRBP/IQCG/ARMC2/NPHP1/RFX2/MNS1/CFAP65/DPY19L2/CFAP206/TTC26/CFAP58/NME5/OCA2/TTC21A/DNAH1/TTC12/JAM3/TMF1/CATSPERD/ODF2	29	4
CC	GO:0036038	Mks Complex	8/975	13/19549	3.82968e-08	1.13392e-06	9.25432e-07	TMEM67/TCTN1/CC2D2A/TMEM231/CEP290/AHI1/TCTN2/B9D1	8	4
BP	GO:0032886	Regulation Of Microtubule-Based Process	35/923	240/18722	8.44991e-09	1.53234e-06	1.44038e-06	DNAH11/CFAP43/DNAAF1/TMEM67/CFAP69/CCDC40/DRC1/CCDC39/CFAP45/CFAP206/MPDZ/TRAF3IP1/DIXDC1/CHORDC1/MAPK15/MAP2/AKAP9/HSPA1B/SPEF1/TOGARAM1/CALY/SNCA/ALMS1/PATJ/TTC21B/MDM1/MAP6/CFAP298/SPICE1/CCDC65/TRIM36/MAP9/DYRK1A/DIAPH1/HNRNPU	35	4
BP	GO:0007286	Spermatid Development	28/923	165/18722	9.25079e-09	1.62674e-06	1.52911e-06	CFAP43/CFAP44/CFAP157/SPAG16/SPEF2/PACRG/RSPH1/CFAP69/ROPN1L/STRBP/IQCG/ARMC2/RFX2/MNS1/CFAP65/DPY19L2/CFAP206/TTC26/CFAP58/NME5/OCA2/TTC21A/DNAH1/TTC12/JAM3/TMF1/CATSPERD/ODF2	28	4
BP	GO:0036159	Inner Dynein Arm Assembly	9/923	16/18722	1.38493e-08	2.32968e-06	2.18987e-06	DNAAF1/CFAP73/CFAP100/CCDC40/DNAH7/CCDC39/DNAAF4/ZMYND10/DNAH1	9	4
BP	GO:0060287	Epithelial Cilium Movement Involved In Determination Of Left/Right Asymmetry	8/923	12/18722	1.40512e-08	2.32968e-06	2.18987e-06	DNAH11/DNAAF1/CCDC40/CCDC39/RFX3/CFAP45/CFAP53/NPHP3	8	4
CC	GO:0002177	Manchette	8/975	15/19549	1.75056e-07	4.96722e-06	4.05394e-06	SPEF2/PACRG/LRGUK/PPP1R42/STRBP/IQCG/C9orf24/CCDC181	8	4
BP	GO:0072001	Renal System Development	39/923	302/18722	3.77347e-08	6.08262e-06	5.71757e-06	ROBO2/DYNC2H1/SLIT2/ENPEP/IFT88/RPGRIP1L/CD24/CNTRL/TRAF3IP1/MYO1E/TTC8/WWTR1/GREB1L/CC2D2A/ITGA8/WDPCP/FOXJ1/ANGPT1/FBN1/CEP290/AHI1/PLCE1/SULF1/IFT27/FLCN/CRLF1/BASP1/TP73/PROX1/NPHP3/TBC1D32/C1GALT1/EYA1/ASXL1/CTNNB1/YAP1/CFLAR/BICC1/PBX1	39	4
MF	GO:0051959	Dynein Light Intermediate Chain Binding	11/946	27/18367	3.8909e-08	6.95823e-06	6.65549e-06	DNAH9/DNAH11/DNAH6/DNAH5/DNAH3/DNAH10/DYNC2H1/DNAH7/DNAH2/CCDC88C/DNAH1	11	4
BP	GO:0001822	Kidney Development	38/923	293/18722	5.02667e-08	7.88373e-06	7.41059e-06	ROBO2/DYNC2H1/SLIT2/ENPEP/IFT88/RPGRIP1L/CD24/CNTRL/TRAF3IP1/MYO1E/WWTR1/GREB1L/CC2D2A/ITGA8/WDPCP/FOXJ1/ANGPT1/FBN1/CEP290/AHI1/PLCE1/SULF1/IFT27/FLCN/CRLF1/BASP1/TP73/PROX1/NPHP3/TBC1D32/C1GALT1/EYA1/ASXL1/CTNNB1/YAP1/CFLAR/BICC1/PBX1	38	4
MF	GO:0043014	Alpha-Tubulin Binding	13/946	40/18367	5.43247e-08	8.32721e-06	7.9649e-06	PACRG/DLEC1/HSPH1/NCALD/EFHC2/EFHC1/PPARGC1A/ARL4C/SNCA/DNAL1/TTLL7/C9orf24/TRIM36	13	4
BP	GO:0001655	Urogenital System Development	41/923	338/18722	9.89403e-08	1.51092e-05	1.42025e-05	ROBO2/DYNC2H1/ANXA1/SLIT2/ENPEP/IFT88/RPGRIP1L/CD24/CNTRL/TRAF3IP1/MYO1E/TTC8/WWTR1/GREB1L/CC2D2A/ITGA8/WDPCP/FOXJ1/ANGPT1/FBN1/CEP290/AHI1/PLCE1/SULF1/IFT27/FLCN/CRLF1/ESR1/BASP1/TP73/PROX1/NPHP3/TBC1D32/C1GALT1/EYA1/ASXL1/CTNNB1/YAP1/CFLAR/BICC1/PBX1	41	4
BP	GO:0060632	Regulation Of Microtubule-Based Movement	14/923	51/18722	1.06449e-07	1.5839e-05	1.48885e-05	DNAH11/CFAP43/DNAAF1/CFAP69/CCDC40/DRC1/CCDC39/CFAP45/CFAP206/MAP2/CALY/TTC21B/CFAP298/CCDC65	14	4
CC	GO:0120293	Dynein Axonemal Particle	8/975	17/19549	6.04651e-07	1.64707e-05	1.34423e-05	DNAI2/NME9/DNAAF4/ZMYND10/DNALI1/STIP1/DNAAF3/RUVBL2	8	4
BP	GO:0001738	Morphogenesis Of A Polarized Epithelium	19/923	94/18722	1.31097e-07	1.90189e-05	1.78775e-05	ROR2/NPHP1/JHY/RPGRIP1L/TRAF3IP1/TTC8/FZD3/ROR1/GPC6/PRICKLE2/CELSR1/SPEF1/INTU/EXOC5/AHI1/NPHP3/TIAM1/LAMA1/ASTN2	19	4
BP	GO:0018200	Peptidyl-Glutamic Acid Modification	11/923	31/18722	1.34427e-07	1.90264e-05	1.78845e-05	AGBL4/AGBL1/TTLL9/TTLL5/AGBL2/TTLL7/CEP41/TTLL10/NAA11/TTLL3/AGBL3	11	4
BP	GO:0035050	Embryonic Heart Tube Development	17/923	78/18722	1.89885e-07	2.62357e-05	2.46612e-05	DNAAF1/CCDC40/CCDC39/BBS5/AHI1/IFT57/ARL13B/IFT122/PIFO/IFT172/IFT52/BBS7/NPHP3/MIB1/C2CD3/CTNNB1/YAP1	17	4
CC	GO:0005819	Spindle	43/975	391/19549	1.03335e-06	2.70659e-05	2.20895e-05	DCDC1/DNAAF1/TOGARAM2/RSPH1/CSPP1/SPAG8/DCDC2/EFHC2/EFHC1/TTC23L/ANKFN1/EVI5/CNTRL/MICAL3/SMC6/MAPK15/MAK/APP/CALM2/CEP95/CEP162/KATNAL2/CCDC57/TOGARAM1/KLHL21/KATNAL1/ALMS1/CEP128/SPECC1L/FLCN/PKP4/SPICE1/NDE1/CCDC69/ODF2/MAP9/EML1/KIF3A/CEP89/DIAPH1/CTNNB1/HNRNPU/GEM	43	4
CC	GO:0030175	Filopodium	19/975	107/19549	1.28723e-06	3.24667e-05	2.64973e-05	IQGAP2/SYNE2/DMD/SPATA13/NLGN1/FZD3/RIPOR2/ARL4C/KITLG/MYO3A/MAP2/APP/DNALI1/SPEF1/BAIAP2/FXR1/OSBPL3/ENAH/UTRN	19	4
BP	GO:1904158	Axonemal Central Apparatus Assembly	5/923	5/18722	2.88248e-07	3.89001e-05	3.65655e-05	SPAG17/HYDIN/SPEF1/DNAJB13/RSPH9	5	4
BP	GO:0001736	Establishment Of Planar Polarity	16/923	72/18722	3.26838e-07	4.21476e-05	3.96182e-05	ROR2/NPHP1/JHY/RPGRIP1L/TTC8/FZD3/ROR1/GPC6/PRICKLE2/CELSR1/SPEF1/INTU/EXOC5/NPHP3/TIAM1/ASTN2	16	4
BP	GO:0007164	Establishment Of Tissue Polarity	16/923	72/18722	3.26838e-07	4.21476e-05	3.96182e-05	ROR2/NPHP1/JHY/RPGRIP1L/TTC8/FZD3/ROR1/GPC6/PRICKLE2/CELSR1/SPEF1/INTU/EXOC5/NPHP3/TIAM1/ASTN2	16	4
BP	GO:1904491	Protein Localization To Ciliary Transition Zone	6/923	8/18722	3.63314e-07	4.58328e-05	4.30822e-05	MAPK15/TCTN1/CC2D2A/SPATA7/TCTN2/NPHP4	6	4
BP	GO:0036158	Outer Dynein Arm Assembly	9/923	22/18722	4.60337e-07	5.68369e-05	5.34259e-05	DNAAF1/DNAH5/DNAI1/DAW1/DNAI2/DNAAF4/ZMYND10/DNAL1/LRRC49	9	4
BP	GO:0031023	Microtubule Organizing Center Organization	23/923	143/18722	5.19443e-07	6.27985e-05	5.90297e-05	TMEM67/MPDZ/CROCC/CHORDC1/FOXJ1/CCDC57/ALMS1/CCDC78/PATJ/MDM1/KIAA0753/SPICE1/PARD6B/CETN2/NDE1/ODF2/MAP9/KIF3A/CNTLN/C2CD3/PCM1/CTNNB1/GCC2	23	4
BP	GO:0021591	Ventricular System Development	10/923	29/18722	6.86771e-07	8.13333e-05	7.64521e-05	HYDIN/DNAH5/KIF27/AK8/NME5/RPGRIP1L/MNAT1/TTC21B/CDK6/RAPGEF2	10	4
MF	GO:0045505	Dynein Intermediate Chain Binding	11/946	34/18367	6.12178e-07	8.21083e-05	7.8536e-05	DNAH9/DNAH11/DNAH6/DNAH5/DNAH3/DNAH10/DYNC2H1/DNAH7/DNAH2/DYNLRB2/DNAH1	11	4
BP	GO:0003352	Regulation Of Cilium Movement	11/923	36/18722	7.60145e-07	8.82225e-05	8.29278e-05	DNAH11/CFAP43/DNAAF1/CFAP69/CCDC40/DRC1/CCDC39/CFAP45/CFAP206/CFAP298/CCDC65	11	4
CC	GO:0034451	Centriolar Satellite	18/975	107/19549	5.40748e-06	0.000128072	0.000104524	DCDC2/ODF2L/BBS9/CCDC13/ZMYND10/CCDC113/CCDC57/CEP290/CCDC66/BBS5/KCTD1/PTPN20/PATJ/IFT43/KIAA0753/C2CD3/PCM1/NEK1	18	4
CC	GO:0098858	Actin-Based Cell Projection	28/975	221/19549	5.63611e-06	0.000128072	0.000104524	IQGAP2/SYNE2/DMD/SPATA13/CRB1/NLGN1/WHRN/MYO1E/FZD3/RIPOR2/ARL4C/KITLG/MYO3A/MAP2/WWOX/APP/DNALI1/SPEF1/ANGPT1/JAM3/BAIAP2/MUC20/FXR1/EXOC4/OSBPL3/ENAH/CTNNB1/UTRN	28	4
CC	GO:0036157	Outer Dynein Arm	6/975	11/19549	5.64193e-06	0.000128072	0.000104524	DNAH9/DNAH5/DNAI1/CFAP70/DNAI2/DNAL1	6	4
BP	GO:0048736	Appendage Development	25/923	172/18722	1.19251e-06	0.00013308	0.000125093	DYNC2H1/ROR2/WDR19/RPGRIP1L/SMOC1/TMEM231/IFT80/WDPCP/INTU/IFT122/IFT172/LEF1/RNF165/AFF3/IFT140/IQCE/B9D1/IFT52/BBS7/TBC1D32/MAP3K20/C2CD3/CHD7/CTNNB1/PBX1	25	4
BP	GO:0060173	Limb Development	25/923	172/18722	1.19251e-06	0.00013308	0.000125093	DYNC2H1/ROR2/WDR19/RPGRIP1L/SMOC1/TMEM231/IFT80/WDPCP/INTU/IFT122/IFT172/LEF1/RNF165/AFF3/IFT140/IQCE/B9D1/IFT52/BBS7/TBC1D32/MAP3K20/C2CD3/CHD7/CTNNB1/PBX1	25	4
CC	GO:1990716	Axonemal Central Apparatus	4/975	4/19549	6.15145e-06	0.000135134	0.000110288	SPAG17/HYDIN/SPAG16/SPEF1	4	4
CC	GO:0034464	Bbsome	5/975	8/19549	1.50794e-05	0.000317767	0.000259342	BBS9/TTC8/BBS5/BBS7/BBS1	5	4
CC	GO:0097546	Ciliary Base	10/975	39/19549	1.53984e-05	0.000317767	0.000259342	CEP126/FANK1/MOK/TTC26/IFT88/TRAF3IP1/FAM183A/DNALI1/NPHP4/IFT52	10	4
BP	GO:0003356	Regulation Of Cilium Beat Frequency	7/923	15/18722	3.14318e-06	0.000344149	0.000323495	DNAH11/CFAP43/DNAAF1/CCDC40/CCDC39/CFAP45/CFAP206	7	4
CC	GO:0035253	Ciliary Rootlet	6/975	13/19549	1.92208e-05	0.000384981	0.000314197	CROCC/RPGRIP1L/APP/NEK4/KIF5C/RAB28	6	4
BP	GO:0060972	Left/Right Pattern Formation	8/923	21/18722	3.87915e-06	0.000416865	0.000391847	DNAAF1/MNS1/FOXJ1/AHI1/IFT57/ARL13B/PIFO/IFT172	8	4
MF	GO:0016922	Nuclear Receptor Binding	22/946	144/18367	4.49078e-06	0.000535401	0.000512107	FOXP2/NR4A1/PPARGC1A/DNAAF4/ACTN4/NR4A3/TACC2/C1D/JUND/LEF1/TMF1/ESR1/PROX1/PAGR1/MED25/DDX5/THRAP3/FOXP1/ASXL1/CRY1/CTNNB1/NR4A2	22	4
BP	GO:0090660	Cerebrospinal Fluid Circulation	6/923	11/18722	5.27251e-06	0.000556298	0.000522912	CFAP43/SPAG16/DAW1/CCDC39/CFAP45/JHY	6	4
BP	GO:0003143	Embryonic Heart Tube Morphogenesis	14/923	69/18722	5.56268e-06	0.000566942	0.000532917	DNAAF1/CCDC40/CCDC39/BBS5/AHI1/IFT57/ARL13B/IFT172/IFT52/BBS7/NPHP3/MIB1/C2CD3/YAP1	14	4
BP	GO:0035735	Intraciliary Transport Involved In Cilium Assembly	5/923	7/18722	5.56879e-06	0.000566942	0.000532917	TTC26/IFT81/IFT74/DYNC2LI1/PCM1	5	4
CC	GO:0005879	Axonemal Microtubule	5/975	9/19549	3.25304e-05	0.000632948	0.000516573	CFAP206/RPGRIP1L/CEP162/SAXO2/ARL6	5	4
MF	GO:0019205	Nucleobase-Containing Compound Kinase Activity	11/946	42/18367	6.26884e-06	0.000672647	0.000643381	LRGUK/NME9/AK8/AK7/AK9/NME5/NME7/ADK/AK1/N4BP2/AK3	11	4
BP	GO:0001947	Heart Looping	13/923	63/18722	9.85673e-06	0.000986183	0.000926998	DNAAF1/CCDC40/CCDC39/BBS5/AHI1/IFT57/ARL13B/IFT172/IFT52/BBS7/NPHP3/MIB1/C2CD3	13	4
BP	GO:0048562	Embryonic Organ Morphogenesis	32/923	285/18722	1.25993e-05	0.00123922	0.00116485	DNAAF1/CCDC40/ROR2/CCDC39/SATB2/WDR19/WHRN/FZD3/MMP16/HIPK1/MYO3A/NTN1/WDPCP/FBN1/CEP290/BBS5/AHI1/IFT57/ARL13B/IFT172/LRIG3/IFT140/PROX1/IFT52/BBS7/NPHP3/MIB1/C2CD3/EYA1/CHD7/CTNNB1/YAP1	32	4
BP	GO:0035107	Appendage Morphogenesis	20/923	138/18722	1.42439e-05	0.00132783	0.00124814	DYNC2H1/ROR2/WDR19/RPGRIP1L/TMEM231/WDPCP/INTU/LEF1/RNF165/AFF3/IFT140/IQCE/B9D1/IFT52/TBC1D32/MAP3K20/C2CD3/CHD7/CTNNB1/PBX1	20	4
BP	GO:0035108	Limb Morphogenesis	20/923	138/18722	1.42439e-05	0.00132783	0.00124814	DYNC2H1/ROR2/WDR19/RPGRIP1L/TMEM231/WDPCP/INTU/LEF1/RNF165/AFF3/IFT140/IQCE/B9D1/IFT52/TBC1D32/MAP3K20/C2CD3/CHD7/CTNNB1/PBX1	20	4
BP	GO:1903564	Regulation Of Protein Localization To Cilium	5/923	8/18722	1.42446e-05	0.00132783	0.00124814	CROCC/CCDC66/EFCAB7/GAS8/LZTFL1	5	4
BP	GO:0030326	Embryonic Limb Morphogenesis	18/923	116/18722	1.46443e-05	0.00132783	0.00124814	DYNC2H1/ROR2/WDR19/RPGRIP1L/TMEM231/WDPCP/INTU/LEF1/AFF3/IFT140/B9D1/IFT52/TBC1D32/MAP3K20/C2CD3/CHD7/CTNNB1/PBX1	18	4
BP	GO:0035113	Embryonic Appendage Morphogenesis	18/923	116/18722	1.46443e-05	0.00132783	0.00124814	DYNC2H1/ROR2/WDR19/RPGRIP1L/TMEM231/WDPCP/INTU/LEF1/AFF3/IFT140/B9D1/IFT52/TBC1D32/MAP3K20/C2CD3/CHD7/CTNNB1/PBX1	18	4
CC	GO:0005881	Cytoplasmic Microtubule	13/975	75/19549	7.77161e-05	0.00147013	0.00119983	TOGARAM2/C4orf47/ARHGAP18/CFAP206/RPGRIP1L/REEP1/CEP162/TOGARAM1/SAXO2/DYNC2LI1/ARL6/MAP9/GRAMD2B	13	4
BP	GO:0048568	Embryonic Organ Development	42/923	427/18722	1.67465e-05	0.00149507	0.00140535	DNAAF1/CCDC40/ROR2/CCDC39/SATB2/WDR19/WHRN/FZD3/MMP16/KITLG/HIPK1/MYO3A/COBL/CC2D2A/NTN1/WDPCP/FBN1/CEP290/BBS5/AHI1/IFT57/ARL13B/IFT122/PIFO/IFT172/LEF1/LRIG3/IFT140/PROX1/IFT52/BBS7/NPHP3/MIB1/DNAJB6/C2CD3/EYA1/PBX3/CHD7/CTNNB1/YAP1/ZFP36L1/PBX1	42	4
BP	GO:0021915	Neural Tube Development	21/923	152/18722	1.85136e-05	0.00162779	0.0015301	WDR19/RPGRIP1L/FZD3/TCTN1/CELSR1/COBL/DZIP1L/CC2D2A/INTU/IFT57/ARL13B/IFT122/IFT172/IFT140/PROX1/IFT52/NPHP3/TBC1D32/MIB1/C2CD3/ZFP36L1	21	4
BP	GO:0061371	Determination Of Heart Left/Right Asymmetry	13/923	67/18722	1.9902e-05	0.00172375	0.0016203	DNAAF1/CCDC40/CCDC39/BBS5/AHI1/IFT57/ARL13B/IFT172/IFT52/BBS7/NPHP3/MIB1/C2CD3	13	4
MF	GO:0004550	Nucleoside Diphosphate Kinase Activity	7/946	18/18367	1.81402e-05	0.00176949	0.0016925	NME9/AK8/AK7/AK9/NME5/NME7/AK1	7	4
MF	GO:0003779	Actin Binding	44/946	440/18367	2.0417e-05	0.00182562	0.00174619	PACRG/PPP1R42/IQGAP2/NCALD/SYNE2/TLN2/DMD/TRPC6/GAS7/SNTG2/CROCC/SYNE1/MICAL3/ACTN4/MYO5C/DIXDC1/SNTB1/SCIN/PHACTR1/SYNPO2/MYO1E/MYO5B/MYO3A/FLNB/COBL/CAP2/SPEF1/FHOD3/SNCA/COBLL1/PAWR/SPIRE2/SVIL/EPB41L3/WIPF3/SYNE3/DIAPH1/ENAH/KCNMA1/NEB/CORO2B/TPM1/HNRNPU/UTRN	44	4
CC	GO:0097545	Axonemal Outer Doublet	3/975	3/19549	0.0001237	0.00221683	0.00180924	CFAP73/CFAP100/CFAP206	3	4
CC	GO:0097728	9+0 Motile Cilium	3/975	3/19549	0.0001237	0.00221683	0.00180924	DNAH11/CFAP45/ENKUR	3	4
BP	GO:0035469	Determination Of Pancreatic Left/Right Asymmetry	4/923	5/18722	2.82019e-05	0.00232383	0.00218437	DNAAF1/CCDC40/CCDC39/NPHP3	4	4
BP	GO:0035610	Protein Side Chain Deglutamylation	4/923	5/18722	2.82019e-05	0.00232383	0.00218437	AGBL4/AGBL1/AGBL2/AGBL3	4	4
BP	GO:0061966	Establishment Of Left/Right Asymmetry	4/923	5/18722	2.82019e-05	0.00232383	0.00218437	CFAP52/CCDC39/CFAP45/ENKUR	4	4
BP	GO:0051085	Chaperone Cofactor-Dependent Protein Refolding	9/923	34/18722	2.84322e-05	0.00232383	0.00218437	HSPH1/PTGES3/DNAJB1/HSPA1B/DNAJB13/HSPE1/ST13/HSPA9/HSPA8	9	4
CC	GO:0097225	Sperm Midpiece	8/975	32/19549	0.000134071	0.00234108	0.00191064	SPEF2/PACRG/CFAP69/CFAP65/CFAP58/HSPD1/IFT172/IFT27	8	4
BP	GO:0060562	Epithelial Tube Morphogenesis	34/923	325/18722	3.03427e-05	0.00244553	0.00229877	DNAAF1/CCDC40/CCDC39/SLIT2/FZD3/GREB1L/TCTN1/CELSR1/COBL/CC2D2A/NTN1/CEP290/BBS5/AHI1/IFT57/ARL13B/IFT122/IFT172/LEF1/PPP3R1/ESR1/PROX1/IFT52/BBS7/PGR/NPHP3/FOXP1/MIB1/C2CD3/EYA1/LAMA1/CTNNB1/YAP1/PBX1	34	4
MF	GO:0061629	Rna Polymerase Ii-Specific Dna-Binding Transcription Factor Binding	33/946	299/18367	3.18158e-05	0.00257062	0.00245878	FOXP2/NR4A1/FOS/LMO2/PPARGC1A/DNAAF4/ACTN4/TTC8/NR4A3/TACC2/C1D/TP53BP1/BBS5/JUND/LEF1/TMF1/ESR1/PROX1/PAGR1/MED25/BBS7/BBS1/DDX5/THRAP3/DNAJA1/FOXP1/JUN/ASXL1/ARNT2/CRY1/CTNNB1/NR4A2/MDFIC	33	4
MF	GO:0140444	Cytoskeleton-Nuclear Membrane Anchor Activity	4/946	5/18367	3.35403e-05	0.00257062	0.00245878	SYNE2/SYNE1/SUN1/SYNE3	4	4
BP	GO:0006458	'De Novo' Protein Folding	10/923	43/18722	3.50471e-05	0.002786	0.0026188	HSPH1/PTGES3/HSPD1/DNAJB1/HSPA1B/DNAJB13/HSPE1/ST13/HSPA9/HSPA8	10	4
BP	GO:0001654	Eye Development	37/923	371/18722	3.90952e-05	0.00306581	0.00288181	SDK1/COL8A1/NPHP1/TTLL5/SDK2/CRB1/COL5A1/DZANK1/WDR19/RPGRIP1L/SMOC1/TTC8/HIPK1/TENM3/CC2D2A/TMEM231/WDPCP/FBN1/CEP290/AHI1/IFT122/IFT172/NPHP4/MDM1/IFT140/B9D1/PROX1/BBS7/TBC1D32/PBX3/CHD7/LAMA1/CTNNB1/NHS/MEIS2/HMGB1/PBX1	37	4
BP	GO:0016055	Wnt Signaling Pathway	42/923	444/18722	4.19509e-05	0.00324588	0.00305108	DCDC2/ROR2/CD24/DIXDC1/PLCG2/WWTR1/FZD3/ROR1/CCDC88C/GPC6/PRICKLE2/WWOX/CELSR1/CSNK1G1/APP/IFT80/SPEF1/LEF1/SULF1/CXXC4/TTC21B/NPHP4/BAMBI/RNF43/GRB10/LGR6/ARL6/NPHP3/RUVBL2/SPIN1/AMOTL1/LRRFIP2/TIAM1/WNK2/CTNNB1/LRP6/YAP1/NR4A2/MDFIC/DDB1/BICC1/SEMA5A	42	4
BP	GO:0198738	Cell-Cell Signaling By Wnt	42/923	446/18722	4.65251e-05	0.00355243	0.00333924	DCDC2/ROR2/CD24/DIXDC1/PLCG2/WWTR1/FZD3/ROR1/CCDC88C/GPC6/PRICKLE2/WWOX/CELSR1/CSNK1G1/APP/IFT80/SPEF1/LEF1/SULF1/CXXC4/TTC21B/NPHP4/BAMBI/RNF43/GRB10/LGR6/ARL6/NPHP3/RUVBL2/SPIN1/AMOTL1/LRRFIP2/TIAM1/WNK2/CTNNB1/LRP6/YAP1/NR4A2/MDFIC/DDB1/BICC1/SEMA5A	42	4
CC	GO:0097228	Sperm Principal Piece	7/975	26/19549	0.000214338	0.0036491	0.00297817	SPAG6/ENO4/ENKUR/IFT172/IFT27/SPA17/CATSPERD	7	4
BP	GO:0150063	Visual System Development	37/923	375/18722	4.91316e-05	0.00367074	0.00345044	SDK1/COL8A1/NPHP1/TTLL5/SDK2/CRB1/COL5A1/DZANK1/WDR19/RPGRIP1L/SMOC1/TTC8/HIPK1/TENM3/CC2D2A/TMEM231/WDPCP/FBN1/CEP290/AHI1/IFT122/IFT172/NPHP4/MDM1/IFT140/B9D1/PROX1/BBS7/TBC1D32/PBX3/CHD7/LAMA1/CTNNB1/NHS/MEIS2/HMGB1/PBX1	37	4
BP	GO:0007281	Germ Cell Development	30/923	278/18722	4.93396e-05	0.00367074	0.00345044	CFAP43/CFAP44/CFAP157/SPAG16/SPEF2/PACRG/RSPH1/CFAP69/ROPN1L/STRBP/IQCG/ARMC2/RFX2/MNS1/CFAP65/DPY19L2/CFAP206/TTC26/CFAP58/NME5/OCA2/TTC21A/DNAH1/TTC12/JAM3/FANCC/TMF1/CATSPERD/ODF2/CTNNB1	30	4
CC	GO:0030018	Z Disc	17/975	130/19549	0.000255512	0.00424399	0.00346368	SCN1A/SYNE2/DMD/SORBS2/PPP1R12B/ACTN4/SYNPO2/KCNE1/FLNB/NOS1AP/FHOD3/KCNN2/CSRP2/JPH1/DNAJB6/NEB/CTNNB1	17	4
CC	GO:0044292	Dendrite Terminus	5/975	13/19549	0.000280945	0.0044562	0.00363687	HSP90AA1/MAP2/COBL/IFT57/IFT52	5	4
CC	GO:0005604	Basement Membrane	14/975	96/19549	0.000282382	0.0044562	0.00363687	COL8A1/ATRNL1/COL5A1/SMOC1/COL4A6/NTN4/COL28A1/NTN1/COL4A5/FBN1/COLQ/P3H2/ANXA2/LAMA1	14	4
CC	GO:0031253	Cell Projection Membrane	33/975	346/19549	0.000287919	0.0044562	0.00363687	ROBO2/SHANK2/TMEM67/SYNE2/GRIA1/DMD/BBS9/GABRG3/CD36/SPATA13/PLCG2/TTC8/RIPOR2/CUBN/TMEM231/ITGA8/BBS5/ARL13B/TCTN2/EFCAB7/MUC20/IQCE/EPB41L3/BBS7/SLC28A3/BBS1/TIAM1/GABRG1/DIAPH1/CTNNB1/TPM1/SHISA9/UTRN	33	4
CC	GO:0060170	Ciliary Membrane	12/975	75/19549	0.000316657	0.00479208	0.003911	SHANK2/TMEM67/BBS9/TTC8/TMEM231/BBS5/ARL13B/TCTN2/EFCAB7/IQCE/BBS7/BBS1	12	4
CC	GO:0043296	Apical Junction Complex	18/975	145/19549	0.000327695	0.0048513	0.00395933	FRMPD2/NPHP1/PLEKHA7/CRB1/MPDZ/RPGRIP1L/MAPK15/PARD3B/JAM3/PATJ/NPHP4/PARD6B/AMOTL1/RAPGEF2/CTNNB1/NHS/MAGI1/YBX3	18	4
BP	GO:0048880	Sensory System Development	37/923	381/18722	6.86221e-05	0.00498435	0.00468522	SDK1/COL8A1/NPHP1/TTLL5/SDK2/CRB1/COL5A1/DZANK1/WDR19/RPGRIP1L/SMOC1/TTC8/HIPK1/TENM3/CC2D2A/TMEM231/WDPCP/FBN1/CEP290/AHI1/IFT122/IFT172/NPHP4/MDM1/IFT140/B9D1/PROX1/BBS7/TBC1D32/PBX3/CHD7/LAMA1/CTNNB1/NHS/MEIS2/HMGB1/PBX1	37	4
BP	GO:0090596	Sensory Organ Morphogenesis	28/923	256/18722	6.87141e-05	0.00498435	0.00468522	SDK1/COL8A1/ROR2/SDK2/CRB1/COL5A1/DZANK1/WDR19/RPGRIP1L/WHRN/TTC8/FZD3/HIPK1/MYO3A/TENM3/NTN1/WDPCP/INTU/FBN1/CEP290/AHI1/IFT122/IFT172/LRIG3/PROX1/EYA1/CHD7/CTNNB1	28	4
BP	GO:0007098	Centrosome Cycle	18/923	130/18722	6.96798e-05	0.004992	0.00469241	TMEM67/CROCC/CHORDC1/CCDC57/ALMS1/MDM1/KIAA0753/SPICE1/PARD6B/CETN2/NDE1/ODF2/MAP9/KIF3A/CNTLN/C2CD3/PCM1/CTNNB1	18	4
CC	GO:0005923	Bicellular Tight Junction	16/975	122/19549	0.000371408	0.00538146	0.00439201	FRMPD2/NPHP1/MPDZ/RPGRIP1L/MAPK15/PARD3B/JAM3/PATJ/NPHP4/PARD6B/AMOTL1/RAPGEF2/CTNNB1/NHS/MAGI1/YBX3	16	4
BP	GO:0042733	Embryonic Digit Morphogenesis	11/923	56/18722	7.62929e-05	0.00539912	0.00507509	ROR2/TMEM231/WDPCP/INTU/IFT140/B9D1/IFT52/TBC1D32/MAP3K20/C2CD3/CTNNB1	11	4
BP	GO:0071910	Determination Of Liver Left/Right Asymmetry	4/923	6/18722	8.12881e-05	0.00561565	0.00527863	DNAAF1/CCDC40/CCDC39/NPHP3	4	4
BP	GO:1905323	Telomerase Holoenzyme Complex Assembly	4/923	6/18722	8.12881e-05	0.00561565	0.00527863	HSP90AA1/PTGES3/NAF1/ATR	4	4
BP	GO:0042026	Protein Refolding	7/923	23/18722	8.46119e-05	0.0057765	0.00542983	HSP90AA1/HSPD1/HSPA1B/ST13/HSPA9/HSPA8/DNAJA4	7	4
BP	GO:0003007	Heart Morphogenesis	27/923	246/18722	8.6713e-05	0.00585111	0.00549996	DNAH11/DNAAF1/ROBO2/CCDC40/CCDC39/SLIT2/SLIT3/COL5A1/BBS5/AHI1/IFT57/ARL13B/IFT172/ELN/PDCD4/PROX1/IFT52/BBS7/NPHP3/MIB1/C2CD3/EYA1/ASXL1/CHD7/CTNNB1/YAP1/TPM1	27	4
BP	GO:1902017	Regulation Of Cilium Assembly	11/923	57/18722	9.03754e-05	0.00602814	0.00566637	DCDC2/ODF2L/MNS1/IFT88/CROCC/MAPK15/MAK/ZMYND10/DYNC2LI1/IFT140/YAP1	11	4
BP	GO:0051084	'De Novo' Posttranslational Protein Folding	9/923	39/18722	9.20118e-05	0.00606755	0.00570341	HSPH1/PTGES3/DNAJB1/HSPA1B/DNAJB13/HSPE1/ST13/HSPA9/HSPA8	9	4
CC	GO:0001534	Radial Spoke	3/975	4/19549	0.000476345	0.00662023	0.00540301	CFAP206/RSPH4A/RSPH9	3	4
CC	GO:0035976	Transcription Factor Ap-1 Complex	3/975	4/19549	0.000476345	0.00662023	0.00540301	FOS/JUND/JUN	3	4
BP	GO:0061364	Apoptotic Process Involved In Luteolysis	3/923	3/18722	0.000119455	0.00778875	0.00732131	ROBO2/SLIT2/SLIT3	3	4
CC	GO:0097539	Ciliary Transition Fiber	4/975	9/19549	0.000633269	0.00862512	0.00703928	CEP83/ODF2/CEP164/CEP89	4	4
CC	GO:0031674	I Band	17/975	141/19549	0.000665936	0.00889221	0.00725726	SCN1A/SYNE2/DMD/SORBS2/PPP1R12B/ACTN4/SYNPO2/KCNE1/FLNB/NOS1AP/FHOD3/KCNN2/CSRP2/JPH1/DNAJB6/NEB/CTNNB1	17	4
CC	GO:0070160	Tight Junction	16/975	129/19549	0.000694791	0.00909909	0.0074261	FRMPD2/NPHP1/MPDZ/RPGRIP1L/MAPK15/PARD3B/JAM3/PATJ/NPHP4/PARD6B/AMOTL1/RAPGEF2/CTNNB1/NHS/MAGI1/YBX3	16	4
MF	GO:0016776	Phosphotransferase Activity, Phosphate Group As Acceptor	9/946	39/18367	0.000128449	0.00918835	0.00878859	LRGUK/NME9/AK8/AK7/AK9/NME5/NME7/AK1/AK3	9	4
BP	GO:0008589	Regulation Of Smoothened Signaling Pathway	13/923	81/18722	0.000155669	0.0100372	0.00943479	DYNC2H1/DCDC2/RPGRIP1L/IFT81/TCTN1/ARMC9/INTU/IFT122/IFT172/TTC21B/IFT140/GAS8/C2CD3	13	4
MF	GO:0043495	Protein-Membrane Adaptor Activity	7/946	24/18367	0.000150316	0.0100806	0.00964198	SYNE2/SYNE1/SUN1/AKAP6/EPB41L3/SYNE3/NUP153	7	4
MF	GO:0051082	Unfolded Protein Binding	17/946	122/18367	0.000171133	0.0104434	0.00998902	TMEM67/HSP90AA1/PTGES3/HSPD1/DNAJB1/HSPA1B/TUBB4B/DNAJB13/HSPE1/ST13/RUVBL2/DNAJA1/DNAJB6/SERPINH1/HSPA9/HSPA8/DNAJA4	17	4
MF	GO:0031267	Small Gtpase Binding	28/946	259/18367	0.000175192	0.0104434	0.00998902	IQGAP2/EXPH5/EVI5/MYCBP2/SGSM1/MICAL3/AKAP13/MYO5B/C9orf72/EXOC5/RABGEF1/PLCE1/ANXA2/PIFO/DOCK11/PIH1D2/SYTL3/CCDC186/RAPGEF6/GAS8/KIF3A/EXOC4/CHM/DIAPH1/USP6NL/GCC2/ERC1/YBX3	28	4
CC	GO:0043197	Dendritic Spine	20/975	183/19549	0.00083584	0.0107277	0.00875525	SHANK2/GRIN2A/GRIA1/FRMPD4/NLGN1/DNAJB1/APP/PALMD/ITGA8/PRRT2/DGKI/BAIAP2/KCNN2/FXR1/TANC2/TIAM1/MTMR2/PPFIA2/SHISA9/SIPA1L1	20	4
CC	GO:0000922	Spindle Pole	19/975	170/19549	0.000850653	0.0107277	0.00875525	DNAAF1/CSPP1/EFHC1/CNTRL/SMC6/CALM2/CEP95/KATNAL2/KLHL21/KATNAL1/ALMS1/CEP128/PKP4/NDE1/ODF2/EML1/CEP89/CTNNB1/HNRNPU	19	4
BP	GO:1903441	Protein Localization To Ciliary Membrane	5/923	12/18722	0.000170644	0.0108818	0.0102287	WDR19/IFT80/ARL13B/EFCAB7/LZTFL1	5	4
BP	GO:0022412	Cellular Process Involved In Reproduction In Multicellular Organism	36/923	384/18722	0.000173238	0.0109272	0.0102714	CFAP43/CFAP44/CFAP157/SPAG16/SPEF2/PACRG/ROBO2/RSPH1/CFAP69/ROPN1L/STRBP/IQCG/ARMC2/NPHP1/SLIT2/RFX2/MNS1/CFAP65/SLIT3/DPY19L2/CFAP206/TTC26/CFAP58/NME5/OCA2/TTC21A/DNAH1/TTC12/JAM3/FANCC/TMF1/SPIRE2/CATSPERD/ODF2/TEX15/CTNNB1	36	4
CC	GO:0044309	Neuron Spine	20/975	184/19549	0.000894924	0.0110808	0.00904344	SHANK2/GRIN2A/GRIA1/FRMPD4/NLGN1/DNAJB1/APP/PALMD/ITGA8/PRRT2/DGKI/BAIAP2/KCNN2/FXR1/TANC2/TIAM1/MTMR2/PPFIA2/SHISA9/SIPA1L1	20	4
BP	GO:0071907	Determination Of Digestive Tract Left/Right Asymmetry	4/923	7/18722	0.000182247	0.0113718	0.0106894	DNAAF1/CCDC40/CCDC39/NPHP3	4	4
BP	GO:0032835	Glomerulus Development	11/923	62/18722	0.000198836	0.0122749	0.0115382	ENPEP/CD24/MYO1E/WWTR1/FOXJ1/ANGPT1/PLCE1/SULF1/BASP1/ASXL1/CFLAR	11	4
BP	GO:0003002	Regionalization	32/923	331/18722	0.000225145	0.0137528	0.0129275	DNAAF1/ROBO2/DYNC2H1/ROR2/MNS1/WDR19/RPGRIP1L/HIPK1/TCTN1/COBL/DZIP1L/PGAP1/FOXJ1/INTU/AHI1/IFT57/ARL13B/PIFO/IFT172/LEF1/CXXC4/TTC21B/BASP1/IFT140/IFT52/TBC1D32/MIB1/PBX3/CTNNB1/LRP6/PBX1/BTG2	32	4
CC	GO:0014069	Postsynaptic Density	30/975	330/19549	0.00115662	0.0140654	0.0114793	SHANK2/GRIN2A/PLCB4/GRIA1/PLEKHA5/MPDZ/NLGN1/CLSTN2/DNAJB1/IGSF9B/AKAP9/ITPR1/CPEB1/SH3GL3/ITGA8/CAP2/PRRT2/DGKI/BAIAP2/SYNGAP1/PKP4/DCLK1/FXR1/TIAM1/MIB1/INPP4A/MTMR2/CTNNB1/SHISA9/SIPA1L1	30	4
CC	GO:0030016	Myofibril	23/975	231/19549	0.00128798	0.015388	0.0125587	SCN1A/SYNE2/DMD/SORBS2/PPP1R12B/SYNE1/ACTN4/SYNPO2/KCNE1/FLNB/CALM2/NOS1AP/FHOD3/KCNN2/SVIL/CSRP2/JPH1/FXR1/DNAJB6/NEB/CTNNB1/TPM1/PDE4DIP	23	4
MF	GO:0030544	Hsp70 Protein Binding	9/946	43/18367	0.000284056	0.0160417	0.0153437	PACRG/IQCG/DNAJB1/SNCA/STIP1/DNAJC10/ST13/DNAJA1/DNAJA4	9	4
CC	GO:0032279	Asymmetric Synapse	30/975	335/19549	0.00146334	0.0165444	0.0135025	SHANK2/GRIN2A/PLCB4/GRIA1/PLEKHA5/MPDZ/NLGN1/CLSTN2/DNAJB1/IGSF9B/AKAP9/ITPR1/CPEB1/SH3GL3/ITGA8/CAP2/PRRT2/DGKI/BAIAP2/SYNGAP1/PKP4/DCLK1/FXR1/TIAM1/MIB1/INPP4A/MTMR2/CTNNB1/SHISA9/SIPA1L1	30	4
CC	GO:0090543	Flemming Body	7/975	35/19549	0.00148079	0.0165444	0.0135025	DCDC1/IL16/CNTRL/MICAL3/C9orf72/CCDC66/EXOC4	7	4
CC	GO:0034992	Microtubule Organizing Center Attachment Site	4/975	11/19549	0.00153054	0.0165444	0.0135025	SYNE2/SYNE1/SUN1/SYNE3	4	4
CC	GO:0034993	Meiotic Nuclear Membrane Microtubule Tethering Complex	4/975	11/19549	0.00153054	0.0165444	0.0135025	SYNE2/SYNE1/SUN1/SYNE3	4	4
CC	GO:0106083	Nuclear Membrane Protein Complex	4/975	11/19549	0.00153054	0.0165444	0.0135025	SYNE2/SYNE1/SUN1/SYNE3	4	4
CC	GO:0106094	Nuclear Membrane Microtubule Tethering Complex	4/975	11/19549	0.00153054	0.0165444	0.0135025	SYNE2/SYNE1/SUN1/SYNE3	4	4
MF	GO:0045504	Dynein Heavy Chain Binding	5/946	13/18367	0.000326229	0.0175022	0.0167407	DNAI1/DNAI2/DNALI1/DNAL1/DYNC2LI1	5	4
MF	GO:0030165	Pdz Domain Binding	13/946	84/18367	0.000345494	0.0176531	0.0168851	GRIA1/SNTG2/NLGN1/SNTB1/FZD3/CCDC88C/CIT/BAIAP2/CXXC4/RAPGEF2/EXOC4/SHISA9/ERC1	13	4
MF	GO:0051087	Chaperone Binding	15/946	107/18367	0.00037919	0.0184941	0.0176895	PACRG/FNIP1/PTGES3/CP/HSPD1/DNAJB1/DNAJB13/HSPE1/STIP1/DNAJC10/ST13/DNAJA1/DNAJB6/HSPA8/DNAJA4	15	4
CC	GO:0051233	Spindle Midzone	7/975	36/19549	0.00176024	0.01873	0.0152863	APP/PKP4/CCDC69/MAP9/EML1/HNRNPU/GEM	7	4
MF	GO:0004017	Adenylate Kinase Activity	4/946	8/18367	0.000414279	0.019327	0.0184861	AK8/AK7/AK9/AK1	4	4
CC	GO:0099572	Postsynaptic Specialization	31/975	356/19549	0.00191482	0.0199638	0.0162932	SHANK2/GRIN2A/PLCB4/GRIA1/PLEKHA5/MPDZ/NLGN1/CLSTN2/DNAJB1/IGSF9B/AKAP9/ITPR1/CPEB1/SH3GL3/ITGA8/CAP2/PRRT2/DGKI/BAIAP2/SYNGAP1/PKP4/DCLK1/FXR1/TIAM1/MIB1/INPP4A/MTMR2/CTNNB1/HSPA8/SHISA9/SIPA1L1	31	4
CC	GO:0030496	Midbody	20/975	196/19549	0.00193482	0.0199638	0.0162932	DCDC1/CEP126/IL16/TTC23L/CNTRL/MICAL3/MAK/C9orf72/CCDC66/EXOC5/ANXA2/FLCN/PKP4/SVIL/CCDC69/EXOC4/SPART/KLHL13/HNRNPU/GEM	20	4
CC	GO:0043292	Contractile Fiber	23/975	239/19549	0.00201343	0.0204648	0.0167021	SCN1A/SYNE2/DMD/SORBS2/PPP1R12B/SYNE1/ACTN4/SYNPO2/KCNE1/FLNB/CALM2/NOS1AP/FHOD3/KCNN2/SVIL/CSRP2/JPH1/FXR1/DNAJB6/NEB/CTNNB1/TPM1/PDE4DIP	23	4
BP	GO:0120032	Regulation Of Plasma Membrane Bounded Cell Projection Assembly	21/923	186/18722	0.000347924	0.0209536	0.0196961	DCDC2/ODF2L/SLIT2/MNS1/IFT88/CROCC/NLGN1/MAPK15/RIPOR2/MAK/ZMYND10/COBL/DPYSL3/WDPCP/PLCE1/DOCK11/DYNC2LI1/IFT140/FXR1/YAP1/FER	21	4
BP	GO:0035608	Protein Deglutamylation	4/923	8/18722	0.00035025	0.0209536	0.0196961	AGBL4/AGBL1/AGBL2/AGBL3	4	4
BP	GO:0090175	Regulation Of Establishment Of Planar Polarity	10/923	56/18722	0.000364206	0.0215662	0.0202719	ROR2/JHY/FZD3/ROR1/GPC6/PRICKLE2/CELSR1/SPEF1/NPHP3/TIAM1	10	4
MF	GO:0106310	Protein Serine Kinase Activity	34/946	360/18367	0.000497654	0.0216576	0.0207153	NEK5/ULK4/NEK10/NEK11/MAP3K19/MOK/STK33/RPS6KA5/STK32A/HIPK3/MAPK15/CDKL3/HIPK1/MAK/KSR2/MYO3A/CIT/CSNK1G1/DYRK3/NEK4/CDK6/CDKL2/TNNI3K/PAK5/DCLK1/DYRK1A/WNK2/IKBKB/MAP3K20/MAPK10/ATR/MAP2K6/NEK1/PRKD1	34	4
MF	GO:0005096	Gtpase Activator Activity	41/946	462/18367	0.000504603	0.0216576	0.0207153	RPGR/IQGAP2/SPATA13/FNIP1/ARHGAP18/RASAL2/EVI5/MYCBP2/SGSM1/AKAP13/ECT2L/PLEKHG4B/ARHGAP6/CCDC88C/ARHGEF33/C9orf72/RALGPS2/RABGEF1/RAPGEF1/PLCE1/DOCK11/SYNGAP1/KNDC1/FLCN/RGS12/DENND6B/ARHGAP10/RAPGEF6/ARHGAP39/FAM13A/TBC1D8/RAPGEF2/SRGAP3/TBC1D19/CHM/TIAM1/JUN/AGAP1/USP6NL/RGS6/SIPA1L1	41	4
BP	GO:0051650	Establishment Of Vesicle Localization	19/923	161/18722	0.00037489	0.0219746	0.0206558	NLGN1/ACTN4/MYO5C/MYO1E/MAPK15/MYO5B/MAP2/BBS5/SNCA/CCDC186/ARL6/NDE1/BBS7/KIF5C/KIF3A/TANC2/EXOC4/CTNNB1/PPFIA2	19	4
MF	GO:0051020	Gtpase Binding	29/946	291/18367	0.000533376	0.022012	0.0210543	IQGAP2/HSP90AA1/EXPH5/EVI5/MYCBP2/SGSM1/MICAL3/AKAP13/MYO5B/C9orf72/EXOC5/RABGEF1/PLCE1/ANXA2/PIFO/DOCK11/PIH1D2/SYTL3/CCDC186/RAPGEF6/GAS8/KIF3A/EXOC4/CHM/DIAPH1/USP6NL/GCC2/ERC1/YBX3	29	4
BP	GO:0010457	Centriole-Centriole Cohesion	5/923	14/18722	0.000397116	0.0228039	0.0214353	CROCC/ODF2/KIF3A/CNTLN/CTNNB1	5	4
BP	GO:0061077	Chaperone-Mediated Protein Folding	11/923	67/18722	0.000401692	0.0228039	0.0214353	HSPH1/PTGES3/CHORDC1/DNAJB1/HSPA1B/DNAJB13/HSPE1/ST13/DNAJB6/HSPA9/HSPA8	11	4
BP	GO:0060491	Regulation Of Cell Projection Assembly	21/923	188/18722	0.000402145	0.0228039	0.0214353	DCDC2/ODF2L/SLIT2/MNS1/IFT88/CROCC/NLGN1/MAPK15/RIPOR2/MAK/ZMYND10/COBL/DPYSL3/WDPCP/PLCE1/DOCK11/DYNC2LI1/IFT140/FXR1/YAP1/FER	21	4
BP	GO:0046823	Negative Regulation Of Nucleocytoplasmic Transport	6/923	21/18722	0.000404756	0.0228039	0.0214353	CD36/ANGPT1/PKIG/SP100/NUP153/MDFIC	6	4
CC	GO:0031252	Cell Leading Edge	35/975	422/19549	0.002318	0.0232141	0.0189459	ROBO2/IQGAP2/SYNE2/TLN2/GRIA1/SORBS2/GABRG3/SPATA13/ARHGAP18/PLCG2/RIPOR2/KITLG/COBL/APP/DPYSL3/ITGA8/SPEF1/BAIAP2/PLCE1/ANXA2/STX2/APBB2/CDK6/EPB41L3/TIAM1/GABRG1/DIAPH1/ENAH/LDB2/CTNNB1/NHS/TPM1/PTPRK/SHISA9/FER	35	4
CC	GO:0098984	Neuron To Neuron Synapse	31/975	361/19549	0.0023736	0.0234264	0.0191192	SHANK2/GRIN2A/PLCB4/GRIA1/PLEKHA5/MPDZ/NLGN1/CLSTN2/DNAJB1/IGSF9B/AKAP9/GRIK4/ITPR1/CPEB1/SH3GL3/ITGA8/CAP2/PRRT2/DGKI/BAIAP2/SYNGAP1/PKP4/DCLK1/FXR1/TIAM1/MIB1/INPP4A/MTMR2/CTNNB1/SHISA9/SIPA1L1	31	4
BP	GO:0060541	Respiratory System Development	22/923	203/18722	0.000451252	0.025179	0.0236679	HYDIN/DNAAF1/SPEF2/CCDC40/CCDC39/PTGES3/RPGRIP1L/CELSR1/WDPCP/FOXJ1/LEF1/PPP3R1/BASP1/PROX1/PGR/NPHP3/ASXL1/CHD7/LAMA1/CTNNB1/YAP1/HMGB1	22	4
MF	GO:0140297	Dna-Binding Transcription Factor Binding	36/946	394/18367	0.000639201	0.0254023	0.0242971	FOXP2/NR4A1/FOS/LMO2/PPARGC1A/DNAAF4/ACTN4/TTC8/NR4A3/TACC2/C1D/TP53BP1/BBS5/JUND/LEF1/TMF1/ESR1/TP73/PROX1/PAGR1/MED25/BBS7/BBS1/DDX5/THRAP3/DNAJA1/FOXP1/JUN/ASXL1/ARNT2/CRY1/CTNNB1/YAP1/NR4A2/MDFIC/HMGB1	36	4
BP	GO:0051656	Establishment Of Organelle Localization	35/923	390/18722	0.000479936	0.0265245	0.0249326	AGBL4/SYNE2/CEP83/ANKFN1/CROCC/NLGN1/ACTN4/MYO5C/MYO1E/MAPK15/NR4A3/MYO5B/MAP2/PARD3B/NTN1/SUN1/BBS5/SNCA/SPIRE2/SPICE1/CCDC186/ARL6/NDE1/SYNE3/BBS7/KIF5C/KIF3A/TANC2/EXOC4/PCM1/CTNNB1/PPFIA2/HNRNPU/FER/GEM	35	4
MF	GO:0071936	Coreceptor Activity Involved In Wnt Signaling Pathway	4/946	9/18367	0.000715314	0.0274119	0.0262192	ROR2/ROR1/GPC6/LRP6	4	4
MF	GO:0030695	Gtpase Regulator Activity	42/946	488/18367	0.000804399	0.0287707	0.0275189	RPGR/IQGAP2/SLIT2/SPATA13/FNIP1/ARHGAP18/RASAL2/EVI5/MYCBP2/SGSM1/AKAP13/ECT2L/PLEKHG4B/ARHGAP6/CCDC88C/ARHGEF33/C9orf72/RALGPS2/RABGEF1/RAPGEF1/PLCE1/DOCK11/SYNGAP1/KNDC1/FLCN/RGS12/DENND6B/ARHGAP10/RAPGEF6/ARHGAP39/FAM13A/TBC1D8/RAPGEF2/SRGAP3/TBC1D19/CHM/TIAM1/JUN/AGAP1/USP6NL/RGS6/SIPA1L1	42	4
MF	GO:0060589	Nucleoside-Triphosphatase Regulator Activity	42/946	488/18367	0.000804399	0.0287707	0.0275189	RPGR/IQGAP2/SLIT2/SPATA13/FNIP1/ARHGAP18/RASAL2/EVI5/MYCBP2/SGSM1/AKAP13/ECT2L/PLEKHG4B/ARHGAP6/CCDC88C/ARHGEF33/C9orf72/RALGPS2/RABGEF1/RAPGEF1/PLCE1/DOCK11/SYNGAP1/KNDC1/FLCN/RGS12/DENND6B/ARHGAP10/RAPGEF6/ARHGAP39/FAM13A/TBC1D8/RAPGEF2/SRGAP3/TBC1D19/CHM/TIAM1/JUN/AGAP1/USP6NL/RGS6/SIPA1L1	42	4
CC	GO:0005871	Kinesin Complex	8/975	50/19549	0.00309519	0.0301118	0.0245754	KIF27/KIF6/KIF9/KIF17/NDE1/KIF19/KIF5C/KIF3A	8	4
CC	GO:0005911	Cell-Cell Junction	39/975	494/19549	0.00322294	0.0306718	0.0250324	FRMPD2/KAZN/ANXA1/NPHP1/PLEKHA7/TRPC6/CRB1/MPDZ/RPGRIP1L/MYO1E/MAPK15/APP/PARD3B/JAM3/ATP1B1/AHI1/BAIAP2/ANXA2/PATJ/SPECC1L/FLCN/NPHP4/PKP4/AKAP6/EPB41L3/PPL/PARD6B/AMOTL1/RAPGEF2/TIAM1/LAMA1/CTNNB1/NHS/PTPRK/CDH11/PRKD1/MAGI1/YBX3/CDHR3	39	4
CC	GO:0097060	Synaptic Membrane	32/975	384/19549	0.00324284	0.0306718	0.0250324	SHANK2/GRIN2A/GRIA1/DMD/ANXA1/GABRG3/KCNJ3/NLGN1/SYNE1/CLSTN2/IGSF9B/AKAP9/SNCAIP/GRIK4/ITGA8/MUSK/PRRT2/DGKI/BAIAP2/STX2/ADGRL2/ZDHHC17/TIAM1/GABRG1/KCNMA1/MTMR2/CTNNB1/HSPA8/SHISA9/ERC1/UTRN/KCTD8	32	4
CC	GO:0001520	Outer Dense Fiber	3/975	7/19549	0.00372105	0.0344248	0.0280953	RSPH1/AK1/ODF2	3	4
CC	GO:0042383	Sarcolemma	15/975	138/19549	0.00374072	0.0344248	0.0280953	DMD/ANXA1/SNTG2/KCNJ3/SNTB1/ASB3/MLIP/NOS1AP/ATP1B1/ANXA2/CCDC78/PPP3R1/AKAP6/COL6A2/UTRN	15	4
BP	GO:0072006	Nephron Development	17/923	142/18722	0.00063321	0.0345515	0.0324779	ENPEP/CD24/MYO1E/WWTR1/GREB1L/FOXJ1/ANGPT1/AHI1/PLCE1/SULF1/BASP1/EYA1/ASXL1/CTNNB1/YAP1/CFLAR/PBX1	17	4
BP	GO:0035329	Hippo Signaling	8/923	40/18722	0.000637086	0.0345515	0.0324779	SHANK2/MOB1B/WWTR1/CIT/WWC2/AMOTL1/YAP1/MOB3B	8	4
CC	GO:0000242	Pericentriolar Material	5/975	22/19549	0.00395362	0.0358989	0.0292984	BBS9/RABL2B/DYRK3/PCM1/NEK1	5	4
BP	GO:0001764	Neuron Migration	18/923	156/18722	0.000692433	0.0372055	0.0349726	ULK4/DCDC2/SATB2/DNAAF4/PHACTR1/FZD3/CELSR1/NTN1/FBXO31/NDE1/DCLK1/RAPGEF2/KIAA0319/PCM1/CTNNB1/NR4A2/FGFR1/ASTN2	18	4
CC	GO:0005884	Actin Filament	13/975	114/19549	0.00446545	0.0400127	0.0326559	ANXA1/GAS7/WHRN/ARHGAP6/MYO3A/COBL/DPYSL3/JAM3/PAWR/SPECC1L/EHBP1L1/WIPF3/TPM1	13	4
CC	GO:0030017	Sarcomere	20/975	211/19549	0.00452691	0.0400367	0.0326754	SCN1A/SYNE2/DMD/SORBS2/PPP1R12B/SYNE1/ACTN4/SYNPO2/KCNE1/FLNB/CALM2/NOS1AP/FHOD3/KCNN2/CSRP2/JPH1/DNAJB6/NEB/CTNNB1/TPM1	20	4
BP	GO:0035567	Non-Canonical Wnt Signaling Pathway	11/923	72/18722	0.000755244	0.0402081	0.037795	ROR2/FZD3/ROR1/CCDC88C/GPC6/PRICKLE2/CELSR1/IFT80/SPEF1/NPHP3/TIAM1	11	4
BP	GO:0007409	Axonogenesis	36/923	418/18722	0.000854484	0.0450779	0.0423726	ROBO2/HSP90AA1/SLIT2/SLIT3/RPS6KA5/MYCBP2/TTC8/FZD3/CDKL3/TCTN1/MAP2/COBL/APP/C9orf72/NTN1/PLXNC1/BAIAP2/RNF165/SYNGAP1/MAP6/LGR6/PARD6B/DCLK1/KIF5C/ZDHHC17/TIAM1/KIAA0319/BOC/SPART/ENAH/LAMA1/NR4A2/SIPA1L1/CDH11/METRN/SEMA5A	36	4
BP	GO:0048813	Dendrite Morphogenesis	17/923	146/18722	0.000869559	0.0454599	0.0427317	DCDC2/TRPC6/NLGN1/PHACTR1/CDKL3/MAP2/BAIAP2/KNDC1/MAP6/FBXO31/DCLK1/RAPGEF2/TANC2/TIAM1/PPFIA2/SIPA1L1/RERE	17	4
BP	GO:0060071	Wnt Signaling Pathway, Planar Cell Polarity Pathway	9/923	52/18722	0.000899699	0.0466156	0.043818	ROR2/FZD3/ROR1/GPC6/PRICKLE2/CELSR1/SPEF1/NPHP3/TIAM1	9	4
BP	GO:0009142	Nucleoside Triphosphate Biosynthetic Process	12/923	85/18722	0.00091323	0.046898	0.0440835	NME9/AK8/AK7/AK9/NME5/PPARGC1A/NME7/ADK/AK1/FLCN/SLC25A13/AK3	12	4
BP	GO:0034329	Cell Junction Assembly	36/923	420/18722	0.000930688	0.0473753	0.0445321	SDK1/ROBO2/SHANK2/FRMPD2/TLN2/NPHP1/SDK2/MPDZ/NLGN1/ARHGAP6/HIPK1/CLSTN2/GPC6/ITGA2/APP/NTN1/WDPCP/JAM3/MUSK/COLQ/SNCA/RAPGEF1/PATJ/FLCN/NPHP4/PKP4/EPB41L3/ADGRL2/PARD6B/RAPGEF2/IKBKB/CORO2B/CTNNB1/PTPRK/CDH11/CDHR3	36	4
BP	GO:0031340	Positive Regulation Of Vesicle Fusion	4/923	10/18722	0.00097043	0.0486936	0.0457713	ANXA1/PRRT2/SNCA/ANXA2	4	4
BP	GO:0016358	Dendrite Development	24/923	243/18722	0.000973369	0.0486936	0.0457713	CSMD3/SDK1/DCDC2/TRPC6/NLGN1/PHACTR1/CDKL3/MAP2/COBL/APP/NTN1/BAIAP2/SYNGAP1/KNDC1/MAP6/FBXO31/DCLK1/RAPGEF2/TANC2/TIAM1/KIAA0319/PPFIA2/SIPA1L1/RERE	24	4
CC	GO:0098642	Network-Forming Collagen Trimer	3/975	8/19549	0.00573392	0.0494278	0.0403399	COL8A1/COL4A6/COL4A5	3	4
CC	GO:0098645	Collagen Network	3/975	8/19549	0.00573392	0.0494278	0.0403399	COL8A1/COL4A6/COL4A5	3	4
MF	GO:0005096	Gtpase Activator Activity	87/931	462/18367	4.75174e-27	5.71159e-24	4.75174e-24	DOCK8/SRGAP2/ELMO1/ARHGAP15/ARHGAP22/DOCK2/DENND3/P2RY12/SMAP2/RASGEF1C/RIN3/ARHGAP24/ARHGAP25/DOCK10/TBC1D22A/RAPGEF1/MCF2L/FGD2/DOCK11/NCKAP1L/ARHGAP6/DOCK4/RAP1A/AKAP13/TBC1D14/SIPA1L2/MYO9B/PREX1/ABR/VAV1/TBC1D4/RGS10/USP6NL/RASAL2/ARHGAP12/TBC1D9/ADAP2/ARHGAP26/FGD4/RGS1/CYTH4/TBC1D2B/TIAM1/TBC1D1/RASA3/LRRK2/TBC1D16/ARHGAP18/TBC1D12/RAP1GAP2/GIT2/RCBTB2/FGD3/DEF6/ARHGAP27/ARHGDIB/IQGAP2/ARH…	87	5
MF	GO:0030695	Gtpase Regulator Activity	87/931	488/18367	2.64194e-25	1.05854e-22	8.80647e-23	DOCK8/SRGAP2/ELMO1/ARHGAP15/ARHGAP22/DOCK2/DENND3/P2RY12/SMAP2/RASGEF1C/RIN3/ARHGAP24/ARHGAP25/DOCK10/TBC1D22A/RAPGEF1/MCF2L/FGD2/DOCK11/NCKAP1L/ARHGAP6/DOCK4/RAP1A/AKAP13/TBC1D14/SIPA1L2/MYO9B/PREX1/ABR/VAV1/TBC1D4/RGS10/USP6NL/RASAL2/ARHGAP12/TBC1D9/ADAP2/ARHGAP26/FGD4/RGS1/CYTH4/TBC1D2B/TIAM1/TBC1D1/RASA3/LRRK2/TBC1D16/ARHGAP18/TBC1D12/RAP1GAP2/GIT2/RCBTB2/FGD3/DEF6/ARHGAP27/ARHGDIB/IQGAP2/ARH…	87	5
MF	GO:0060589	Nucleoside-Triphosphatase Regulator Activity	87/931	488/18367	2.64194e-25	1.05854e-22	8.80647e-23	DOCK8/SRGAP2/ELMO1/ARHGAP15/ARHGAP22/DOCK2/DENND3/P2RY12/SMAP2/RASGEF1C/RIN3/ARHGAP24/ARHGAP25/DOCK10/TBC1D22A/RAPGEF1/MCF2L/FGD2/DOCK11/NCKAP1L/ARHGAP6/DOCK4/RAP1A/AKAP13/TBC1D14/SIPA1L2/MYO9B/PREX1/ABR/VAV1/TBC1D4/RGS10/USP6NL/RASAL2/ARHGAP12/TBC1D9/ADAP2/ARHGAP26/FGD4/RGS1/CYTH4/TBC1D2B/TIAM1/TBC1D1/RASA3/LRRK2/TBC1D16/ARHGAP18/TBC1D12/RAP1GAP2/GIT2/RCBTB2/FGD3/DEF6/ARHGAP27/ARHGDIB/IQGAP2/ARH…	87	5
BP	GO:0002274	Myeloid Leukocyte Activation	51/931	223/18722	1.91699e-20	1.29186e-16	9.64749e-17	DOCK2/PTPRC/SYK/CD74/SLC11A1/TLR2/LYN/TGFBR2/CX3CR1/GAB2/PLA2G4A/IL18/IFNGR1/PREX1/LCP2/IL4R/LAT2/JAK2/ITGAM/TLR1/IFNGR2/PRAM1/CD84/PIK3CD/CTSC/SNCA/HAVCR2/VSIG4/HAMP/ADAM10/LRRK2/CBL/PLCG2/ADGRE2/ITGB2/C1QA/PRKCD/TYROBP/SPI1/TMEM106A/WNT5A/PTAFR/LGALS9/MILR1/CD300A/CD226/LILRB4/ADAM9/PLSCR1/FOXP1/NAMPT	51	5
BP	GO:0043087	Regulation Of Gtpase Activity	61/931	348/18722	4.77247e-18	1.22157e-14	9.1226e-15	DOCK8/SRGAP2/ARHGAP15/ARHGAP22/ARHGAP24/ARHGAP25/DOCK10/TBC1D22A/RAPGEF1/LRCH1/PICALM/FGD2/DOCK11/ARHGAP6/RAP1A/TBC1D14/SIPA1L2/PREX1/ABR/VAV1/TBC1D4/RGS10/USP6NL/RASAL2/ARHGAP12/TBC1D9/ADAP2/FGD4/ARRB2/RGS1/TBC1D2B/TIAM1/TBC1D1/RASA3/LRRK2/TBC1D16/TBC1D12/RAP1GAP2/FGD3/ARHGAP27/WNT5A/IQGAP2/ARHGAP45/RASAL3/RABGAP1L/LIMS1/TBC1D5/RCC2/SNX18/NEDD9/TBC1D8/ARRB1/SNX13/GSK3B/RASA1/SBF2/WNK1/SNX9/EVI5/…	61	5
BP	GO:0042110	T Cell Activation	74/931	487/18722	5.43807e-18	1.22157e-14	9.1226e-15	DOCK8/APBB1IP/RUNX1/DOCK2/PTPRC/SYK/CD74/SLC11A1/LYN/TGFBR2/RUNX2/PELI1/WDFY4/PAG1/NCK2/CD86/TNFRSF1B/SOCS6/NCKAP1L/LAPTM5/IL18/CARD11/PREX1/VAV1/IL4R/PTPN2/CD84/PIK3CD/ZFP36L2/HAVCR2/VSIG4/CCND3/CHD7/CD83/TMEM131L/HLA-DRA/CLEC7A/MAP3K8/HLA-DRB1/LILRB1/LCP1/MSN/JAK3/CD4/HLA-DPB1/SPI1/ITGAL/CORO1A/HLA-DMB/NLRP3/LGALS9/RASAL3/CXADR/HLA-DPA1/CD300A/LILRB4/IL6R/B2M/STAT6/MAD1L1/LOXL3/HLA-E/TNFSF13B/I…	74	5
BP	GO:1903131	Mononuclear Cell Differentiation	68/931	426/18722	9.37756e-18	1.30028e-14	9.71037e-15	RUNX1/INPP5D/DOCK2/HDAC9/PTPRC/CSF1R/SYK/IKZF1/CD74/LYN/BLNK/DOCK10/TGFBR2/PTPRJ/RUNX2/TRPM2/PLCL2/CD86/DOCK11/NCKAP1L/IFI16/IL18/CARD11/CDK6/ATM/PREX1/VAV1/IL4R/CMTM7/PTPN2/IRF8/PIK3CD/ZFP36L2/CHD7/CD83/TMEM131L/HLA-DRA/HLA-DRB1/LILRB1/PPARG/JAK3/PLCG2/CD4/SPI1/NLRP3/LGALS9/LILRB4/IL6R/HLA-B/B2M/STAT6/LOXL3/TNFSF13B/GAS6/AXL/PIK3R1/MERTK/FOXP1/MYH9/KLF6/VSIR/AP3B1/ST3GAL1/ADAM17/SP3/ZBTB46/HDAC4…	68	5
BP	GO:0045785	Positive Regulation Of Cell Adhesion	69/931	437/18722	9.64741e-18	1.30028e-14	9.71037e-15	DOCK8/APBB1IP/RUNX1/DISC1/PTPRC/FMN1/SYK/P2RY12/CD74/LYN/TGFBR2/PTPRJ/ALOX5/NCK2/CD86/NCKAP1L/IL18/CARD11/CDK6/ATM/PREX1/ZFHX3/VAV1/IL4R/JAK2/GCNT2/STK4/HAVCR2/RREB1/CD83/HLA-DRA/MAP3K8/HLA-DRB1/DNM2/LILRB1/PLEKHA2/JAK3/CD4/ARPC2/ITGB2/HLA-DPB1/PDGFB/RAC1/WNT5A/PTAFR/CORO1A/HLA-DMB/NLRP3/LGALS9/RASAL3/CASS4/HLA-DPA1/LILRB4/B2M/ROCK1/LIMS1/HLA-E/TNFSF13B/ADAM9/NEDD9/IL6ST/CYTH3/KIF26B/NCK1/VSIR/AP…	69	5
BP	GO:0002683	Negative Regulation Of Immune System Process	68/931	434/18722	2.54045e-17	2.73091e-14	2.03942e-14	RUNX1/INPP5D/PTPRC/SYK/RHBDF2/CD74/LYN/RIN3/PTPRJ/PELI1/SAMSN1/PAG1/IRAK3/A2M/LRCH1/PLCL2/CD86/SOCS6/CX3CR1/HCK/NCKAP1L/IFI16/LAPTM5/CDK6/ATM/USP15/PARP14/PADI2/IL4R/PTPN2/SERPINB9/CD84/ARRB2/HAVCR2/VSIG4/SAMHD1/TMEM131L/C1QC/UBASH3B/HLA-DRB1/LILRB1/PPARG/JAK3/TGFB1/TYROBP/LST1/SPI1/LGALS9/MILR1/MNDA/CD300A/LILRB4/NLRC5/HLA-B/STAT6/MAD1L1/LOXL3/HLA-E/AXL/PIK3R1/MERTK/VSIR/RPS19/FBXW7/MAPK14/ZBTB4…	68	5
BP	GO:0007159	Leukocyte Cell-Cell Adhesion	62/931	371/18722	2.83668e-17	2.73091e-14	2.03942e-14	DOCK8/RUNX1/PTPRC/SYK/CD74/LYN/TGFBR2/PELI1/PAG1/ALOX5/NCK2/CD86/SOCS6/CX3CR1/NCKAP1L/LAPTM5/IL18/CARD11/OLR1/VAV1/IL4R/PTPN2/STK10/HAVCR2/VSIG4/CD83/TMEM131L/HLA-DRA/MAP3K8/HLA-DRB1/LILRB1/MSN/JAK3/PECAM1/CD4/ITGB2/HLA-DPB1/PTAFR/ITGAL/CORO1A/HLA-DMB/NLRP3/LGALS9/RASAL3/SELPLG/HLA-DPA1/CD300A/LILRB4/B2M/ROCK1/MAD1L1/LOXL3/HLA-E/TNFSF13B/IL6ST/NCK1/VSIR/AP3B1/WNK1/SEMA4D/ITCH/MALT1	62	5
BP	GO:0051056	Regulation Of Small Gtpase Mediated Signal Transduction	55/931	302/18722	3.77234e-17	3.17773e-14	2.3731e-14	DOCK8/SRGAP2/ARHGAP15/ARHGAP22/DOCK2/DENND3/ARHGAP24/ARHGAP25/LPAR6/MCF2L/FGD2/ARHGAP6/AKAP13/SIPA1L2/MYO9B/PREX1/ABR/VAV1/ARHGAP12/ARHGAP26/FGD4/CYTH4/TIAM1/RASA3/DNM2/CBL/ARHGAP18/RAP1GAP2/LPAR1/FGD3/DEF6/TIMP2/RAC1/ARHGAP27/ARHGDIB/EPHB2/ARHGAP30/ARHGAP45/RASAL3/ARHGEF2/ARHGAP20/ARHGAP4/SWAP70/CDC42SE2/CYTH1/CYTH3/FAM13A/CD2AP/ARHGAP17/MAPKAP1/ARRB1/EPS8/RASA1/FAM13B/GNA13	55	5
BP	GO:0002366	Leukocyte Activation Involved In Immune Response	52/931	275/18722	5.32524e-17	3.98742e-14	2.97778e-14	APBB1IP/DOCK2/PTPRC/SYK/CD74/SLC11A1/LYN/DOCK10/PLCL2/CD86/DOCK11/CX3CR1/NCKAP1L/GAB2/IL18/IL4R/LAT2/ITGAM/IRF8/PRAM1/CD84/PIK3CD/HAVCR2/HLA-DRA/CLEC7A/HLA-DRB1/LILRB1/CBL/LCP1/JAK3/PLCG2/ADGRE2/ITGB2/TGFB1/TYROBP/SPI1/PTAFR/ITGAL/CORO1A/HLA-DMB/NLRP3/LGALS9/MILR1/CD300A/SWAP70/IL6R/STAT6/LOXL3/FOXP1/SHLD1/ST3GAL1/MALT1	52	5
BP	GO:0002263	Cell Activation Involved In Immune Response	52/931	279/18722	1.00941e-16	6.80245e-14	5.08001e-14	APBB1IP/DOCK2/PTPRC/SYK/CD74/SLC11A1/LYN/DOCK10/PLCL2/CD86/DOCK11/CX3CR1/NCKAP1L/GAB2/IL18/IL4R/LAT2/ITGAM/IRF8/PRAM1/CD84/PIK3CD/HAVCR2/HLA-DRA/CLEC7A/HLA-DRB1/LILRB1/CBL/LCP1/JAK3/PLCG2/ADGRE2/ITGB2/TGFB1/TYROBP/SPI1/PTAFR/ITGAL/CORO1A/HLA-DMB/NLRP3/LGALS9/MILR1/CD300A/SWAP70/IL6R/STAT6/LOXL3/FOXP1/SHLD1/ST3GAL1/MALT1	52	5
BP	GO:0050867	Positive Regulation Of Cell Activation	65/931	420/18722	2.46813e-16	1.51206e-13	1.1292e-13	DOCK8/RUNX1/INPP5D/MEF2C/PTPRC/SYK/CD74/SH3KBP1/LYN/TGFBR2/PELI1/NCK2/CD86/NCKAP1L/GAB2/NFATC2/PLA2G4A/IL18/CARD11/VAV1/IL4R/JAK2/ITGAM/CTSC/HAVCR2/CD83/HLA-DRA/CLEC7A/MAP3K8/HAMP/HLA-DRB1/LRRK2/LILRB1/RPS6KA1/JAK3/CD4/PLEK/ITGB2/TGFB1/HLA-DPB1/TYROBP/WNT5A/PTAFR/CORO1A/HLA-DMB/NLRP3/EPHB2/LGALS9/RASAL3/HLA-DPA1/CD226/LILRB4/B2M/STAT6/HLA-E/TNFSF13B/GAS6/AXL/IL6ST/NCK1/VSIR/AP3B1/SHLD1/SLC39A10/M…	65	5
BP	GO:0001819	Positive Regulation Of Cytokine Production	69/931	467/18722	3.34177e-16	1.87668e-13	1.40149e-13	RUNX1/PTPRC/CSF1R/SYK/C3/CD74/SLC11A1/TLR2/PTPRJ/PELI1/SORL1/IRAK3/POU2F2/CD86/IL17RA/IFI16/LAPTM5/IL18/CARD11/IFNGR1/IL4R/JAK2/TLR1/IRF8/IL1RAP/CD84/PIK3CD/HAVCR2/CD83/CYBA/CLEC7A/NLRP1/CARD8/LRRK2/LILRB1/P2RX7/PLCG2/CD4/TLR5/CD58/TGFB1/HLA-DPB1/TYROBP/LY96/CD14/TMEM106A/WNT5A/PTAFR/NLRP3/EPHB2/LGALS9/MNDA/HLA-DPA1/CD226/ARHGEF2/IL6R/B2M/HLA-E/RAB1A/DDX21/PIK3R1/IL6ST/FOXP1/ADAM17/MAPK14/MALT1/H…	69	5
BP	GO:0002764	Immune Response-Regulating Signaling Pathway	69/931	468/18722	3.73829e-16	1.93787e-13	1.44719e-13	FYB1/INPP5D/MEF2C/PTPRC/SYK/TLR2/LYN/BLNK/PTPRJ/PELI1/PIK3AP1/IRAK3/PLCL2/PRKCH/HCK/NCKAP1L/PRKCB/NFATC2/RAP1A/LAPTM5/CARD11/LCP2/VAV1/RPS6KA3/USP15/ALPK1/LAT2/PTPN2/TLR1/CMKLR1/PRAM1/PIK3CD/ARRB2/HAVCR2/CYBA/CTSS/CLEC7A/KLHL6/HLA-DRB1/LILRB1/MAP3K1/PLCG2/TLR5/HLA-DPB1/PRKCD/TYROBP/LY96/CD14/MNDA/THEMIS2/CD300A/CD226/LILRB4/UNC93B1/PAK1/IKBKB/APPL2/PLSCR1/FOXP1/IRAK2/AP3B1/SLC39A10/PUM2/WNK1/TRAF…	69	5
BP	GO:0002697	Regulation Of Immune Effector Process	56/931	339/18722	1.72576e-15	8.30709e-13	6.20367e-13	PTPRC/SYK/C3/CD74/LYN/PTPRJ/IRAK3/A2M/CD86/TNFRSF1B/CX3CR1/NCKAP1L/GAB2/RAP1A/LAPTM5/IL18/VAV1/STX7/IL4R/ITGAM/PRAM1/SERPINB9/CD84/ARRB2/HAVCR2/VSIG4/HLA-DRA/CLEC7A/HLA-DRB1/LILRB1/JAK3/PLCG2/ADGRE2/ITGB2/TGFB1/TYROBP/SPI1/WNT5A/PTAFR/HLA-DMB/NLRP3/EPHB2/LGALS9/CD300A/CD226/LILRB4/HLA-B/B2M/STAT6/LOXL3/HLA-E/APPL2/DDX21/RPS19/SHLD1/MALT1	56	5
BP	GO:0007015	Actin Filament Organization	65/931	441/18722	2.8236e-15	1.26855e-12	9.47343e-13	ELMO1/FMN1/DIAPH2/SSH2/CYFIP1/SH3KBP1/TGFBR1/MYO1F/ARHGAP25/MTSS1/NCK2/GRB2/HCK/FCHSD2/NCKAP1L/HCLS1/ARHGAP6/SCIN/PREX1/CAPZB/BIN1/TMSB4X/JAK2/ARHGAP12/SSH1/WIPF1/SHTN1/EVL/COTL1/LCP1/ARHGAP18/ACTR2/PLEK/ARPC2/LPAR1/PSTPIP2/PRKCD/GAS7/RAC1/CORO1A/IQGAP2/CASS4/PPARGC1B/FSCN1/ARHGEF2/SWAP70/ACTR3/ROCK1/PAK1/TPM3/WASF2/NEDD9/PIK3R1/CD2AP/NCK1/TMSB10/MYO1E/ARRB1/EPS8/WASHC1/RASA1/SNX9/TTC17/MYO5A/SMA…	65	5
BP	GO:0002696	Positive Regulation Of Leukocyte Activation	62/931	409/18722	3.34923e-15	1.41066e-12	1.05347e-12	DOCK8/RUNX1/INPP5D/MEF2C/PTPRC/SYK/CD74/SH3KBP1/LYN/TGFBR2/PELI1/NCK2/CD86/NCKAP1L/GAB2/NFATC2/PLA2G4A/IL18/CARD11/VAV1/IL4R/ITGAM/CTSC/HAVCR2/CD83/HLA-DRA/CLEC7A/MAP3K8/HAMP/HLA-DRB1/LRRK2/LILRB1/JAK3/CD4/ITGB2/TGFB1/HLA-DPB1/TYROBP/WNT5A/PTAFR/CORO1A/HLA-DMB/NLRP3/EPHB2/LGALS9/RASAL3/HLA-DPA1/CD226/LILRB4/B2M/STAT6/HLA-E/TNFSF13B/GAS6/AXL/IL6ST/NCK1/VSIR/AP3B1/SHLD1/SLC39A10/MALT1	62	5
BP	GO:0022407	Regulation Of Cell-Cell Adhesion	65/931	448/18722	6.11654e-15	2.42467e-12	1.81072e-12	DOCK8/RUNX1/PTPRC/SYK/CD74/LYN/TGFBR2/PELI1/PAG1/ALOX5/NCK2/CD86/SOCS6/NCKAP1L/LAPTM5/IL18/CARD11/VAV1/SH2B3/IL4R/JAK2/PTPN2/GCNT2/HAVCR2/VSIG4/CD83/TMEM131L/HLA-DRA/MAP3K8/UBASH3B/HLA-DRB1/LILRB1/AKNA/JAK3/CD4/ITGB2/TGFB1/HLA-DPB1/PRKCD/SPI1/WNT5A/PTAFR/CORO1A/HLA-DMB/NLRP3/LGALS9/RASAL3/HLA-DPA1/CD300A/LILRB4/SWAP70/B2M/MAD1L1/LOXL3/HLA-E/TNFSF13B/IL6ST/KIF26B/NCK1/VSIR/AP3B1/MAPK14/WNK1/ITCH/M…	65	5
BP	GO:0046651	Lymphocyte Proliferation	50/931	288/18722	7.69472e-15	2.88082e-12	2.15137e-12	DOCK8/INPP5D/DOCK2/MEF2C/PTPRC/SYK/CD74/SLC11A1/LYN/TGFBR2/PELI1/NCK2/PLCL2/CD86/TNFRSF1B/NCKAP1L/NFATC2/IL18/CARD11/ATM/HAVCR2/VSIG4/CCND3/TMEM131L/HLA-DRB1/LILRB1/MSN/JAK3/HLA-DPB1/PRKCD/TYROBP/LST1/CORO1A/HLA-DMB/EPHB2/LGALS9/RASAL3/MNDA/HLA-DPA1/CD300A/LILRB4/MAD1L1/HLA-E/TNFSF13B/IL6ST/NCK1/VSIR/SLC39A10/ITCH/MALT1	50	5
BP	GO:0030098	Lymphocyte Differentiation	58/931	374/18722	9.66311e-15	3.42735e-12	2.55952e-12	RUNX1/INPP5D/DOCK2/HDAC9/PTPRC/SYK/IKZF1/CD74/BLNK/DOCK10/TGFBR2/PTPRJ/RUNX2/PLCL2/CD86/DOCK11/NCKAP1L/IL18/CARD11/ATM/PREX1/VAV1/IL4R/CMTM7/PTPN2/IRF8/PIK3CD/ZFP36L2/CHD7/CD83/TMEM131L/HLA-DRA/HLA-DRB1/JAK3/PLCG2/CD4/SPI1/NLRP3/LGALS9/LILRB4/IL6R/B2M/STAT6/LOXL3/TNFSF13B/GAS6/AXL/PIK3R1/MERTK/FOXP1/KLF6/VSIR/AP3B1/ST3GAL1/ADAM17/SP3/HDAC4/MALT1	58	5
BP	GO:0032943	Mononuclear Cell Proliferation	50/931	291/18722	1.17657e-14	3.96445e-12	2.96062e-12	DOCK8/INPP5D/DOCK2/MEF2C/PTPRC/SYK/CD74/SLC11A1/LYN/TGFBR2/PELI1/NCK2/PLCL2/CD86/TNFRSF1B/NCKAP1L/NFATC2/IL18/CARD11/ATM/HAVCR2/VSIG4/CCND3/TMEM131L/HLA-DRB1/LILRB1/MSN/JAK3/HLA-DPB1/PRKCD/TYROBP/LST1/CORO1A/HLA-DMB/EPHB2/LGALS9/RASAL3/MNDA/HLA-DPA1/CD300A/LILRB4/MAD1L1/HLA-E/TNFSF13B/IL6ST/NCK1/VSIR/SLC39A10/ITCH/MALT1	50	5
BP	GO:0043547	Positive Regulation Of Gtpase Activity	46/931	255/18722	2.16858e-14	6.95907e-12	5.19698e-12	DOCK8/SRGAP2/ARHGAP22/ARHGAP24/ARHGAP25/DOCK10/TBC1D22A/RAPGEF1/PICALM/DOCK11/ARHGAP6/RAP1A/TBC1D14/SIPA1L2/PREX1/ABR/VAV1/TBC1D4/RGS10/USP6NL/TBC1D9/ADAP2/RGS1/TBC1D2B/TIAM1/TBC1D1/TBC1D16/TBC1D12/RAP1GAP2/ARHGAP27/WNT5A/ARHGAP45/RABGAP1L/LIMS1/TBC1D5/RCC2/SNX18/NEDD9/TBC1D8/SNX13/GSK3B/RASA1/SNX9/EVI5/SEMA4D/RIC1	46	5
CC	GO:0001726	Ruffle	37/932	178/19549	2.36785e-14	9.6429e-12	7.81613e-12	CYFIP1/PTPRJ/SAMSN1/MTSS1/FGD2/FRMD4B/CDK6/WIPF1/FGD4/PACSIN2/TIAM1/DNM2/LCP1/ARHGAP18/PLCG2/PLEK/ADGRE2/FGD3/RAC1/ARHGAP45/FSCN1/ARHGEF2/ROCK1/PAK1/APPL2/WASF2/CYTH3/CD2AP/MYH9/PLEKHO1/EPS8/ADAM17/RASA1/TLN2/SNX9/KLHL2/MYO5A	37	5
CC	GO:0031252	Cell Leading Edge	60/932	422/19549	2.8614e-14	9.6429e-12	7.81613e-12	DOCK8/APBB1IP/SRGAP2/CYFIP1/PTPRJ/SAMSN1/MTSS1/FGD2/FRMD4B/EPB41L3/CDK6/CAPZB/SSH1/WIPF1/FGD4/CTTNBP2NL/PACSIN2/SHTN1/EVL/TIAM1/DNM2/LCP1/ARHGAP18/ACTR2/PLCG2/PLEK/ARPC2/ADGRE2/FGD3/RAC1/CORO1A/IQGAP2/ARHGAP45/FSCN1/ARHGEF2/SWAP70/PARVB/ACTR3/ROCK1/PAK1/PABPC1/APPL2/WASF2/PKN2/RAPH1/AAK1/NEDD9/CYTH3/CD2AP/MYH9/PKD2/PLEKHO1/EPS8/ADAM17/SNX2/RASA1/TLN2/SNX9/KLHL2/MYO5A	60	5
BP	GO:1903037	Regulation Of Leukocyte Cell-Cell Adhesion	53/931	336/18722	6.98111e-14	2.13844e-11	1.59697e-11	DOCK8/RUNX1/PTPRC/SYK/CD74/LYN/TGFBR2/PELI1/PAG1/ALOX5/NCK2/CD86/SOCS6/NCKAP1L/LAPTM5/IL18/CARD11/VAV1/IL4R/PTPN2/HAVCR2/VSIG4/CD83/TMEM131L/HLA-DRA/MAP3K8/HLA-DRB1/LILRB1/JAK3/CD4/ITGB2/HLA-DPB1/PTAFR/CORO1A/HLA-DMB/NLRP3/LGALS9/RASAL3/HLA-DPA1/CD300A/LILRB4/B2M/MAD1L1/LOXL3/HLA-E/TNFSF13B/IL6ST/NCK1/VSIR/AP3B1/WNK1/ITCH/MALT1	53	5
BP	GO:0030099	Myeloid Cell Differentiation	57/931	381/18722	8.01494e-14	2.34838e-11	1.75375e-11	RUNX1/INPP5D/MEF2C/CSF1R/IKZF1/FLI1/CD74/TLR2/LRRK1/LYN/TGFBR2/CSF3R/NCKAP1L/HCLS1/SCIN/GAB2/IFI16/CDK6/SH2B3/JAK2/PTPN2/IRF8/PIK3CD/RB1/GAB3/C1QC/UBASH3B/TAL1/HLA-DRB1/LILRB1/PTBP3/PPARG/JAK3/RASSF2/CD4/TGFB1/TYROBP/SPI1/PPARGC1B/LILRB4/B2M/TET2/WASF2/SLC11A2/PIK3R1/FOXP1/MITF/MYH9/KAT6A/AP3B1/RPS19/FBXW7/RCOR1/SP3/MAPK14/ZBTB46/HIF1A	57	5
BP	GO:0032103	Positive Regulation Of Response To External Stimulus	61/931	427/18722	8.73127e-14	2.39135e-11	1.78584e-11	CSF1R/SYK/P2RY12/C3/CD74/TLR2/LYN/LY86/DSCAM/CX3CR1/HCK/NCKAP1L/IL17RA/IFI16/IL18/VAV1/USP15/TMSB4X/JAK2/CMKLR1/CTSC/SNCA/HAVCR2/TIAM1/CYBA/CLEC7A/CAMK1D/ADAM10/LRRK2/PLCG2/TGFB1/TYROBP/LY96/SPI1/PDGFB/MGST2/RAC1/P2RX4/WNT5A/LGALS9/MNDA/CD226/ALOX5AP/SWAP70/NLRC5/IL6R/PAK1/IKBKB/HLA-E/GAS6/IL6ST/PLSCR1/LGMN/RPS19/UBE2K/ADAM17/PARP9/PUM2/WNK1/PUM1/SMAD3	61	5
BP	GO:0050670	Regulation Of Lymphocyte Proliferation	42/931	225/18722	8.87129e-14	2.39135e-11	1.78584e-11	INPP5D/MEF2C/PTPRC/SYK/CD74/LYN/TGFBR2/PELI1/NCK2/CD86/TNFRSF1B/NCKAP1L/NFATC2/IL18/CARD11/ATM/HAVCR2/VSIG4/TMEM131L/HLA-DRB1/LILRB1/JAK3/HLA-DPB1/TYROBP/LST1/CORO1A/HLA-DMB/EPHB2/LGALS9/RASAL3/MNDA/HLA-DPA1/CD300A/LILRB4/MAD1L1/HLA-E/TNFSF13B/IL6ST/NCK1/VSIR/SLC39A10/ITCH	42	5
BP	GO:0002699	Positive Regulation Of Immune Effector Process	43/931	235/18722	9.25121e-14	2.39784e-11	1.79069e-11	PTPRC/SYK/C3/CD74/LYN/PTPRJ/CD86/GAB2/RAP1A/LAPTM5/IL18/VAV1/STX7/IL4R/ITGAM/CD84/HLA-DRA/CLEC7A/HLA-DRB1/LILRB1/PLCG2/ADGRE2/ITGB2/TGFB1/TYROBP/SPI1/WNT5A/PTAFR/HLA-DMB/NLRP3/EPHB2/LGALS9/CD300A/CD226/HLA-B/B2M/STAT6/HLA-E/APPL2/DDX21/RPS19/SHLD1/MALT1	43	5
BP	GO:0002703	Regulation Of Leukocyte Mediated Immunity	42/931	226/18722	1.0388e-13	2.58267e-11	1.92872e-11	PTPRC/SYK/C3/LYN/TNFRSF1B/CX3CR1/NCKAP1L/GAB2/IL18/VAV1/STX7/IL4R/ITGAM/PRAM1/SERPINB9/CD84/ARRB2/HAVCR2/HLA-DRA/CLEC7A/HLA-DRB1/LILRB1/JAK3/PLCG2/ADGRE2/ITGB2/TGFB1/TYROBP/SPI1/PTAFR/NLRP3/LGALS9/CD300A/CD226/LILRB4/HLA-B/B2M/STAT6/HLA-E/DDX21/SHLD1/MALT1	42	5
BP	GO:0070661	Leukocyte Proliferation	51/931	318/18722	1.07308e-13	2.58267e-11	1.92872e-11	DOCK8/INPP5D/DOCK2/MEF2C/PTPRC/CSF1R/SYK/CD74/SLC11A1/LYN/TGFBR2/PELI1/NCK2/PLCL2/CD86/TNFRSF1B/NCKAP1L/NFATC2/IL18/CARD11/ATM/HAVCR2/VSIG4/CCND3/TMEM131L/HLA-DRB1/LILRB1/MSN/JAK3/HLA-DPB1/PRKCD/TYROBP/LST1/CORO1A/HLA-DMB/EPHB2/LGALS9/RASAL3/MNDA/HLA-DPA1/CD300A/LILRB4/MAD1L1/HLA-E/TNFSF13B/IL6ST/NCK1/VSIR/SLC39A10/ITCH/MALT1	51	5
BP	GO:0006909	Phagocytosis	50/931	308/18722	1.1613e-13	2.69862e-11	2.01531e-11	ELMO1/DOCK2/PTPRC/SYK/C3/SLC11A1/TLR2/LYN/ARHGAP25/PTPRJ/MSR1/HCK/NCKAP1L/RAP1A/VAV1/ARHGAP12/ITGAM/IRF8/RAB31/BIN2/CYBA/CLEC7A/CAMK1D/DNM2/PLCG2/PECAM1/ITGB2/PRKCD/TYROBP/CD14/RAC1/FCGR1A/RAB20/ITGAL/CORO1A/RAB39A/CD300A/SCARB1/CDC42SE2/PAK1/LYST/APPL2/GAS6/AXL/PTEN/MERTK/PLSCR1/MYH9/XKR6/RAB7A	50	5
BP	GO:0032944	Regulation Of Mononuclear Cell Proliferation	42/931	227/18722	1.21517e-13	2.72969e-11	2.03851e-11	INPP5D/MEF2C/PTPRC/SYK/CD74/LYN/TGFBR2/PELI1/NCK2/CD86/TNFRSF1B/NCKAP1L/NFATC2/IL18/CARD11/ATM/HAVCR2/VSIG4/TMEM131L/HLA-DRB1/LILRB1/JAK3/HLA-DPB1/TYROBP/LST1/CORO1A/HLA-DMB/EPHB2/LGALS9/RASAL3/MNDA/HLA-DPA1/CD300A/LILRB4/MAD1L1/HLA-E/TNFSF13B/IL6ST/NCK1/VSIR/SLC39A10/ITCH	42	5
CC	GO:0030667	Secretory Granule Membrane	49/932	311/19549	1.40177e-13	3.1493e-11	2.55269e-11	ATP8B4/PTPRC/LHFPL2/SLC11A1/TLR2/ABCC4/PTPRJ/SLC2A5/TRPM2/TNFRSF1B/ITGAX/NCKAP1L/RAP1A/CD53/OLR1/MANBA/B4GALT1/ITGAM/ITPR2/STK10/SLC2A3/RAB31/TSPAN14/SNCA/CYBA/ATP11A/FCGR2A/ADAM10/PLD1/DNAJC5/ITPR1/PECAM1/CD58/ITGB2/LAIR1/TYROBP/CD14/RAC1/PTAFR/ITGAL/IQGAP2/CD300A/HLA-B/RAP1B/PHACTR2/RAB10/SERPINB6/DNAJC13/RAB7A	49	5
CC	GO:0030139	Endocytic Vesicle	51/932	336/19549	1.98078e-13	3.33761e-11	2.70533e-11	SRGAP2/SYK/CD74/SLC11A1/TLR2/SH3KBP1/LYN/RIN3/MSR1/MTSS1/PICALM/CSF3R/RAP1A/STX7/CD163/TLR1/UVRAG/RAB31/ARRB2/STAB1/CYBA/HLA-DRA/CTSS/HLA-DRB1/DNM2/PLD1/FMNL1/CD4/LPAR1/HLA-DPB1/FCGR1A/RAB20/WNT5A/CORO1A/RAB39A/HLA-DPA1/UNC93B1/EHD4/TRIM14/SCARB1/HLA-B/B2M/HEATR5B/HLA-E/APPL2/CD2AP/RAB10/MYO1E/RABEP1/RAB8B/RAB7A	51	5
BP	GO:0042116	Macrophage Activation	28/931	106/18722	1.73538e-13	3.67301e-11	2.74297e-11	PTPRC/SYK/CD74/SLC11A1/TLR2/CX3CR1/PLA2G4A/IFNGR1/IL4R/JAK2/ITGAM/TLR1/IFNGR2/CD84/CTSC/SNCA/HAVCR2/VSIG4/HAMP/LRRK2/PLCG2/ITGB2/C1QA/TYROBP/TMEM106A/WNT5A/FOXP1/NAMPT	28	5
BP	GO:0050866	Negative Regulation Of Cell Activation	40/931	210/18722	1.74412e-13	3.67301e-11	2.74297e-11	RUNX1/INPP5D/PTPRC/CD74/LYN/PELI1/SAMSN1/PAG1/CD86/SOCS6/NCKAP1L/LAPTM5/ATM/SH2B3/IL4R/PTPN2/CD84/HAVCR2/VSIG4/TMEM131L/UBASH3B/HLA-DRB1/LILRB1/JAK3/PRKCD/TYROBP/LST1/SPI1/PDGFB/LGALS9/MILR1/MNDA/CD300A/LILRB4/MAD1L1/LOXL3/AXL/MERTK/VSIR/ITCH	40	5
BP	GO:0050777	Negative Regulation Of Immune Response	38/931	194/18722	2.82785e-13	5.7748e-11	4.31258e-11	INPP5D/PTPRC/SYK/RHBDF2/LYN/SAMSN1/IRAK3/A2M/HCK/NCKAP1L/IFI16/USP15/PARP14/IL4R/PTPN2/SERPINB9/CD84/ARRB2/HAVCR2/VSIG4/SAMHD1/HLA-DRB1/LILRB1/PPARG/JAK3/SPI1/LGALS9/CD300A/LILRB4/NLRC5/HLA-B/STAT6/LOXL3/HLA-E/RPS19/MAPK14/ITCH/SEC14L1	38	5
BP	GO:0070663	Regulation Of Leukocyte Proliferation	43/931	245/18722	4.11505e-13	8.15627e-11	6.09104e-11	INPP5D/MEF2C/PTPRC/CSF1R/SYK/CD74/LYN/TGFBR2/PELI1/NCK2/CD86/TNFRSF1B/NCKAP1L/NFATC2/IL18/CARD11/ATM/HAVCR2/VSIG4/TMEM131L/HLA-DRB1/LILRB1/JAK3/HLA-DPB1/TYROBP/LST1/CORO1A/HLA-DMB/EPHB2/LGALS9/RASAL3/MNDA/HLA-DPA1/CD300A/LILRB4/MAD1L1/HLA-E/TNFSF13B/IL6ST/NCK1/VSIR/SLC39A10/ITCH	43	5
BP	GO:0008154	Actin Polymerization Or Depolymerization	40/931	217/18722	5.31422e-13	1.02322e-10	7.64129e-11	FMN1/SSH2/CYFIP1/NCK2/GRB2/HCK/FCHSD2/NCKAP1L/HCLS1/ARHGAP6/SCIN/PREX1/CAPZB/BIN1/TMSB4X/JAK2/SSH1/WIPF1/EVL/COTL1/ARHGAP18/ACTR2/PLEK/ARPC2/PSTPIP2/PRKCD/GAS7/RAC1/CORO1A/IQGAP2/SWAP70/ACTR3/WASF2/NCK1/TMSB10/EPS8/WASHC1/RASA1/SNX9/TTC17	40	5
BP	GO:1902105	Regulation Of Leukocyte Differentiation	46/931	279/18722	6.41086e-13	1.20008e-10	8.96209e-11	RUNX1/INPP5D/PTPRC/SYK/CD74/LYN/TGFBR2/CD86/NCKAP1L/HCLS1/IL18/CARD11/CDK6/IL4R/PTPN2/RB1/ZFP36L2/CD83/TMEM131L/HLA-DRA/C1QC/UBASH3B/TAL1/HLA-DRB1/LILRB1/JAK3/RASSF2/CD4/TGFB1/TYROBP/NLRP3/LGALS9/PPARGC1B/LILRB4/HLA-B/LOXL3/GAS6/AXL/PIK3R1/FOXP1/MITF/VSIR/AP3B1/FBXW7/ZBTB46/MALT1	46	5
BP	GO:0030041	Actin Filament Polymerization	37/931	190/18722	7.01867e-13	1.27835e-10	9.54659e-11	FMN1/SSH2/CYFIP1/NCK2/GRB2/HCK/FCHSD2/NCKAP1L/HCLS1/ARHGAP6/SCIN/PREX1/CAPZB/BIN1/TMSB4X/JAK2/SSH1/EVL/COTL1/ARHGAP18/ACTR2/ARPC2/PSTPIP2/PRKCD/GAS7/RAC1/CORO1A/IQGAP2/ACTR3/WASF2/NCK1/TMSB10/EPS8/WASHC1/RASA1/SNX9/TTC17	37	5
BP	GO:1903706	Regulation Of Hemopoiesis	54/931	367/18722	7.28079e-13	1.29119e-10	9.6425e-11	RUNX1/INPP5D/MEF2C/PTPRC/SYK/CD74/LYN/TGFBR2/CD86/CSF3R/NCKAP1L/HCLS1/SCIN/IL18/CARD11/CDK6/IL4R/PTPN2/RB1/ZFP36L2/CD83/TMEM131L/HLA-DRA/C1QC/UBASH3B/TAL1/HLA-DRB1/LILRB1/JAK3/RASSF2/CD4/TGFB1/TYROBP/SPI1/NLRP3/LGALS9/PPARGC1B/LILRB4/HLA-B/B2M/LOXL3/GAS6/AXL/PIK3R1/FOXP1/MITF/VSIR/AP3B1/FBXW7/RCOR1/MAPK14/ZBTB46/MALT1/HIF1A	54	5
BP	GO:0042113	B Cell Activation	51/931	334/18722	7.57852e-13	1.30953e-10	9.77946e-11	INPP5D/HDAC9/MEF2C/PTPRC/SYK/CD74/SH3KBP1/SKAP2/LYN/BLNK/DOCK10/PTPRJ/PELI1/SAMSN1/PLCL2/CD86/DOCK11/NCKAP1L/PRKCB/NFATC2/LAPTM5/CARD11/ATM/LAT2/CMTM7/PTPN2/IRF8/PIK3CD/ZFP36L2/JAK3/PLCG2/TGFB1/PRKCD/TYROBP/SPI1/EPHB2/MNDA/THEMIS2/CD300A/SWAP70/STAT6/TNFSF13B/PIK3R1/KLF6/SHLD1/ST3GAL1/SLC39A10/ADAM17/SP3/HDAC4/MALT1	51	5
BP	GO:0043254	Regulation Of Protein-Containing Complex Assembly	59/931	427/18722	9.62083e-13	1.62087e-10	1.21045e-10	FMN1/SYK/P2RY12/SSH2/CYFIP1/LDLRAD4/SORL1/NCK2/GRB2/HCK/FCHSD2/NCKAP1L/HCLS1/SCIN/ATM/PREX1/CAPZB/BIN1/TMSB4X/SSH1/SNCA/RB1/EVL/FNIP2/TMC8/CLEC7A/TAL1/CARD8/COTL1/LCP1/MSN/ARHGAP18/ACTR2/PLCG2/PLEK/ARPC2/TGFB1/PRKCD/RAC1/CORO1A/IQGAP2/AIDA/FSCN1/PMEPA1/ACTR3/PAK1/SPIDR/WASF2/RAP1B/NCK1/TMSB10/EPS8/WASHC1/ATR/GSK3B/RASA1/SNX9/ATF7IP/DYRK1A	59	5
BP	GO:0032535	Regulation Of Cellular Component Size	55/931	382/18722	1.08879e-12	1.75038e-10	1.30717e-10	SPP1/DISC1/FMN1/SSH2/CYFIP1/RIN3/NCK2/PICALM/GRB2/DSCAM/HCK/FCHSD2/NCKAP1L/HCLS1/SCIN/PREX1/CAPZB/VAV1/BIN1/TMSB4X/SSH1/SHTN1/DIP2B/EVL/DNM2/COTL1/MSN/ARHGAP18/P2RX7/ACTR2/PLEK/DEPTOR/RAP1GAP2/ARPC2/PRKCD/RAC1/WNT5A/CORO1A/IQGAP2/ARHGAP4/SWAP70/ACTR3/PAK1/WASF2/PTEN/NCK1/TMSB10/EPS8/WASHC1/GSK3B/RASA1/SNX9/SEMA4D/GOLGA4/KCNMA1	55	5
BP	GO:0002443	Leukocyte Mediated Immunity	60/931	440/18722	1.09091e-12	1.75038e-10	1.30717e-10	INPP5D/PTPRC/SYK/C3/CD74/LYN/TNFRSF1B/CX3CR1/NCKAP1L/GAB2/IL18/VAV1/C1QB/STX7/IL4R/LAT2/ITGAM/PRAM1/SERPINB9/CD84/PIK3CD/CTSC/ARRB2/HAVCR2/HLA-DRA/C1QC/CLEC7A/HLA-DRB1/LILRB1/CBL/JAK3/PLCG2/ADGRE2/ITGB2/C1QA/TGFB1/HLA-DPB1/PRKCD/TYROBP/SPI1/PTAFR/CORO1A/HLA-DMB/NLRP3/LGALS9/MILR1/HLA-DPA1/CD300A/CD226/LILRB4/SWAP70/HLA-B/B2M/STAT6/HLA-E/LYST/DDX21/SHLD1/ADAM17/MALT1	60	5
BP	GO:0050863	Regulation Of T Cell Activation	50/931	329/18722	1.53177e-12	2.4006e-10	1.79275e-10	DOCK8/RUNX1/PTPRC/SYK/CD74/LYN/TGFBR2/PELI1/PAG1/NCK2/CD86/TNFRSF1B/SOCS6/NCKAP1L/LAPTM5/IL18/CARD11/VAV1/IL4R/PTPN2/HAVCR2/VSIG4/CD83/TMEM131L/HLA-DRA/MAP3K8/HLA-DRB1/LILRB1/JAK3/CD4/HLA-DPB1/CORO1A/HLA-DMB/NLRP3/LGALS9/RASAL3/HLA-DPA1/CD300A/LILRB4/B2M/MAD1L1/LOXL3/HLA-E/TNFSF13B/IL6ST/NCK1/VSIR/AP3B1/ITCH/MALT1	50	5
BP	GO:0002695	Negative Regulation Of Leukocyte Activation	36/931	187/18722	2.05261e-12	3.14376e-10	2.34774e-10	RUNX1/INPP5D/PTPRC/CD74/LYN/PELI1/SAMSN1/PAG1/CD86/SOCS6/NCKAP1L/LAPTM5/ATM/IL4R/PTPN2/CD84/HAVCR2/VSIG4/TMEM131L/HLA-DRB1/LILRB1/JAK3/TYROBP/LST1/SPI1/LGALS9/MILR1/MNDA/CD300A/LILRB4/MAD1L1/LOXL3/AXL/MERTK/VSIR/ITCH	36	5
BP	GO:0002573	Myeloid Leukocyte Differentiation	38/931	208/18722	2.70492e-12	4.05077e-10	3.02509e-10	RUNX1/INPP5D/CSF1R/CD74/TLR2/LRRK1/LYN/TGFBR2/HCLS1/GAB2/IFI16/CDK6/PTPN2/PIK3CD/RB1/GAB3/C1QC/UBASH3B/TAL1/HLA-DRB1/LILRB1/PPARG/RASSF2/CD4/TGFB1/TYROBP/SPI1/PPARGC1B/LILRB4/PIK3R1/FOXP1/MITF/MYH9/AP3B1/FBXW7/SP3/MAPK14/ZBTB46	38	5
BP	GO:1903039	Positive Regulation Of Leukocyte Cell-Cell Adhesion	41/931	239/18722	3.1317e-12	4.58794e-10	3.42624e-10	DOCK8/RUNX1/PTPRC/SYK/CD74/LYN/TGFBR2/ALOX5/NCK2/CD86/NCKAP1L/IL18/CARD11/VAV1/IL4R/HAVCR2/CD83/HLA-DRA/MAP3K8/HLA-DRB1/LILRB1/JAK3/CD4/ITGB2/HLA-DPB1/PTAFR/CORO1A/HLA-DMB/NLRP3/LGALS9/RASAL3/HLA-DPA1/LILRB4/B2M/HLA-E/TNFSF13B/IL6ST/NCK1/VSIR/AP3B1/MALT1	41	5
BP	GO:0022409	Positive Regulation Of Cell-Cell Adhesion	45/931	284/18722	4.73313e-12	6.78651e-10	5.06811e-10	DOCK8/RUNX1/PTPRC/SYK/CD74/LYN/TGFBR2/ALOX5/NCK2/CD86/NCKAP1L/IL18/CARD11/VAV1/IL4R/JAK2/GCNT2/HAVCR2/CD83/HLA-DRA/MAP3K8/HLA-DRB1/LILRB1/JAK3/CD4/ITGB2/HLA-DPB1/WNT5A/PTAFR/CORO1A/HLA-DMB/NLRP3/LGALS9/RASAL3/HLA-DPA1/LILRB4/B2M/HLA-E/TNFSF13B/IL6ST/KIF26B/NCK1/VSIR/AP3B1/MALT1	45	5
BP	GO:0051251	Positive Regulation Of Lymphocyte Activation	52/931	362/18722	4.99961e-12	7.01925e-10	5.24192e-10	DOCK8/RUNX1/INPP5D/MEF2C/PTPRC/SYK/CD74/SH3KBP1/LYN/TGFBR2/PELI1/NCK2/CD86/NCKAP1L/NFATC2/IL18/CARD11/VAV1/IL4R/HAVCR2/CD83/HLA-DRA/CLEC7A/MAP3K8/HLA-DRB1/LILRB1/JAK3/CD4/TGFB1/HLA-DPB1/TYROBP/CORO1A/HLA-DMB/NLRP3/EPHB2/LGALS9/RASAL3/HLA-DPA1/LILRB4/B2M/STAT6/HLA-E/TNFSF13B/GAS6/AXL/IL6ST/NCK1/VSIR/AP3B1/SHLD1/SLC39A10/MALT1	52	5
BP	GO:0051250	Negative Regulation Of Lymphocyte Activation	32/931	157/18722	7.07542e-12	9.73087e-10	7.26693e-10	RUNX1/INPP5D/CD74/LYN/PELI1/SAMSN1/PAG1/CD86/SOCS6/NCKAP1L/LAPTM5/ATM/IL4R/PTPN2/HAVCR2/VSIG4/TMEM131L/HLA-DRB1/LILRB1/JAK3/TYROBP/LST1/LGALS9/MNDA/CD300A/LILRB4/MAD1L1/LOXL3/AXL/MERTK/VSIR/ITCH	32	5
CC	GO:0005925	Focal Adhesion	55/932	418/19549	8.18543e-12	1.1034e-09	8.94365e-10	APBB1IP/ARHGAP22/PTPRC/CYFIP1/SH3KBP1/EPB41L2/ARHGAP24/HCK/SLA/PGM5/JAK2/ARHGAP26/TNS3/PACSIN2/EVL/CYBA/PARVG/ADAM10/DNM2/CBL/LCP1/MSN/ACTR2/ARPC2/GIT2/ITGB2/RAC1/CASS4/ENG/ARHGEF2/PARVB/MAP2K1/ACTR3/B2M/MPZL1/GAK/PAK1/LIMS1/LAP3/PABPC1/TNFSF13B/ADAM9/CAP1/NEDD9/NUMB/MYH9/MRC2/RAB10/RPS19/ADAM17/TLN2/SDCBP/DCAF6/PEAK1/GNA13	55	5
BP	GO:0050870	Positive Regulation Of T Cell Activation	38/931	216/18722	8.92767e-12	1.20327e-09	8.98594e-10	DOCK8/RUNX1/PTPRC/SYK/CD74/LYN/TGFBR2/NCK2/CD86/NCKAP1L/IL18/CARD11/VAV1/IL4R/HAVCR2/CD83/HLA-DRA/MAP3K8/HLA-DRB1/LILRB1/JAK3/CD4/HLA-DPB1/CORO1A/HLA-DMB/NLRP3/LGALS9/RASAL3/HLA-DPA1/LILRB4/B2M/HLA-E/TNFSF13B/IL6ST/NCK1/VSIR/AP3B1/MALT1	38	5
BP	GO:0050900	Leukocyte Migration	52/931	369/18722	1.04645e-11	1.38276e-09	1.03263e-09	DOCK8/CSF1R/SYK/P2RY12/CD74/LYN/RIN3/ALOX5/LRCH1/TRPM2/CX3CR1/HCK/CSF3R/NCKAP1L/PREX1/VAV1/PADI2/B4GALT1/CMKLR1/STK10/PIK3CD/CAMK1D/ADAM10/MSN/PECAM1/ADGRE2/ITGB2/SPI1/PDGFB/RAC1/P2RX4/WNT5A/PTAFR/ITGAL/CORO1A/NLRP3/LGALS9/SPNS2/CXADR/SELPLG/CD300A/SWAP70/IL6R/ROCK1/LYST/GAS6/MYH9/LGMN/RPS19/EPS8/ADAM17/WNK1	52	5
BP	GO:0042098	T Cell Proliferation	36/931	199/18722	1.3694e-11	1.77469e-09	1.32532e-09	DOCK8/DOCK2/PTPRC/SYK/SLC11A1/TGFBR2/PELI1/NCK2/CD86/TNFRSF1B/NCKAP1L/IL18/CARD11/HAVCR2/VSIG4/CCND3/TMEM131L/HLA-DRB1/LILRB1/MSN/JAK3/HLA-DPB1/CORO1A/HLA-DMB/LGALS9/RASAL3/HLA-DPA1/LILRB4/MAD1L1/HLA-E/TNFSF13B/IL6ST/NCK1/VSIR/ITCH/MALT1	36	5
CC	GO:0030055	Cell-Substrate Junction	55/932	425/19549	1.58008e-11	1.77496e-09	1.4387e-09	APBB1IP/ARHGAP22/PTPRC/CYFIP1/SH3KBP1/EPB41L2/ARHGAP24/HCK/SLA/PGM5/JAK2/ARHGAP26/TNS3/PACSIN2/EVL/CYBA/PARVG/ADAM10/DNM2/CBL/LCP1/MSN/ACTR2/ARPC2/GIT2/ITGB2/RAC1/CASS4/ENG/ARHGEF2/PARVB/MAP2K1/ACTR3/B2M/MPZL1/GAK/PAK1/LIMS1/LAP3/PABPC1/TNFSF13B/ADAM9/CAP1/NEDD9/NUMB/MYH9/MRC2/RAB10/RPS19/ADAM17/TLN2/SDCBP/DCAF6/PEAK1/GNA13	55	5
BP	GO:0002831	Regulation Of Response To Biotic Stimulus	48/931	327/18722	1.53529e-11	1.95214e-09	1.45784e-09	SYK/LYN/LY86/IRAK3/A2M/HCK/IFI16/VAV1/USP15/PARP14/PTPN2/SERPINB9/ARRB2/HAVCR2/VSIG4/CYBA/SAMHD1/CLEC7A/CARD8/HLA-DRB1/LILRB1/PPARG/PLCG2/TYROBP/LY96/SPI1/WNT5A/LGALS9/MNDA/CD226/NLRC5/HLA-B/PAK1/IKBKB/HLA-E/APPL2/RNF216/PLSCR1/FOXP1/RPS19/UBE2K/PARP9/PUM2/TRAF3/ITCH/PUM1/SEC14L1/PTPN1	48	5
CC	GO:0005769	Early Endosome	52/932	394/19549	2.742e-11	2.64015e-09	2.13999e-09	SYNDIG1/DIAPH2/RIN3/LDLRAD4/TMEM163/WDFY4/SORL1/RAPGEF1/PICALM/FGD2/KCNQ1/RAP1A/STX7/UVRAG/RAB31/PACSIN2/HAVCR2/ATP11A/HLA-DRA/TBC1D16/CD4/FCGR1A/CORO1A/EHD4/PMEPA1/MAP2K1/HLA-B/RABGAP1L/B2M/HLA-E/RAB1A/APPL2/WASF2/FKBP15/INPP4A/RCC2/SLC11A2/WASHC4/MVB12B/ATP11C/SAMD9L/NUMB/LITAF/KIF16B/DNAJC13/WASHC1/RABEP1/SNX2/SNX13/ITCH/PTPN1/MYO5A	52	5
BP	GO:0019221	Cytokine-Mediated Signaling Pathway	60/931	472/18722	2.1622e-11	2.69835e-09	2.01511e-09	PTPRC/CSF1R/SYK/CD74/SP100/PTPRJ/IRAK3/CSF2RA/ACSL1/TNFRSF1B/CX3CR1/HCK/CSF3R/IL17RA/LAPTM5/IL18/IFNGR1/IL13RA1/PARP14/PADI2/TMSB4X/SH2B3/IL4R/JAK2/PTPN2/CMKLR1/IFNGR2/IL1RAP/IL10RA/SAMHD1/CARD8/LILRB1/CBL/PPARG/JAK3/CD4/SPI1/PDGFB/WNT5A/VRK2/LILRB4/NLRC5/IL6R/STAT6/IKBKB/LIMS1/APPL2/TNFSF13B/UGCG/GAS6/AXL/IL6ST/IRAK2/UBE2K/ADAM17/PARP9/WNK1/TRAF3/PTPN1/HIF1A	60	5
[truncated: 2,113 more rows]
