# Supplementary material for: Large-Scale Integration of Single-Cell RNA-Seq Data Reveals Astrocyte Diversity and Transcriptomic Modules across Six Central Nervous System Disorders
Source: Biomolecules. 2023 Apr 19;13(4):692. doi: 10.3390/biom13040692 (PMC10135484; doi:10.3390/biom13040692)
Supplement: Supplementary file 1 [file biomolecules-13-00692-s001.zip › supplementary materials/Table S3.xlsx]

## Sheet: Module gene list
M1 ion homeostasis	M2 ECM	M3 synapse	M4 stress/inflammatory	M5 immunity	M6 metabolism	M7 cilium
LSAMP	DPP10	MBP	GFAP	PLXDC2	SLC1A2	CFAP299
GPC5	SORBS1	PLP1	UBC	FRMD4A	CLU	CFAP54
NRXN1	GLIS3	IL1RAPL1	HSPB1	LRMDA	SLC1A3	DNAH9
GPM6A	NAV2	ST18	CRYAB	ELMO1	GLUL	TMEM232
RORA	DCLK2	CTNNA3	ZFP36L1	MEF2A	PTGDS	HYDIN
NRG3	DCLK1	SLC44A1	HSPA1A	ARHGAP24	CST3	AGBL4
LRP1B	ARHGEF4	SLC24A2	MAP1B	ST6GAL1	GJA1	SYNE1
CADM2	ITPKB	PTPRD	OGFRL1	MEF2C	ATP1B2	CFAP43
ERBB4	FAM189A2	PIP4K2A	FOS	DOCK8	APOE	DNAH7
ADGRB3	ASTN2	TTLL7	JUN	SLC8A1	CKB	DNAH11
SOX5	LINC00609	ANK3	SYT1	CHST11	MT3	RFX3
CADM1	BICD1	RNF220	AQP1	SRGAP2	TTYH1	SPAG17
RYR3	CD44	EDIL3	AEBP1	APBB1IP	FGFR3	HSP90AA1
ADGRL3	MIR4300HG	DLG2	HSPB8	LDLRAD4	COL5A3	DCDC1
TRPM3	RNF19A	PDE4B	ID3	SSH2	NDRG2	CCDC30
QKI	DAAM2	TMEM144	TUBA1A	SFMBT2	AHCYL1	DPP6
DOCK4	VCAN	PEX5L	RBFOX1	KCNQ3	FTL	C8orf34
CACNB2	NAV1	FRMD5	SNAP25	EPB41L2	PDE4DIP	ARMC3
GABRB1	TNC	MAN2A1	ID2	HS3ST4	ITM2C	DNAH6
AC092691.1	AQP4-AS1	DOCK10	KCNIP4	RUNX1	DDX5	ULK4
SLC4A4	CACNA2D3	SHTN1	CSMD1	FOXN3	NAT8L	CFAP44
PLCB1	DLGAP1	PRUNE2	PFKFB2	TBXAS1	SDC4	CFAP47
NCAM2	ADCY8	ZEB2	TJP2	MAML3	LIFR	SPAG16
TNRC6A	SNED1	TMTC2	ATP2B1	ANKRD44	SLC14A1	PLEKHA5
ITPR2	GPC6	MAP7	PCLO	ARHGAP15	WSB1	LRRIQ1
CABLES1	TENM4	PLCL1	HILPDA	ARHGAP26	RP11-384F7.2	DYNC2H1
HPSE2	SLC38A1	FRYL	IGFBP5	FAM49B	LPIN1	PACRG
NHSL1	TSHZ2	SIK3	APLNR	SYNDIG1	GRAMD3	DNAH12
RNF219-AS1	CERS6	DNM3	B3GAT2	UBE2E2	PTN	CSMD3
MAST4	MARCH3	TF	MEG3	SORL1	LINC00486	ZBBX
OPHN1	ADAMTS9-AS2	SPOCK3	SPARC	ST6GALNAC3	MAT2A	NEK11
CARMIL1	TPST1	NRXN3	NAMPT	SH3RF3	SAT1	KAZN
SLC39A11	PLCE1	SPOCK1	OPCML	FYB1	LINGO1	LINC01088
AL589740.1	UTRN	TMEM165	RYR2	PICALM	INO80D	DTHD1
BCL2	ATP9A	UNC5C	DHFR	HDAC9	ZCCHC11	ADGB
SGCD	ADAMTSL3	AGAP1	GRIN1	MBNL1	SLCO1C1	VWA3A
NCKAP5	RGMA	FRMD4B	NRGN	INPP5D	ZFYVE16	WDR49
ZNF98	DGKB	PHLPP1	MTRNR2L12	SLC9A9	MRAS	CRB1
GNA14	L3MBTL4	DOCK5	RIMS2	DIAPH2	FXYD1	CCDC146
SLC35F1	NPAS2	PDE1C	CACNB4	DISC1	CHI3L1	CEP126
LINC00499	DPYSL3	NKAIN2	UCHL1	JAZF1	MT1X	KIAA0825
MAPK4	STXBP5L	MARCH1	EMP1	TCF12	MGEA5	PPP1R12B
RGS20	ARHGEF3	NLGN1	SNTG1	PTPRJ	EDNRB	ATXN1
AC073050.1	COL21A1	DLG1	KCNQ5	ETV6	ERBB2IP	CFAP46
LINC00299	AC073941.1	TRIM2	GRM5	ATP8B4	LRRC16A	LMNTD1
RORB	GALNT15	CLASP2	GRM7	FKBP5	PRODH	SDK1
STARD13	CASK	SGK1	MYT1L	BMP2K	MT1G	CFAP70
FAT3	MAOB	MOBP	GRIN2B	DOCK2	RNF213	STK33
ACACB	MAN1C1	CLMN	SCN2A	SLCO2B1	PAQR8	CSPP1
TOX	ABCA1	PTPRK	FGF12	LHFPL2	SMTN	DNAAF1
ACSBG1	SLC16A9	RTN4	PTPRN2	ARHGAP22	WIF1	SPATA17
PCDH7	PRRX1	DPYD	ENC1	FCHSD2	ARHGEF10	SPEF2
LHFPL6	SLC24A4	ARHGAP21	GRIA3	AOAH	MRPS6	RFX2
KALRN	TCF7L1	CERCAM	GABRB2	AKAP13	LHFP	TTC29
PTCHD1-AS	WNK2	CREB5	DLGAP2	OXR1	PARK2	LRRC9
OTUD7A	CADPS	ARAP2	CDH18	ADAM28	NPTXR	EFCAB2
NPL	TTN	PXK	SYN2	TBC1D22A		TOGARAM2
RGS7	KCND2	ABCA2	SLC35F3	PTPRE		SOX6
CLEC16A	GSE1	ZNF536	NRG1	FGD4		DMD
AC002429.2	LINC01094	CCDC88A	ASIC2	ZFHX3		SSBP2
MEF2C-AS1	RGS6	LIMCH1	SLC4A10	PALD1		CFAP157
LRRC3B	SMAD9	DIP2B	CNTNAP5	ABR		TSGA10
EGLN3	BOC	SLAIN1	CDH12	IPCEF1		NEK5
VAV3	CCDC14	ATP8A1	GUCY1A2	SRGAP2B		ROBO2
ATP2B2	LAMA1	AKAP6	CACNA1E	GAB2		FRMPD2
ADAMTS17	LRRTM4	PLEKHH1	GALNTL6	CYFIP1		TLN2
SLC6A11	TESK2	APP	HOMER1	SPP1		FANK1
AC087564.1	ANGPT1	KIRREL3	KHDRBS2	MGAT4A		CASC2
AC091826.2	ADAMTS9	ENPP2	ATP8A2	PTPRC		TTC6
RERG	SYTL4	QDPR	CNTN4	ABCC4		NEK10
F11-AS1	LINC00836	CNP	PTPRT	SMAP2		DNAH5
NRP1	KCNN2	DNAJC6	DOK6	CSF1R		SHANK2
KCNMB2-AS1	GRIP1	C10orf90	PDE10A	RBM47		MOK
AF279873.3	HS6ST3	PDE8A	PAK3	MTHFD1L		PHACTR1
AC108866.1	FRY	GAB1	SORCS1	DENND3		EFCAB6
APBA2	NTNG1	SEPT7	MTUS2	FMN1		KIAA2012
RIMS1	CPAMD8	KCNH8	RNF219.AS1	FOXP2		PLEKHA7
SHISA6	DIRC3	ANKS1B	CHRM3	BACH1		EYA4
SNHG14	RBPMS	NFASC	XKR4	PAG1		MYCBP2
MIR100HG	COL27A1	SLCO3A1	SGCZ	PREX1		BBS9
LINC01138	RASL12	ALCAM	PCSK2	C3		IGF1R
PID1	RGS9	APBB2	SYNPR	LYN		FGF14
PHKA1	ELN	EXOC6B	TMEM132D	GRID2		STRBP
DAB1	C2CD2	SH3GL3	ZNF385D	SYK		MPDZ
POT1-AS1	LAMA4	SORT1	ZNF385B	SRGAP1		CFAP221
ARHGEF26-AS1	CCDC85A	TMEFF2		SKAP2		CFAP52
CDH23	GFPT2	CLDND1		CMIP		TMEM67
PANTR1	LINC01411	RAPGEF5		SNX29		LINC02055
GUSBP1	USH1C	CDK19		ANKS1A		CFAP61
SYBU	PDZRN4	ANO4		ARL15		ANKFN1
AC007389.1	GEM	LAMP2		RHBDF2		PPP1R42
CCDC18-AS1	TNR	CNTN2		SH3KBP1		ARMC2
SLC44A3-AS1	SH3GL2	KLHL32		BNC2		ANKRD26
CDR2	PRR16	APLP1		ATM		AGBL1
DPY19L1P1	SEMA5A	FUT8		RAPGEF1		RSPH1
AC004980.1	GUCY1A1	AMER2		NCK2		CFAP69
RHBDL3	LRAT	UGT8		STAG1		MAP3K19
SUZ12P1	LRFN5	FAM107B		FLI1		DNAI1
ST6GALNAC5	LDB2	BCAS1		PDE3B		CMSS1
AC093752.1	CNTN5	ENOX1		ANKRD11		TEKT1
AC093865.1	PLCXD3	CNTNAP2		LPCAT2		CFAP73
ZNF37BP	FAP	MAP4K5		IKZF1		FAM227A
SOX2-OT	SRPX	HIP1		MGAT5		SPATA6L
LINC01278	HVCN1	LPGAT1		CAPZB		DNAH3
FGF7P3	LUZP2	HHIP		TGFBR1		CAPS
PCBP1-AS1	STUM	GRM3		RIN3		CFAP100
ADD3-AS1	PCDH15	CNDP1		RAP1A		EFHC1
PRXL2A	PEBP4	AK5		P2RY12		EVI5
SEMA3E	OBI1-AS1	MOG		LRCH1		SERPINI2
ITPRID1	EPHA5	HIPK2		DLEU2		ODF2L
	PIRT	POLR2F		SP100		RAD51B
	GHR	USP54		RAB31		KIF27
	LINC02649	DOCK9		HIVEP3		RPGR
	RP11-281A20.3	CDK18		SUSD6		TTLL5
	MIR9-1HG	SLCO1A2		SRGAP2C		PRICKLE2
	GRIK3	ABCA8		TLR2		SPAG6
	LOC101926964	BIN1		DSCAM		CNTN3
	CPXM2	SYNJ2		CPED1		CCDC40
	IRAG1	COBL		CD74		HSPH1
	LINC02884	LPAR1		SPTLC2		LRGUK
	LOC101929710	PHLDB1		IGSF21		OSBPL1A
	C1QTNF7-AS1	PKP4		LRRK1		IFT88
		ADIPOR2		ELL2		C6orf118
		SCD		RB1		CEP112
		PTBP2		USP15		C4orf47
		ARFGEF3		GRB2		PLCB4
		CNTNAP4		ZNF710		TEX9
		PTMA		PCNX2		VWA3B
		MYRF		SLC4A7		RGS22
		DSCAML1		RASGEF1C		DOC2A
		ANKIB1		FMNL3		RASAL2
		FA2H		CTSB		SPAG1
		MYO1D		CTTNBP2		FHAD1
		TULP4		UVRAG		NELL2
		SH3D19		MYO1F		SLC47A2
		NCOA7		LY86		TTLL9
		SAMD12		RCSD1		CCDC170
		PCSK6		PELI1		KIAA1217
		AATK		LINC02232		NEGR1
		LANCL1		BLNK		IQCG
		CCP110		ARHGAP12		CEP83
		PRKACB		TGFBR2		DNAH10
		RBPJ		PIK3R5		PLCH1
		ATP1B1		NFATC2		WWTR1
		ANLN		TNS3		NBEA
		NALCN		MTSS1		PPARGC1A
		AGTPBP1		KHDRBS3		UBL3
		CACNA2D1		FAM149A		CCDC173
		PSEN1		RUNX2		WDR60
		HECW2		MYO9B		EFHC2
		SECISBP2L		EML4		PPIL6
		NDRG1		ARHGAP25		HIPK3
		ROBO1		IFI16		PTGES3
		SLC12A2		MIR646HG		DZIP3
		SEMA6A		WDFY4		ITGB8
		KCNMB4		SLC11A1		UBE3D
		TLE4		TMEM163		DRC3
		SLC5A11		ENTPD1		FBXL13
		PLD1		ATF6		C8orf37-AS1
		LINC01608		SLC25A37		ROPN1L
		PDE1A		GLDN		DLEC1
		RYBP		NAIP		MICAL3
		MAG		SAMSN1		SPAG8
		ZDHHC20		PLCG2		COL8A1
		JAM3		STX7		TRMT9B
		PLLP		PLCL2		IQCH
		SEMA4D		AC244021.1		FZD3
		P2RX7		RNF149		GRIN2A
		MVB12B		DOCK11		FOXP1
		COLGALT2		MCF2L		WDR78
		SHROOM4		SH3BGRL		NME7
		SUN2		PRKCB		CASC15
		FAM13C		MANBA		NPHP1
		CLDN11		LPAR6		TTC34
		MOB3B		NCOA3		ACTN4
		TTYH2		PIK3AP1		GRIA1
		ZNF704		USP53		CCDC60
		AGPAT4		RPS6KA3		MYO1E
		ATP10B		SOCS6		RAD9A
		GNAI1		PRKAG2		AEBP2
		PALM2		TBC1D14		CAPS2
		PIEZO2		KLHL5		NRG4
		KIF13B		CAB39		HTR2C
		LRRC7		EPB41L3		SYNE2
		SRCIN1		MKNK1		DIXDC1
		HS3ST5		RYR1		NME9
		RNF144A		A2M		CCSER1
		MIR181A1HG		SIPA1L2		DCDC2
		ATG4C		KCNIP1		ZNF273
		YPEL2		TTC7A		LRP2BP
		NECAB1		PHC2		KIF6
		CARNS1		WIPF1		DNAI2
		PPM1H		IFNGR1		NELFA
		ZNF652		ALPK1		BBOF1
		VRK2		IRAK3		DSE
		IQGAP1		USP6NL		MIPEP
		CD22		ZFP36L2		DNAH2
		ACER3		ALOX5		SLC9C2
		TMEM63A		HIF1A		LINC00632
		OPALIN		JAK2		ROR2
