# Supplementary material for: Large-Scale Integration of Single-Cell RNA-Seq Data Reveals Astrocyte Diversity and Transcriptomic Modules across Six Central Nervous System Disorders
Source: Biomolecules. 2023 Apr 19;13(4):692. doi: 10.3390/biom13040692 (PMC10135484; doi:10.3390/biom13040692)
Supplement: Supplementary file 1 [file biomolecules-13-00692-s001.zip › supplementary materials/Table S4.xlsx]

## Sheet: DEGs of each disorder
DEGs of each disorder
p_val	avg_log2FC	pct.1	pct.2	p_val_adj	gene	condition
0	-0.63969	0.715	0.873	0	CAMTA1	BG-HD
0	-0.674836	0.166	0.392	0	GNG12-AS1	BG-HD
0	-0.806692	0.506	0.684	0	LINC00299	BG-HD
0	-0.686133	0.198	0.434	0	LINC01376	BG-HD
0	-0.583879	0.893	0.943	0	NRXN1	BG-HD
0	0.852869	0.168	0.024	0	TIA1	BG-HD
0	0.773931	0.475	0.213	0	KCNJ3	BG-HD
0	1.08328	0.539	0.322	0	TTN	BG-HD
0	-0.750556	0.049	0.288	0	SLC6A1-AS1	BG-HD
0	-0.903747	0.105	0.33	0	CADPS	BG-HD
0	0.822255	0.409	0.157	0	CP	BG-HD
0	-0.908744	0.213	0.457	0	KCNMB2-AS1	BG-HD
0	-0.819425	0.467	0.674	0	DGKG	BG-HD
0	-0.910808	0.144	0.36	0	AC098829.1	BG-HD
0	-0.922084	0.204	0.459	0	KCNIP4	BG-HD
0	-0.772705	0.726	0.833	0	SLC4A4	BG-HD
0	-0.668873	0.107	0.333	0	PDE5A	BG-HD
0	-0.739478	0.104	0.321	0	AC008957.2	BG-HD
0	0.752029	0.629	0.372	0	VCAN	BG-HD
0	-0.629547	0.075	0.271	0	SPRY4-AS1	BG-HD
0	-1.19291	0.314	0.638	0	TENM2	BG-HD
0	-0.780267	0.102	0.349	0	KCNIP1	BG-HD
0	0.687485	0.132	0.009	0	HCG18	BG-HD
0	1.0156	0.846	0.725	0	GJA1	BG-HD
0	-0.915173	0.205	0.502	0	MMD2	BG-HD
0	0.68528	0.815	0.68	0	ITGB8	BG-HD
0	0.85789	0.55	0.263	0	AEBP1	BG-HD
0	-0.780908	0.575	0.782	0	CDHR3	BG-HD
0	-1.91986	0.006	0.255	0	XIST	BG-HD
0	-0.48256	0.859	0.93	0	FTX	BG-HD
0	-0.671918	0.611	0.812	0	DANT2	BG-HD
0	-0.696624	0.364	0.634	0	RFX3-AS1	BG-HD
0	0.692751	0.815	0.544	0	PTGDS	BG-HD
0	0.933727	0.41	0.138	0	CTSD	BG-HD
0	-0.867276	0.499	0.728	0	PAMR1	BG-HD
0	1.48041	0.987	0.973	0	NEAT1	BG-HD
0	-0.580484	0.693	0.886	0	DLG2	BG-HD
0	0.702321	0.686	0.498	0	PFKP	BG-HD
0	-0.888874	0.524	0.812	0	CACNB2	BG-HD
0	-0.744861	0.438	0.656	0	ENTPD1-AS1	BG-HD
0	-0.872992	0.284	0.553	0	CACNA1C	BG-HD
0	0.719817	0.461	0.24	0	SLC38A2	BG-HD
0	0.705772	0.851	0.763	0	HMGB1	BG-HD
0	-1.13304	0.165	0.438	0	PCDH9-AS2	BG-HD
0	-2.37736	0	0.176	0	RNF219-AS1	BG-HD
0	-0.952546	0.681	0.892	0	GPC5	BG-HD
0	-0.959217	0.216	0.467	0	FGF14	BG-HD
0	-1.01353	0.417	0.732	0	FAM155A	BG-HD
0	0.790216	0.4	0.137	0	AC073941.1	BG-HD
0	0.731132	0.525	0.275	0	ADAMTSL3	BG-HD
0	1.30072	0.743	0.457	0	PLCG2	BG-HD
0	0.76104	0.393	0.174	0	VAMP2	BG-HD
0	0.649707	0.114	0.002	0	AC060780.1	BG-HD
0	0.998386	0.912	0.696	0	GFAP	BG-HD
0	-1.08185	0.179	0.431	0	TMEM241	BG-HD
0	-1.05124	0.345	0.685	0	MACROD2	BG-HD
0	-0.740355	0.105	0.314	0	CACNA1A	BG-HD
0	0.814701	0.961	0.904	0	DDX17	BG-HD
0	0.673207	0.592	0.338	0	MT-ND1	BG-HD
0	0.854494	0.642	0.363	0	MT-ND2	BG-HD
0	0.790311	0.78	0.478	0	MT-CO2	BG-HD
0	1.05118	0.776	0.464	0	MT-ATP6	BG-HD
0	0.672654	0.771	0.516	0	MT-CO3	BG-HD
0	1.82162	0.824	0.466	0	MT-ND3	BG-HD
0	0.982428	0.787	0.5	0	MT-ND4	BG-HD
0	0.944199	0.699	0.411	0	MT-CYB	BG-HD
0	0.66708	0.115	0.003	0	ALDOC	BG-HD
0	0.961464	0.17	0.003	0	SLC5A3	BG-HD
0	0.797227	0.155	0.013	0	PSMA3-AS1	BG-HD
0	-0.953025	0	0.144	0	SDHAP2	BG-HD
0	-2.07191	0	0.151	0	OBI1-AS1	BG-HD
4.64372e-307	0.739944	0.526	0.279	1.69914e-302	TSHZ2	BG-HD
1.90012e-305	-0.662232	0.654	0.812	6.95253e-301	FAT3	BG-HD
1.11029e-303	-0.873897	0.435	0.635	4.06255e-299	DLC1	BG-HD
7.01737e-301	0.936135	0.79	0.64	2.56766e-296	ZFP36L1	BG-HD
1.07573e-300	0.85691	0.928	0.869	3.93608e-296	PNISR	BG-HD
2.26554e-298	-0.635901	0.65	0.789	8.28959e-294	LINC00461	BG-HD
7.01735e-296	-0.86793	0.075	0.262	2.56765e-291	GNA14-AS1	BG-HD
2.88703e-294	-0.637618	0.569	0.762	1.05637e-289	CLEC16A	BG-HD
4.57136e-294	-0.71737	0.263	0.484	1.67266e-289	UPP2	BG-HD
1.90397e-293	-0.533773	0.833	0.96	6.96661e-289	PITPNC1	BG-HD
6.0295e-293	-0.670832	0	0.137	2.20619e-288	MRTFA	BG-HD
2.03729e-291	0.65219	0.726	0.572	7.45443e-287	HP1BP3	BG-HD
4.74298e-290	1.0031	0.269	0.092	1.73546e-285	AC104574.2	BG-HD
1.30073e-288	-1.0635	0	0.135	4.75938e-284	MIR9-1HG	BG-HD
2.99531e-287	-0.789917	0.341	0.578	1.09599e-282	RBFOX1	BG-HD
7.98529e-287	0.679454	0.507	0.299	2.92182e-282	GATM	BG-HD
3.97196e-285	-0.736725	0.397	0.611	1.45334e-280	SLC35F1	BG-HD
1.45377e-280	0.507113	0.104	0.004	5.31936e-276	ZNF605	BG-HD
8.00422e-280	0.60233	0.699	0.482	2.92874e-275	CALM2	BG-HD
2.9265e-278	-0.546743	0.106	0.299	1.07081e-273	TMEM72-AS1	BG-HD
2.90306e-277	0.764638	0.395	0.199	1.06223e-272	NPDC1	BG-HD
3.0287e-277	-0.478331	0.886	0.97	1.1082e-272	GPM6A	BG-HD
4.10061e-277	-0.523234	0.847	0.882	1.50041e-272	NTM	BG-HD
1.06595e-274	-0.685934	0.449	0.645	3.90031e-270	MEF2C-AS1	BG-HD
9.1676e-270	0.731772	0.372	0.169	3.35442e-265	BAIAP3	BG-HD
3.61707e-268	-0.709281	0.274	0.494	1.32349e-263	PTN	BG-HD
7.97306e-268	0.497835	0.349	0.15	2.91734e-263	SEMA3D	BG-HD
9.70535e-268	0.619378	0.365	0.175	3.55119e-263	FLCN	BG-HD
1.57925e-266	-0.833099	0.486	0.658	5.77848e-262	FRMD4A	BG-HD
2.82172e-265	-0.960433	0.36	0.546	1.03247e-260	LRRC3B	BG-HD
5.22429e-265	-0.51055	0.029	0.181	1.91157e-260	LSAMP-AS1	BG-HD
1.07374e-264	-0.648034	0.106	0.291	3.92882e-260	P2RY14	BG-HD
4.00187e-264	-0.444883	0.968	0.986	1.46429e-259	DTNA	BG-HD
2.29768e-262	-1.55742	0.452	0.626	8.4072e-258	LINC00486	BG-HD
7.24646e-262	-0.552303	0.49	0.696	2.65148e-257	GRID1	BG-HD
7.12818e-261	0.64797	0.652	0.462	2.6082e-256	CSRP1	BG-HD
4.00148e-259	-0.671855	0.243	0.451	1.46414e-254	XKR6	BG-HD
4.67942e-259	-0.695207	0	0.122	1.7122e-254	DNAAF9	BG-HD
1.85171e-258	-0.463741	0.144	0.362	6.77542e-254	NCAN	BG-HD
2.96024e-256	0.522179	0.104	0.007	1.08315e-251	CERS1	BG-HD
2.24668e-252	0.553535	0.397	0.206	8.2206e-248	RBM14	BG-HD
1.94042e-251	0.547061	0.662	0.484	7.09999e-247	FNIP1	BG-HD
5.64895e-247	-0.590374	0.701	0.833	2.06695e-242	OPHN1	BG-HD
2.28569e-246	-0.465411	0.056	0.216	8.36332e-242	RBMS3-AS3	BG-HD
6.71666e-246	0.539602	0.736	0.576	2.45762e-241	2022-03-06	BG-HD
1.58325e-245	-0.711228	0.184	0.387	5.79309e-241	KCNQ3	BG-HD
1.64268e-244	-0.447442	0.901	0.968	6.01058e-240	LSAMP	BG-HD
5.10103e-244	-0.761784	0.185	0.37	1.86647e-239	AC079385.1	BG-HD
3.16826e-242	0.741442	0.749	0.615	1.15927e-237	HNRNPU	BG-HD
9.64136e-242	-0.795262	0	0.114	3.52777e-237	2022-09-07	BG-HD
3.09733e-241	-0.533921	0	0.114	1.13331e-236	DIPK1A	BG-HD
3.24768e-241	0.519767	0.1	0.007	1.18833e-236	AC009041.2	BG-HD
4.45661e-241	-0.520847	0.524	0.737	1.63067e-236	NAALADL2	BG-HD
4.51398e-241	-0.785587	0.169	0.361	1.65166e-236	CSMD1	BG-HD
1.55558e-238	-0.851195	0	0.113	5.69187e-234	MARCHF3	BG-HD
2.41846e-236	-0.466765	0	0.112	8.84914e-232	PWWP3A	BG-HD
5.63356e-235	-0.470052	0.42	0.647	2.06132e-230	ENOX1	BG-HD
7.93127e-235	-0.470288	0	0.111	2.90205e-230	PRXL2A	BG-HD
1.09765e-234	-0.637227	0.665	0.811	4.01631e-230	MAPK4	BG-HD
2.59376e-233	-0.938575	0	0.111	9.49056e-229	FP236383.1	BG-HD
9.6671e-233	-0.581249	0.116	0.286	3.53719e-228	ZBTB20-AS5	BG-HD
2.06669e-232	-0.635733	0.145	0.321	7.562e-228	AC093535.1	BG-HD
2.4777e-232	-0.641762	0.32	0.512	9.0659e-228	GARNL3	BG-HD
2.63547e-232	0.749958	0.505	0.318	9.64319e-228	TLR4	BG-HD
2.86986e-232	-0.493999	0.714	0.9	1.05008e-227	FBXL7	BG-HD
3.34832e-231	-0.529284	0.633	0.809	1.22515e-226	KALRN	BG-HD
5.07591e-231	-0.576793	0.15	0.341	1.85728e-226	GRIK2	BG-HD
1.92812e-230	-0.559153	0.08	0.24	7.05498e-226	AP000462.1	BG-HD
1.18019e-229	-1.25044	0.428	0.567	4.31831e-225	AC002429.2	BG-HD
6.89539e-229	0.602099	0.459	0.279	2.52302e-224	CHORDC1	BG-HD
1.01272e-227	-0.521667	0.58	0.778	3.70552e-223	PDE7B	BG-HD
4.43917e-226	-0.577259	0.629	0.814	1.62429e-221	NKAIN3	BG-HD
6.32541e-226	-0.572553	0	0.107	2.31447e-221	MTSS2	BG-HD
2.0096e-225	-0.635073	0.304	0.509	7.35311e-221	INPP4B	BG-HD
5.97627e-225	-0.666517	0.122	0.293	2.18672e-220	LUCAT1	BG-HD
2.4707e-224	-0.539413	0.165	0.347	9.04027e-220	RORA-AS1	BG-HD
2.63215e-224	0.512871	0.878	0.849	9.63104e-220	ERBIN	BG-HD
2.99191e-224	-0.533253	0	0.107	1.09474e-219	LINC02649	BG-HD
6.46756e-224	-0.693123	0	0.106	2.36648e-219	GPR75-ASB3	BG-HD
1.39789e-223	-0.49482	0	0.106	5.11488e-219	MRTFB	BG-HD
1.46658e-223	-0.422742	0.054	0.203	5.36623e-219	GPC5-AS2	BG-HD
2.32673e-222	0.497021	0.311	0.137	8.5135e-218	MT-ND4L	BG-HD
1.93529e-220	0.504058	0.639	0.46	7.08123e-216	ARHGEF10	BG-HD
4.26895e-220	-0.358204	0.042	0.183	1.56201e-215	A2ML1-AS1	BG-HD
1.91436e-215	0.663083	0.825	0.738	7.00464e-211	HNRNPA2B1	BG-HD
2.1654e-215	0.617959	0.615	0.434	7.92319e-211	STX16	BG-HD
2.18594e-215	-0.646163	0.588	0.778	7.99836e-211	AGBL4	BG-HD
5.35551e-215	-0.635693	0.479	0.648	1.95958e-210	LINC00511	BG-HD
9.86673e-215	-0.605676	0	0.102	3.61024e-210	AOPEP	BG-HD
3.1091e-213	-0.417258	0	0.102	1.13762e-208	ITPRID2	BG-HD
3.1091e-213	-0.497557	0	0.102	1.13762e-208	MARCHF6	BG-HD
4.25387e-213	-0.522391	0.57	0.76	1.55649e-208	LRMDA	BG-HD
3.09699e-212	-0.64673	0	0.101	1.13319e-207	IRAG1	BG-HD
6.15461e-212	-0.596802	0.26	0.47	2.25197e-207	LRRC7	BG-HD
1.14645e-211	-0.527105	0.386	0.587	4.19487e-207	DPH6	BG-HD
2.27419e-211	0.31067	0.16	0.04	8.32124e-207	MTRNR2L12	BG-HD
6.67489e-211	-0.519216	0.406	0.602	2.44234e-206	SUMF1	BG-HD
6.75423e-211	-0.585042	0.26	0.448	2.47137e-206	UNC79	BG-HD
1.05013e-209	-0.558429	0.707	0.797	3.84241e-205	TRIM9	BG-HD
2.39209e-209	-0.417891	0.726	0.878	8.75265e-205	KCNMA1	BG-HD
3.46636e-209	-0.534679	0.079	0.23	1.26834e-204	PRKCA-AS1	BG-HD
3.37581e-208	-0.605396	0.559	0.706	1.23521e-203	CABLES1	BG-HD
3.68466e-208	-0.666339	0.26	0.463	1.34822e-203	RALYL	BG-HD
9.00025e-208	-0.761797	0.327	0.499	3.29319e-203	EPHB1	BG-HD
1.25372e-207	0.548006	0.434	0.248	4.58738e-203	OSBPL3	BG-HD
2.5515e-207	0.438186	0.376	0.193	9.33593e-203	DDX3Y	BG-HD
3.30228e-207	-0.637287	0.301	0.473	1.2083e-202	RAB11A	BG-HD
6.93738e-205	-0.502487	0.441	0.626	2.53839e-200	SCMH1	BG-HD
2.65621e-201	-0.525381	0.657	0.797	9.71908e-197	CACHD1	BG-HD
1.30198e-199	1.06244	0.543	0.365	4.76396e-195	AQP1	BG-HD
1.41191e-198	-0.555485	0.11	0.265	5.16619e-194	AC012404.1	BG-HD
1.30706e-197	-0.525544	0.395	0.56	4.78252e-193	PDXDC1	BG-HD
2.15534e-197	0.547761	0.115	0.019	7.88638e-193	PAQR8	BG-HD
8.00628e-197	-0.48605	0.647	0.783	2.9295e-192	NHSL1	BG-HD
1.81875e-196	-0.484458	0.063	0.205	6.65481e-192	AL591686.2	BG-HD
6.27236e-196	-0.37818	0.7	0.902	2.29506e-191	GPHN	BG-HD
3.10853e-195	-0.498985	0.929	0.953	1.13741e-190	NTRK2	BG-HD
5.66954e-195	1.01029	0.551	0.421	2.07448e-190	AMER2	BG-HD
5.71698e-195	-0.458838	0.125	0.288	2.09184e-190	CC2D2B	BG-HD
8.47296e-195	-0.37767	0.865	0.991	3.10026e-190	NPAS3	BG-HD
2.1678e-193	-0.439262	0.503	0.676	7.93198e-189	TRAPPC9	BG-HD
3.75794e-193	-0.718323	0.325	0.486	1.37503e-188	AC091826.2	BG-HD
3.41505e-192	-0.598164	0.282	0.463	1.24957e-187	OLFM2	BG-HD
3.84958e-190	0.385138	0.983	0.978	1.40856e-185	DST	BG-HD
4.54213e-190	0.414713	0.946	0.908	1.66197e-185	CLU	BG-HD
2.66524e-189	-0.315602	0.045	0.172	9.7521e-185	AC008957.1	BG-HD
9.2521e-189	0.594722	0.585	0.419	3.38534e-184	LENG8	BG-HD
1.17349e-187	0.765859	0.731	0.605	4.29382e-183	SRRM2	BG-HD
1.70073e-187	-0.479477	0.542	0.725	6.22297e-183	ESRRG	BG-HD
2.39395e-187	-0.375141	0.058	0.193	8.75948e-183	PRSS23	BG-HD
4.38447e-187	-0.431632	0.061	0.197	1.60428e-182	GRM7	BG-HD
1.27115e-186	0.359885	0.916	0.877	4.65113e-182	LIFR	BG-HD
2.27171e-186	-0.422584	0.075	0.216	8.31217e-182	AL138828.1	BG-HD
7.04517e-185	-0.379738	0.073	0.213	2.57783e-180	IL7	BG-HD
8.23804e-185	-0.415263	0.772	0.834	3.0143e-180	SFXN5	BG-HD
1.14071e-184	-0.495615	0.418	0.603	4.17384e-180	EXT1	BG-HD
1.28828e-183	0.71046	0.558	0.413	4.71381e-179	LAMP2	BG-HD
1.29134e-183	-0.513335	0.109	0.256	4.72502e-179	AC093879.1	BG-HD
1.77967e-183	0.838689	0.464	0.308	6.51182e-179	FAM133B	BG-HD
3.13407e-183	-0.298165	0.035	0.155	1.14676e-178	AC024145.1	BG-HD
1.85956e-182	0.436695	0.429	0.25	6.80412e-178	DNAJB2	BG-HD
9.8852e-182	-0.477639	0.448	0.629	3.617e-177	TMEM178B	BG-HD
1.38322e-181	-0.504232	0.457	0.624	5.06121e-177	ATP2B2	BG-HD
3.1955e-180	-0.406198	0.584	0.761	1.16923e-175	ACYP2	BG-HD
1.32704e-178	-0.388682	0.749	0.918	4.85564e-174	ADGRB3	BG-HD
5.07107e-178	-0.433884	0.704	0.817	1.8555e-173	CARMIL1	BG-HD
2.40199e-177	-0.474426	0.355	0.519	8.78887e-173	LINC02062	BG-HD
2.55791e-176	-0.487807	0.179	0.349	9.35941e-172	NRP2	BG-HD
2.64689e-176	-0.386565	0.586	0.781	9.68499e-172	BTBD9	BG-HD
3.91318e-175	0.652489	0.615	0.463	1.43183e-170	METTL7A	BG-HD
3.13843e-174	0.61541	0.507	0.343	1.14835e-169	TMEM47	BG-HD
7.89064e-174	-0.328414	0.047	0.169	2.88719e-169	SPDYE3	BG-HD
8.79534e-173	-0.691001	0.223	0.384	3.21822e-168	AC053513.1	BG-HD
8.3006e-172	0.401953	0.203	0.078	3.03719e-167	AC245060.5	BG-HD
8.57739e-172	-0.468818	0.298	0.48	3.13847e-167	ZBTB7C	BG-HD
7.82553e-171	-0.441674	0.5	0.663	2.86336e-166	CDK14	BG-HD
9.86287e-170	0.361515	0.557	0.365	3.60882e-165	MT-CO1	BG-HD
1.53915e-169	0.457293	0.459	0.303	5.63174e-165	SUGT1	BG-HD
3.78013e-169	-0.403067	0.837	0.891	1.38315e-164	ITPR2	BG-HD
9.38824e-169	-0.399592	0.542	0.733	3.43516e-164	RAD51B	BG-HD
2.34744e-167	-0.451026	0.783	0.864	8.5893e-163	NRCAM	BG-HD
4.23664e-167	-0.329913	0.805	0.966	1.55019e-162	ERBB4	BG-HD
4.43965e-167	-0.492631	0.46	0.609	1.62447e-162	SPRED1	BG-HD
1.77553e-166	-0.659259	0.441	0.596	6.49667e-162	GNA14	BG-HD
3.60398e-166	-0.517579	0.258	0.429	1.3187e-161	LINC00271	BG-HD
5.56759e-166	-0.400539	0.041	0.156	2.03718e-161	DNAH14	BG-HD
5.88022e-166	-0.390066	0.713	0.83	2.15157e-161	TCF7L2	BG-HD
6.4353e-166	0.516608	0.588	0.449	2.35468e-161	CLK1	BG-HD
2.20106e-165	-0.652685	0.214	0.372	8.05368e-161	CALN1	BG-HD
2.79741e-165	0.487347	0.317	0.171	1.02357e-160	MRC2	BG-HD
7.12346e-165	-0.518746	0.026	0.13	2.60647e-160	LINGO1	BG-HD
1.54407e-164	-0.289846	0.032	0.14	5.64976e-160	AC092691.3	BG-HD
2.11939e-164	0.568875	0.321	0.177	7.75483e-160	HSPE1	BG-HD
2.31321e-164	0.47834	0.633	0.51	8.46405e-160	PAPOLA	BG-HD
4.07001e-164	-0.346932	0.12	0.263	1.48922e-159	MFAP3	BG-HD
2.42948e-163	0.41685	0.286	0.139	8.88948e-159	LINC00685	BG-HD
4.30019e-163	-0.389234	0.861	0.903	1.57344e-158	PTPRZ1	BG-HD
9.87459e-163	-0.362062	0.645	0.84	3.61311e-158	PRKN	BG-HD
1.16741e-162	-0.492124	0.245	0.403	4.27157e-158	MTERF1	BG-HD
1.54005e-162	-0.317001	0.057	0.177	5.63503e-158	AC002463.1	BG-HD
3.79798e-162	-0.428037	0.111	0.249	1.38968e-157	AL078459.1	BG-HD
4.54096e-162	0.807661	0.881	0.838	1.66154e-157	AQP4	BG-HD
3.23335e-161	-0.373759	0.639	0.805	1.18308e-156	FBXL17	BG-HD
2.57759e-160	-0.447451	0.237	0.411	9.43141e-156	C8orf37-AS1	BG-HD
3.526e-160	-0.466512	0.607	0.749	1.29017e-155	WWC1	BG-HD
6.39686e-160	0.550378	0.724	0.6	2.34061e-155	OGFRL1	BG-HD
1.39544e-159	0.609225	0.425	0.274	5.10592e-155	AC005261.1	BG-HD
1.61234e-159	-0.478796	0.406	0.568	5.89955e-155	SUCLG2-AS1	BG-HD
2.2995e-159	-0.366633	0.019	0.116	8.41385e-155	COL19A1	BG-HD
4.8153e-158	-0.35647	0.734	0.919	1.76192e-153	PARD3B	BG-HD
2.48521e-157	-0.493707	0.15	0.295	9.09339e-153	LINC01572	BG-HD
4.98603e-157	0.46011	0.48	0.324	1.82439e-152	MRPS6	BG-HD
1.36008e-156	0.764006	0.566	0.448	4.97653e-152	PTGES3	BG-HD
2.27953e-156	-0.471136	0.2	0.358	8.3408e-152	SH3RF3	BG-HD
5.3064e-156	-0.41401	0.497	0.659	1.94161e-151	BABAM2	BG-HD
1.2773e-155	-0.50143	0.575	0.702	4.67363e-151	GLI3	BG-HD
1.07464e-154	-0.401683	0.088	0.214	3.9321e-150	AC104827.1	BG-HD
1.21071e-154	-0.322057	0.04	0.148	4.42998e-150	TSHR	BG-HD
1.90792e-154	-0.368504	0.904	0.958	6.98109e-150	TNIK	BG-HD
5.08549e-154	0.654539	0.405	0.261	1.86078e-149	PRRT2	BG-HD
7.47477e-154	0.348544	0.228	0.103	2.73502e-149	ST6GALNAC6	BG-HD
1.0286e-153	-0.464829	0.079	0.203	3.76365e-149	FILIP1L	BG-HD
1.07004e-153	0.5576	0.547	0.403	3.91528e-149	TMBIM6	BG-HD
2.67752e-153	-0.29753	0.06	0.178	9.79706e-149	AP001528.1	BG-HD
3.37208e-153	-0.494753	0.079	0.203	1.23384e-148	SRPX2	BG-HD
4.44406e-153	-0.479646	0.651	0.741	1.62608e-148	GLUD1	BG-HD
3.00541e-152	0.464455	0.701	0.606	1.09968e-147	GPRC5B	BG-HD
5.4229e-152	-0.616929	0.336	0.485	1.98424e-147	ST7	BG-HD
8.24945e-152	-0.58162	0.277	0.423	3.01848e-147	ZFYVE28	BG-HD
1.25897e-151	-0.459637	0.755	0.897	4.60655e-147	ZSWIM6	BG-HD
1.47146e-151	-0.472129	0.284	0.449	5.38407e-147	NLGN4X	BG-HD
2.19365e-151	-0.437217	0.273	0.429	8.02657e-147	CNIH3	BG-HD
2.22909e-151	0.257833	0.98	0.985	8.15625e-147	ZBTB20	BG-HD
4.08589e-151	0.738857	0.567	0.435	1.49503e-146	FUS	BG-HD
1.65895e-150	-0.515924	0.103	0.233	6.07011e-146	PKN2-AS1	BG-HD
2.46285e-150	-0.388651	0.045	0.156	9.01158e-146	DIO2	BG-HD
2.53658e-150	-0.344794	0.696	0.832	9.28136e-146	SBF2	BG-HD
5.87765e-150	0.520344	0.589	0.448	2.15063e-145	HNRNPH1	BG-HD
6.3595e-150	-0.355849	0.777	0.96	2.32694e-145	PPP2R2B	BG-HD
6.91843e-149	-0.292348	0.037	0.14	2.53145e-144	AC012085.2	BG-HD
7.59805e-149	-0.518121	0.725	0.782	2.78013e-144	MGST1	BG-HD
2.66204e-147	-0.503842	0.061	0.177	9.74039e-143	OPCML	BG-HD
6.19653e-147	1.32094	0.308	0.18	2.26731e-142	SH3BGR	BG-HD
1.58804e-146	-0.451901	0.553	0.706	5.81063e-142	LRRC4C	BG-HD
2.38307e-146	0.62252	0.615	0.481	8.71966e-142	SOX9	BG-HD
2.93928e-146	0.464429	0.14	0.045	1.07548e-141	AC074117.1	BG-HD
6.19e-146	-0.355258	0.081	0.201	2.26492e-141	BCL2L14	BG-HD
6.3919e-146	0.307526	0.629	0.468	2.3388e-141	RPS6KA5	BG-HD
1.11891e-145	0.494101	0.999	1	4.09409e-141	MALAT1	BG-HD
2.12013e-145	0.66451	0.601	0.476	7.75756e-141	CD81	BG-HD
9.36125e-145	-0.920779	0.087	0.209	3.42528e-140	LUZP2	BG-HD
5.91849e-144	-0.362198	0.725	0.855	2.16557e-139	TMEM161B-AS1	BG-HD
1.01731e-143	-0.61228	0.26	0.409	3.72232e-139	TMEM132C	BG-HD
1.15702e-143	-0.399204	0.499	0.662	4.23355e-139	WDPCP	BG-HD
1.49249e-143	0.649587	0.431	0.287	5.46103e-139	POU3F2	BG-HD
2.27318e-143	-0.573169	0.283	0.432	8.31756e-139	S100B	BG-HD
5.22769e-143	-0.453324	0.183	0.326	1.91281e-138	UFL1-AS1	BG-HD
9.49096e-143	0.598189	0.455	0.308	3.47274e-138	PAX6	BG-HD
1.03206e-142	0.575313	0.444	0.303	3.77631e-138	MYRIP	BG-HD
1.44313e-142	-0.505483	0.435	0.586	5.28042e-138	SHROOM3	BG-HD
2.39775e-142	0.481462	0.413	0.251	8.77337e-138	HSPA1B	BG-HD
2.71471e-142	0.632414	0.411	0.279	9.93311e-138	CCP110	BG-HD
3.51453e-142	0.552487	0.321	0.187	1.28597e-137	SELENOP	BG-HD
4.04452e-142	-0.32717	0.061	0.172	1.47989e-137	LRP4-AS1	BG-HD
5.62509e-142	-0.411581	0.24	0.387	2.05822e-137	CNTNAP3	BG-HD
8.18625e-142	-0.309778	0.743	0.989	2.99535e-137	NRG3	BG-HD
3.28988e-141	-0.408679	0.111	0.238	1.20377e-136	IPO9-AS1	BG-HD
3.37044e-141	-0.389795	0.169	0.307	1.23325e-136	RAPH1	BG-HD
3.04754e-140	-0.564849	0.346	0.49	1.1151e-135	ADAMTS17	BG-HD
4.87045e-140	-0.768742	0.268	0.411	1.7821e-135	SLC6A11	BG-HD
1.2444e-139	0.355501	0.445	0.272	4.55326e-135	COL21A1	BG-HD
1.48254e-139	-0.38983	0.105	0.229	5.42461e-135	GLRX	BG-HD
2.09526e-139	0.40588	0.371	0.218	7.66657e-135	MT-ND5	BG-HD
3.67008e-139	-0.421277	0.655	0.804	1.34288e-134	PLCB1	BG-HD
5.04178e-139	-0.562023	0.196	0.334	1.84479e-134	AC025159.1	BG-HD
7.04563e-139	0.675822	0.77	0.678	2.578e-134	HSP90AA1	BG-HD
7.33241e-139	-0.302945	0.794	0.955	2.68293e-134	SOX5	BG-HD
1.63101e-138	0.464563	0.607	0.476	5.96788e-134	NUFIP2	BG-HD
3.82545e-138	0.419475	0.248	0.125	1.39973e-133	OAZ1	BG-HD
4.57918e-138	-0.321645	0.81	0.941	1.67552e-133	PRKCA	BG-HD
5.48106e-138	0.35582	0.135	0.044	2.00552e-133	AC009063.2	BG-HD
5.80605e-138	0.546824	0.604	0.483	2.12443e-133	IFRD1	BG-HD
2.01435e-136	-0.428443	0.76	0.866	7.37051e-132	DCLK2	BG-HD
2.31409e-136	-0.374585	0.574	0.722	8.46726e-132	MSRA	BG-HD
3.19208e-136	-0.264005	0.046	0.148	1.16798e-131	PCDH9-AS4	BG-HD
5.17525e-136	-0.592329	0.202	0.33	1.89362e-131	LINC00513	BG-HD
1.49529e-135	-0.350638	0.672	0.87	5.47125e-131	ASTN2	BG-HD
2.63388e-135	-0.335034	0.068	0.181	9.63736e-131	WNT5B	BG-HD
4.37356e-135	-0.384602	0.591	0.754	1.60029e-130	LMCD1-AS1	BG-HD
1.35358e-134	0.387073	0.708	0.59	4.95274e-130	AC245297.3	BG-HD
2.73178e-134	0.47846	0.264	0.143	9.99557e-130	ARL6IP1	BG-HD
7.7974e-134	0.504669	0.403	0.258	2.85307e-129	IRF2BP2	BG-HD
4.63173e-133	-0.377497	0.527	0.663	1.69475e-128	SORCS2	BG-HD
5.74762e-133	-0.388342	0.399	0.544	2.10305e-128	TRPC1	BG-HD
7.61139e-133	0.508733	0.503	0.362	2.78501e-128	WDR6	BG-HD
1.04881e-132	-0.397592	0.208	0.351	3.83761e-128	ADAM23	BG-HD
1.37581e-132	-0.459636	0.138	0.274	5.03407e-128	NRP1	BG-HD
2.03032e-132	-0.365024	0.48	0.624	7.42894e-128	TAF15	BG-HD
2.25883e-132	-0.403311	0.353	0.503	8.26507e-128	ARMH1	BG-HD
2.44375e-132	-0.407337	0.082	0.198	8.9417e-128	DLGAP2	BG-HD
2.79563e-132	0.392729	0.303	0.169	1.02292e-127	RGN	BG-HD
3.25401e-132	-0.490418	0.236	0.377	1.19064e-127	AC138627.1	BG-HD
3.49938e-132	-0.651173	0.395	0.546	1.28042e-127	MIR4300HG	BG-HD
4.11687e-132	0.346312	0.243	0.118	1.50636e-127	ITGA2	BG-HD
4.88928e-132	0.43018	0.369	0.22	1.78899e-127	RHPN1	BG-HD
8.49861e-132	-0.26932	0.037	0.133	3.10964e-127	AP001825.1	BG-HD
1.3462e-131	-0.26752	0.044	0.143	4.92576e-127	AC107021.1	BG-HD
1.36261e-131	0.342413	0.286	0.154	4.98579e-127	AL162511.1	BG-HD
6.81271e-131	0.55932	0.598	0.474	2.49277e-126	RBM5	BG-HD
1.29476e-130	-0.566892	0.476	0.639	4.73753e-126	KAZN	BG-HD
1.57851e-130	-0.628371	0.144	0.267	5.77579e-126	RASGEF1B	BG-HD
1.69173e-130	0.387017	0.37	0.23	6.19006e-126	AP1S2	BG-HD
2.05278e-130	-0.542601	0.057	0.162	7.51111e-126	NR2F2-AS1	BG-HD
2.99252e-130	-0.317813	0.718	0.846	1.09496e-125	MBD5	BG-HD
3.46261e-130	-0.448932	0.086	0.203	1.26697e-125	SYT1	BG-HD
4.09634e-130	-0.569598	0.152	0.284	1.49885e-125	STXBP5L	BG-HD
4.27791e-130	-0.388048	0.063	0.172	1.56529e-125	AC138123.1	BG-HD
4.35492e-130	0.550261	0.676	0.562	1.59347e-125	PTPRD	BG-HD
1.26491e-129	0.349499	0.297	0.165	4.6283e-125	CXXC4	BG-HD
4.19593e-129	-0.419967	0.128	0.25	1.53529e-124	AP002336.2	BG-HD
1.39464e-128	-0.438934	0.281	0.425	5.103e-124	ANO5	BG-HD
2.57264e-128	0.429002	0.657	0.548	9.4133e-124	AGO2	BG-HD
3.14343e-128	0.514163	0.567	0.44	1.15018e-123	C6orf62	BG-HD
3.8283e-128	-0.360131	0.534	0.674	1.40077e-123	PHF21B	BG-HD
4.80032e-128	0.449135	0.804	0.736	1.75644e-123	VPS13C	BG-HD
4.90791e-128	-0.431861	0.148	0.281	1.7958e-123	CTXND1	BG-HD
7.41114e-128	-0.370439	0.036	0.13	2.71173e-123	ADCY1	BG-HD
1.64493e-127	-0.490527	0.148	0.29	6.01881e-123	WIF1	BG-HD
2.17703e-127	-0.305667	0.049	0.149	7.96574e-123	MGAM	BG-HD
5.16501e-127	0.431704	0.475	0.331	1.88988e-122	SLC7A2	BG-HD
5.45863e-127	-0.331266	0.105	0.224	1.99731e-122	RAP1GAP2	BG-HD
7.34517e-127	-0.371588	0.066	0.171	2.6876e-122	MEF2C-AS2	BG-HD
1.08513e-126	-0.298957	0.787	0.91	3.97048e-122	SIK3	BG-HD
2.18035e-126	-0.306288	0.728	0.874	7.9779e-122	ADGRL3	BG-HD
4.3098e-126	-0.47481	0.064	0.168	1.57695e-121	RHBDL3	BG-HD
1.22063e-125	0.433196	0.632	0.544	4.46629e-121	FXR1	BG-HD
1.76651e-125	-0.399505	0.081	0.193	6.46365e-121	AC079760.1	BG-HD
3.18948e-125	-0.396549	0.171	0.3	1.16703e-120	AC125613.1	BG-HD
1.09538e-124	-0.500107	0.185	0.329	4.00799e-120	CCSER1	BG-HD
1.19569e-124	-0.357426	0.583	0.724	4.37504e-120	ITFG1	BG-HD
2.00478e-124	-0.389143	0.097	0.216	7.33549e-120	EPAS1	BG-HD
2.12604e-124	-0.360228	0.542	0.698	7.77917e-120	TAPT1-AS1	BG-HD
2.99837e-124	0.752222	0.83	0.754	1.0971e-119	DDX5	BG-HD
5.828e-124	-0.387082	0.497	0.631	2.13247e-119	CMIP	BG-HD
8.22775e-124	-0.297712	0.085	0.198	3.01054e-119	USP3-AS1	BG-HD
3.08676e-123	-0.530932	0.2	0.333	1.12945e-118	IQCJ-SCHIP1	BG-HD
3.67904e-123	-0.376302	0.188	0.325	1.34616e-118	AC021231.1	BG-HD
4.8973e-123	-0.401982	0.478	0.636	1.79192e-118	EYA1	BG-HD
5.33222e-123	-0.382697	0.621	0.739	1.95106e-118	RGL1	BG-HD
1.05959e-122	-0.380583	0.457	0.6	3.87703e-118	FGGY	BG-HD
1.29048e-122	-0.395408	0.709	0.795	4.72186e-118	MGAT4C	BG-HD
5.24279e-122	-0.453187	0.067	0.173	1.91834e-117	SLC35F3	BG-HD
9.56028e-122	-0.414138	0.527	0.652	3.49811e-117	LINC01748	BG-HD
1.37491e-121	-0.359918	0.513	0.663	5.03079e-117	ADK	BG-HD
2.01104e-121	-0.394481	0.573	0.725	7.35839e-117	ANKFN1	BG-HD
2.05758e-121	0.479212	0.505	0.369	7.52868e-117	SACS	BG-HD
4.80788e-121	-0.34876	0.243	0.381	1.7592e-116	ZRANB3	BG-HD
5.18379e-121	-0.360756	0.711	0.807	1.89675e-116	MAST4	BG-HD
6.46464e-121	0.348807	0.248	0.13	2.36541e-116	LINC00862	BG-HD
1.84445e-120	-0.446645	0.075	0.179	6.74884e-116	DPP10-AS3	BG-HD
3.14207e-120	0.36693	0.527	0.388	1.14968e-115	CCDC144A	BG-HD
4.35692e-120	0.35034	0.257	0.141	1.5942e-115	PRRG1	BG-HD
7.47993e-120	-0.430079	0.349	0.502	2.73691e-115	ARHGAP24	BG-HD
7.51483e-120	0.541625	0.268	0.154	2.74968e-115	DMWD	BG-HD
1.09345e-119	0.344235	0.234	0.118	4.00093e-115	MAF	BG-HD
1.40203e-119	-0.366666	0.239	0.375	5.13004e-115	FAM227B	BG-HD
1.40966e-119	0.464382	0.557	0.423	5.15796e-115	MIR29B2CHG	BG-HD
2.03594e-119	-0.369334	0.514	0.656	7.44949e-115	FAM168A	BG-HD
3.82292e-119	-0.394998	0.437	0.577	1.39881e-114	LINC00894	BG-HD
1.51415e-118	-0.320934	0.135	0.253	5.54027e-114	LINC02340	BG-HD
1.87608e-118	-0.447062	0.144	0.273	6.86457e-114	RERG	BG-HD
2.99709e-118	-0.33554	0.579	0.71	1.09664e-113	RBFOX2	BG-HD
5.28457e-118	0.337855	0.25	0.129	1.93362e-113	KLF6	BG-HD
9.04046e-118	0.526107	0.201	0.096	3.3079e-113	ABCA8	BG-HD
9.3175e-118	0.897279	0.689	0.67	3.40927e-113	FLRT2	BG-HD
3.47462e-117	-0.378338	0.069	0.173	1.27136e-112	RIMS2	BG-HD
4.3274e-117	-0.355819	0.178	0.309	1.5834e-112	MMP28	BG-HD
5.78504e-117	-0.358297	0.529	0.669	2.11675e-112	RNF130	BG-HD
1.18668e-116	-0.372744	0.709	0.829	4.34206e-112	TRIO	BG-HD
4.51556e-116	-0.344682	0.318	0.454	1.65224e-111	MTMR1	BG-HD
5.50741e-116	-0.80229	0.11	0.23	2.01516e-111	KCNMB2	BG-HD
6.35993e-116	0.788817	0.443	0.317	2.3271e-111	TTLL7	BG-HD
2.00472e-115	0.411519	0.603	0.482	7.33526e-111	LINC00472	BG-HD
2.02029e-115	0.439151	0.313	0.187	7.39223e-111	AC119674.1	BG-HD
2.16996e-115	-0.33604	0.577	0.71	7.93989e-111	STK3	BG-HD
3.2045e-115	-0.363076	0.58	0.704	1.17252e-110	CECR2	BG-HD
4.16105e-115	0.42633	0.768	0.711	1.52253e-110	RHOBTB3	BG-HD
1.09521e-114	-0.390546	0.29	0.429	4.00739e-110	C3orf70	BG-HD
1.24338e-114	-0.419203	0.348	0.478	4.54952e-110	HCG17	BG-HD
3.93506e-114	-0.385628	0.496	0.633	1.43984e-109	PLEKHG1	BG-HD
4.78206e-114	-0.422825	0.508	0.657	1.74976e-109	RGS7	BG-HD
7.68395e-114	-0.475781	0.489	0.593	2.81156e-109	SLCO1C1	BG-HD
1.29253e-113	-0.566881	0.429	0.561	4.72936e-109	GRM3	BG-HD
1.44323e-113	0.367883	0.136	0.052	5.28077e-109	AC004951.1	BG-HD
1.6263e-113	-0.287659	0.825	0.937	5.95064e-109	DOCK4	BG-HD
2.93237e-113	0.676143	0.387	0.264	1.07295e-108	DNAJB1	BG-HD
3.65456e-113	-0.567349	0.362	0.493	1.3372e-108	SGCD	BG-HD
4.87939e-113	-0.410323	0.375	0.517	1.78537e-108	UBA6-AS1	BG-HD
5.18693e-113	-0.305132	0.062	0.162	1.8979e-108	CA12	BG-HD
9.01122e-113	0.381343	0.305	0.183	3.29721e-108	STIP1	BG-HD
1.81856e-112	-0.461642	0.938	0.946	6.65413e-108	SLC1A3	BG-HD
3.00665e-112	0.562164	0.599	0.49	1.10013e-107	HNRNPA3	BG-HD
4.47042e-112	0.423781	0.624	0.514	1.63573e-107	SYNPO2	BG-HD
9.42703e-112	-0.326993	0.289	0.42	3.44935e-107	PSMG4	BG-HD
1.31425e-111	-0.329063	0.119	0.232	4.80885e-107	ITGA9	BG-HD
2.13683e-111	0.41584	0.157	0.067	7.81865e-107	BZW1	BG-HD
3.12066e-111	0.367086	0.808	0.753	1.14185e-106	KIAA1109	BG-HD
5.54699e-111	-0.266995	0.626	0.807	2.02964e-106	SMYD3	BG-HD
7.65683e-111	-0.326071	0.158	0.276	2.80163e-106	IFNGR2	BG-HD
1.8396e-110	0.326281	0.203	0.1	6.73111e-106	EXOSC6	BG-HD
2.43286e-110	0.414256	0.497	0.367	8.90184e-106	RXRA	BG-HD
4.83392e-110	0.54992	0.519	0.392	1.76873e-105	NR2F1	BG-HD
5.79024e-110	-0.360865	0.377	0.506	2.11865e-105	SMURF2	BG-HD
5.94143e-110	0.4163	0.765	0.657	2.17397e-105	TPD52L1	BG-HD
7.25699e-110	-0.39266	0.07	0.17	2.65533e-105	GRM5	BG-HD
1.99025e-109	-0.377918	0.161	0.284	7.28234e-105	C4orf19	BG-HD
3.27699e-109	0.521513	0.209	0.107	1.19905e-104	CNTN2	BG-HD
4.47063e-109	0.46984	0.546	0.4	1.6358e-104	AGT	BG-HD
1.19217e-108	-0.270354	0.776	0.899	4.36213e-104	NCOA1	BG-HD
1.28902e-108	0.343656	0.843	0.82	4.71654e-104	DOCK7	BG-HD
1.83193e-108	-0.375668	0.068	0.168	6.70303e-104	SNTG1	BG-HD
2.34087e-108	-0.334558	0.26	0.396	8.56523e-104	UNC80	BG-HD
2.53524e-108	0.449646	0.499	0.374	9.27646e-104	HSP90AB1	BG-HD
3.29249e-108	0.61585	0.449	0.328	1.20472e-103	PABPN1	BG-HD
3.41239e-108	0.46559	0.394	0.267	1.24859e-103	ZBTB7A	BG-HD
6.02485e-108	-0.371042	0.273	0.405	2.20449e-103	BDNF-AS	BG-HD
6.35547e-108	-0.458732	0.24	0.364	2.32547e-103	PKNOX2	BG-HD
1.19061e-107	-0.317861	0.273	0.409	4.35645e-103	PCNX2	BG-HD
1.20961e-107	-0.293376	0.083	0.184	4.42597e-103	LINC00960	BG-HD
2.52594e-107	-0.321588	0.182	0.306	9.2424e-103	LINC02060	BG-HD
3.85658e-107	-0.293763	0.81	0.901	1.41112e-102	FYN	BG-HD
7.98815e-107	0.373585	0.288	0.166	2.92286e-102	CXXC5	BG-HD
9.43173e-107	0.519043	0.481	0.36	3.45107e-102	CHD4	BG-HD
1.82928e-106	-0.407355	0.709	0.806	6.69333e-102	ZNRF3	BG-HD
3.07748e-106	0.3328	0.336	0.213	1.12605e-101	DNAJA1	BG-HD
4.79197e-106	-0.385229	0.442	0.579	1.75338e-101	BRINP3	BG-HD
5.32341e-106	-0.851056	0.335	0.456	1.94783e-101	ANGPTL4	BG-HD
1.76382e-105	-0.315796	0.548	0.686	6.45381e-101	METTL15	BG-HD
5.06016e-105	-0.375598	0.387	0.527	1.85151e-100	SH3RF1	BG-HD
5.16709e-105	0.471981	0.528	0.405	1.89064e-100	RHOB	BG-HD
5.86408e-105	-0.272993	0.097	0.202	2.14567e-100	C1orf54	BG-HD
6.11405e-105	0.649186	0.639	0.526	2.23713e-100	MAT2A	BG-HD
7.51893e-105	0.346456	0.436	0.302	2.75118e-100	EEF1D	BG-HD
1.07389e-104	-0.394248	0.445	0.576	3.92937e-100	ST8SIA1	BG-HD
1.13555e-104	0.373243	0.127	0.048	4.15498e-100	BGN	BG-HD
1.16387e-104	0.481552	0.711	0.594	4.2586e-100	SHTN1	BG-HD
1.41485e-104	0.40557	0.433	0.311	5.17694e-100	EFHD1	BG-HD
1.62135e-104	-0.495408	0.363	0.489	5.93253e-100	BRINP1	BG-HD
3.14544e-104	-0.354178	0.591	0.726	1.15091e-99	MAGI1	BG-HD
3.94879e-104	0.284945	0.591	0.458	1.44486e-99	SPATA13	BG-HD
4.40268e-104	0.508746	0.684	0.6	1.61094e-99	HEPACAM	BG-HD
6.65093e-104	0.469526	0.589	0.481	2.43358e-99	MDM4	BG-HD
6.80901e-104	0.465211	0.194	0.097	2.49142e-99	ANLN	BG-HD
9.2024e-104	-0.350233	0.14	0.257	3.36716e-99	ANKRD30BL	BG-HD
1.3018e-103	-0.3029	0.127	0.241	4.76329e-99	GALNT16	BG-HD
1.36501e-103	-0.384176	0.378	0.513	4.99458e-99	PAM	BG-HD
1.42901e-103	-0.307585	0.168	0.287	5.22876e-99	HDDC2	BG-HD
2.9687e-103	-0.549097	0.214	0.333	1.08625e-98	BAALC-AS1	BG-HD
3.12663e-103	-0.460188	0.295	0.417	1.14403e-98	ESYT2	BG-HD
6.49119e-103	-0.324598	0.553	0.693	2.37513e-98	VWA8	BG-HD
7.50207e-103	-0.276261	0.556	0.733	2.74501e-98	LIMCH1	BG-HD
1.13549e-102	-0.390327	0.31	0.443	4.15475e-98	SPRED2	BG-HD
1.41157e-102	0.320709	0.307	0.185	5.16495e-98	MT1G	BG-HD
2.96876e-102	-0.325795	0.202	0.324	1.08627e-97	MKRN3	BG-HD
3.44122e-102	0.355991	0.567	0.445	1.25914e-97	ATF7	BG-HD
3.71671e-102	-0.261791	0.11	0.218	1.35994e-97	AP3B2	BG-HD
5.00913e-102	-0.264484	0.099	0.203	1.83284e-97	LINC00240	BG-HD
5.05343e-102	-0.36847	0.349	0.476	1.84905e-97	CCDC7	BG-HD
1.35903e-101	0.33183	0.215	0.114	4.9727e-97	TMED7	BG-HD
1.36024e-101	-0.368778	0.25	0.372	4.97713e-97	CHSY1	BG-HD
1.38078e-101	0.288956	0.216	0.112	5.05227e-97	CLDN11	BG-HD
1.38713e-101	-0.463233	0.147	0.259	5.0755e-97	MCF2L2	BG-HD
1.38899e-101	0.374969	0.378	0.255	5.08231e-97	VEZF1	BG-HD
1.479e-101	-0.347161	0.383	0.515	5.41165e-97	FOCAD	BG-HD
1.53858e-101	-0.389731	0.063	0.155	5.62965e-97	KCNQ5	BG-HD
1.86822e-101	-0.298224	0.617	0.799	6.83582e-97	IMMP2L	BG-HD
2.02038e-101	0.334003	0.269	0.154	7.39258e-97	GALNT8	BG-HD
3.32144e-101	0.398697	0.239	0.135	1.21531e-96	CIPC	BG-HD
3.93281e-101	0.531653	0.218	0.119	1.43902e-96	KCNMB4	BG-HD
4.8662e-101	-0.452607	0.105	0.212	1.78054e-96	LRRTM4	BG-HD
7.13866e-101	0.410486	0.761	0.727	2.61204e-96	RTN4	BG-HD
1.47616e-100	0.371667	0.182	0.089	5.40128e-96	GPR37	BG-HD
1.77892e-100	-0.284235	0.115	0.224	6.50907e-96	NID1	BG-HD
1.82729e-100	-0.352865	0.409	0.542	6.68604e-96	GPD2	BG-HD
4.95852e-100	-0.329991	0.204	0.32	1.81432e-95	CRLF3	BG-HD
5.47931e-100	-0.490187	0.221	0.341	2.00488e-95	CHST9	BG-HD
1.10468e-99	0.315795	0.125	0.048	4.04203e-95	AL359091.1	BG-HD
1.34425e-99	-0.321612	0.343	0.467	4.91863e-95	DECR1	BG-HD
1.39727e-99	-0.373125	0.283	0.405	5.11263e-95	TEX2	BG-HD
2.207e-99	-0.319681	0.145	0.255	8.0754e-95	CATSPERE	BG-HD
2.83308e-99	0.350157	0.17	0.079	1.03662e-94	MYRF	BG-HD
3.02032e-99	0.272627	0.121	0.045	1.10514e-94	ABCA6	BG-HD
3.67719e-99	0.678374	0.549	0.427	1.34549e-94	METRN	BG-HD
9.58881e-99	0.382486	0.483	0.361	3.50855e-94	PHYHD1	BG-HD
1.10318e-98	-0.349699	0.062	0.152	4.03653e-94	GALNTL6	BG-HD
1.43751e-98	-0.588591	0.525	0.62	5.25986e-94	GRID2	BG-HD
3.28988e-98	0.64962	0.441	0.331	1.20377e-93	PFKFB2	BG-HD
4.53e-98	0.423021	0.421	0.3	1.65753e-93	CBX5	BG-HD
5.22671e-98	-0.397	0.281	0.408	1.91245e-93	NR6A1	BG-HD
2.37929e-97	-0.311793	0.562	0.704	8.70582e-93	BCKDHB	BG-HD
2.81994e-97	0.68871	0.55	0.45	1.03182e-92	GABPB1-AS1	BG-HD
4.1787e-97	0.308584	0.312	0.192	1.52899e-92	PNPLA6	BG-HD
8.99608e-97	-0.546668	0.566	0.654	3.29166e-92	CNTNAP3B	BG-HD
1.58722e-96	-0.282533	0.326	0.457	5.80762e-92	C2orf72	BG-HD
1.59019e-96	-0.276879	0.521	0.668	5.81851e-92	CCNY	BG-HD
1.71675e-96	-0.288541	0.168	0.285	6.28159e-92	MAK	BG-HD
2.00904e-96	-0.338489	0.548	0.674	7.35109e-92	PTPRG	BG-HD
2.79767e-96	0.445673	0.526	0.414	1.02367e-91	PRNP	BG-HD
5.02882e-96	-0.422821	0.506	0.589	1.84005e-91	GMDS-DT	BG-HD
6.14701e-96	-0.336069	0.416	0.56	2.24919e-91	GAB2	BG-HD
9.9867e-96	0.375806	0.329	0.216	3.65413e-91	YPEL2	BG-HD
1.22569e-95	-0.552403	0.901	0.895	4.48481e-91	SLC1A2	BG-HD
1.22676e-95	-0.326167	0.137	0.246	4.48872e-91	COL5A2	BG-HD
2.17283e-95	-0.349132	0.132	0.24	7.95038e-91	KCTD16	BG-HD
6.60681e-95	-0.333696	0.439	0.558	2.41743e-90	MTM1	BG-HD
7.7746e-95	0.365498	0.341	0.221	2.84473e-90	LAMP1	BG-HD
8.53216e-95	-0.390604	0.466	0.595	3.12192e-90	PDZRN3	BG-HD
9.62803e-95	0.491198	0.504	0.376	3.5229e-90	HSPB1	BG-HD
1.6159e-94	-0.309523	0.228	0.349	5.91259e-90	ELOVL2	BG-HD
6.40543e-94	-0.402545	0.476	0.589	2.34375e-89	ETV6	BG-HD
7.46975e-94	-0.372944	0.597	0.723	2.73318e-89	GAREM1	BG-HD
1.10593e-93	0.633919	0.745	0.688	4.04661e-89	SLC44A1	BG-HD
1.32942e-93	0.346582	0.257	0.151	4.86436e-89	FAM118A	BG-HD
1.54917e-93	-0.292653	0.313	0.431	5.6684e-89	ADHFE1	BG-HD
1.60804e-93	0.356717	0.269	0.163	5.88383e-89	TENM1	BG-HD
1.6744e-93	-0.391301	0.355	0.492	6.12663e-89	BACH2	BG-HD
1.71635e-93	0.391737	0.49	0.371	6.28013e-89	PRDX6	BG-HD
1.72175e-93	-0.373013	0.559	0.682	6.29988e-89	PHACTR3	BG-HD
3.22622e-93	0.644024	0.472	0.365	1.18047e-88	PTMA	BG-HD
3.74941e-93	-0.29816	0.091	0.188	1.37191e-88	COL23A1	BG-HD
8.68114e-93	0.266011	0.898	0.897	3.17643e-88	TCF4	BG-HD
8.85136e-93	-0.32989	0.137	0.24	3.23871e-88	CDH12	BG-HD
1.35069e-92	0.393816	0.155	0.074	4.94216e-88	H3F3A	BG-HD
1.7546e-92	-0.267955	0.761	0.88	6.42007e-88	GNAQ	BG-HD
2.26254e-92	0.386309	0.313	0.204	8.27864e-88	MOB4	BG-HD
2.53283e-92	-0.322035	0.301	0.422	9.26761e-88	ZSCAN5A	BG-HD
2.55077e-92	-0.35971	0.595	0.693	9.33325e-88	JPX	BG-HD
3.1183e-92	0.537365	0.469	0.354	1.14099e-87	HSPH1	BG-HD
3.12541e-92	-0.396686	0.293	0.415	1.14359e-87	UST	BG-HD
3.48796e-92	0.416568	0.593	0.5	1.27624e-87	MRAS	BG-HD
3.68847e-92	0.384773	0.374	0.256	1.34961e-87	PRPSAP1	BG-HD
8.74967e-92	-0.385494	0.357	0.475	3.2015e-87	NMD3	BG-HD
9.51604e-92	0.349942	0.173	0.086	3.48192e-87	AL021368.2	BG-HD
2.10056e-91	-0.299139	0.597	0.71	7.68596e-87	REPS1	BG-HD
3.40623e-91	-0.357439	0.321	0.441	1.24634e-86	CLYBL	BG-HD
4.8179e-91	-0.3201	0.46	0.568	1.76287e-86	AASS	BG-HD
5.23851e-91	-0.307151	0.131	0.229	1.91677e-86	IL3RA	BG-HD
5.28774e-91	-0.260693	0.732	0.967	1.93478e-86	WWOX	BG-HD
8.6649e-91	-0.496761	0.145	0.249	3.17049e-86	PVT1	BG-HD
1.59867e-90	0.296086	0.486	0.361	5.84954e-86	HSPB8	BG-HD
1.99413e-90	0.357799	0.789	0.721	7.29651e-86	DAAM1	BG-HD
2.15949e-90	0.487039	0.488	0.361	7.90156e-86	DCLK1	BG-HD
2.65863e-90	-0.353129	0.432	0.559	9.72793e-86	THSD7A	BG-HD
5.86947e-90	-0.317974	0.33	0.448	2.14764e-85	PPP3CC	BG-HD
7.38846e-90	-0.279199	0.523	0.651	2.70344e-85	ATXN10	BG-HD
9.09553e-90	-0.445008	0.475	0.603	3.32805e-85	TPST1	BG-HD
1.0806e-89	0.264733	0.122	0.049	3.95391e-85	NKX6-2	BG-HD
1.10126e-89	0.428863	0.484	0.361	4.0295e-85	NSMF	BG-HD
1.43076e-89	-0.273553	0.085	0.178	5.23515e-85	LMOD1	BG-HD
1.51899e-89	0.305948	0.398	0.275	5.55799e-85	HHATL	BG-HD
1.62446e-89	-0.418836	0.085	0.176	5.94391e-85	PDE10A	BG-HD
1.78981e-89	-0.316064	0.114	0.216	6.54891e-85	BMPER	BG-HD
2.49316e-89	-0.27754	0.753	0.846	9.12247e-85	BMPR1B	BG-HD
7.92239e-89	0.407716	0.463	0.346	2.8988e-84	ZNF273	BG-HD
8.87106e-89	0.250384	0.323	0.207	3.24592e-84	LINC01094	BG-HD
8.94898e-89	-0.332488	0.072	0.161	3.27443e-84	GHR	BG-HD
1.69296e-88	-0.375553	0.219	0.334	6.19455e-84	ALK	BG-HD
1.93223e-88	-0.378102	0.206	0.321	7.07004e-84	BRINP2	BG-HD
2.55872e-88	-0.373377	0.63	0.73	9.36236e-84	SGIP1	BG-HD
2.64724e-88	-0.331426	0.216	0.331	9.68625e-84	LIPE-AS1	BG-HD
3.05133e-88	0.723181	0.696	0.638	1.11648e-83	FGFR3	BG-HD
3.24326e-88	-0.293006	0.544	0.681	1.18671e-83	RABGAP1L	BG-HD
3.39804e-88	0.4007	0.675	0.581	1.24334e-83	PSAP	BG-HD
4.7162e-88	-0.310044	0.288	0.412	1.72566e-83	SCFD2	BG-HD
5.73527e-88	-0.428273	0.407	0.536	2.09853e-83	IGFBP7	BG-HD
5.78564e-88	-0.259572	0.195	0.311	2.11696e-83	E2F3	BG-HD
5.8742e-88	-0.287708	0.178	0.29	2.14937e-83	ANKUB1	BG-HD
1.12935e-87	-0.407434	0.38	0.487	4.13228e-83	AC104596.1	BG-HD
1.38713e-87	0.600095	0.485	0.391	5.07551e-83	NFASC	BG-HD
2.01822e-87	-0.304173	0.429	0.558	7.38467e-83	ZSWIM5	BG-HD
3.40391e-87	-0.324315	0.427	0.537	1.24549e-82	APPL2	BG-HD
4.26695e-87	0.317387	0.815	0.765	1.56128e-82	DPYSL2	BG-HD
5.91949e-87	-0.331904	0.507	0.626	2.16594e-82	MLLT3	BG-HD
6.95136e-87	-0.266071	0.134	0.24	2.5435e-82	CCDC102B	BG-HD
9.62013e-87	0.337448	0.3	0.188	3.52001e-82	SYNM	BG-HD
1.37633e-86	-0.280684	0.565	0.691	5.03598e-82	PTPRM	BG-HD
1.69208e-86	-0.339381	0.587	0.707	6.19134e-82	PRICKLE2	BG-HD
2.41255e-86	-0.367596	0.261	0.375	8.82752e-82	DENND2A	BG-HD
2.95076e-86	-0.325136	0.645	0.764	1.07968e-81	STK33	BG-HD
3.78757e-86	0.363746	0.404	0.283	1.38587e-81	CRB2	BG-HD
4.60809e-86	0.279089	0.286	0.17	1.6861e-81	TNR	BG-HD
9.27387e-86	-0.338721	0.391	0.511	3.39331e-81	TMEM164	BG-HD
1.08228e-85	0.369038	0.449	0.337	3.96005e-81	CREBRF	BG-HD
1.27072e-85	-0.30002	0.888	0.927	4.64958e-81	CADM1	BG-HD
1.63386e-85	0.41031	0.643	0.564	5.97831e-81	DICER1	BG-HD
2.16461e-85	0.311012	0.297	0.192	7.92032e-81	FAM53B	BG-HD
2.56765e-85	0.374085	0.516	0.385	9.39502e-81	AL160272.1	BG-HD
4.33372e-85	0.319853	0.238	0.139	1.58571e-80	CAP2	BG-HD
4.7904e-85	-0.367745	0.371	0.489	1.75281e-80	SCLT1	BG-HD
5.71915e-85	0.258279	0.161	0.079	2.09264e-80	CLN8	BG-HD
8.63904e-85	-0.3029	0.579	0.687	3.16102e-80	EPB41L2	BG-HD
8.9097e-85	0.262093	0.897	0.866	3.26006e-80	N4BP2L2	BG-HD
9.26464e-85	0.338031	0.297	0.194	3.38993e-80	CD59	BG-HD
1.23421e-84	-0.324624	0.686	0.769	4.51596e-80	BMP2K	BG-HD
1.49491e-84	0.398913	0.368	0.259	5.46989e-80	ZNF24	BG-HD
1.8519e-84	0.357598	0.152	0.074	6.77609e-80	ERBB3	BG-HD
2.45418e-84	0.54781	0.361	0.243	8.97985e-80	JUND	BG-HD
2.63699e-84	1.22756	0.42	0.32	9.64875e-80	PLP1	BG-HD
2.9883e-84	-0.329747	0.135	0.238	1.09342e-79	GNAL	BG-HD
3.04777e-84	0.423289	0.519	0.413	1.11518e-79	TOB2	BG-HD
3.06551e-84	-0.285017	0.394	0.511	1.12167e-79	SLC25A12	BG-HD
3.06871e-84	-0.407588	0.187	0.298	1.12284e-79	SHISA6	BG-HD
3.13238e-84	-0.283667	0.203	0.315	1.14614e-79	ATF7IP2	BG-HD
4.66585e-84	-0.33	0.45	0.562	1.70723e-79	EFR3B	BG-HD
5.12868e-84	0.385134	0.237	0.142	1.87658e-79	PTP4A2	BG-HD
6.68718e-84	-0.273141	0.321	0.438	2.44684e-79	RNF111	BG-HD
7.70523e-84	0.613924	0.12	0.051	2.81935e-79	AC012494.1	BG-HD
8.17971e-84	-0.265889	0.075	0.16	2.99296e-79	PAPPA2	BG-HD
9.0337e-84	-0.416498	0.769	0.802	3.30543e-79	RYR3	BG-HD
1.0352e-83	0.431172	0.672	0.59	3.78781e-79	KMT2A	BG-HD
1.12173e-83	-0.324333	0.453	0.565	4.10441e-79	TTC7B	BG-HD
2.29365e-83	0.399324	0.184	0.098	8.39247e-79	UGT8	BG-HD
2.41154e-83	0.430156	0.51	0.399	8.82383e-79	MLC1	BG-HD
2.93361e-83	-0.355472	0.378	0.487	1.07341e-78	NRG2	BG-HD
3.15227e-83	0.308639	0.142	0.066	1.15342e-78	CDH19	BG-HD
6.67993e-83	-0.302297	0.285	0.399	2.44419e-78	NEK6	BG-HD
8.25991e-83	-0.315214	0.442	0.555	3.0223e-78	ALOX12-AS1	BG-HD
9.62692e-83	0.404122	0.53	0.429	3.52249e-78	EWSR1	BG-HD
1.42754e-81	-0.256625	0.057	0.133	5.22337e-77	JAKMIP2-AS1	BG-HD
1.48891e-81	-0.507182	0.187	0.295	5.44793e-77	FRMPD4	BG-HD
2.93816e-81	0.884771	0.266	0.173	1.07507e-76	EDIL3	BG-HD
2.95099e-81	0.447873	0.8	0.765	1.07977e-76	CCDC88A	BG-HD
4.88097e-81	-0.326323	0.333	0.452	1.78595e-76	RNF150	BG-HD
5.15827e-81	-0.2528	0.137	0.234	1.88741e-76	TOM1L1	BG-HD
5.88436e-81	-0.316784	0.285	0.399	2.15309e-76	CD38	BG-HD
6.36119e-81	0.389577	0.398	0.29	2.32756e-76	ZNF655	BG-HD
8.03976e-81	0.319742	0.129	0.057	2.94175e-76	PIM1	BG-HD
9.79656e-81	-0.283535	0.303	0.418	3.58456e-76	TYW1	BG-HD
1.75959e-80	-0.330208	0.37	0.484	6.43834e-76	MAP3K13	BG-HD
1.84626e-80	-0.317483	0.156	0.262	6.75546e-76	GABRA4	BG-HD
2.94271e-80	0.334647	0.428	0.308	1.07674e-75	LTBP3	BG-HD
3.2038e-80	-0.290712	0.363	0.484	1.17227e-75	SUCLG2	BG-HD
3.27822e-80	0.481828	0.538	0.443	1.1995e-75	SREK1	BG-HD
3.28228e-80	-0.323647	0.258	0.362	1.20099e-75	AL357153.2	BG-HD
3.33535e-80	0.482631	0.535	0.423	1.22041e-75	NAT8L	BG-HD
4.62957e-80	0.372031	0.571	0.471	1.69396e-75	SLC16A9	BG-HD
6.45446e-80	-0.526215	0.528	0.636	2.36169e-75	DPP6	BG-HD
7.53718e-80	0.25913	0.221	0.127	2.75785e-75	SLC30A1	BG-HD
9.91636e-80	-0.30322	0.628	0.758	3.6284e-75	ANKS1B	BG-HD
1.00274e-79	-0.381116	0.545	0.643	3.66903e-75	OSBPL6	BG-HD
1.09422e-79	0.30029	0.802	0.761	4.00373e-75	RBM6	BG-HD
1.26195e-79	0.514718	0.587	0.5	4.61749e-75	SF1	BG-HD
1.36979e-79	0.631834	0.838	0.794	5.01207e-75	LUC7L3	BG-HD
1.67239e-79	-0.318166	0.088	0.171	6.11929e-75	AP003086.1	BG-HD
2.61074e-79	-0.671706	0.248	0.365	9.55271e-75	ROBO2	BG-HD
2.66356e-79	0.349556	0.2	0.111	9.74598e-75	TPPP	BG-HD
3.26963e-79	0.38792	0.262	0.164	1.19636e-74	CAMK2N1	BG-HD
3.64723e-79	0.321398	0.228	0.134	1.33452e-74	SPP1	BG-HD
3.77137e-79	0.322189	0.932	0.895	1.37994e-74	SYNE1	BG-HD
3.89727e-79	0.27089	0.264	0.162	1.42601e-74	SAMHD1	BG-HD
4.81911e-79	0.391994	0.338	0.23	1.76331e-74	CHDH	BG-HD
4.8239e-79	-0.299609	0.034	0.101	1.76506e-74	TIMM23B	BG-HD
5.0204e-79	-0.307299	0.35	0.458	1.83696e-74	ARMCX4	BG-HD
1.12546e-78	-0.292688	0.213	0.327	4.11807e-74	SETBP1	BG-HD
1.44906e-78	-0.365738	0.1	0.187	5.30212e-74	PEBP4	BG-HD
1.99531e-78	-0.466922	0.423	0.514	7.30084e-74	AC087564.1	BG-HD
2.28226e-78	0.280246	0.14	0.066	8.35078e-74	ERMN	BG-HD
2.45361e-78	-0.307986	0.617	0.713	8.97775e-74	JARID2	BG-HD
4.90307e-78	-0.290182	0.405	0.517	1.79403e-73	GBF1	BG-HD
5.58901e-78	-0.458616	0.107	0.197	2.04502e-73	PDE3B	BG-HD
8.44623e-78	-0.357329	0.149	0.248	3.09048e-73	AF165147.1	BG-HD
8.48408e-78	0.332139	0.384	0.274	3.10432e-73	TMEM123	BG-HD
1.01908e-77	0.378667	0.456	0.343	3.72881e-73	AHNAK	BG-HD
1.22801e-77	0.286646	0.122	0.053	4.4933e-73	LRP2	BG-HD
3.92796e-77	0.513057	0.4	0.295	1.43724e-72	ZFP36L2	BG-HD
8.13646e-77	-0.282064	0.613	0.695	2.97713e-72	RABGAP1	BG-HD
1.14389e-76	0.342346	0.502	0.401	4.18548e-72	AL645568.1	BG-HD
1.68046e-76	0.385604	0.205	0.12	6.1488e-72	RPS28	BG-HD
1.6955e-76	-0.264528	0.509	0.638	6.20382e-72	FARS2	BG-HD
2.16117e-76	0.409203	0.434	0.32	7.90771e-72	FAM227A	BG-HD
4.74288e-76	-0.364238	0.141	0.242	1.73542e-71	RYR2	BG-HD
5.8514e-76	-0.300114	0.188	0.28	2.14103e-71	AL592183.1	BG-HD
1.06568e-75	-0.337259	0.284	0.395	3.89931e-71	EVA1C	BG-HD
1.11003e-75	-0.305358	0.504	0.616	4.06159e-71	MAPK8	BG-HD
1.91184e-75	-0.329546	0.475	0.576	6.99542e-71	HS2ST1	BG-HD
2.90379e-75	-0.371752	0.381	0.496	1.0625e-70	NOL4	BG-HD
3.5267e-75	-0.264807	0.046	0.116	1.29042e-70	AC109466.1	BG-HD
4.6479e-75	-0.419849	0.155	0.251	1.70067e-70	NXN	BG-HD
7.44917e-75	0.313584	0.642	0.561	2.72565e-70	IRS2	BG-HD
9.35953e-75	-0.262566	0.827	0.924	3.42465e-70	NAV2	BG-HD
9.53425e-75	-0.285239	0.453	0.559	3.48858e-70	ZNF248	BG-HD
1.19455e-74	-0.27208	0.582	0.693	4.37085e-70	FNDC3B	BG-HD
1.32693e-74	-0.332146	0.211	0.313	4.85525e-70	EEPD1	BG-HD
1.95196e-74	-0.317565	0.361	0.464	7.14223e-70	CYSTM1	BG-HD
2.83276e-74	-0.261654	0.542	0.661	1.03651e-69	CHST11	BG-HD
2.92526e-74	0.251369	0.333	0.225	1.07035e-69	PTOV1	BG-HD
3.05184e-74	0.417222	0.412	0.31	1.11667e-69	ZBTB37	BG-HD
4.68597e-74	-0.38229	0.061	0.136	1.7146e-69	GPR158	BG-HD
8.38141e-74	-0.284694	0.15	0.249	3.06676e-69	CAMK4	BG-HD
8.47437e-74	0.410439	0.445	0.339	3.10077e-69	WFS1	BG-HD
8.63237e-74	-0.296978	0.326	0.431	3.15858e-69	CC2D2A	BG-HD
1.70333e-73	-0.282029	0.486	0.598	6.2325e-69	AP3B1	BG-HD
1.71544e-73	-0.254777	0.222	0.333	6.27678e-69	AKAP12	BG-HD
2.29935e-73	0.395262	0.385	0.283	8.41331e-69	SRSF6	BG-HD
2.66903e-73	-0.290077	0.334	0.452	9.76597e-69	SUGCT	BG-HD
3.88775e-73	0.349347	0.439	0.334	1.42253e-68	MPP6	BG-HD
4.29844e-73	-0.316152	0.191	0.289	1.5728e-68	LINC00886	BG-HD
4.37727e-73	0.321799	0.784	0.774	1.60164e-68	ARHGAP21	BG-HD
7.26383e-73	0.459327	0.24	0.149	2.65784e-68	CERCAM	BG-HD
7.40222e-73	-0.294352	0.153	0.245	2.70847e-68	APOO	BG-HD
7.47423e-73	-0.288278	0.292	0.406	2.73482e-68	TMEM117	BG-HD
7.94901e-73	0.337522	0.353	0.254	2.90854e-68	PLEKHA1	BG-HD
8.53511e-73	0.304157	0.3	0.197	3.123e-68	C3	BG-HD
9.33746e-73	-0.296899	0.158	0.255	3.41657e-68	LEKR1	BG-HD
1.72348e-72	0.265081	0.254	0.16	6.30621e-68	KIAA1324L	BG-HD
1.8267e-72	0.745292	0.383	0.268	6.68391e-68	FOS	BG-HD
2.87892e-72	-0.360871	0.237	0.34	1.0534e-67	DAB1	BG-HD
4.3798e-72	-0.306937	0.243	0.346	1.60257e-67	FLG-AS1	BG-HD
6.08281e-72	-0.290826	0.146	0.236	2.2257e-67	ZNF565	BG-HD
6.6264e-72	-0.352493	0.457	0.578	2.4246e-67	ULK4	BG-HD
8.51817e-72	-0.254093	0.578	0.692	3.1168e-67	TMCC1	BG-HD
8.52816e-72	-0.318002	0.704	0.83	3.12046e-67	SAMD4A	BG-HD
8.63258e-72	-0.360968	0.221	0.325	3.15866e-67	AC110023.1	BG-HD
1.55671e-71	0.541674	0.215	0.13	5.69602e-67	MOBP	BG-HD
2.324e-71	0.651224	0.266	0.171	8.50351e-67	ST18	BG-HD
2.35403e-71	-0.261878	0.531	0.65	8.61338e-67	SOBP	BG-HD
3.08393e-71	0.301836	0.772	0.746	1.12841e-66	TRIM2	BG-HD
5.93529e-71	-0.290535	0.49	0.595	2.17172e-66	TBC1D22A	BG-HD
8.0788e-71	0.34252	0.445	0.344	2.95603e-66	THUMPD3-AS1	BG-HD
8.13937e-71	0.31099	0.255	0.162	2.9782e-66	ZNF891	BG-HD
8.58669e-71	0.331362	0.153	0.079	3.14187e-66	LINC00320	BG-HD
9.09911e-71	-0.314256	0.315	0.419	3.32936e-66	SCGB2B2	BG-HD
9.47586e-71	-0.31465	0.198	0.299	3.46722e-66	PRELID2	BG-HD
1.02931e-70	-0.263765	0.467	0.584	3.76624e-66	R3HDM1	BG-HD
1.072e-70	0.335678	0.479	0.377	3.92245e-66	SLC39A12	BG-HD
1.1505e-70	0.3461	0.37	0.264	4.20967e-66	NOTCH1	BG-HD
1.80517e-70	-0.30104	0.501	0.603	6.60513e-66	RGS20	BG-HD
2.95962e-70	0.527682	0.559	0.477	1.08292e-65	CA8	BG-HD
4.12013e-70	-0.266379	0.473	0.608	1.50755e-65	NEGR1	BG-HD
4.3253e-70	-0.280646	0.211	0.309	1.58263e-65	ME3	BG-HD
4.49884e-70	0.276503	0.291	0.191	1.64613e-65	DUSP18	BG-HD
4.8871e-70	0.254458	0.241	0.146	1.78819e-65	FAP	BG-HD
7.85307e-70	-0.273481	0.535	0.656	2.87344e-65	GALNT18	BG-HD
1.62668e-69	0.353033	0.244	0.154	5.95204e-65	BIN1	BG-HD
1.66685e-69	0.609068	0.523	0.434	6.09899e-65	DDX3X	BG-HD
1.7257e-69	-0.336483	0.499	0.589	6.31433e-65	HIF1A	BG-HD
2.04834e-69	-0.257876	0.192	0.288	7.49487e-65	MAP2K1	BG-HD
2.26871e-69	-0.301641	0.551	0.666	8.30122e-65	OTUD7A	BG-HD
2.68688e-69	-0.27872	0.325	0.437	9.83129e-65	AZIN1-AS1	BG-HD
3.73634e-69	-0.250752	0.109	0.195	1.36713e-64	KIAA1549L	BG-HD
4.37718e-69	0.293033	0.337	0.238	1.60161e-64	TMEM91	BG-HD
4.45446e-69	-0.283062	0.351	0.455	1.62989e-64	STX18-AS1	BG-HD
6.91253e-69	0.477209	0.585	0.485	2.5293e-64	ZFAND5	BG-HD
9.50474e-69	-0.254859	0.183	0.284	3.47779e-64	ENTPD1	BG-HD
9.53584e-69	-0.291022	0.51	0.611	3.48916e-64	ASTN1	BG-HD
9.64695e-69	-0.311238	0.185	0.29	3.52982e-64	SHANK2	BG-HD
1.25606e-68	0.31613	0.262	0.17	4.59594e-64	ZNF587	BG-HD
1.46808e-68	-0.266157	0.498	0.603	5.37171e-64	ASAP2	BG-HD
1.77069e-68	0.320619	0.283	0.188	6.47894e-64	TGOLN2	BG-HD
2.35424e-68	-0.353723	0.413	0.516	8.61418e-64	PDE3A	BG-HD
2.49843e-68	-0.474713	0.206	0.302	9.14174e-64	AF279873.3	BG-HD
2.60392e-68	-0.257033	0.184	0.28	9.52776e-64	C11orf65	BG-HD
3.56187e-68	-0.267801	0.474	0.585	1.30329e-63	AIG1	BG-HD
4.57716e-68	0.287885	0.479	0.382	1.67478e-63	ZNF706	BG-HD
5.26747e-68	0.326907	0.469	0.366	1.92737e-63	LINC00632	BG-HD
1.11088e-67	-0.290604	0.837	0.881	4.06472e-63	PREX2	BG-HD
1.27393e-67	0.334793	0.402	0.309	4.66129e-63	ST13	BG-HD
2.45757e-67	0.344377	0.175	0.099	8.99224e-63	SIX3	BG-HD
2.661e-67	0.291484	0.403	0.3	9.73661e-63	AC005162.3	BG-HD
8.69504e-67	0.316003	0.544	0.459	3.18151e-62	NAIP	BG-HD
8.80007e-67	0.338442	0.245	0.158	3.21995e-62	RPL28	BG-HD
1.18554e-66	0.500244	0.304	0.217	4.33788e-62	QDPR	BG-HD
1.29882e-66	-0.33518	0.366	0.464	4.75237e-62	PTPN9	BG-HD
1.41701e-66	0.402043	0.664	0.593	5.18485e-62	SMG1	BG-HD
1.59888e-66	-0.261728	0.435	0.538	5.8503e-62	WRN	BG-HD
1.90491e-66	-0.251403	0.609	0.706	6.97005e-62	SPATA6	BG-HD
2.38202e-66	-0.282348	0.484	0.583	8.71582e-62	CTIF	BG-HD
2.4814e-66	-0.316541	0.802	0.834	9.07945e-62	GABRB1	BG-HD
2.93254e-66	-0.268713	0.598	0.704	1.07302e-61	TBL1X	BG-HD
7.03884e-66	-0.25058	0.515	0.633	2.57551e-61	MAP2K5	BG-HD
9.29727e-66	0.331975	0.587	0.484	3.40187e-61	PLXNB1	BG-HD
9.98146e-66	0.275318	0.313	0.218	3.65222e-61	MINDY4	BG-HD
1.26447e-65	-0.332174	0.281	0.387	4.62671e-61	FBXL13	BG-HD
1.88295e-65	0.705112	0.332	0.238	6.8897e-61	MBP	BG-HD
1.99484e-65	0.286458	0.693	0.667	7.29912e-61	MTUS1	BG-HD
2.50732e-65	-0.284337	0.415	0.519	9.17428e-61	ATXN7L1	BG-HD
2.51915e-65	-0.283805	0.253	0.352	9.21756e-61	FSIP2-AS1	BG-HD
2.83256e-65	0.323472	0.389	0.299	1.03643e-60	RFFL	BG-HD
3.65546e-65	-0.328949	0.51	0.613	1.33753e-60	MCC	BG-HD
3.96074e-65	0.448759	0.587	0.504	1.44924e-60	UBE2G2	BG-HD
4.7786e-65	-0.268464	0.185	0.279	1.74849e-60	LIX1-AS1	BG-HD
5.72484e-65	0.333394	0.256	0.17	2.09472e-60	TARDBP	BG-HD
5.94024e-65	0.390407	0.454	0.364	2.17353e-60	DYNC1LI2	BG-HD
1.27507e-64	0.3173	0.406	0.309	4.66549e-60	ZNF397	BG-HD
3.1329e-64	-0.273725	0.463	0.566	1.14633e-59	PLXNA2	BG-HD
3.54766e-64	-0.325051	0.333	0.436	1.29809e-59	TMEM132B	BG-HD
3.56093e-64	0.310804	0.729	0.68	1.30294e-59	TTC3	BG-HD
4.89613e-64	-0.394933	0.483	0.58	1.79149e-59	SH3PXD2B	BG-HD
7.18134e-64	0.338958	0.593	0.516	2.62765e-59	ATM	BG-HD
8.70727e-64	-0.255507	0.343	0.446	3.18599e-59	PPP2R2C	BG-HD
1.09818e-63	-0.257759	0.287	0.387	4.01823e-59	SERGEF	BG-HD
1.68793e-63	-0.299168	0.265	0.358	6.17613e-59	ENTPD3-AS1	BG-HD
1.74111e-63	-0.266402	0.6	0.705	6.37074e-59	SLC9A9	BG-HD
1.77403e-63	0.60962	0.576	0.501	6.49117e-59	LINC00499	BG-HD
2.13327e-63	-0.349129	0.651	0.734	7.80563e-59	PHACTR1	BG-HD
2.15385e-63	-0.336378	0.263	0.359	7.88093e-59	KCND3	BG-HD
2.24546e-63	0.348833	0.572	0.493	8.21615e-59	SESN3	BG-HD
2.65824e-63	-0.252656	0.098	0.178	9.72651e-59	PKIA-AS1	BG-HD
4.46027e-63	-0.308527	0.074	0.146	1.63201e-58	ZNF804B	BG-HD
6.00503e-63	-0.256814	0.436	0.536	2.19724e-58	SIL1	BG-HD
7.62856e-63	0.590527	0.56	0.481	2.79129e-58	ID4	BG-HD
7.78735e-63	-0.417977	0.076	0.147	2.84939e-58	NTNG1	BG-HD
9.61953e-63	-0.2937	0.349	0.451	3.51979e-58	MTHFD1L	BG-HD
1.1658e-62	-0.31184	0.605	0.684	4.26565e-58	ACSBG1	BG-HD
3.01606e-62	0.32274	0.181	0.105	1.10358e-57	YOD1	BG-HD
3.53711e-62	0.279864	0.24	0.157	1.29423e-57	PARD6G-AS1	BG-HD
3.55651e-62	0.508688	0.398	0.316	1.30133e-57	CLMN	BG-HD
3.69114e-62	-0.343382	0.472	0.593	1.35059e-57	CACNA2D3	BG-HD
4.12734e-62	-0.31295	0.28	0.374	1.51019e-57	PITPNM2	BG-HD
4.24724e-62	0.414484	0.56	0.476	1.55407e-57	SAFB2	BG-HD
1.089e-61	-0.274301	0.723	0.767	3.98463e-57	NTRK3	BG-HD
1.11533e-61	0.330495	0.377	0.283	4.08098e-57	CACNB4	BG-HD
1.23314e-61	0.977318	0.39	0.291	4.51208e-57	TOB1	BG-HD
1.38745e-61	-0.308754	0.256	0.351	5.07666e-57	CREM	BG-HD
1.43016e-61	-0.262275	0.532	0.64	5.23297e-57	SPIDR	BG-HD
1.67434e-61	-0.2727	0.284	0.384	6.1264e-57	HMGCLL1	BG-HD
1.68903e-61	0.411575	0.567	0.491	6.18014e-57	ZNF451	BG-HD
1.72706e-61	0.302398	0.148	0.08	6.31932e-57	HNRNPA1	BG-HD
1.92189e-61	0.872295	0.218	0.152	7.03221e-57	SOX2	BG-HD
2.39176e-61	-0.257887	0.187	0.279	8.75146e-57	MAOA	BG-HD
2.6281e-61	-0.273856	0.487	0.596	9.61623e-57	ROBO1	BG-HD
3.04283e-61	0.36311	0.395	0.3	1.11337e-56	MLLT6	BG-HD
4.36608e-61	0.343252	0.569	0.488	1.59755e-56	SPECC1	BG-HD
4.40352e-61	-0.473946	0.317	0.403	1.61125e-56	ALDH1A1	BG-HD
4.6361e-61	0.582186	0.628	0.562	1.69635e-56	HNRNPDL	BG-HD
4.82788e-61	-0.259251	0.634	0.713	1.76652e-56	NEK1	BG-HD
7.45374e-61	0.395809	0.371	0.278	2.72732e-56	TRIM8	BG-HD
1.04915e-60	-0.262427	0.534	0.63	3.83884e-56	CHN1	BG-HD
1.05845e-60	-0.287978	0.319	0.422	3.87286e-56	MEF2C	BG-HD
1.52362e-60	0.36996	0.336	0.249	5.57494e-56	ZHX1	BG-HD
1.56016e-60	-0.285344	0.422	0.517	5.70863e-56	EIF3E	BG-HD
1.8305e-60	0.567221	0.377	0.297	6.69779e-56	TF	BG-HD
2.04127e-60	0.530819	0.642	0.572	7.46902e-56	RNPC3	BG-HD
2.65177e-60	0.460452	0.494	0.412	9.70281e-56	DDX46	BG-HD
3.09689e-60	0.349926	0.52	0.429	1.13315e-55	NACC2	BG-HD
3.93832e-60	-0.252235	0.424	0.525	1.44103e-55	RAB28	BG-HD
4.26541e-60	0.748758	0.364	0.293	1.56071e-55	GATAD1	BG-HD
4.4417e-60	-0.308676	0.183	0.271	1.62522e-55	AC115622.1	BG-HD
7.23167e-60	0.294881	0.313	0.222	2.64607e-55	ATP10B	BG-HD
9.17843e-60	0.348226	0.495	0.408	3.35839e-55	PTCHD1	BG-HD
1.3845e-59	-0.387332	0.202	0.279	5.06587e-55	ARL17B	BG-HD
2.7301e-59	-0.254499	0.393	0.492	9.98944e-55	PHKA1	BG-HD
2.78032e-59	-0.293619	0.322	0.416	1.01732e-54	WDR11-AS1	BG-HD
2.8083e-59	-0.251559	0.373	0.472	1.02756e-54	ZNF423	BG-HD
3.25199e-59	0.4795	0.264	0.185	1.1899e-54	CLDND1	BG-HD
3.94232e-59	0.450292	0.52	0.442	1.44249e-54	SF3B1	BG-HD
4.06475e-59	-0.256574	0.331	0.43	1.48729e-54	EPB41L5	BG-HD
4.37569e-59	-0.252587	0.549	0.652	1.60107e-54	PPM1L	BG-HD
4.5415e-59	0.281349	0.225	0.146	1.66173e-54	TMEM170A	BG-HD
6.82615e-59	0.559457	0.176	0.106	2.49769e-54	CNTNAP4	BG-HD
8.36435e-59	0.500417	0.236	0.16	3.06052e-54	SLCO1A2	BG-HD
1.03066e-58	-0.254962	0.058	0.121	3.77118e-54	FGF12	BG-HD
1.38642e-58	0.304168	0.275	0.189	5.0729e-54	AC026316.5	BG-HD
1.57708e-58	0.273937	0.624	0.528	5.77052e-54	FAM107A	BG-HD
1.67412e-58	0.510898	0.579	0.471	6.12561e-54	FP236383.3	BG-HD
1.76546e-58	-0.264513	0.629	0.717	6.45981e-54	PTPN13	BG-HD
2.67037e-58	-0.288799	0.335	0.434	9.77087e-54	CDH10	BG-HD
2.80611e-58	0.272993	0.385	0.291	1.02676e-53	AC005225.2	BG-HD
3.15536e-58	-0.328159	0.452	0.554	1.15455e-53	CASC2	BG-HD
4.19818e-58	0.296606	0.686	0.637	1.53611e-53	FIGN	BG-HD
4.43817e-58	0.377486	0.375	0.286	1.62393e-53	SYNGAP1	BG-HD
5.50496e-58	0.330902	0.563	0.482	2.01427e-53	LNPEP	BG-HD
8.55299e-58	0.360213	0.622	0.558	3.12954e-53	ANKRD36C	BG-HD
1.03978e-57	-0.39604	0.334	0.416	3.80456e-53	ZIC1	BG-HD
1.16448e-57	0.364788	0.562	0.509	4.26082e-53	SMAD1	BG-HD
1.44309e-57	-0.286541	0.465	0.569	5.28026e-53	NPAS2	BG-HD
2.04354e-57	-0.363648	0.133	0.21	7.47732e-53	SNAP25	BG-HD
2.46846e-57	0.309787	0.396	0.304	9.0321e-53	HNRNPH3	BG-HD
3.0732e-57	0.464501	0.426	0.342	1.12448e-52	PURA	BG-HD
3.16446e-57	-0.259192	0.383	0.479	1.15788e-52	UBE2E1	BG-HD
3.28965e-57	0.313399	0.639	0.604	1.20368e-52	APP	BG-HD
3.5696e-57	0.306228	0.166	0.095	1.30612e-52	SERPINH1	BG-HD
4.01075e-57	0.362852	0.391	0.304	1.46753e-52	ZNF493	BG-HD
4.66423e-57	-0.310049	0.092	0.163	1.70664e-52	S100A1	BG-HD
4.81013e-57	-0.35938	0.523	0.604	1.76003e-52	BAALC	BG-HD
5.63747e-57	-0.264987	0.136	0.216	2.06275e-52	RAP2C-AS1	BG-HD
9.54703e-57	-0.351711	0.366	0.457	3.49326e-52	GNG7	BG-HD
9.75776e-57	-0.268941	0.132	0.209	3.57036e-52	CLTCL1	BG-HD
9.83328e-57	0.310282	0.265	0.183	3.598e-52	HEXA	BG-HD
1.05077e-56	0.273845	0.658	0.61	3.84477e-52	AK3	BG-HD
1.08465e-56	-0.336206	0.31	0.393	3.96873e-52	OSMR-AS1	BG-HD
1.21018e-56	0.412155	0.261	0.181	4.42806e-52	CNP	BG-HD
1.26356e-56	-0.283232	0.175	0.254	4.62337e-52	USP39	BG-HD
1.28781e-56	-0.323015	0.519	0.612	4.71209e-52	MAPRE2	BG-HD
1.62362e-56	0.303909	0.69	0.642	5.94082e-52	NPEPPS	BG-HD
1.69204e-56	-0.385925	0.122	0.2	6.19117e-52	VAV3	BG-HD
1.8116e-56	0.317753	0.349	0.257	6.62865e-52	THRA	BG-HD
2.57382e-56	-0.361454	0.138	0.219	9.4176e-52	PCAT1	BG-HD
2.77675e-56	-0.257751	0.389	0.488	1.01601e-51	DTNB	BG-HD
2.85334e-56	0.309208	0.16	0.094	1.04404e-51	AL450998.2	BG-HD
3.61851e-56	0.30623	0.442	0.35	1.32401e-51	ZNF37A	BG-HD
7.27366e-56	0.366678	0.314	0.23	2.66143e-51	TMEM63A	BG-HD
8.64244e-56	0.289671	0.73	0.707	3.16227e-51	MAP4K5	BG-HD
1.04505e-55	-0.263779	0.164	0.249	3.82385e-51	FN1	BG-HD
1.5217e-55	-0.264179	0.32	0.42	5.5679e-51	PID1	BG-HD
2.89581e-55	-0.290804	0.114	0.187	1.05958e-50	AL157911.1	BG-HD
3.05226e-55	0.313338	0.699	0.713	1.11682e-50	MBNL2	BG-HD
3.57795e-55	-0.265657	0.728	0.766	1.30917e-50	STON2	BG-HD
3.7418e-55	-0.395009	0.435	0.519	1.36912e-50	SLC8A1	BG-HD
4.00341e-55	-0.261658	0.451	0.543	1.46485e-50	LAMA1	BG-HD
6.09885e-55	0.356619	0.383	0.295	2.23157e-50	EPM2AIP1	BG-HD
7.67423e-55	0.391395	0.222	0.146	2.808e-50	ENPP2	BG-HD
1.16038e-54	-0.38271	0.137	0.217	4.24584e-50	HILPDA	BG-HD
1.27297e-54	0.359549	0.456	0.369	4.65778e-50	SELENOW	BG-HD
1.52632e-54	0.316568	0.372	0.287	5.58482e-50	WHRN	BG-HD
1.7378e-54	0.274853	0.165	0.096	6.3586e-50	CNDP1	BG-HD
1.93761e-54	-0.278532	0.37	0.459	7.0897e-50	RHOJ	BG-HD
2.47623e-54	0.44688	0.372	0.287	9.06054e-50	NUDT3	BG-HD
2.59396e-54	-0.290036	0.07	0.134	9.4913e-50	GALNT17	BG-HD
2.6229e-54	-0.349757	0.052	0.111	9.59718e-50	SLIT3	BG-HD
5.59643e-54	-0.261337	0.456	0.548	2.04773e-49	ARHGAP31	BG-HD
6.04301e-54	-0.274688	0.372	0.468	2.21114e-49	PBX3	BG-HD
9.10141e-54	-0.310154	0.175	0.26	3.33021e-49	HS3ST5	BG-HD
1.05359e-53	0.277539	0.4	0.305	3.85507e-49	ACTN4	BG-HD
1.11242e-53	-0.251827	0.477	0.561	4.07033e-49	STOX1	BG-HD
1.18583e-53	-0.289259	0.417	0.504	4.33895e-49	CRIM1	BG-HD
1.19901e-53	0.286308	0.346	0.258	4.38717e-49	LMO4	BG-HD
1.47339e-53	-0.274738	0.77	0.856	5.39114e-49	REV3L	BG-HD
2.09877e-53	0.297299	0.152	0.088	7.67938e-49	PIEZO2	BG-HD
2.71103e-53	0.340782	0.213	0.14	9.91965e-49	MAFG	BG-HD
2.71273e-53	-0.277764	0.155	0.233	9.92586e-49	PTPRN2	BG-HD
2.9939e-53	0.270456	0.537	0.458	1.09547e-48	MOB3B	BG-HD
3.17348e-53	0.268706	0.283	0.199	1.16118e-48	RPS29	BG-HD
3.47783e-53	0.338218	0.568	0.499	1.27254e-48	BCLAF1	BG-HD
4.32019e-53	0.319125	0.377	0.296	1.58076e-48	TARSL2	BG-HD
5.18112e-53	0.350308	0.567	0.498	1.89577e-48	DPH6-DT	BG-HD
8.16698e-53	0.304133	0.434	0.35	2.9883e-48	G3BP1	BG-HD
1.04292e-52	0.347027	0.376	0.293	3.81606e-48	YIPF4	BG-HD
1.36715e-52	-0.275132	0.56	0.662	5.0024e-48	SIK2	BG-HD
1.37533e-52	-0.259288	0.272	0.364	5.03232e-48	FBXL2	BG-HD
3.78472e-52	-0.250017	0.562	0.647	1.38483e-47	NUMB	BG-HD
4.14667e-52	0.391818	0.348	0.265	1.51726e-47	ABCA2	BG-HD
4.79211e-52	0.582669	0.226	0.151	1.75343e-47	DOC2A	BG-HD
5.03269e-52	-0.266942	0.384	0.465	1.84146e-47	FAM66D	BG-HD
6.35697e-52	0.336859	0.35	0.264	2.32601e-47	MARCKS	BG-HD
7.14764e-52	0.352925	0.789	0.768	2.61532e-47	SLC7A11	BG-HD
7.54931e-52	0.334624	0.304	0.227	2.76229e-47	AMD1	BG-HD
1.02064e-51	-0.26798	0.388	0.491	3.73454e-47	KIAA0825	BG-HD
1.15858e-51	0.284154	0.277	0.198	4.23923e-47	CA2	BG-HD
2.16475e-51	0.269646	0.365	0.276	7.92082e-47	AL683813.1	BG-HD
2.23414e-51	0.354394	0.296	0.218	8.17473e-47	SRSF1	BG-HD
4.5915e-51	-0.290266	0.32	0.407	1.68003e-46	SCARA3	BG-HD
7.43439e-51	-0.262245	0.078	0.142	2.72024e-46	MDGA2	BG-HD
8.63021e-51	-0.316659	0.62	0.68	3.15779e-46	CLIP1	BG-HD
1.59561e-50	-0.3026	0.338	0.425	5.83834e-46	SREBF2	BG-HD
1.65059e-50	0.32068	0.624	0.547	6.03953e-46	PPM1K	BG-HD
1.70831e-50	-0.406646	0.222	0.3	6.25071e-46	FAM182B	BG-HD
1.94423e-50	0.288928	0.143	0.083	7.11394e-46	ZNF808	BG-HD
2.21333e-50	0.45559	0.397	0.327	8.09858e-46	PXK	BG-HD
2.24851e-50	0.326683	0.347	0.265	8.2273e-46	TIAL1	BG-HD
2.37416e-50	-0.341195	0.105	0.174	8.68705e-46	SH3GL2	BG-HD
2.41571e-50	0.409464	0.127	0.071	8.83909e-46	POU3F3	BG-HD
4.08131e-50	0.254162	0.225	0.151	1.49335e-45	LINC00844	BG-HD
6.23815e-50	-0.271651	0.311	0.396	2.28254e-45	SLC13A3	BG-HD
6.67661e-50	-0.25139	0.251	0.335	2.44297e-45	ELOVL6	BG-HD
7.26152e-50	0.284356	0.21	0.139	2.65699e-45	AC008124.1	BG-HD
7.34199e-50	0.262755	0.379	0.296	2.68643e-45	ZBTB44	BG-HD
1.14161e-49	-0.268914	0.204	0.287	4.17715e-45	PROS1	BG-HD
2.27708e-49	-0.26345	0.528	0.621	8.33185e-45	TENM4	BG-HD
2.95073e-49	0.284963	0.44	0.358	1.07967e-44	CALD1	BG-HD
4.1553e-49	0.297397	0.544	0.474	1.52042e-44	L3MBTL4	BG-HD
6.04553e-49	0.282106	0.206	0.136	2.21206e-44	C5orf24	BG-HD
6.08171e-49	0.277377	0.431	0.35	2.2253e-44	AC139887.2	BG-HD
6.14262e-49	0.371404	0.324	0.244	2.24758e-44	BHLHE41	BG-HD
8.09995e-49	-0.401464	0.604	0.649	2.96377e-44	RBMS3	BG-HD
1.05943e-48	-0.313389	0.409	0.496	3.87646e-44	COLEC12	BG-HD
2.37024e-48	-0.339351	0.349	0.432	8.67272e-44	AC091078.1	BG-HD
2.38111e-48	0.663112	0.464	0.411	8.71247e-44	KNOP1	BG-HD
2.79226e-48	0.390132	0.4	0.323	1.02169e-43	IDS	BG-HD
2.92031e-48	0.395984	0.363	0.289	1.06854e-43	SUN2	BG-HD
1.19054e-47	0.341334	0.569	0.5	4.35618e-43	ITM2B	BG-HD
1.79391e-47	0.317364	0.203	0.133	6.56393e-43	KCNH8	BG-HD
1.92797e-47	0.338614	0.35	0.263	7.05446e-43	KLHL21	BG-HD
2.01767e-47	0.250847	0.338	0.253	7.38264e-43	DUT	BG-HD
2.51661e-47	0.338491	0.599	0.496	9.20826e-43	MRVI1	BG-HD
3.07795e-47	0.255048	0.348	0.265	1.12622e-42	ZBED3-AS1	BG-HD
3.45109e-47	0.311641	0.189	0.122	1.26275e-42	BCAS1	BG-HD
4.09481e-47	0.280879	0.103	0.052	1.49829e-42	MAPK15	BG-HD
6.17814e-47	0.258729	0.234	0.161	2.26058e-42	SMIM7	BG-HD
6.89839e-47	0.437196	0.314	0.244	2.52412e-42	PLEKHH1	BG-HD
9.67418e-47	0.363279	0.361	0.281	3.53978e-42	MAVS	BG-HD
1.31571e-46	0.387518	0.516	0.442	4.81419e-42	FZD3	BG-HD
3.59492e-46	0.295405	0.182	0.119	1.31538e-41	RPS2	BG-HD
5.95902e-46	0.419636	0.649	0.639	2.18041e-41	GAB1	BG-HD
6.91155e-46	-0.298885	0.333	0.416	2.52893e-41	STPG2	BG-HD
7.11858e-46	-0.250177	0.467	0.556	2.60469e-41	SPAG16	BG-HD
8.10656e-46	0.287537	0.607	0.549	2.96619e-41	GABRG1	BG-HD
8.67388e-46	-0.343963	0.526	0.597	3.17377e-41	AC073050.1	BG-HD
9.93027e-46	0.260495	0.721	0.692	3.63349e-41	PHYHIPL	BG-HD
1.03529e-45	0.495191	0.522	0.462	3.78814e-41	MPHOSPH8	BG-HD
1.65556e-45	0.272692	0.323	0.242	6.05768e-41	SLC22A17	BG-HD
1.72942e-45	0.29397	0.784	0.785	6.32793e-41	ARAP2	BG-HD
1.79093e-45	0.455505	0.169	0.107	6.55301e-41	RGR	BG-HD
2.09934e-45	0.260042	0.374	0.294	7.68149e-41	CRYZL1	BG-HD
2.23084e-45	-0.339793	0.1	0.163	8.16264e-41	AC007402.1	BG-HD
3.05391e-45	0.665656	0.36	0.298	1.11742e-40	PRUNE2	BG-HD
3.96007e-45	0.334888	0.28	0.206	1.44899e-40	PURB	BG-HD
4.20933e-45	0.294897	0.155	0.097	1.54019e-40	RPL9	BG-HD
4.40195e-45	-0.389973	0.135	0.204	1.61067e-40	TMSB4X	BG-HD
8.56504e-45	-0.30001	0.682	0.709	3.13395e-40	LMO3	BG-HD
1.31711e-44	-0.659422	0.131	0.198	4.8193e-40	AGBL1	BG-HD
1.79346e-44	0.419312	0.18	0.113	6.56226e-40	TCTEX1D1	BG-HD
1.82723e-44	0.285331	0.494	0.41	6.68585e-40	PBXIP1	BG-HD
2.65418e-44	0.304381	0.424	0.348	9.71163e-40	HNRNPK	BG-HD
3.54163e-44	-0.269983	0.335	0.418	1.29588e-39	PCED1B	BG-HD
4.40063e-44	-0.332949	0.285	0.357	1.61019e-39	MFSD4B	BG-HD
5.14353e-44	0.423537	0.156	0.096	1.88202e-39	LINC01608	BG-HD
8.76418e-44	0.279043	0.2	0.132	3.20681e-39	DSCAML1	BG-HD
9.33464e-44	0.360068	0.451	0.387	3.41554e-39	SCARB2	BG-HD
1.99261e-43	0.396064	0.489	0.42	7.29095e-39	CCDC14	BG-HD
4.12408e-43	0.455805	0.213	0.151	1.509e-38	RPL41	BG-HD
1.02919e-42	0.295059	0.539	0.48	3.76582e-38	TGFBR3	BG-HD
1.21363e-42	-0.27342	0.587	0.653	4.44069e-38	RALGAPA2	BG-HD
1.50863e-42	-0.417572	0.357	0.428	5.52009e-38	ARHGEF3	BG-HD
1.57836e-42	0.250175	0.691	0.634	5.77523e-38	SORL1	BG-HD
1.60312e-42	0.422769	0.772	0.737	5.86581e-38	NKTR	BG-HD
2.03143e-42	0.537086	0.237	0.171	7.43301e-38	PDE1C	BG-HD
3.42403e-42	0.296523	0.227	0.161	1.25285e-37	RDH11	BG-HD
4.33252e-42	0.279384	0.204	0.14	1.58527e-37	RPL18	BG-HD
4.48804e-42	0.251299	0.203	0.138	1.64217e-37	BUB3	BG-HD
1.18864e-41	-0.277083	0.345	0.429	4.34925e-37	EFCAB6	BG-HD
2.19793e-41	0.426375	0.635	0.598	8.04222e-37	SRSF11	BG-HD
2.8094e-41	-0.289718	0.234	0.307	1.02796e-36	SLC44A3	BG-HD
2.95133e-41	-0.262561	0.539	0.61	1.07989e-36	CDH4	BG-HD
3.9119e-41	0.272284	0.33	0.255	1.43136e-36	ZBTB41	BG-HD
4.75658e-41	0.278888	0.356	0.278	1.74043e-36	BAZ2A	BG-HD
6.88789e-41	-0.269198	0.265	0.349	2.52028e-36	CFAP221	BG-HD
9.43708e-41	0.340011	0.307	0.239	3.45303e-36	RPL13	BG-HD
9.8847e-41	-0.264282	0.333	0.405	3.61681e-36	PLEKHA6	BG-HD
1.49888e-40	-0.264389	0.057	0.107	5.48441e-36	ST6GALNAC5	BG-HD
2.79853e-40	0.354302	0.308	0.238	1.02398e-35	FAM217B	BG-HD
2.99569e-40	0.28539	0.617	0.595	1.09612e-35	MIB1	BG-HD
3.213e-40	0.278133	0.533	0.482	1.17564e-35	LRRC1	BG-HD
7.46702e-40	0.291682	0.437	0.359	2.73218e-35	CANX	BG-HD
9.2691e-40	-0.340692	0.528	0.572	3.39156e-35	GABRA2	BG-HD
1.26376e-39	0.275145	0.613	0.563	4.6241e-35	KTN1	BG-HD
1.76011e-39	0.732357	0.568	0.531	6.44025e-35	MAN2A1	BG-HD
2.22453e-39	0.447844	0.573	0.51	8.13956e-35	SDC4	BG-HD
2.35417e-39	0.251111	0.503	0.441	8.61392e-35	AL139260.1	BG-HD
2.74102e-39	0.297008	0.474	0.401	1.00294e-34	PTPRF	BG-HD
2.92687e-39	0.680716	0.254	0.188	1.07094e-34	ELMO1	BG-HD
3.62823e-39	0.254627	0.159	0.103	1.32757e-34	BDH2	BG-HD
5.47373e-39	-0.265714	0.356	0.432	2.00284e-34	TEX9	BG-HD
7.96722e-39	0.394892	0.65	0.596	2.91521e-34	CALM1	BG-HD
8.85389e-39	0.250951	0.414	0.333	3.23964e-34	RPGR	BG-HD
9.03831e-39	0.276819	0.366	0.292	3.30712e-34	CSNK1E	BG-HD
1.06881e-38	0.567292	0.465	0.412	3.91078e-34	TMEM144	BG-HD
1.19323e-38	0.257483	0.648	0.615	4.36601e-34	GPBP1	BG-HD
1.24143e-38	0.25689	0.245	0.178	4.5424e-34	NORAD	BG-HD
1.64212e-38	0.329587	0.443	0.368	6.00852e-34	GPR37L1	BG-HD
1.77691e-38	0.274005	0.147	0.092	6.5017e-34	LINC00639	BG-HD
1.98017e-38	-0.288544	0.514	0.582	7.24543e-34	EPHA6	BG-HD
3.12913e-38	0.256868	0.259	0.193	1.14495e-33	LMAN1	BG-HD
4.0947e-38	0.353073	0.722	0.656	1.49825e-33	SFPQ	BG-HD
4.5854e-38	0.266131	0.24	0.173	1.6778e-33	NFATC4	BG-HD
4.78605e-38	0.250513	0.187	0.122	1.75122e-33	ID3	BG-HD
1.27753e-37	0.275117	0.283	0.214	4.67448e-33	LRRC58	BG-HD
1.83298e-37	0.323558	0.461	0.397	6.70688e-33	RIF1	BG-HD
1.87911e-37	0.454415	0.688	0.683	6.87565e-33	OSBPL1A	BG-HD
2.09485e-37	0.345081	0.175	0.119	7.66506e-33	HHIP	BG-HD
2.56964e-37	-0.260542	0.343	0.416	9.4023e-33	HIVEP3	BG-HD
4.29152e-37	0.383468	0.492	0.431	1.57027e-32	SLC3A2	BG-HD
1.18808e-36	0.602082	0.757	0.753	4.3472e-32	WSB1	BG-HD
1.52621e-36	-0.590931	0.128	0.192	5.5844e-32	HTR2C	BG-HD
2.13938e-36	0.2688	0.283	0.216	7.82797e-32	MED28	BG-HD
2.48748e-36	0.330802	0.594	0.538	9.1017e-32	TCF25	BG-HD
2.7672e-36	0.300346	0.536	0.476	1.01252e-31	KDM5A	BG-HD
2.91144e-36	0.278699	0.362	0.292	1.0653e-31	YY1	BG-HD
3.66139e-36	0.253506	0.36	0.289	1.3397e-31	LARS	BG-HD
3.90345e-36	0.34931	0.619	0.586	1.42827e-31	ZEB2	BG-HD
5.23557e-36	-0.300539	0.065	0.113	1.91569e-31	LGR6	BG-HD
6.35343e-36	0.343835	0.305	0.239	2.32472e-31	EEF1A1	BG-HD
7.96564e-36	0.311225	0.189	0.132	2.91463e-31	ANKRD9	BG-HD
8.11662e-36	0.273414	0.202	0.141	2.96987e-31	KCNQ1OT1	BG-HD
9.64417e-36	0.321504	0.394	0.323	3.5288e-31	DDR1	BG-HD
1.55906e-35	0.253444	0.404	0.332	5.70461e-31	KIAA1211	BG-HD
2.01924e-35	0.356722	0.248	0.186	7.3884e-31	FRMD4B	BG-HD
2.28662e-35	0.285148	0.198	0.139	8.36673e-31	MNT	BG-HD
2.65951e-35	0.262038	0.17	0.116	9.73115e-31	BORCS7	BG-HD
2.99099e-35	0.29199	0.211	0.152	1.0944e-30	MIR181A1HG	BG-HD
3.85123e-35	0.291146	0.577	0.521	1.40917e-30	UBN2	BG-HD
3.91616e-35	0.252091	0.357	0.287	1.43292e-30	FAM102A	BG-HD
4.09531e-35	0.266252	0.273	0.209	1.49847e-30	SYNCRIP	BG-HD
7.01576e-35	0.310104	0.195	0.136	2.56707e-30	ZNF536	BG-HD
1.00346e-34	0.34661	0.493	0.433	3.67167e-30	NASP	BG-HD
1.03324e-34	-0.349378	0.753	0.792	3.78063e-30	TRPM3	BG-HD
2.44545e-34	0.255983	0.403	0.333	8.94791e-30	NPHP3	BG-HD
3.96099e-34	-0.254273	0.39	0.473	1.44933e-29	CMSS1	BG-HD
4.37208e-34	0.275057	0.449	0.381	1.59975e-29	ZRANB1	BG-HD
7.48648e-34	0.355027	0.183	0.127	2.7393e-29	TMEFF2	BG-HD
8.8718e-34	0.271875	0.198	0.14	3.24619e-29	APLP1	BG-HD
1.33644e-33	0.277267	0.176	0.122	4.89004e-29	ITPRIPL2	BG-HD
1.96842e-33	0.294754	0.338	0.27	7.20243e-29	SLC35E3	BG-HD
4.72835e-33	-0.289553	0.231	0.302	1.7301e-28	VEGFA	BG-HD
1.02283e-32	0.278579	0.683	0.636	3.74252e-28	NIN	BG-HD
1.79581e-32	0.324325	0.602	0.545	6.57086e-28	RBMX	BG-HD
2.20887e-32	0.264117	0.394	0.327	8.08226e-28	PCF11	BG-HD
3.19316e-32	0.405958	0.486	0.446	1.16838e-27	CDK19	BG-HD
3.63664e-32	0.300426	0.371	0.307	1.33064e-27	EIF5	BG-HD
5.13079e-32	0.275199	0.52	0.471	1.87735e-27	LTBP1	BG-HD
9.65725e-32	0.414419	0.386	0.328	3.53359e-27	VIM	BG-HD
1.19852e-31	0.256261	0.174	0.122	4.3854e-27	FGFRL1	BG-HD
1.20212e-31	0.267132	0.64	0.617	4.39855e-27	SORT1	BG-HD
1.23686e-31	0.276597	0.215	0.157	4.52568e-27	JOSD1	BG-HD
1.71111e-31	0.253531	0.48	0.408	6.26095e-27	PLEC	BG-HD
1.8757e-31	0.31245	0.118	0.073	6.86317e-27	CYP4F3	BG-HD
2.25922e-31	0.642876	0.272	0.216	8.26647e-27	SLC24A2	BG-HD
2.40959e-31	-0.278855	0.136	0.191	8.81671e-27	DGKI	BG-HD
5.78486e-31	0.418926	0.334	0.276	2.11668e-26	LAMA2	BG-HD
7.3097e-31	0.277188	0.789	0.758	2.67462e-26	SPAG9	BG-HD
3.05256e-30	0.403209	0.524	0.481	1.11693e-25	SYT11	BG-HD
4.56046e-30	-0.342034	0.375	0.435	1.66867e-25	SERINC5	BG-HD
5.25876e-30	0.27968	0.588	0.553	1.92418e-25	PLCH1	BG-HD
1.06828e-29	-0.25458	0.149	0.205	3.90882e-25	SORBS2	BG-HD
1.08574e-29	0.254146	0.542	0.492	3.97272e-25	ANKRD36	BG-HD
2.05594e-29	-0.291349	0.179	0.236	7.5227e-25	LINC01266	BG-HD
2.16278e-29	-0.286167	0.096	0.145	7.9136e-25	TMEM163	BG-HD
3.00624e-29	0.281201	0.427	0.363	1.09998e-24	B4GALNT4	BG-HD
8.7456e-29	0.359494	0.187	0.14	3.20001e-24	PGP	BG-HD
1.44307e-28	0.28752	0.444	0.383	5.28019e-24	CPSF7	BG-HD
2.62152e-28	0.429304	0.581	0.544	9.59214e-24	ZNF207	BG-HD
3.62171e-28	0.260081	0.474	0.424	1.32518e-23	TLE4	BG-HD
3.75696e-28	0.258931	0.511	0.457	1.37467e-23	WDR11	BG-HD
9.71424e-28	0.321485	0.218	0.167	3.55444e-23	P2RY1	BG-HD
1.03249e-27	0.598062	0.716	0.698	3.77789e-23	SON	BG-HD
2.57972e-27	0.309016	0.392	0.338	9.43919e-23	ANAPC5	BG-HD
3.83926e-27	0.50821	0.257	0.197	1.40479e-22	CAPS	BG-HD
5.40313e-27	0.336793	0.258	0.203	1.97701e-22	PALM2-AKAP2	BG-HD
5.4506e-27	0.276486	0.418	0.362	1.99438e-22	USP22	BG-HD
9.81355e-27	0.252503	0.279	0.219	3.59078e-22	SSBP4	BG-HD
1.86419e-26	0.323262	0.227	0.177	6.82106e-22	UVSSA	BG-HD
1.91667e-26	0.487351	0.174	0.129	7.01308e-22	ARL4C	BG-HD
1.95658e-26	0.264028	0.29	0.234	7.15911e-22	ZNF770	BG-HD
4.95674e-26	-0.258287	0.36	0.419	1.81367e-21	TMEM108	BG-HD
5.73986e-26	0.291831	0.187	0.135	2.10021e-21	C6orf118	BG-HD
5.78942e-26	0.28159	0.326	0.266	2.11835e-21	SNHG25	BG-HD
1.00462e-25	0.27641	0.283	0.228	3.6759e-21	EMX2	BG-HD
3.77167e-25	0.429449	0.443	0.404	1.38005e-20	SRRM1	BG-HD
3.89458e-25	0.310935	0.685	0.658	1.42503e-20	RBM39	BG-HD
3.91479e-25	0.325549	0.377	0.325	1.43242e-20	SRSF10	BG-HD
4.43984e-25	0.263918	0.229	0.175	1.62454e-20	WDR66	BG-HD
5.98736e-25	0.370891	0.385	0.336	2.19078e-20	CCNL1	BG-HD
8.98827e-25	-0.306596	0.114	0.159	3.28881e-20	DSCAM	BG-HD
1.23126e-24	0.310871	0.753	0.735	4.50518e-20	RPS6KA2	BG-HD
1.70849e-24	0.290947	0.409	0.358	6.25136e-20	FGFR1OP2	BG-HD
3.43162e-24	0.27507	0.574	0.567	1.25563e-19	LINC00609	BG-HD
4.34693e-24	-0.380985	0.327	0.376	1.59054e-19	RGS6	BG-HD
5.20829e-24	-0.417594	0.102	0.146	1.90571e-19	LINC02055	BG-HD
1.34813e-23	-0.25975	0.065	0.102	4.9328e-19	ADM	BG-HD
1.60886e-23	0.367167	0.604	0.568	5.88682e-19	TTC14	BG-HD
2.80528e-23	-0.263382	0.372	0.434	1.02645e-18	AL022068.1	BG-HD
2.87471e-23	0.369128	0.495	0.446	1.05186e-18	CCNL2	BG-HD
7.04153e-23	-0.406017	0.066	0.102	2.5765e-18	CPAMD8	BG-HD
1.08253e-22	0.353193	0.642	0.613	3.96097e-18	SRSF5	BG-HD
2.04409e-22	0.300189	0.391	0.347	7.47931e-18	ADIPOR2	BG-HD
2.4813e-22	0.266318	0.402	0.351	9.07907e-18	MLH3	BG-HD
3.6815e-22	0.251024	0.294	0.244	1.34706e-17	EIF4G2	BG-HD
5.31353e-22	0.394751	0.603	0.575	1.94422e-17	RBM25	BG-HD
5.61031e-22	-0.28951	0.223	0.276	2.05281e-17	TMOD3	BG-HD
1.0025e-21	0.25865	0.767	0.738	3.66813e-17	CKB	BG-HD
1.80325e-21	0.251761	0.723	0.684	6.59811e-17	TUT4	BG-HD
2.76342e-21	0.343445	0.519	0.488	1.01113e-16	ZKSCAN1	BG-HD
4.74253e-21	0.338119	0.694	0.676	1.73529e-16	ZMAT1	BG-HD
4.95227e-21	0.327201	0.429	0.387	1.81203e-16	CREBZF	BG-HD
7.16638e-21	0.299248	0.304	0.255	2.62218e-16	BRD2	BG-HD
7.24836e-21	0.263419	0.46	0.409	2.65218e-16	CFLAR	BG-HD
1.28061e-20	0.262352	0.27	0.224	4.68576e-16	CEP97	BG-HD
2.32881e-20	0.366956	0.469	0.442	8.52113e-16	SGK1	BG-HD
4.0083e-20	0.255805	0.227	0.181	1.46664e-15	HAGHL	BG-HD
4.43487e-20	0.299719	0.272	0.226	1.62272e-15	RPL37	BG-HD
5.07268e-20	0.274317	0.511	0.47	1.85609e-15	BOD1L1	BG-HD
9.78991e-20	0.255487	0.23	0.188	3.58213e-15	FAM107B	BG-HD
1.84524e-19	0.305438	0.245	0.205	6.75174e-15	RPLP1	BG-HD
5.11831e-19	-0.272596	0.613	0.643	1.87279e-14	CST3	BG-HD
5.64795e-19	0.430176	0.479	0.454	2.06659e-14	PRPF4B	BG-HD
5.64951e-19	0.276042	0.298	0.253	2.06716e-14	CEP78	BG-HD
5.78984e-19	0.495894	0.151	0.111	2.1185e-14	DUSP1	BG-HD
6.72686e-19	0.324741	0.189	0.151	2.46136e-14	BEST1	BG-HD
3.37867e-18	0.255973	0.27	0.227	1.23626e-13	NRDE2	BG-HD
3.45079e-18	-0.259204	0.466	0.508	1.26264e-13	CPNE8	BG-HD
7.38785e-18	0.262846	0.463	0.42	2.70321e-13	LUC7L	BG-HD
7.90857e-18	0.492545	0.577	0.575	2.89375e-13	FRYL	BG-HD
9.43589e-18	0.557335	0.238	0.201	3.45259e-13	SPOCK3	BG-HD
2.93224e-17	0.319738	0.216	0.18	1.07291e-12	PDCD7	BG-HD
5.17613e-17	0.331627	0.476	0.444	1.89394e-12	ITM2C	BG-HD
9.35339e-17	0.255651	0.276	0.235	3.4224e-12	SPRY2	BG-HD
1.5312e-16	0.278694	0.47	0.449	5.60265e-12	CERS6	BG-HD
1.65359e-16	0.274271	0.353	0.306	6.05048e-12	RNF220	BG-HD
1.66755e-16	0.36019	0.325	0.288	6.10155e-12	PCSK7	BG-HD
1.6793e-16	-0.311006	0.391	0.435	6.14455e-12	ELL2	BG-HD
4.81784e-16	0.280867	0.476	0.435	1.76285e-11	PLIN5	BG-HD
4.88224e-16	-0.274009	0.403	0.433	1.78641e-11	LAMA4	BG-HD
7.03521e-16	0.394317	0.501	0.473	2.57418e-11	SUGP2	BG-HD
7.79231e-16	0.330081	0.386	0.352	2.85121e-11	TKT	BG-HD
1.44076e-15	0.480236	0.328	0.302	5.27173e-11	MIAT	BG-HD
2.26311e-15	0.31535	0.257	0.215	8.28071e-11	RABL2B	BG-HD
3.85495e-15	0.296858	0.301	0.257	1.41053e-10	SRSF3	BG-HD
5.44864e-15	0.342361	0.661	0.704	1.99366e-10	PTPRK	BG-HD
6.27353e-15	0.316555	0.531	0.509	2.29548e-10	PAXBP1	BG-HD
1.17966e-14	0.279324	0.385	0.349	4.31636e-10	SERPINB6	BG-HD
1.21204e-14	0.263368	0.762	0.755	4.43487e-10	AKAP9	BG-HD
2.15044e-14	0.454811	0.322	0.286	7.86848e-10	H3F3B	BG-HD
2.54833e-14	0.278684	0.568	0.521	9.32435e-10	WDR60	BG-HD
3.18794e-14	0.371942	0.513	0.486	1.16647e-09	EDNRB	BG-HD
4.95513e-14	0.28523	0.164	0.132	1.81308e-09	MMP16	BG-HD
5.35042e-14	-0.268868	0.541	0.562	1.95772e-09	MT3	BG-HD
1.21569e-13	0.426158	0.54	0.521	4.4482e-09	RASSF4	BG-HD
1.32505e-13	0.363377	0.406	0.376	4.84837e-09	RBM28	BG-HD
1.41875e-13	-0.899766	0.32	0.323	5.19121e-09	TNC	BG-HD
1.70202e-13	0.269029	0.319	0.282	6.2277e-09	DNAJC10	BG-HD
2.71138e-13	0.407564	0.285	0.257	9.92095e-09	ANK3	BG-HD
3.96526e-13	0.48572	0.736	0.725	1.45089e-08	ARGLU1	BG-HD
8.41541e-13	0.326061	0.525	0.525	3.0792e-08	DOCK5	BG-HD
8.82208e-13	0.260811	0.391	0.357	3.228e-08	RCN2	BG-HD
1.0324e-12	0.44671	0.25	0.219	3.77755e-08	DOCK10	BG-HD
1.39423e-12	-0.368688	0.083	0.11	5.1015e-08	NR4A3	BG-HD
1.62751e-12	0.459871	0.304	0.271	5.95504e-08	PLCL1	BG-HD
1.78946e-12	0.270355	0.563	0.566	6.54765e-08	ADAMTS9-AS2	BG-HD
4.32919e-12	0.358909	0.499	0.497	1.58405e-07	DLGAP1	BG-HD
5.12028e-12	0.261266	0.244	0.211	1.87351e-07	FADS1	BG-HD
5.41154e-12	0.318031	0.695	0.812	1.98008e-07	SLC39A11	BG-HD
7.82207e-12	0.347925	0.287	0.261	2.86209e-07	PRPF38B	BG-HD
9.0862e-12	-0.257795	0.104	0.132	3.32464e-07	NCALD	BG-HD
1.3941e-11	0.334263	0.727	0.705	5.10102e-07	TTYH1	BG-HD
1.43435e-11	0.624221	0.15	0.12	5.2483e-07	NR4A1	BG-HD
2.19692e-11	0.269395	0.421	0.387	8.03853e-07	ODF2L	BG-HD
2.39884e-11	0.26755	0.666	0.695	8.77735e-07	MAP7	BG-HD
4.50588e-11	0.273993	0.373	0.352	1.6487e-06	LPGAT1	BG-HD
1.24901e-10	0.278894	0.317	0.285	4.57013e-06	RPS24	BG-HD
1.6551e-10	0.297707	0.48	0.563	6.05601e-06	PIP4K2A	BG-HD
1.7227e-10	0.297482	0.63	0.623	6.30336e-06	ZFYVE16	BG-HD
3.80743e-10	0.277493	0.288	0.261	1.39314e-05	ZNF117	BG-HD
1.21967e-09	0.274746	0.651	0.709	4.46276e-05	GLUL	BG-HD
1.41989e-09	0.255043	0.527	0.507	5.19539e-05	DYNC1H1	BG-HD
1.81591e-09	-0.27259	0.929	0.788	6.6444e-05	ADGRV1	BG-HD
2.2087e-09	-0.259046	0.627	0.653	8.08162e-05	APOE	BG-HD
2.32845e-09	-0.390406	0.239	0.257	8.51981e-05	DDIT4	BG-HD
5.14447e-09	0.381522	0.169	0.145	0.000188236	HLA-E	BG-HD
9.52012e-09	0.340697	0.404	0.378	0.000348341	ACSL6	BG-HD
1.13561e-08	0.516533	0.262	0.239	0.000415518	2022-03-01	BG-HD
1.3791e-08	-0.277812	0.405	0.43	0.000504613	GAPDH	BG-HD
4.5352e-08	0.268129	0.613	0.606	0.00165943	ZRANB2	BG-HD
1.12131e-07	0.27161	0.153	0.129	0.00410289	CFAP157	BG-HD
1.7091e-07	0.254544	0.363	0.342	0.00625358	RSRC2	BG-HD
2.20648e-07	-0.28632	0.207	0.233	0.0080735	C8orf34	BG-HD
3.60175e-07	0.399101	0.164	0.143	0.0131788	EYA4	BG-HD
2.4136e-06	0.414466	0.851	0.86	0.0883137	ATP1A2	BG-HD
1.74091e-05	-0.291415	0.227	0.237	0.636997	C4orf47	BG-HD
2.5933e-05	0.495423	0.21	0.198	0.948889	KIRREL3	BG-HD
3.6704e-05	0.268118	0.437	0.427	1	RALGDS	BG-HD
4.22857e-05	0.625795	0.363	0.365	1	PEX5L	BG-HD
6.40052e-05	-0.344415	0.291	0.308	1	ATP1B3	BG-HD
7.23612e-05	0.265529	0.28	0.268	1	SH3BP2	BG-HD
7.69349e-05	0.26776	0.122	0.14	1	NR4A2	BG-HD
0.000167141	0.255268	0.137	0.124	1	POLN	BG-HD
0.000253678	0.293055	0.327	0.319	1	DDX24	BG-HD
0.000420332	0.266832	0.456	0.466	1	TMEM165	BG-HD
0.00155707	-0.380431	0.143	0.153	1	LINC00907	BG-HD
0.00173929	0.320037	0.432	0.432	1	SLC25A37	BG-HD
0.0028156	-0.427915	0.268	0.274	1	SDK1	BG-HD
0.0030495	0.270256	0.31	0.298	1	CHI3L1	BG-HD
0.00500186	0.445127	0.177	0.203	1	ATRNL1	BG-HD
0.00592144	0.517776	0.294	0.289	1	CTNNA3	BG-HD
0.0118547	-0.253456	0.593	0.592	1	COL5A3	BG-HD
0.0142765	0.260832	0.434	0.437	1	LGI4	BG-HD
0.0270647	0.62662	0.324	0.326	1	IL1RAPL1	BG-HD
0.0277185	0.587504	0.188	0.18	1	DNAAF1	BG-HD
0.0626774	0.617883	0.561	0.618	1	ATP1B2	BG-HD
0.258792	0.386537	0.475	0.515	1	F3	BG-HD
0.33475	-0.308442	0.434	0.382	1	ZNF98	BG-HD
0.349461	-0.284196	0.571	0.573	1	AC016831.7	BG-HD
0.387036	-0.398623	0.165	0.163	1	CFAP299	BG-HD
0.512799	-0.44783	0.391	0.359	1	HSPA1A	BG-HD
0.795303	-0.287533	0.583	0.574	1	MT2A	BG-HD
0.809952	-0.425542	0.455	0.45	1	ELOVL5	BG-HD
0.85768	0.314857	0.505	0.526	1	CFAP70	BG-HD
0.948394	-0.262466	0.323	0.318	1	DNAH9	BG-HD
0	-1.18922	0	0.441	0	AL139260.1	BG-PD
0	-0.981499	0.015	0.411	0	ST3GAL3	BG-PD
0	-1.50234	0	0.468	0	AC099792.1	BG-PD
0	-1.33391	0.083	0.47	0	LRRC7	BG-PD
0	-1.03621	0	0.43	0	AC118549.1	BG-PD
0	1.31335	0.539	0.147	0	NTNG1	BG-PD
0	-0.967381	0	0.409	0	AC239809.3	BG-PD
0	0.871903	0.972	0.921	0	PDE4DIP	BG-PD
0	-1.86771	0	0.59	0	AC245297.3	BG-PD
0	-2.20166	0	0.605	0	C1orf61	BG-PD
0	-1.29402	0.22	0.625	0	DNM3	BG-PD
0	-0.984797	0	0.401	0	AL645568.1	BG-PD
0	-0.998493	0	0.423	0	MIR29B2CHG	BG-PD
0	-1.13889	0	0.456	0	RPS6KC1	BG-PD
0	1.89821	0.993	0.626	0	LINC00486	BG-PD
0	-1.53575	0.102	0.519	0	SLC8A1	BG-PD
0	-1.29271	0.018	0.482	0	CALM2	BG-PD
0	-1.1732	0.832	0.943	0	NRXN1	BG-PD
0	-2.1778	0.153	0.644	0	ASB3	BG-PD
0	-0.855312	0	0.374	0	LINC00342	BG-PD
0	-0.845501	0	0.376	0	DARS	BG-PD
0	-0.993634	0	0.441	0	2022-03-07	BG-PD
0	-2.35284	0	0.597	0	AC073050.1	BG-PD
0	-2.49114	0	0.616	0	LINC01473	BG-PD
0	-2.1085	0.242	0.649	0	RBMS3	BG-PD
0	-1.0744	0	0.432	0	KIF9-AS1	BG-PD
0	-2.27749	0.035	0.582	0	EPHA6	BG-PD
0	-1.9298	0	0.578	0	LINC00882	BG-PD
0	-3.95665	0	0.679	0	AC092691.1	BG-PD
0	-1.63189	0	0.457	0	KCNMB2-AS1	BG-PD
0	-1.33106	0	0.36	0	AC098829.1	BG-PD
0	-1.42512	0.139	0.572	0	GABRA2	BG-PD
0	-1.36291	0.665	0.834	0	GABRB1	BG-PD
0	1.82912	0.955	0.421	0	LINC01088	BG-PD
0	-1.51159	0	0.487	0	AC104596.1	BG-PD
0	-1.47519	0	0.576	0	2022-03-06	BG-PD
0	-1.22001	0.882	0.946	0	SLC1A3	BG-PD
0	-1.09454	0	0.393	0	OSMR-AS1	BG-PD
0	-1.72916	0	0.486	0	AC091826.2	BG-PD
0	-4.359	0.107	0.788	0	ADGRV1	BG-PD
0	-1.69547	0	0.507	0	2022-03-03	BG-PD
0	-1.38464	0	0.484	0	FNIP1	BG-PD
0	-0.921792	0.011	0.378	0	ACSL6	BG-PD
0	-1.20437	0	0.476	0	ANKHD1	BG-PD
0	1.4696	0.782	0.381	0	STK32A	BG-PD
0	1.94307	0.739	0.285	0	SPARC	BG-PD
0	-1.84419	0	0.589	0	GMDS-DT	BG-PD
0	-1.1875	0.002	0.44	0	TMEM14B	BG-PD
0	-1.59312	0	0.434	0	AL022068.1	BG-PD
0	-1.26442	0.065	0.482	0	LINC00472	BG-PD
0	-3.21912	0	0.638	0	AL589740.1	BG-PD
0	-1.00763	0	0.413	0	TSTD3	BG-PD
0	-1.19105	0.263	0.688	0	FAM184A	BG-PD
0	-1.58028	0.039	0.572	0	TAB2	BG-PD
0	-3.07966	0	0.735	0	RPS6KA2	BG-PD
0	-1.01686	0.025	0.446	0	RABGEF1	BG-PD
0	-2.11149	0.053	0.561	0	GRM3	BG-PD
0	-3.01423	0	0.567	0	AC002429.2	BG-PD
0	-1.01557	0	0.431	0	LINC01004	BG-PD
0	-1.84786	0	0.573	0	AC016831.7	BG-PD
0	-1.05076	0.092	0.521	0	LUC7L2	BG-PD
0	0.995023	0.926	0.636	0	DPP6	BG-PD
0	-1.59377	0	0.521	0	WDR60	BG-PD
0	-2.72545	0	0.629	0	PTCHD1-AS	BG-PD
0	-1.32993	0	0.494	0	KANTR	BG-PD
0	-1.17979	0.001	0.46	0	ARHGEF10	BG-PD
0	-1.07479	0	0.455	0	FAM85B	BG-PD
0	-1.15284	0	0.465	0	FAM66D	BG-PD
0	-1.34378	0	0.47	0	AC027117.2	BG-PD
0	1.27372	0.955	0.908	0	CLU	BG-PD
0	-1.29334	0.211	0.603	0	RGS20	BG-PD
0	-1.69761	0	0.559	0	AF117829.1	BG-PD
0	-1.18984	0	0.437	0	AZIN1-AS1	BG-PD
0	1.23379	0.915	0.792	0	TRPM3	BG-PD
0	-1.67721	0.161	0.596	0	GNA14	BG-PD
0	1.60661	0.715	0.336	0	COL27A1	BG-PD
0	-1.3667	0	0.385	0	AL160272.1	BG-PD
0	-1.11322	0	0.469	0	PRRC2B	BG-PD
0	-2.2404	0.026	0.544	0	PTGDS	BG-PD
0	-1.10963	0	0.442	0	ST5	BG-PD
0	-1.63153	0	0.496	0	MRVI1	BG-PD
0	1.45699	0.664	0.209	0	LUZP2	BG-PD
0	1.38958	0.665	0.313	0	CD44	BG-PD
0	1.54727	0.994	0.973	0	NEAT1	BG-PD
0	1.3369	0.68	0.319	0	KIAA1217	BG-PD
0	1.26035	0.904	0.681	0	HPSE2	BG-PD
0	-1.53032	0.141	0.594	0	SHTN1	BG-PD
0	1.60454	0.535	0.19	0	PDZRN4	BG-PD
0	-1.21343	0	0.36	0	AC008014.1	BG-PD
0	-1.10461	0.003	0.445	0	ATF7	BG-PD
0	-1.18969	0	0.37	0	AC079385.1	BG-PD
0	-1.45394	0.016	0.409	0	TMEM132C	BG-PD
0	1.34429	0.677	0.361	0	DCLK1	BG-PD
0	-0.90468	0	0.362	0	AL357153.2	BG-PD
0	-1.54163	0	0.468	0	RPS6KA5	BG-PD
0	1.46508	0.719	0.217	0	SLC24A4	BG-PD
0	-0.859027	0	0.373	0	LINC02256	BG-PD
0	-1.64683	0	0.498	0	DPH6-DT	BG-PD
0	-1.4499	0	0.56	0	CASC4	BG-PD
0	-1.06655	0	0.45	0	GABPB1-AS1	BG-PD
0	-1.43609	0	0.432	0	AC091078.1	BG-PD
0	-1.81126	0	0.514	0	AC087564.1	BG-PD
0	-1.16804	0	0.377	0	AC138627.1	BG-PD
0	-0.871975	0.001	0.381	0	TVP23C	BG-PD
0	-0.980023	0	0.388	0	CCDC144A	BG-PD
0	1.09715	0.903	0.696	0	GFAP	BG-PD
0	1.3814	0.93	0.812	0	SLC39A11	BG-PD
0	-1.97595	0	0.664	0	C20orf194	BG-PD
0	1.80674	0.79	0.279	0	TSHZ2	BG-PD
0	-1.00878	0.002	0.434	0	STX16	BG-PD
0	1.59149	0.477	0.102	0	CPAMD8	BG-PD
0	-0.902601	0.01	0.403	0	SPECC1L	BG-PD
0	1.29876	0.406	0.134	0	SMTN	BG-PD
0	-2.08586	0	0.471	0	FP236383.3	BG-PD
0	-1.4675	0	0.363	0	MT-ND2	BG-PD
0	-1.56171	0	0.365	0	MT-CO1	BG-PD
0	-2.28615	0	0.478	0	MT-CO2	BG-PD
0	-2.17967	0	0.464	0	MT-ATP6	BG-PD
0	-2.40307	0	0.516	0	MT-CO3	BG-PD
0	-2.01078	0	0.466	0	MT-ND3	BG-PD
0	-2.28889	0	0.5	0	MT-ND4	BG-PD
0	-1.72712	0	0.411	0	MT-CYB	BG-PD
0	1.42748	0.599	0.102	0	AOPEP	BG-PD
0	0.939931	0.449	0.114	0	DIPK1A	BG-PD
0	1.54692	0.289	0.034	0	ITPRID1	BG-PD
0	0.964656	0.47	0.102	0	ITPRID2	BG-PD
0	-1.37565	0	0.495	0	MROH7	BG-PD
0	0.76057	0.392	0.106	0	MRTFB	BG-PD
0	1.18654	0.591	0.107	0	MTSS2	BG-PD
0	0.651777	0.272	0.045	0	PLAAT3	BG-PD
0	-1.00656	0	0.402	0	PPP3R1	BG-PD
0	0.879378	0.455	0.112	0	PWWP3A	BG-PD
0	-1.37967	0.001	0.458	0	SPATA13	BG-PD
0	1.68457	0.692	0.099	0	TAFA5	BG-PD
0	0.611701	0.266	0.047	0	ZNF875	BG-PD
0	1.01758	0.364	0.057	0	LINC01265	BG-PD
0	1.72933	0.803	0.144	0	SDHAP2	BG-PD
0	0.919532	0.341	0.031	0	YARS1	BG-PD
0	1.1926	0.623	0.135	0	MIR9-1HG	BG-PD
0	0.972055	0.39	0.063	0	PRDX6-AS1	BG-PD
0	0.716116	0.29	0.035	0	EPRS1	BG-PD
0	0.84096	0.348	0.062	0	CYRIA	BG-PD
0	0.856314	0.387	0.073	0	DARS1	BG-PD
0	0.765247	0.348	0.062	0	MARCHF7	BG-PD
0	0.863606	0.407	0.075	0	SEPTIN2	BG-PD
0	1.06189	0.413	0.055	0	LOC100129917	BG-PD
0	1.50255	0.649	0.102	0	MARCHF6	BG-PD
0	0.833686	0.347	0.051	0	CERT1	BG-PD
0	1.64282	0.646	0.113	0	MARCHF3	BG-PD
0	0.698117	0.258	0.032	0	SEPTIN8	BG-PD
0	0.58384	0.245	0.037	0	MACROH2A1	BG-PD
0	0.582172	0.244	0.034	0	LARS1	BG-PD
0	0.881337	0.361	0.067	0	LOC100506497	BG-PD
0	0.537845	0.199	0.019	0	GARS1	BG-PD
0	1.13652	0.517	0.09	0	SEPTIN7	BG-PD
0	1.11558	0.469	0.091	0	DYNC2I1	BG-PD
0	1.14685	0.49	0.087	0	RIPK2-DT	BG-PD
0	0.882706	0.315	0.031	0	IARS1	BG-PD
0	0.822602	0.304	0.028	0	CARS1	BG-PD
0	1.04101	0.482	0.086	0	DENND2B	BG-PD
0	0.926714	0.418	0.101	0	IRAG1	BG-PD
0	0.62813	0.244	0.023	0	MARS1	BG-PD
0	0.65133	0.213	0.022	0	CFAP251	BG-PD
0	1.33522	0.582	0.096	0	GOLM2	BG-PD
0	0.962509	0.394	0.056	0	KATNIP	BG-PD
0	0.6703	0.267	0.028	0	AARS1	BG-PD
0	1.00195	0.376	0.052	0	SEPTIN9	BG-PD
0	0.744978	0.325	0.051	0	SLC66A2	BG-PD
0	1.3894	0.678	0.122	0	DNAAF9	BG-PD
0	1.28992	0.514	0.071	0	LOC105378663	BG-PD
0	0.955685	0.389	0.088	0	LOC101926964	BG-PD
0	1.00666	0.303	0.049	0	DNAI4	BG-PD
0	0.792978	0.287	0.045	0	MTARC2	BG-PD
0	0.938877	0.452	0.097	0	LOC100507291	BG-PD
0	1.02665	0.427	0.087	0	CRACD	BG-PD
0	0.853779	0.348	0.064	0	GASK1B-AS1	BG-PD
0	0.838315	0.33	0.049	0	PALS2	BG-PD
0	0.688679	0.279	0.031	0	CIBAR1	BG-PD
0	0.852792	0.273	0.046	0	DNAAF11	BG-PD
0	0.629049	0.282	0.05	0	LOC100287944	BG-PD
0	1.89589	0.857	0.151	0	OBI1-AS1	BG-PD
0	0.758513	0.314	0.056	0	RNF213-AS1	BG-PD
0	-1.46064	0	0.384	0	AC053513.1	BG-PD
1.09519e-307	0.776089	0.472	0.152	4.00729e-303	SOX2	BG-PD
1.95422e-307	-0.811339	0	0.356	7.15048e-303	LINC00623	BG-PD
5.74129e-307	1.23996	0.757	0.569	2.10074e-302	NPAS2	BG-PD
3.24868e-306	-0.875495	0.02	0.385	1.18869e-301	RAPGEF6	BG-PD
4.37965e-306	0.982109	0.809	0.617	1.60251e-301	RGMA	BG-PD
5.97645e-306	0.858639	0.336	0.079	2.18678e-301	LNC-LBCS	BG-PD
2.62243e-303	1.09312	0.728	0.481	9.59547e-299	BOC	BG-PD
9.33735e-303	-1.01472	0	0.352	3.41654e-298	AC006059.1	BG-PD
4.76637e-300	-0.826665	0	0.35	1.74401e-295	AC139887.2	BG-PD
8.21831e-300	-0.765349	0	0.35	3.00708e-295	ZNF37A	BG-PD
2.82057e-298	-0.750349	0.002	0.351	1.03205e-293	RAD50	BG-PD
1.61159e-297	-1.10016	0	0.347	5.89682e-293	LINC00598	BG-PD
1.73449e-296	1.1204	0.796	0.574	6.34649e-292	MT2A	BG-PD
2.40769e-296	1.26	0.834	0.653	8.80973e-292	APOE	BG-PD
5.33359e-295	-0.804694	0	0.345	1.95156e-290	KIAA0556	BG-PD
2.22422e-294	0.586657	0.221	0.033	8.13841e-290	LOC105374312	BG-PD
3.95859e-294	-0.841859	0.013	0.365	1.44845e-289	MRPS28	BG-PD
8.03055e-294	1.00835	0.822	0.634	2.93838e-289	NDRG2	BG-PD
6.60299e-293	-0.867362	0	0.343	2.41603e-288	FAM49A	BG-PD
1.47428e-292	0.653015	0.228	0.036	5.39438e-288	CFAP91	BG-PD
3.00119e-292	0.631191	0.302	0.065	1.09813e-287	SEPTIN11	BG-PD
3.69588e-291	-0.756009	0.001	0.343	1.35232e-286	ACAD11	BG-PD
5.19224e-290	1.00414	0.435	0.161	1.89984e-285	NUPR1	BG-PD
9.11639e-289	0.515118	0.198	0.026	3.33569e-284	DENND11	BG-PD
2.59408e-288	-0.89744	0.949	0.97	9.49173e-284	GPM6A	BG-PD
6.1833e-288	1.01804	0.387	0.117	2.26247e-283	LINC00836	BG-PD
1.40574e-287	-1.43248	0	0.338	5.1436e-283	MT-ND1	BG-PD
7.8311e-287	-1.15582	0	0.338	2.8654e-282	AL445426.1	BG-PD
1.15559e-286	0.379607	0.161	0.014	4.2283e-282	TARS1	BG-PD
1.05381e-284	0.712722	0.326	0.081	3.85587e-280	WARS2-AS1	BG-PD
2.50748e-284	0.87062	0.872	0.778	9.17486e-280	UTRN	BG-PD
3.13137e-283	1.05291	0.773	0.6	1.14577e-278	OGFRL1	BG-PD
5.20136e-283	-0.515459	0.992	0.991	1.90318e-278	NPAS3	BG-PD
5.96754e-283	-0.85175	0	0.334	2.18352e-278	MPP6	BG-PD
1.86103e-282	-1.10349	0	0.334	6.80952e-278	AC025159.1	BG-PD
7.00776e-282	-1.15738	0	0.333	2.56414e-277	IQCJ-SCHIP1	BG-PD
8.46836e-282	-0.702898	0	0.333	3.09857e-277	NPHP3	BG-PD
2.18147e-281	-1.09806	0	0.333	7.982e-277	BAALC-AS1	BG-PD
6.78509e-281	-0.941099	0	0.332	2.48267e-276	KIAA1211	BG-PD
7.4305e-281	0.997608	0.513	0.24	2.71882e-276	SLC38A2	BG-PD
7.82577e-281	0.563508	0.226	0.037	2.86345e-276	BMERB1	BG-PD
1.34886e-280	0.555667	0.204	0.029	4.93547e-276	TLE5	BG-PD
8.70639e-280	0.601316	0.234	0.04	3.18567e-275	MTRNR2L2	BG-PD
7.57871e-279	0.583859	0.244	0.045	2.77305e-274	ZNF594-DT	BG-PD
1.10839e-278	-0.991747	0	0.33	4.0556e-274	LINC00513	BG-PD
8.79502e-278	-0.91449	0	0.329	3.2181e-273	AC007262.2	BG-PD
2.71885e-277	-0.988427	0	0.329	9.94827e-273	LRRC6	BG-PD
3.6553e-276	0.671214	0.353	0.096	1.33748e-271	TPTEP2-CSNK1E	BG-PD
1.28162e-275	-0.999599	0.355	0.734	4.68945e-271	PHACTR1	BG-PD
1.69947e-275	0.720189	0.236	0.042	6.21836e-271	LINC00548	BG-PD
6.28556e-275	-0.722892	0	0.327	2.29989e-270	AC007566.1	BG-PD
7.90937e-275	-1.36068	0.091	0.459	2.89404e-270	KCNIP4	BG-PD
8.1852e-275	0.641487	0.327	0.083	2.99497e-270	TASOR2	BG-PD
2.33181e-274	-0.909297	0	0.326	8.53209e-270	UFL1-AS1	BG-PD
9.14512e-274	0.622101	0.436	0.137	3.3462e-269	MRTFA	BG-PD
1.2141e-273	1.14941	0.442	0.168	4.4424e-269	SMOC1	BG-PD
1.47477e-273	-0.891756	0.86	0.927	5.39619e-269	CADM1	BG-PD
2.2008e-273	-0.874003	0	0.325	8.05273e-269	AC021231.1	BG-PD
2.65312e-273	-1.0782	0	0.325	9.70776e-269	AC110023.1	BG-PD
2.96513e-273	0.660713	0.335	0.088	1.08494e-268	RBAK-RBAKDN	BG-PD
1.19447e-272	-0.716201	0.972	0.961	4.37057e-268	PCDH9	BG-PD
1.33704e-271	-0.745345	0	0.324	4.89221e-267	AL356599.1	BG-PD
2.33874e-271	-1.19229	0	0.323	8.55746e-267	WDR78	BG-PD
4.89965e-270	0.55684	0.231	0.041	1.79278e-265	ILRUN	BG-PD
1.0345e-269	0.814355	0.965	0.924	3.78522e-265	NAV2	BG-PD
1.39572e-269	-0.712589	0.004	0.329	5.10693e-265	ZNF544	BG-PD
3.55231e-269	-0.89548	0	0.321	1.29979e-264	AC093535.1	BG-PD
6.20092e-269	-0.945019	0	0.321	2.26892e-264	AC008957.2	BG-PD
5.74573e-268	-0.755304	0	0.32	2.10236e-263	FGFR1OP	BG-PD
9.70793e-268	0.8993	0.45	0.18	3.55213e-263	FBXO2	BG-PD
1.00195e-267	-0.741865	0	0.32	3.66612e-263	RPL37A	BG-PD
2.08642e-267	-1.26626	0.133	0.495	7.63422e-263	UNC5C	BG-PD
8.36785e-267	0.820327	0.925	0.87	3.0618e-262	ASTN2	BG-PD
4.94355e-266	0.622075	0.33	0.086	1.80884e-261	ZZZ3	BG-PD
5.79374e-266	0.502231	0.213	0.034	2.11993e-261	YAE1	BG-PD
9.75437e-266	0.580979	0.232	0.042	3.56913e-261	LOC102546294	BG-PD
1.23058e-265	-0.743063	0	0.318	4.5027e-261	TLR4	BG-PD
2.47118e-264	0.667847	0.978	0.942	9.04206e-260	TNRC6A	BG-PD
2.5857e-263	-0.717123	0	0.316	9.46106e-259	IFT80	BG-PD
4.33905e-262	0.678564	0.374	0.116	1.58766e-257	COL19A1	BG-PD
2.14479e-261	0.543201	0.24	0.046	7.84779e-257	TAFAZZIN	BG-PD
3.35576e-261	-0.915901	0.059	0.403	1.22787e-256	TSPAN7	BG-PD
2.29458e-260	1.18289	0.535	0.272	8.39586e-256	CDH23	BG-PD
7.97486e-260	0.84798	0.663	0.323	2.918e-255	TNC	BG-PD
1.58626e-257	0.624137	0.193	0.029	5.80413e-253	SCHIP1	BG-PD
1.85379e-256	0.365677	0.124	0.008	6.78302e-252	ZNNT1	BG-PD
1.87503e-256	-0.619919	0.005	0.318	6.86075e-252	STRADA	BG-PD
4.7144e-256	-0.931078	0.249	0.617	1.725e-251	FGFR2	BG-PD
3.27911e-255	-0.647322	0	0.308	1.19983e-250	ATXN7	BG-PD
8.27792e-254	0.515841	0.212	0.036	3.02889e-249	PALS1	BG-PD
8.40271e-254	0.587516	0.25	0.052	3.07455e-249	CEP43	BG-PD
1.33285e-253	-0.637779	0.002	0.31	4.87691e-249	FIP1L1	BG-PD
5.2775e-253	-0.725021	0	0.306	1.93104e-248	AC015983.2	BG-PD
3.36182e-252	-1.06376	0.4	0.709	1.23009e-247	LMO3	BG-PD
3.65405e-251	0.924921	0.312	0.091	1.33702e-246	MT1F	BG-PD
1.01261e-250	0.487388	0.194	0.03	3.70514e-246	LOC102606465	BG-PD
2.36333e-250	0.536384	0.235	0.046	8.64742e-246	TARS3	BG-PD
2.95189e-250	-0.69091	0	0.303	1.0801e-245	FOXG1	BG-PD
1.01292e-249	1.11249	0.697	0.5	3.70627e-245	MRAS	BG-PD
1.24876e-249	-0.779374	0	0.303	4.56922e-245	C21orf62-AS1	BG-PD
1.55296e-248	-1.41542	0	0.302	5.68229e-244	AF279873.3	BG-PD
1.18651e-247	0.406232	0.154	0.017	4.34144e-243	LOC101927237	BG-PD
3.29522e-247	-0.74617	0	0.3	1.20572e-242	AC005162.3	BG-PD
5.64579e-247	-0.775906	0	0.3	2.0658e-242	AC125613.1	BG-PD
1.38441e-246	-0.869591	0	0.3	5.06557e-242	FAM182B	BG-PD
3.08602e-246	-1.0627	0.145	0.49	1.12918e-241	ADAMTS17	BG-PD
5.62641e-245	0.453626	0.155	0.018	2.0587e-240	LOC100506258	BG-PD
5.78461e-245	0.45296	0.179	0.025	2.11659e-240	MARCHF5	BG-PD
6.33763e-245	0.630808	0.297	0.076	2.31894e-240	MAP4K3-DT	BG-PD
6.52208e-245	0.685776	0.312	0.082	2.38643e-240	MAD2L1-DT	BG-PD
4.50174e-244	0.430324	0.156	0.018	1.64719e-239	PGLS-DT	BG-PD
4.51152e-244	-1.15184	0.153	0.502	1.65077e-239	ARHGAP24	BG-PD
3.88794e-243	0.755446	0.276	0.066	1.4226e-238	LINC02884	BG-PD
4.32884e-243	-0.744494	0	0.296	1.58392e-238	FAM27C	BG-PD
5.17394e-243	-0.616124	0	0.296	1.89314e-238	UBE2W	BG-PD
6.18388e-243	-0.65341	0	0.296	2.26268e-238	AC074032.1	BG-PD
7.3908e-243	-0.649216	0	0.296	2.70429e-238	RASSF8-AS1	BG-PD
8.96499e-243	0.355806	0.136	0.012	3.28029e-238	ODAD3	BG-PD
1.26161e-242	-0.656127	0	0.296	4.61623e-238	TARSL2	BG-PD
1.52599e-241	-0.609796	0	0.295	5.58358e-237	AL391807.1	BG-PD
6.2112e-241	-1.06955	0.404	0.684	2.27268e-236	LINC00299	BG-PD
1.4394e-240	0.877848	0.317	0.095	5.26678e-236	PLXNA4	BG-PD
1.83786e-240	-0.590716	0	0.294	6.72472e-236	CRYZL1	BG-PD
1.08429e-239	-0.697124	0	0.293	3.96741e-235	AC079447.1	BG-PD
1.28734e-239	-0.664301	0.002	0.297	4.71036e-235	MTAP	BG-PD
1.46529e-239	-0.982501	0.007	0.304	5.36148e-235	MEG3	BG-PD
1.89899e-239	-0.869023	0.043	0.357	6.94842e-235	MFSD4B	BG-PD
1.59543e-238	0.745568	0.392	0.142	5.83767e-234	CRNDE	BG-PD
2.63182e-238	-0.599116	0	0.292	9.62982e-234	H2AFY	BG-PD
3.14135e-238	-0.593512	0	0.292	1.14942e-233	CCDC84	BG-PD
1.84163e-237	-0.670252	0	0.291	6.73854e-233	AC005225.2	BG-PD
5.59872e-237	0.670587	0.305	0.083	2.04857e-232	LINC02615	BG-PD
6.3431e-237	-0.571636	0	0.29	2.32094e-232	ZNF655	BG-PD
1.67781e-236	-0.842395	0.001	0.292	6.1391e-232	MEIKIN	BG-PD
2.18242e-236	-0.596463	0	0.29	7.98546e-232	AC096711.2	BG-PD
3.54662e-236	1.06663	0.563	0.318	1.29771e-231	CLIP2	BG-PD
4.34842e-236	0.534547	0.275	0.067	1.59109e-231	TASOR	BG-PD
6.3319e-236	0.555423	0.217	0.042	2.31684e-231	ATP6V0D1-DT	BG-PD
1.81055e-235	-0.590189	0	0.289	6.6248e-231	LARS	BG-PD
2.1287e-234	-0.914028	0	0.288	7.78891e-230	AC007364.1	BG-PD
4.66389e-233	0.959666	0.551	0.272	1.70652e-228	COL21A1	BG-PD
8.51365e-233	-0.896177	0	0.286	3.11514e-228	H3F3B	BG-PD
1.56074e-232	-1.09083	0.002	0.29	5.71075e-228	WIF1	BG-PD
3.98705e-232	0.434566	0.192	0.032	1.45886e-227	RBM14-RBM4	BG-PD
1.34556e-231	0.512866	0.189	0.032	4.92339e-227	FOXB1	BG-PD
1.40206e-231	0.806594	0.887	0.809	5.13013e-227	KALRN	BG-PD
1.43441e-231	-0.925701	0.022	0.322	5.24851e-227	F11-AS1	BG-PD
1.99511e-231	-0.716218	0	0.285	7.30012e-227	RPS24	BG-PD
2.47214e-231	0.958483	0.342	0.113	9.04557e-227	LGR6	BG-PD
2.76819e-231	0.87314	0.352	0.118	1.01288e-226	IGFBP5	BG-PD
3.68975e-231	-0.74143	0.002	0.289	1.35008e-226	LHX2	BG-PD
4.13132e-231	0.904375	0.467	0.21	1.51165e-226	MATN2	BG-PD
6.76417e-231	-0.757154	0.213	0.568	2.47501e-226	AASS	BG-PD
1.12244e-230	0.393066	0.165	0.023	4.107e-226	H2AZ2	BG-PD
7.83966e-230	-0.662204	0	0.283	2.86853e-225	AC105383.1	BG-PD
9.33501e-230	-0.614582	0	0.283	3.41568e-225	MPP5	BG-PD
1.87983e-229	-0.86467	0.607	0.819	6.8783e-225	AHCYL2	BG-PD
4.82751e-229	0.422183	0.159	0.021	1.76638e-224	IRX2	BG-PD
6.42829e-229	0.512611	0.2	0.036	2.35211e-224	LOC171391	BG-PD
1.69124e-228	-1.42401	0.328	0.62	6.18826e-224	GRID2	BG-PD
1.9425e-228	0.448858	0.196	0.034	7.10763e-224	GARRE1	BG-PD
6.69175e-228	1.36825	0.597	0.365	2.44851e-223	AQP1	BG-PD
1.39415e-227	0.57297	0.321	0.09	5.10119e-223	LOC105377623	BG-PD
2.70318e-227	1.00595	0.727	0.581	9.89093e-223	PSAP	BG-PD
2.93002e-227	-0.64167	0	0.281	1.07209e-222	AC106791.1	BG-PD
3.33457e-226	-0.640096	0	0.28	1.22012e-221	AL592183.1	BG-PD
1.33582e-225	-0.734593	0	0.279	4.88777e-221	LIX1-AS1	BG-PD
1.75549e-225	0.473718	0.181	0.029	6.42333e-221	SEPTIN10	BG-PD
2.817e-225	-0.938031	0.11	0.436	1.03074e-220	TMEM132B	BG-PD
3.9305e-225	-1.27894	0.852	0.895	1.43817e-220	SLC1A2	BG-PD
5.34396e-225	-0.804969	0	0.279	1.95536e-220	ARL17B	BG-PD
4.99488e-224	0.676721	0.92	0.712	1.82763e-219	CNTN1	BG-PD
1.47703e-223	-0.750257	0.021	0.311	5.40447e-219	DISP1	BG-PD
7.073e-223	0.495893	0.201	0.037	2.58801e-218	LOC105369147	BG-PD
1.89096e-222	0.465195	0.203	0.038	6.91902e-218	YJU2B	BG-PD
2.69188e-222	-0.576658	0	0.276	9.84959e-218	AL683813.1	BG-PD
3.85928e-222	0.451803	0.167	0.024	1.41211e-217	RSL1D1-DT	BG-PD
2.02868e-221	1.06307	0.531	0.301	7.42294e-217	C2CD2	BG-PD
4.29299e-221	0.399623	0.137	0.015	1.57081e-216	ANTKMT	BG-PD
5.03424e-221	-0.673396	0	0.275	1.84203e-216	HHATL	BG-PD
1.00187e-220	-0.565125	0	0.274	3.66585e-216	AC005261.1	BG-PD
7.1997e-220	0.407183	0.162	0.023	2.63437e-215	FHIP2B	BG-PD
9.79655e-220	1.59589	0.539	0.298	3.58456e-215	CHI3L1	BG-PD
1.33301e-218	1.09394	0.42	0.179	4.87747e-214	ST6GAL1	BG-PD
1.80045e-217	0.429396	0.181	0.03	6.58783e-213	MARCHF8	BG-PD
2.67523e-217	-0.585411	0	0.271	9.78866e-213	IARS	BG-PD
3.17421e-217	-0.779054	0	0.271	1.16144e-212	AC115622.1	BG-PD
2.07997e-216	-0.66236	0	0.27	7.61059e-212	C15orf41	BG-PD
3.19676e-216	-1.05729	0.688	0.814	1.16969e-211	NKAIN3	BG-PD
1.11592e-215	-0.787301	0.744	0.881	4.08313e-211	PREX2	BG-PD
1.19675e-215	0.676707	0.915	0.832	4.37892e-211	ITPKB	BG-PD
3.81562e-215	-0.859833	0.3	0.624	1.39613e-210	GRIA2	BG-PD
4.90799e-215	0.50425	0.191	0.035	1.79583e-210	LOC441204	BG-PD
7.47498e-215	-0.668364	0	0.268	2.73509e-210	AC016705.2	BG-PD
9.72734e-215	1.21007	0.421	0.185	3.55923e-210	MT1G	BG-PD
1.12213e-214	0.494804	0.223	0.049	4.10588e-210	CHD1L	BG-PD
1.89093e-214	-0.749378	0.04	0.333	6.91891e-210	AKAP12	BG-PD
2.0703e-214	-1.06933	0.182	0.499	7.57523e-210	EPHB1	BG-PD
3.39759e-214	0.548453	0.199	0.039	1.24318e-209	JAKMIP1	BG-PD
6.96196e-214	-0.765048	0.017	0.296	2.54738e-209	GFRA1	BG-PD
2.49809e-213	0.893019	0.606	0.391	9.14051e-209	OLMALINC	BG-PD
1.08444e-212	0.495444	0.208	0.043	3.96797e-208	FKBP2	BG-PD
7.17658e-212	0.697101	0.279	0.076	2.62591e-207	LOC101927314	BG-PD
9.39025e-212	-0.772198	0	0.265	3.43589e-207	AC012404.1	BG-PD
2.19052e-211	-0.597624	0	0.265	8.01511e-207	ZBED3-AS1	BG-PD
3.6405e-211	-0.590243	0	0.264	1.33206e-206	2022-03-02	BG-PD
4.12323e-211	0.79605	0.8	0.68	1.50869e-206	ITGB8	BG-PD
9.44405e-211	0.363815	0.152	0.021	3.45558e-206	GET1	BG-PD
5.44992e-210	-0.554515	0	0.263	1.99413e-205	AL117335.1	BG-PD
1.93131e-209	0.425222	0.183	0.033	7.06668e-205	FHIP2A	BG-PD
2.04419e-209	-0.57282	0	0.263	7.4797e-205	CDRT4	BG-PD
2.33233e-209	0.492529	0.216	0.047	8.53398e-205	CENATAC	BG-PD
9.07776e-209	0.824636	0.565	0.326	3.32155e-204	SLC25A29	BG-PD
1.99135e-207	-0.792871	0	0.261	7.28635e-203	AC113414.1	BG-PD
2.094e-207	0.934798	0.652	0.376	7.66194e-203	RGS6	BG-PD
2.87805e-207	0.374033	0.13	0.014	1.05308e-202	MTARC1	BG-PD
5.07961e-207	-0.806927	0.059	0.356	1.85863e-202	STXBP6	BG-PD
7.6449e-207	-0.503684	0	0.26	2.79727e-202	RPS6KB1	BG-PD
1.49716e-206	-0.694447	0	0.26	5.47811e-202	FAM49B	BG-PD
1.49716e-206	-0.783402	0	0.26	5.47811e-202	AC097515.1	BG-PD
5.1709e-206	-0.553487	0.001	0.261	1.89203e-201	PRRT2	BG-PD
3.56848e-205	-0.943307	0.083	0.387	1.30571e-200	KCNQ3	BG-PD
4.22778e-205	0.952633	0.694	0.51	1.54694e-200	SDC4	BG-PD
9.15694e-205	0.608937	0.341	0.118	3.35052e-200	SMARCC2	BG-PD
1.86112e-204	0.903889	0.757	0.609	6.80983e-200	ADCY8	BG-PD
2.52208e-204	-0.854234	0.133	0.451	9.22828e-200	XKR6	BG-PD
4.36752e-204	-0.786533	0.002	0.262	1.59807e-199	GABRA4	BG-PD
8.31666e-204	1.01083	0.288	0.09	3.04307e-199	EBF1	BG-PD
1.53698e-203	0.697207	0.15	0.022	5.62382e-199	ASB18	BG-PD
3.32478e-203	-0.697744	0	0.256	1.21654e-198	AC093879.1	BG-PD
3.92918e-203	-0.565319	0	0.256	1.43769e-198	AC103923.1	BG-PD
2.28691e-202	0.539589	0.318	0.098	8.36779e-198	DOP1A	BG-PD
6.70054e-202	-0.772392	0	0.255	2.45173e-197	FAM198B-AS1	BG-PD
7.55811e-202	0.800396	0.383	0.155	2.76551e-197	NOS1AP	BG-PD
1.5414e-201	-0.646997	0	0.255	5.63999e-197	AC008269.1	BG-PD
2.30243e-201	0.96051	0.538	0.324	8.4246e-197	MRPS6	BG-PD
4.05258e-201	-0.686463	0.028	0.3	1.48284e-196	LRRC8D	BG-PD
1.58412e-200	-0.570214	0	0.253	5.79629e-196	LINC02340	BG-PD
8.14719e-200	1.08259	0.724	0.56	2.98106e-195	DAAM2	BG-PD
3.14924e-199	-0.746252	0	0.252	1.15231e-194	MAATS1	BG-PD
1.65313e-198	-0.5216	0	0.251	6.04879e-194	2022-03-05	BG-PD
2.15255e-198	-0.688572	0.057	0.344	7.87618e-194	OAF	BG-PD
6.13748e-198	0.435165	0.185	0.036	2.2457e-193	LOC100506302	BG-PD
8.66006e-198	-0.579104	0	0.251	3.16872e-193	KIAA1841	BG-PD
1.343e-197	0.387039	0.189	0.037	4.91403e-193	ATPSCKMT	BG-PD
3.83758e-197	-0.662145	0	0.25	1.40417e-192	AP002336.2	BG-PD
4.89873e-197	-1.16766	0.249	0.546	1.79245e-192	LRRC3B	BG-PD
8.76869e-197	-0.510759	0	0.25	3.20846e-192	FAM92A	BG-PD
8.76869e-197	-0.566754	0	0.25	3.20846e-192	AC008771.1	BG-PD
2.75019e-196	0.659056	0.256	0.073	1.00629e-191	PIRT	BG-PD
4.47365e-196	0.357825	0.148	0.022	1.63691e-191	ATP5MJ	BG-PD
6.35828e-196	-0.630124	0	0.249	2.32649e-191	AL078459.1	BG-PD
1.45033e-195	-0.784299	0	0.248	5.30675e-191	DIRC3	BG-PD
3.67586e-195	-0.477488	0.003	0.254	1.345e-190	ZNF506	BG-PD
5.35909e-195	-0.60551	0.002	0.252	1.96089e-190	TNNI3K	BG-PD
5.42015e-195	-0.776847	0	0.248	1.98323e-190	AF165147.1	BG-PD
1.23471e-194	-0.535947	0	0.247	4.51781e-190	MCPH1-AS1	BG-PD
2.02298e-194	-0.780032	0	0.247	7.40209e-190	LINC01515	BG-PD
2.60149e-194	-0.683874	0.915	0.958	9.51885e-190	TNIK	BG-PD
2.80004e-194	-0.48034	0.001	0.249	1.02453e-189	ZHX1	BG-PD
3.12002e-194	0.458543	0.185	0.037	1.14162e-189	SCARNA17	BG-PD
3.14524e-194	0.367248	0.142	0.02	1.15084e-189	H2AC6	BG-PD
1.51905e-193	0.915246	0.367	0.156	5.5582e-189	S100A6	BG-PD
2.02118e-193	-0.564778	0	0.246	7.39548e-189	AC105285.1	BG-PD
6.37917e-193	-0.521644	0	0.245	2.33414e-188	SNHG22	BG-PD
1.39485e-192	0.400043	0.118	0.012	5.10374e-188	LOC105377448	BG-PD
1.84184e-191	-0.696426	0.182	0.504	6.73929e-187	EMX2OS	BG-PD
2.33022e-191	0.409426	0.161	0.027	8.52629e-187	MIDEAS	BG-PD
3.29856e-191	0.384633	0.142	0.02	1.20694e-186	LOC101930370	BG-PD
6.2677e-191	-0.535662	0	0.243	2.29335e-186	AC234582.1	BG-PD
6.51602e-191	0.959881	0.651	0.476	2.38421e-186	CD81	BG-PD
7.14625e-191	0.831624	0.398	0.177	2.61481e-186	TRIL	BG-PD
8.88597e-191	0.717884	0.781	0.645	3.25137e-186	RFX2	BG-PD
1.42607e-190	-0.680193	0.069	0.352	5.21798e-186	FSIP2-AS1	BG-PD
3.63897e-190	-0.81595	0.03	0.293	1.3315e-185	LUCAT1	BG-PD
6.32252e-190	0.363532	0.146	0.022	2.31341e-185	HARS1	BG-PD
8.56071e-190	-0.508874	0	0.242	3.13237e-185	KIAA0355	BG-PD
3.98454e-189	0.36769	0.135	0.018	1.45794e-184	NIBAN2	BG-PD
6.72441e-188	0.378908	0.15	0.024	2.46046e-183	VPS13B-DT	BG-PD
9.65458e-188	-1.23044	0	0.24	3.53261e-183	CASC15	BG-PD
1.13598e-187	-0.693183	0	0.24	4.15653e-183	AP000462.1	BG-PD
1.4271e-187	0.842044	0.852	0.733	5.22175e-183	LHFPL6	BG-PD
1.44174e-187	0.445953	0.188	0.039	5.27534e-183	EMC1-AS1	BG-PD
2.09814e-187	0.530959	0.94	0.904	7.6771e-183	DDX17	BG-PD
2.17397e-187	0.866486	0.659	0.484	7.95454e-183	PLXNB1	BG-PD
2.56104e-187	-1.18294	0	0.239	9.37086e-183	2022-03-01	BG-PD
2.96587e-187	0.793252	0.478	0.25	1.08521e-182	PRKX	BG-PD
3.58932e-187	0.353114	0.115	0.012	1.31333e-182	LOC107985246	BG-PD
7.19307e-187	-0.445654	0	0.24	2.63194e-182	TMBIM4	BG-PD
7.54942e-187	-0.628744	0.069	0.35	2.76233e-182	PRH1	BG-PD
9.39381e-187	-0.61453	0	0.239	3.4372e-182	RPL13	BG-PD
1.02205e-186	-0.456569	0.001	0.24	3.7397e-182	C11orf54	BG-PD
2.48769e-186	-0.449359	0	0.238	9.10245e-182	ZNF626	BG-PD
2.92589e-186	-0.444173	0	0.238	1.07058e-181	ZNF559	BG-PD
3.39623e-186	-1.08818	0.153	0.438	1.24268e-181	PCDH9-AS2	BG-PD
4.75983e-186	-0.475743	0	0.238	1.74162e-181	TMEM91	BG-PD
1.35306e-185	0.912323	0.642	0.462	4.95084e-181	CSRP1	BG-PD
2.83731e-185	0.754691	0.607	0.376	1.03817e-180	GMPR	BG-PD
4.17729e-184	0.449201	0.184	0.038	1.52847e-179	SANBR	BG-PD
5.20554e-184	-0.545233	0	0.236	1.90471e-179	AL136366.1	BG-PD
9.93388e-184	-0.498969	0	0.236	3.63481e-179	EPRS	BG-PD
1.65674e-183	0.615585	0.222	0.058	6.06202e-179	SIDT1	BG-PD
2.14663e-183	0.489223	0.175	0.036	7.85454e-179	RND2	BG-PD
3.15361e-183	-0.70112	0.149	0.459	1.15391e-178	RHOJ	BG-PD
4.80006e-183	0.937015	0.804	0.725	1.75634e-178	GJA1	BG-PD
5.98115e-183	0.965074	0.694	0.479	2.1885e-178	KCND2	BG-PD
1.09163e-182	0.804344	0.401	0.188	3.99427e-178	SYNM	BG-PD
1.11773e-182	-0.642263	0	0.235	4.08979e-178	AC078881.1	BG-PD
1.25513e-182	-0.578816	0.001	0.237	4.59253e-178	LINC02406	BG-PD
2.06831e-182	0.662469	0.927	0.889	7.56795e-178	SASH1	BG-PD
2.12978e-182	-0.495677	0	0.234	7.79288e-178	MIATNB	BG-PD
2.4428e-182	0.626251	0.168	0.032	8.9382e-178	DNAI7	BG-PD
2.50215e-182	-0.428827	0	0.234	9.15536e-178	DDX39B	BG-PD
3.24296e-182	-0.820635	0.16	0.46	1.1866e-177	SAT1	BG-PD
5.65903e-182	-0.802631	0.789	0.886	2.07064e-177	DLG2	BG-PD
2.67834e-181	-0.694402	0.082	0.364	9.80004e-177	SOD2	BG-PD
5.05247e-181	-1.21833	0.105	0.382	1.8487e-176	ZNF98	BG-PD
9.95201e-181	0.540504	0.27	0.081	3.64144e-176	MROH7-TTC4	BG-PD
1.33186e-180	-0.74743	0.538	0.766	4.87327e-176	STON2	BG-PD
1.6906e-180	-0.476122	0.001	0.234	6.1859e-176	IFNAR2	BG-PD
1.85787e-180	-0.722571	0.666	0.846	6.79794e-176	CSGALNACT1	BG-PD
2.59456e-180	-0.761545	0.145	0.449	9.49348e-176	NLGN4X	BG-PD
3.14825e-180	-0.46476	0.012	0.254	1.15195e-175	SARNP	BG-PD
9.58173e-180	-0.879828	0	0.231	3.50595e-175	CASC1	BG-PD
1.78437e-179	-0.778572	0.339	0.645	6.529e-175	MEF2C-AS1	BG-PD
2.35179e-179	0.56568	0.306	0.101	8.6052e-175	TIMM23B	BG-PD
6.5568e-179	-0.678696	0	0.23	2.39913e-174	PRKCA-AS1	BG-PD
8.45652e-179	0.288946	0.127	0.017	3.09424e-174	MAPK10-AS1	BG-PD
1.33848e-178	0.434253	0.237	0.063	4.8975e-174	RO60	BG-PD
1.52223e-178	0.51075	0.325	0.111	5.56985e-174	PRXL2A	BG-PD
1.61663e-178	-0.951939	0.019	0.262	5.91526e-174	GNA14-AS1	BG-PD
4.49657e-178	0.439862	0.159	0.029	1.6453e-173	CYRIB	BG-PD
9.44922e-178	0.310158	0.126	0.017	3.45747e-173	H4C3	BG-PD
1.63632e-177	0.398609	0.244	0.066	5.98728e-173	H3-3B	BG-PD
2.59501e-177	-0.564936	0	0.229	9.49513e-173	AC004158.1	BG-PD
3.36692e-177	-0.763092	0.378	0.648	1.23196e-172	JAK1	BG-PD
1.83106e-176	0.919184	0.58	0.369	6.69986e-172	MT1E	BG-PD
1.05786e-175	0.380021	0.164	0.031	3.87072e-171	POLR2J2	BG-PD
1.16521e-175	-0.745975	0.631	0.807	4.26349e-171	MAST4	BG-PD
1.9215e-175	-0.578753	0	0.227	7.03075e-171	RPS6KA3	BG-PD
4.99161e-175	-0.553798	0	0.226	1.82643e-170	RPL37	BG-PD
4.73835e-174	-0.700278	0.546	0.786	1.73376e-169	PPP1R9A	BG-PD
5.47188e-174	-0.428594	0.001	0.227	2.00216e-169	ZMYM6	BG-PD
1.05203e-173	1.04582	0.488	0.283	3.84936e-169	DDR2	BG-PD
1.40261e-173	-0.492647	0	0.225	5.13214e-169	AC093157.1	BG-PD
1.42417e-173	-0.75076	0.295	0.596	5.21103e-169	ROBO1	BG-PD
2.52313e-173	-0.707458	0.123	0.416	9.23214e-169	ROR1	BG-PD
2.70028e-173	0.385859	0.174	0.036	9.88034e-169	ASNS	BG-PD
4.99709e-173	-0.68851	0.822	0.9	1.82844e-168	FBXL7	BG-PD
5.84333e-173	-0.487914	0	0.224	2.13807e-168	NNT-AS1	BG-PD
8.5494e-173	1.06074	0.378	0.173	3.12823e-168	GREB1L	BG-PD
7.35694e-172	-0.464684	0	0.223	2.69191e-167	2022-03-08	BG-PD
2.60558e-171	-0.458221	0	0.222	9.53381e-167	AC012358.3	BG-PD
3.60766e-171	0.823404	0.538	0.339	1.32004e-166	WFS1	BG-PD
3.7248e-171	0.365054	0.137	0.022	1.3629e-166	UBE2D3-AS1	BG-PD
1.44808e-170	0.311411	0.122	0.016	5.29852e-166	CEP20	BG-PD
5.7941e-170	0.794814	0.602	0.376	2.12006e-165	HSPB1	BG-PD
6.01461e-170	0.803273	0.615	0.427	2.20074e-165	METRN	BG-PD
2.15712e-169	-0.712564	0	0.22	7.89288e-165	AC006148.1	BG-PD
3.51748e-169	0.296765	0.123	0.017	1.28705e-164	ADPRS	BG-PD
4.04781e-169	0.590262	0.194	0.046	1.48109e-164	LOC101929710	BG-PD
8.86971e-169	-0.419051	0.001	0.222	3.24543e-164	ZNF410	BG-PD
1.42508e-168	-0.422958	0	0.219	5.21436e-164	FAM160B1	BG-PD
2.42418e-168	-1.38639	0.007	0.23	8.87009e-164	KCNMB2	BG-PD
2.54108e-168	-0.694545	0.473	0.758	9.29781e-164	ANKS1B	BG-PD
3.5701e-168	1.11337	0.465	0.263	1.3063e-163	AEBP1	BG-PD
4.80316e-168	0.447997	0.255	0.075	1.75748e-163	LOC112268389	BG-PD
9.38844e-168	-0.547167	0	0.218	3.43523e-163	AC036214.1	BG-PD
1.75891e-167	-0.76168	0	0.218	6.43584e-163	MT-ND5	BG-PD
2.26211e-167	-0.60598	0.393	0.687	8.27707e-163	EPB41L2	BG-PD
2.40723e-167	-0.468348	0	0.218	8.80805e-163	TAZ	BG-PD
2.40723e-167	-0.491757	0	0.218	8.80805e-163	MINDY4	BG-PD
3.74618e-167	-0.751334	0.514	0.775	1.37073e-162	CRB1	BG-PD
8.43879e-167	-0.453241	0	0.217	3.08775e-162	AC018730.1	BG-PD
9.87047e-167	-0.524184	0	0.217	3.6116e-162	AC092683.1	BG-PD
1.73541e-166	0.75286	0.252	0.079	6.34985e-162	PLCXD3	BG-PD
2.65823e-166	0.617072	0.227	0.068	9.72647e-162	TMOD1	BG-PD
2.95465e-166	-0.448425	0	0.217	1.08111e-161	AC025682.1	BG-PD
4.72556e-166	-0.458927	0	0.216	1.72908e-161	LINC00630	BG-PD
5.33644e-166	0.601801	0.133	0.021	1.9526e-161	ODAD2	BG-PD
5.5261e-166	-0.573578	0	0.216	2.022e-161	RBMS3-AS3	BG-PD
6.05073e-166	0.791881	0.712	0.579	2.21396e-161	GSN	BG-PD
6.89102e-166	-0.821705	0.035	0.274	2.52143e-161	NRP1	BG-PD
1.93126e-165	-0.567498	0	0.216	7.0665e-161	AL138828.1	BG-PD
6.74109e-165	-0.525545	0	0.215	2.46656e-160	LINC01301	BG-PD
1.89087e-164	0.459152	0.187	0.044	6.91869e-160	CRPPA	BG-PD
2.35009e-164	-0.538535	0	0.214	8.59897e-160	AC104827.1	BG-PD
6.22745e-164	0.298453	0.123	0.018	2.27863e-159	SARS1	BG-PD
2.86955e-163	0.646651	0.842	0.701	1.04997e-158	PLEKHA5	BG-PD
5.9454e-163	0.781954	0.693	0.561	2.17542e-158	IRS2	BG-PD
1.38502e-162	-0.739823	0.314	0.61	5.06779e-158	CDH4	BG-PD
4.51689e-162	0.334725	0.136	0.023	1.65273e-157	PSME3IP1	BG-PD
1.62068e-161	-0.518675	0	0.211	5.93006e-157	LINC01135	BG-PD
2.21056e-161	-0.471926	0	0.211	8.08845e-157	AC002451.1	BG-PD
3.27588e-161	0.654356	0.814	0.721	1.19865e-156	SRGAP1	BG-PD
4.80147e-161	-0.476004	0	0.211	1.75686e-156	AC092802.1	BG-PD
5.21809e-161	-0.446222	0	0.211	1.9093e-156	LINC02245	BG-PD
1.6587e-159	-0.77414	0.178	0.456	6.06919e-155	ATP8A1	BG-PD
2.60811e-159	0.48887	0.202	0.052	9.54307e-155	LOC101927040	BG-PD
5.82575e-159	-0.422548	0	0.208	2.13164e-154	CR381653.1	BG-PD
8.08694e-159	0.754384	0.69	0.536	2.95901e-154	SERPINI2	BG-PD
1.06426e-158	0.749896	0.567	0.362	3.89414e-154	FRY	BG-PD
1.14841e-158	-0.585713	0.028	0.257	4.20204e-154	SOX21-AS1	BG-PD
1.47158e-158	-0.464157	0	0.208	5.38453e-154	AL035530.2	BG-PD
3.71468e-158	-0.68085	0	0.207	1.3592e-153	AP001831.1	BG-PD
4.51515e-158	0.301663	0.128	0.02	1.65209e-153	ADSS2	BG-PD
5.05709e-158	-0.432294	0	0.207	1.85039e-153	CCDC130	BG-PD
5.71192e-158	1.18676	0.25	0.086	2.08999e-153	SHISA9	BG-PD
5.90035e-158	-0.446588	0	0.207	2.15894e-153	AC087500.1	BG-PD
6.88409e-158	-0.818485	0	0.207	2.51889e-153	LINC01094	BG-PD
1.09321e-157	-0.455082	0	0.207	4.00006e-153	AC242426.2	BG-PD
1.73575e-157	-0.52843	0	0.207	6.35113e-153	AC090825.1	BG-PD
3.27336e-157	-0.751018	0.039	0.273	1.19772e-152	RERG	BG-PD
4.66041e-157	0.283638	0.101	0.011	1.70524e-152	ODAD1	BG-PD
4.86847e-157	0.728794	0.707	0.576	1.78137e-152	MEGF9	BG-PD
9.44194e-157	-0.373599	0	0.206	3.4548e-152	RBM14	BG-PD
1.4024e-156	-0.404165	0.004	0.215	5.13139e-152	MFSD14A	BG-PD
3.76837e-156	-0.513826	0	0.205	1.37885e-151	RPLP1	BG-PD
9.12543e-156	-0.959097	0.08	0.329	3.33899e-151	CCSER1	BG-PD
1.50169e-155	-0.627321	0	0.205	5.49468e-151	AL591686.2	BG-PD
1.733e-155	0.318837	0.116	0.017	6.34103e-151	WARS1	BG-PD
2.37999e-155	-0.45989	0	0.204	8.70837e-151	MRPS30-DT	BG-PD
2.44889e-155	-0.397794	0.013	0.23	8.9605e-151	RBM27	BG-PD
2.96275e-155	0.790576	0.479	0.273	1.08407e-150	RASL12	BG-PD
4.58986e-155	-0.803206	0.339	0.611	1.67943e-150	SLC35F1	BG-PD
5.12548e-155	-0.39602	0	0.204	1.87541e-150	AC025283.2	BG-PD
1.601e-154	-0.621934	0.156	0.434	5.85807e-150	LINC01376	BG-PD
3.75831e-154	-0.908612	0	0.203	1.37517e-149	PALM2-AKAP2	BG-PD
5.51051e-154	-0.524824	0.012	0.225	2.01629e-149	TJP2	BG-PD
5.94937e-154	-0.505863	0	0.203	2.17687e-149	GPC5-AS2	BG-PD
9.1226e-154	-0.616759	0.756	0.885	3.33796e-149	PRKG1	BG-PD
1.85452e-153	-0.547387	0.818	0.91	6.78569e-149	SIK3	BG-PD
3.87908e-153	-0.385182	0.002	0.206	1.41935e-148	EEF1AKMT2	BG-PD
5.89874e-153	-0.439673	0	0.202	2.15835e-148	ZNF709	BG-PD
1.26604e-152	-0.410554	0	0.201	4.63244e-148	TCTEX1D2	BG-PD
1.45541e-152	0.324661	0.137	0.025	5.32533e-148	FLACC1	BG-PD
1.90247e-152	0.537423	0.198	0.054	6.96112e-148	CPXM2	BG-PD
2.00153e-152	-0.355773	0	0.201	7.32359e-148	UBE2V1	BG-PD
3.30519e-152	-0.400642	0	0.201	1.20937e-147	BBS5	BG-PD
3.68525e-152	-0.366273	0	0.201	1.34843e-147	AL158152.1	BG-PD
3.68525e-152	-0.521325	0	0.201	1.34843e-147	HIST1H2AC	BG-PD
5.00001e-152	-0.607569	0	0.201	1.8295e-147	AC104123.1	BG-PD
8.3591e-152	-0.680405	0.196	0.484	3.0586e-147	UPP2	BG-PD
8.57915e-152	-0.810381	0.696	0.833	3.13911e-147	SLC4A4	BG-PD
1.24821e-151	-0.38789	0	0.2	4.56719e-147	PAGR1	BG-PD
1.69301e-151	-0.673551	0	0.2	6.19473e-147	AC124854.1	BG-PD
1.84778e-151	0.290081	0.116	0.017	6.76102e-147	NARS1	BG-PD
2.29615e-151	-0.504079	0	0.2	8.40162e-147	RPL10	BG-PD
2.29615e-151	-0.510953	0	0.2	8.40162e-147	AC131571.1	BG-PD
3.31327e-151	0.311707	0.113	0.016	1.21232e-146	BHLHB9	BG-PD
1.00315e-150	0.393716	0.19	0.049	3.67052e-146	FBXO30-DT	BG-PD
2.62154e-150	-0.396907	0	0.199	9.5922e-146	RPS29	BG-PD
3.052e-150	-0.410922	0	0.199	1.11673e-145	ELMSAN1	BG-PD
4.81526e-150	-0.453599	0	0.198	1.7619e-145	YARS	BG-PD
5.09761e-150	0.306049	0.123	0.02	1.86522e-145	SPRING1	BG-PD
1.59236e-149	0.657185	0.322	0.137	5.82645e-145	CHST15	BG-PD
1.71497e-149	-0.57573	0.368	0.646	6.27509e-145	ZNF280D	BG-PD
4.04022e-149	-0.819801	0.348	0.617	1.47832e-144	NKAIN2	BG-PD
7.42345e-149	-0.611596	0.239	0.527	2.71624e-144	SH3RF1	BG-PD
9.84456e-149	0.507162	0.122	0.02	3.60212e-144	DNAI3	BG-PD
1.36118e-148	-0.374891	0.012	0.22	4.98056e-144	CHURC1	BG-PD
1.57931e-148	-0.408357	0	0.197	5.77869e-144	AC138150.1	BG-PD
1.67987e-148	0.674341	0.426	0.216	6.14665e-144	DHFR	BG-PD
1.83771e-148	-0.359765	0	0.196	6.72416e-144	RWDD3	BG-PD
1.85339e-148	0.764461	0.619	0.463	6.78154e-144	METTL7A	BG-PD
4.07046e-148	0.391627	0.143	0.028	1.48938e-143	CDIN1	BG-PD
1.23657e-147	0.320142	0.138	0.026	4.5246e-143	NUP42	BG-PD
3.91225e-147	0.749362	0.366	0.162	1.43149e-142	NR2F2-AS1	BG-PD
4.4096e-147	-0.429278	0	0.195	1.61347e-142	FP700111.1	BG-PD
6.06278e-147	-0.661983	0.599	0.797	2.21837e-142	TRIM9	BG-PD
5.56029e-146	0.647432	0.307	0.129	2.03451e-141	SLC6A9	BG-PD
9.02594e-146	-0.45754	0	0.193	3.30259e-141	AC090115.1	BG-PD
1.18993e-145	0.495136	0.959	0.936	4.35396e-141	GLIS3	BG-PD
2.59187e-145	-0.589334	0	0.193	9.48366e-141	AC079760.1	BG-PD
2.64475e-145	-0.354741	0.008	0.208	9.67713e-141	MTG1	BG-PD
5.33829e-145	-0.708582	0.283	0.578	1.95328e-140	RBFOX1	BG-PD
8.64366e-145	-0.398181	0	0.192	3.16271e-140	FAM53B	BG-PD
[truncated: 6,544 more rows]

## Sheet: Up_pathways of each disorder
Upregulated pathways of each disorder
ONTOLOGY	ID	Description	GeneRatio	BgRatio	pvalue	p.adjust	qvalue	geneID	Count	condition
BP	GO:0008380	Rna Splicing	52/525	434/18722	6.79293e-19	3.76328e-15	3.26489e-15	TIA1/SLC38A2/DDX17/RBM14/HNRNPU/HNRNPA2B1/SRRM2/CLK1/TMBIM6/FUS/HNRNPH1/RBM5/FXR1/DDX5/HNRNPA3/ZBTB7A/PRDX6/SREK1/RBM6/SF1/LUC7L3/AHNAK/SRSF6/TARDBP/HNRNPA1/RNPC3/DDX46/SF3B1/HNRNPH3/MBNL2/SRSF1/HNRNPK/SRSF11/SFPQ/SYNCRIP/RBMX/SON/SRRM1/RBM39/SRSF10/SRSF5/RBM25/PRPF4B/NRDE2/LUC7L/PDCD7/SUGP2/SRSF3/PAXBP1/RBM28/PRPF38B/ZRANB2	52	BG-HD
BP	GO:0043484	Regulation Of Rna Splicing	28/525	148/18722	9.3423e-16	2.58782e-12	2.2451e-12	TIA1/SLC38A2/DDX17/HNRNPU/CLK1/TMBIM6/FUS/HNRNPH1/RBM5/FXR1/DDX5/ZBTB7A/PRDX6/SF1/AHNAK/SRSF6/HNRNPA1/HNRNPH3/MBNL2/SRSF1/HNRNPK/RBMX/SON/RBM39/SRSF10/SRSF5/RBM25/SRSF3	28	BG-HD
BP	GO:0000377	Rna Splicing, Via Transesterification Reactions With Bulged Adenosine As Nucleophile	38/525	320/18722	5.6933e-14	7.88523e-11	6.84095e-11	TIA1/DDX17/RBM14/HNRNPU/HNRNPA2B1/SRRM2/HNRNPH1/RBM5/FXR1/DDX5/HNRNPA3/ZBTB7A/PRDX6/RBM6/SF1/LUC7L3/SRSF6/HNRNPA1/RNPC3/DDX46/SF3B1/HNRNPH3/MBNL2/SRSF1/HNRNPK/SFPQ/SYNCRIP/RBMX/SON/SRRM1/RBM39/SRSF10/SRSF5/RBM25/PRPF4B/LUC7L/SRSF3/PAXBP1	38	BG-HD
BP	GO:0000398	Mrna Splicing, Via Spliceosome	38/525	320/18722	5.6933e-14	7.88523e-11	6.84095e-11	TIA1/DDX17/RBM14/HNRNPU/HNRNPA2B1/SRRM2/HNRNPH1/RBM5/FXR1/DDX5/HNRNPA3/ZBTB7A/PRDX6/RBM6/SF1/LUC7L3/SRSF6/HNRNPA1/RNPC3/DDX46/SF3B1/HNRNPH3/MBNL2/SRSF1/HNRNPK/SFPQ/SYNCRIP/RBMX/SON/SRRM1/RBM39/SRSF10/SRSF5/RBM25/PRPF4B/LUC7L/SRSF3/PAXBP1	38	BG-HD
BP	GO:0000375	Rna Splicing, Via Transesterification Reactions	38/525	324/18722	8.4736e-14	9.38875e-11	8.14536e-11	TIA1/DDX17/RBM14/HNRNPU/HNRNPA2B1/SRRM2/HNRNPH1/RBM5/FXR1/DDX5/HNRNPA3/ZBTB7A/PRDX6/RBM6/SF1/LUC7L3/SRSF6/HNRNPA1/RNPC3/DDX46/SF3B1/HNRNPH3/MBNL2/SRSF1/HNRNPK/SFPQ/SYNCRIP/RBMX/SON/SRRM1/RBM39/SRSF10/SRSF5/RBM25/PRPF4B/LUC7L/SRSF3/PAXBP1	38	BG-HD
BP	GO:0050684	Regulation Of Mrna Processing	23/525	137/18722	4.83834e-12	4.4674e-09	3.87577e-09	TIA1/DDX17/ZFP36L1/HNRNPU/PAPOLA/RBM5/FXR1/DDX5/ZBTB7A/PRDX6/SF1/SRSF6/SAFB2/HNRNPA1/MBNL2/HNRNPK/RBMX/CPSF7/SON/RBM39/SRSF10/RBM25/SRSF3	23	BG-HD
BP	GO:0048024	Regulation Of Mrna Splicing, Via Spliceosome	19/525	101/18722	4.51705e-11	3.57492e-08	3.10148e-08	TIA1/DDX17/HNRNPU/RBM5/FXR1/DDX5/ZBTB7A/PRDX6/SF1/SRSF6/HNRNPA1/MBNL2/HNRNPK/RBMX/SON/RBM39/SRSF10/RBM25/SRSF3	19	BG-HD
BP	GO:1903311	Regulation Of Mrna Metabolic Process	31/525	288/18722	1.57048e-10	1.08756e-07	9.4353e-08	TIA1/DDX17/ZFP36L1/HNRNPU/PAPOLA/FUS/RBM5/AGO2/FXR1/DDX5/ZBTB7A/PRDX6/SF1/ZFP36L2/SRSF6/TARDBP/SAFB2/TOB1/HNRNPA1/MBNL2/HNRNPK/SYNCRIP/RBMX/VIM/CPSF7/SON/RBM39/SRSF10/RBM25/TUT4/SRSF3	31	BG-HD
CC	GO:0005681	Spliceosomal Complex	24/549	191/19549	8.8614e-10	5.2814e-07	4.4307e-07	HNRNPU/HNRNPA2B1/SRRM2/HNRNPH1/RBM5/DDX5/HNRNPA3/SREK1/SF1/LUC7L3/HNRNPA1/RNPC3/SF3B1/HNRNPH3/SRSF1/HNRNPK/SYNCRIP/RBMX/SRRM1/PRPF4B/LUC7L/PDCD7/RBM28/PRPF38B	24	BG-HD
CC	GO:0016607	Nuclear Speck	36/549	412/19549	1.89522e-09	5.64775e-07	4.73804e-07	DDX17/PNISR/HP1BP3/RBM14/HNRNPU/ERBIN/SRRM2/HSPA1B/PABPN1/TENM1/SREK1/LUC7L3/SRSF6/TARDBP/DDX46/SF3B1/FAM107A/BCLAF1/SRSF1/SRSF11/BAZ2A/SFPQ/NFATC4/SON/SRRM1/RBM39/SRSF10/CCNL1/CCNL2/SRSF5/RBM25/BRD2/SGK1/PRPF4B/NRDE2/SRSF3	36	BG-HD
BP	GO:0010001	Glial Cell Differentiation	26/525	225/18722	1.05516e-09	6.4951e-07	5.63493e-07	GFAP/TLR4/ARHGEF10/CLU/SOX9/POU3F2/PAX6/CNTN2/MYRF/METRN/NKX6-2/DICER1/ERBB3/PLP1/TPPP/NOTCH1/BIN1/SOX2/APP/CNP/ABCA2/SRSF1/GPR37L1/VIM/PLEC/LAMA2	26	BG-HD
BP	GO:0042063	Gliogenesis	30/525	301/18722	1.98595e-09	1.10022e-06	9.54512e-07	GFAP/TLR4/ARHGEF10/CLU/SOX9/POU3F2/PAX6/CNTN2/RTN4/MYRF/METRN/NKX6-2/DICER1/ERBB3/PLP1/TPPP/LRP2/NOTCH1/BIN1/SOX2/APP/CNP/ABCA2/SRSF1/SUN2/GPR37L1/VIM/PLEC/LAMA2/P2RY1	30	BG-HD
CC	GO:0030055	Cell-Substrate Junction	34/549	425/19549	4.81523e-08	9.56626e-06	8.02539e-06	GJA1/ITGB8/CSRP1/ERBIN/STX16/DST/MRC2/CD81/HSPA1B/ITGA2/FLRT2/SYNPO2/DOCK7/RHOB/HSPB1/FGFR3/NFASC/CD59/AHNAK/FAP/FAM107A/ACTN4/RPS29/G3BP1/MARCKS/RPS2/RPL9/HNRNPK/SCARB2/RPL18/SDC4/VIM/PLEC/RPLP1	34	BG-HD
MF	GO:0051087	Chaperone Binding	17/539	107/18367	1.39331e-08	1.35012e-05	1.23638e-05	CP/FNIP1/CLU/DNAJB2/SUGT1/HSPE1/PTGES3/SACS/DNAJB1/STIP1/DNAJA1/PRNP/LRP2/BIN1/ST13/SCARB2/DNAJC10	17	BG-HD
CC	GO:0005925	Focal Adhesion	33/549	418/19549	1.03817e-07	1.54687e-05	1.29771e-05	GJA1/ITGB8/CSRP1/STX16/DST/MRC2/CD81/HSPA1B/ITGA2/FLRT2/SYNPO2/DOCK7/RHOB/HSPB1/FGFR3/NFASC/CD59/AHNAK/FAP/FAM107A/ACTN4/RPS29/G3BP1/MARCKS/RPS2/RPL9/HNRNPK/SCARB2/RPL18/SDC4/VIM/PLEC/RPLP1	33	BG-HD
CC	GO:0071013	Catalytic Step 2 Spliceosome	14/549	87/19549	1.32507e-07	1.57948e-05	1.32507e-05	HNRNPU/HNRNPA2B1/SRRM2/HNRNPH1/DDX5/HNRNPA3/HNRNPA1/SF3B1/SRSF1/HNRNPK/SYNCRIP/RBMX/SRRM1/PRPF4B	14	BG-HD
CC	GO:0043209	Myelin Sheath	10/549	48/19549	7.0396e-07	6.99267e-05	5.86633e-05	CALM2/HSP90AA1/CNTN2/PLP1/ERMN/MBP/CNP/CALM1/PLEC/GLUL	10	BG-HD
BP	GO:0000380	Alternative Mrna Splicing, Via Spliceosome	13/525	77/18722	2.03783e-07	0.000102632	8.90404e-05	DDX17/HNRNPU/RBM5/FXR1/DDX5/ZBTB7A/SRSF6/HNRNPA1/MBNL2/SRSF1/SFPQ/RBMX/RBM25	13	BG-HD
BP	GO:0007272	Ensheathment Of Neurons	17/525	136/18722	2.68294e-07	0.000114335	9.91928e-05	ARHGEF10/CLU/POU3F2/CNTN2/CLDN11/MYRF/NKX6-2/NFASC/DICER1/ZNF24/PLP1/UGT8/TPPP/MBP/ABCA2/BCAS1/PLEC	17	BG-HD
BP	GO:0008366	Axon Ensheathment	17/525	136/18722	2.68294e-07	0.000114335	9.91928e-05	ARHGEF10/CLU/POU3F2/CNTN2/CLDN11/MYRF/NKX6-2/NFASC/DICER1/ZNF24/PLP1/UGT8/TPPP/MBP/ABCA2/BCAS1/PLEC	17	BG-HD
BP	GO:0000381	Regulation Of Alternative Mrna Splicing, Via Spliceosome	11/525	60/18722	7.506e-07	0.000297023	0.000257687	DDX17/HNRNPU/RBM5/FXR1/DDX5/ZBTB7A/SRSF6/HNRNPA1/MBNL2/RBMX/RBM25	11	BG-HD
BP	GO:0021782	Glial Cell Development	15/525	116/18722	8.70234e-07	0.000321406	0.000278841	GFAP/TLR4/ARHGEF10/CLU/POU3F2/CNTN2/MYRF/NKX6-2/DICER1/PLP1/TPPP/APP/ABCA2/VIM/PLEC	15	BG-HD
BP	GO:0042552	Myelination	16/525	134/18722	1.12259e-06	0.000388696	0.00033722	ARHGEF10/CLU/POU3F2/CNTN2/MYRF/NKX6-2/NFASC/DICER1/ZNF24/PLP1/UGT8/TPPP/MBP/ABCA2/BCAS1/PLEC	16	BG-HD
CC	GO:0043034	Costamere	6/549	18/19549	6.64505e-06	0.000565778	0.000474646	FXR1/SYNM/AHNAK/SDC4/PLEC/ANK3	6	BG-HD
BP	GO:0048708	Astrocyte Differentiation	12/525	81/18722	2.53926e-06	0.000827499	0.00071791	GFAP/TLR4/SOX9/POU3F2/PAX6/CNTN2/PLP1/NOTCH1/BIN1/APP/GPR37L1/VIM	12	BG-HD
BP	GO:0061684	Chaperone-Mediated Autophagy	6/525	16/18722	2.9786e-06	0.000916745	0.000795337	GFAP/CLU/LAMP2/HSP90AA1/SYNPO2/EEF1A1	6	BG-HD
BP	GO:0045665	Negative Regulation Of Neuron Differentiation	11/525	69/18722	3.18119e-06	0.000927568	0.000804727	SOX9/PAX6/CNTN2/NOTCH1/SIX3/SOX2/APP/MIB1/GPR37L1/ZNF536/SPAG9	11	BG-HD
BP	GO:0090083	Regulation Of Inclusion Body Assembly	6/525	17/18722	4.49438e-06	0.00124494	0.00108007	CLU/DNAJB2/HSPA1B/SACS/DNAJB1/SORL1	6	BG-HD
BP	GO:0090084	Negative Regulation Of Inclusion Body Assembly	5/525	11/18722	6.83398e-06	0.00180211	0.00156345	DNAJB2/HSPA1B/SACS/DNAJB1/SORL1	5	BG-HD
BP	GO:0006986	Response To Unfolded Protein	15/525	137/18722	7.15639e-06	0.00180211	0.00156345	DNAJB2/HSPE1/TMBIM6/HSPA1B/HSP90AA1/DNAJB1/HSP90AB1/DNAJA1/HSPB1/HSPH1/HSPB8/CREBRF/WFS1/YOD1/SERPINH1	15	BG-HD
BP	GO:1905323	Telomerase Holoenzyme Complex Assembly	4/525	6/18722	8.76866e-06	0.00202687	0.00175844	PTGES3/HSP90AA1/HSP90AB1/ATM	4	BG-HD
BP	GO:0006457	Protein Folding	19/525	212/18722	8.84891e-06	0.00202687	0.00175844	CHORDC1/CLU/DNAJB2/HSPE1/PTGES3/HSPA1B/HSP90AA1/SACS/DNAJB1/HSP90AB1/DNAJA1/HSPB1/HSPH1/WFS1/ST13/NKTR/CANX/LMAN1/DNAJC10	19	BG-HD
BP	GO:0061564	Axon Development	31/525	467/18722	9.1465e-06	0.00202687	0.00175844	SEMA3D/RPS6KA5/POU3F2/PAX6/HSP90AA1/FLRT2/CNTN2/DOCK7/HSP90AB1/SHTN1/RTN4/METRN/DCLK1/NFASC/DPYSL2/TNR/PLP1/SPP1/NOTCH1/PLXNB1/SYNGAP1/APP/CNP/FZD3/DSCAML1/PTPRF/DDR1/NIN/LAMA2/EIF4G2/ANK3	31	BG-HD
BP	GO:0035966	Response To Topologically Incorrect Protein	16/525	159/18722	1.06009e-05	0.0022588	0.00195966	CLU/DNAJB2/HSPE1/TMBIM6/HSPA1B/HSP90AA1/DNAJB1/HSP90AB1/DNAJA1/HSPB1/HSPH1/HSPB8/CREBRF/WFS1/YOD1/SERPINH1	16	BG-HD
CC	GO:0045178	Basal Part Of Cell	21/549	276/19549	3.77579e-05	0.00281296	0.00235987	ERBIN/AQP1/DST/AQP4/CD81/ITGA2/ABCA8/DOCK7/HSP90AB1/CLDN11/ERBB3/MLC1/FAP/NAIP/TF/CA2/SLC3A2/P2RY1/BEST1/ANK3/MAP7	21	BG-HD
BP	GO:0048709	Oligodendrocyte Differentiation	12/525	95/18722	1.37545e-05	0.00282221	0.00244846	CLU/SOX9/PAX6/CNTN2/MYRF/NKX6-2/PLP1/TPPP/NOTCH1/CNP/ABCA2/SRSF1	12	BG-HD
BP	GO:0061077	Chaperone-Mediated Protein Folding	10/525	67/18722	1.62954e-05	0.00322417	0.00279718	CHORDC1/CLU/DNAJB2/HSPE1/PTGES3/HSPA1B/DNAJB1/HSPB1/HSPH1/ST13	10	BG-HD
BP	GO:0022010	Central Nervous System Myelination	6/525	21/18722	1.79087e-05	0.00330714	0.00286916	CLU/CNTN2/MYRF/NKX6-2/PLP1/ABCA2	6	BG-HD
BP	GO:0032291	Axon Ensheathment In Central Nervous System	6/525	21/18722	1.79087e-05	0.00330714	0.00286916	CLU/CNTN2/MYRF/NKX6-2/PLP1/ABCA2	6	BG-HD
BP	GO:0007409	Axonogenesis	28/525	418/18722	2.10111e-05	0.0036813	0.00319377	SEMA3D/RPS6KA5/POU3F2/PAX6/HSP90AA1/FLRT2/CNTN2/DOCK7/HSP90AB1/SHTN1/RTN4/METRN/DCLK1/NFASC/DPYSL2/TNR/SPP1/NOTCH1/PLXNB1/SYNGAP1/APP/CNP/FZD3/DSCAML1/NIN/LAMA2/EIF4G2/ANK3	28	BG-HD
BP	GO:0098961	Dendritic Transport Of Ribonucleoprotein Complex	3/525	3/18722	2.19283e-05	0.0036813	0.00319377	HNRNPU/PURA/SFPQ	3	BG-HD
BP	GO:0098963	Dendritic Transport Of Messenger Ribonucleoprotein Complex	3/525	3/18722	2.19283e-05	0.0036813	0.00319377	HNRNPU/PURA/SFPQ	3	BG-HD
BP	GO:0051960	Regulation Of Nervous System Development	29/525	443/18722	2.29793e-05	0.00374427	0.0032484	GFAP/SEMA3D/PAX6/PTPRD/FLRT2/DOCK7/SHTN1/RTN4/MYRF/METRN/NKX6-2/TNR/DICER1/TPPP/SPP1/LRP2/NOTCH1/BIN1/PLXNB1/SYNGAP1/BHLHE41/FZD3/SORL1/MAN2A1/GPR37L1/NFATC4/NPHP3/NIN/EIF4G2	29	BG-HD
BP	GO:0009896	Positive Regulation Of Catabolic Process	31/525	492/18722	2.53023e-05	0.004005	0.0034746	GJA1/HMGB1/ZFP36L1/FLCN/CERS1/CLU/DNAJB2/ZBTB20/SOX9/CD81/HSPA1B/HSP90AA1/OAZ1/RGN/AGO2/HSPB8/LRP2/ZFP36L2/IRS2/TARDBP/SESN3/TOB1/TRIM8/APP/ABCA2/SORL1/CSNK1E/KCNQ1OT1/TUT4/PLIN5/PIP4K2A	31	BG-HD
BP	GO:0006622	Protein Targeting To Lysosome	6/525	23/18722	3.1762e-05	0.00488781	0.0042405	CLU/LAMP2/SCARB2/SORL1/SORT1/ZFYVE16	6	BG-HD
CC	GO:0005844	Polysome	9/549	66/19549	9.06094e-05	0.00533672	0.00447712	FUS/NUFIP2/AGO2/FXR1/RPS28/RPS29/RPL41/RPL18/VIM	9	BG-HD
CC	GO:0005791	Rough Endoplasmic Reticulum	10/549	82/19549	9.79805e-05	0.00533672	0.00447712	PTGDS/ARL6IP1/NAT8L/RPS28/APP/RPS29/SLC7A11/RPL18/CANX/GLUL	10	BG-HD
CC	GO:0030016	Myofibril	18/549	231/19549	9.84966e-05	0.00533672	0.00447712	TTN/CALM2/CSRP1/DST/FXR1/SYNPO2/HSPB1/SYNM/SYNE1/AHNAK/BIN1/ACTN4/CALD1/SDC4/CALM1/LMAN1/PLEC/ANK3	18	BG-HD
BP	GO:0061462	Protein Localization To Lysosome	8/525	46/18722	3.70012e-05	0.00554017	0.00480647	CLU/LAMP2/CD81/RTN4/SCARB2/SORL1/SORT1/ZFYVE16	8	BG-HD
BP	GO:0050767	Regulation Of Neurogenesis	25/525	364/18722	3.84362e-05	0.0056036	0.00486149	GFAP/SEMA3D/PAX6/PTPRD/DOCK7/SHTN1/RTN4/METRN/NKX6-2/TNR/DICER1/SPP1/LRP2/NOTCH1/BIN1/PLXNB1/SYNGAP1/BHLHE41/FZD3/SORL1/MAN2A1/GPR37L1/NFATC4/NIN/EIF4G2	25	BG-HD
BP	GO:0045664	Regulation Of Neuron Differentiation	17/525	196/18722	3.96019e-05	0.00562551	0.0048805	GPRC5B/SOX9/PAX6/CNTN2/TCF4/DPYSL2/NOTCH1/BIN1/SIX3/SOX2/APP/MIB1/CSNK1E/GPR37L1/ZNF536/SPAG9/EDNRB	17	BG-HD
CC	GO:0022626	Cytosolic Ribosome	11/549	102/19549	0.000137383	0.00563892	0.00473064	RPS28/RPL28/RPS29/RPS2/RPL9/RPL41/RPL18/RPL13/RPL37/RPLP1/RPS24	11	BG-HD
CC	GO:0042383	Sarcolemma	13/549	138/19549	0.000140831	0.00563892	0.00473064	KCNJ3/SLC38A2/AQP1/AQP4/BGN/LAMP1/SYNM/SLC30A1/AHNAK/BIN1/PLEC/LAMA2/ANK3	13	BG-HD
CC	GO:0005765	Lysosomal Membrane	25/549	395/19549	0.000146295	0.00563892	0.00473064	CP/CTSD/GFAP/FLCN/FNIP1/LAMP2/AP1S2/HSP90AB1/LAMP1/PSAP/AHNAK/LRP2/ATP10B/LNPEP/TMEM63A/ABCA2/SCARB2/SLC3A2/EEF1A1/BORCS7/SORT1/SPAG9/SYT11/WDR11/ITM2C	25	BG-HD
CC	GO:0098852	Lytic Vacuole Membrane	25/549	395/19549	0.000146295	0.00563892	0.00473064	CP/CTSD/GFAP/FLCN/FNIP1/LAMP2/AP1S2/HSP90AB1/LAMP1/PSAP/AHNAK/LRP2/ATP10B/LNPEP/TMEM63A/ABCA2/SCARB2/SLC3A2/EEF1A1/BORCS7/SORT1/SPAG9/SYT11/WDR11/ITM2C	25	BG-HD
CC	GO:0043292	Contractile Fiber	18/549	239/19549	0.00015138	0.00563892	0.00473064	TTN/CALM2/CSRP1/DST/FXR1/SYNPO2/HSPB1/SYNM/SYNE1/AHNAK/BIN1/ACTN4/CALD1/SDC4/CALM1/LMAN1/PLEC/ANK3	18	BG-HD
BP	GO:0070841	Inclusion Body Assembly	6/525	24/18722	4.13509e-05	0.00566312	0.00491313	CLU/DNAJB2/HSPA1B/SACS/DNAJB1/SORL1	6	BG-HD
BP	GO:2000278	Regulation Of Dna Biosynthetic Process	12/525	106/18722	4.19111e-05	0.00566312	0.00491313	GJA1/CERS1/HNRNPU/HNRNPA2B1/PTGES3/HSP90AA1/RGN/HSP90AB1/ATM/HNRNPA1/MAPK15/DUSP1	12	BG-HD
BP	GO:0050804	Modulation Of Chemical Synaptic Transmission	28/525	439/18722	5.01924e-05	0.00657572	0.00570487	VAMP2/GFAP/BAIAP3/PRRT2/PTPRD/CNTN2/AGT/KCNMB4/PRNP/NSMF/TNR/SLC30A1/CNTNAP4/FAM107A/SYNGAP1/APP/SLC7A11/PXK/CALM1/NFATC4/SLC24A2/LAMA2/SYT11/P2RY1/AKAP9/PLCL1/DLGAP1/GLUL	28	BG-HD
BP	GO:0022618	Ribonucleoprotein Complex Assembly	18/525	220/18722	5.12237e-05	0.00657572	0.00570487	PTGES3/HSP90AA1/RBM5/AGO2/HSP90AB1/DICER1/SF1/LUC7L3/RPS28/SRSF6/ATM/SF3B1/SRSF1/EIF5/CPSF7/SRSF10/SRSF5/LUC7L	18	BG-HD
BP	GO:0099177	Regulation Of Trans-Synaptic Signaling	28/525	440/18722	5.22259e-05	0.00657572	0.00570487	VAMP2/GFAP/BAIAP3/PRRT2/PTPRD/CNTN2/AGT/KCNMB4/PRNP/NSMF/TNR/SLC30A1/CNTNAP4/FAM107A/SYNGAP1/APP/SLC7A11/PXK/CALM1/NFATC4/SLC24A2/LAMA2/SYT11/P2RY1/AKAP9/PLCL1/DLGAP1/GLUL	28	BG-HD
MF	GO:0051082	Unfolded Protein Binding	14/539	122/18367	1.38887e-05	0.00672905	0.00616218	CLU/DNAJB2/HSPE1/PTGES3/HSPA1B/HSP90AA1/DNAJB1/HSP90AB1/DNAJA1/ST13/SERPINH1/CANX/LMAN1/SRSF10	14	BG-HD
BP	GO:0006623	Protein Targeting To Vacuole	7/525	37/18722	6.49562e-05	0.00768949	0.00667114	CLU/LAMP2/VPS13C/SCARB2/SORL1/SORT1/ZFYVE16	7	BG-HD
BP	GO:0071214	Cellular Response To Abiotic Stimulus	23/525	331/18722	6.52358e-05	0.00768949	0.00667114	GJA1/SLC38A2/ZFP36L1/CERS1/TLR4/AQP1/SOX9/ITGA2/AGT/RHOB/EEF1D/EFHD1/NSMF/DDX3X/ATM/PIEZO2/RGR/NFATC4/YY1/PLEC/SLC24A2/PTPRK/SERPINB6	23	BG-HD
BP	GO:0104004	Cellular Response To Environmental Stimulus	23/525	331/18722	6.52358e-05	0.00768949	0.00667114	GJA1/SLC38A2/ZFP36L1/CERS1/TLR4/AQP1/SOX9/ITGA2/AGT/RHOB/EEF1D/EFHD1/NSMF/DDX3X/ATM/PIEZO2/RGR/NFATC4/YY1/PLEC/SLC24A2/PTPRK/SERPINB6	23	BG-HD
BP	GO:0051346	Negative Regulation Of Hydrolase Activity	25/525	379/18722	7.3913e-05	0.0085308	0.00740103	FNIP1/AQP1/TMBIM6/ARL6IP1/RGN/AGT/PRNP/CRB2/C3/BIN1/DDX3X/NAIP/RFFL/APP/SERPINH1/PXK/SORL1/KDM5A/SORT1/BOD1L1/SPOCK3/SPRY2/PLIN5/SERPINB6/NR4A1	25	BG-HD
BP	GO:0071826	Ribonucleoprotein Complex Subunit Organization	18/525	227/18722	7.68863e-05	0.00856461	0.00743036	PTGES3/HSP90AA1/RBM5/AGO2/HSP90AB1/DICER1/SF1/LUC7L3/RPS28/SRSF6/ATM/SF3B1/SRSF1/EIF5/CPSF7/SRSF10/SRSF5/LUC7L	18	BG-HD
BP	GO:0007422	Peripheral Nervous System Development	10/525	80/18722	7.81419e-05	0.00856461	0.00743036	SLC5A3/ARHGEF10/POU3F2/NFASC/DICER1/ERBB3/UGT8/PLEC/LAMA2/EDNRB	10	BG-HD
BP	GO:0031331	Positive Regulation Of Cellular Catabolic Process	27/525	427/18722	7.88439e-05	0.00856461	0.00743036	HMGB1/ZFP36L1/FLCN/CERS1/CLU/DNAJB2/ZBTB20/CD81/HSPA1B/HSP90AA1/RGN/AGO2/HSPB8/LRP2/ZFP36L2/IRS2/TARDBP/SESN3/TOB1/TRIM8/APP/ABCA2/CSNK1E/KCNQ1OT1/TUT4/PLIN5/PIP4K2A	27	BG-HD
CC	GO:0097386	Glial Cell Projection	6/549	33/19549	0.000277106	0.009715	0.00815017	GFAP/AQP4/NFASC/APP/SLC7A11/GLUL	6	BG-HD
MF	GO:0030544	Hsp70 Protein Binding	8/539	43/18367	3.06141e-05	0.00988226	0.00904975	DNAJB2/SACS/DNAJB1/STIP1/DNAJA1/GPR37/ST13/DNAJC10	8	BG-HD
MF	GO:0035198	Mirna Binding	7/539	34/18367	4.86957e-05	0.00988226	0.00904975	NEAT1/HNRNPA2B1/AGO2/HNRNPA1/SOX2/KCNQ1OT1/TUT4	7	BG-HD
MF	GO:0061980	Regulatory Rna Binding	8/539	46/18367	5.09921e-05	0.00988226	0.00904975	NEAT1/HNRNPA2B1/AGO2/DICER1/HNRNPA1/SOX2/KCNQ1OT1/TUT4	8	BG-HD
BP	GO:0048545	Response To Steroid Hormone	23/525	339/18722	9.35709e-05	0.00996889	0.00864867	HMGB1/DDX17/ZFP36L1/HNRNPU/AQP1/PAQR8/PTGES3/DDX5/RXRA/ZBTB7A/DNAJA1/SPP1/ZFP36L2/FOS/NOTCH1/SAFB2/FAM107A/ABCA2/CA2/CALM1/CFLAR/DUSP1/PDCD7	23	BG-HD
BP	GO:0072665	Protein Localization To Vacuole	9/525	67/18722	0.000100775	0.0105338	0.00913879	CLU/LAMP2/CD81/VPS13C/RTN4/SCARB2/SORL1/SORT1/ZFYVE16	9	BG-HD
BP	GO:0036363	Transforming Growth Factor Beta Activation	4/525	10/18722	0.000112219	0.0115129	0.00998819	ITGB8/HSP90AB1/LTBP3/LTBP1	4	BG-HD
CC	GO:0005774	Vacuolar Membrane	26/549	444/19549	0.000366281	0.012128	0.0101745	CP/CTSD/GFAP/FLCN/FNIP1/LAMP2/AP1S2/HSP90AB1/LAMP1/PSAP/AHNAK/LRP2/ATP10B/LNPEP/TMEM63A/ABCA2/SLC22A17/SCARB2/SLC3A2/EEF1A1/BORCS7/SORT1/SPAG9/SYT11/WDR11/ITM2C	26	BG-HD
CC	GO:0043202	Lysosomal Lumen	10/549	97/19549	0.000395977	0.0123234	0.0103385	VCAN/CTSD/LAMP2/HSP90AA1/BGN/PSAP/HEXA/IDS/SCARB2/SDC4	10	BG-HD
CC	GO:0030056	Hemidesmosome	3/549	6/19549	0.000413538	0.0123234	0.0103385	ERBIN/DST/PLEC	3	BG-HD
CC	GO:0033268	Node Of Ranvier	4/549	14/19549	0.00049208	0.0139657	0.0117162	CNTN2/NFASC/BIN1/ANK3	4	BG-HD
MF	GO:0140678	Molecular Function Inhibitor Activity	13/539	128/18367	0.000100892	0.0141171	0.0129279	CALM2/FNIP1/TMBIM6/OAZ1/PRPSAP1/SLC30A1/NOTCH1/ID4/ANKRD36C/PURA/CALM1/ID3/RPL37	13	BG-HD
MF	GO:0046332	Smad Binding	10/539	79/18367	0.000101981	0.0141171	0.0129279	PAX6/DDX5/ZBTB7A/FOS/TOB1/SMAD1/PURA/PURB/TGFBR3/YY1	10	BG-HD
BP	GO:0098739	Import Across Plasma Membrane	15/525	177/18722	0.000144234	0.0145283	0.0126043	KCNJ3/GFAP/SLC5A3/ARL6IP1/SLC7A2/AGT/PRNP/CLN8/SLC30A1/LRP2/IRS2/SLC39A12/SLC7A11/SLC3A2/SLC24A2	15	BG-HD
BP	GO:0014003	Oligodendrocyte Development	7/525	42/18722	0.000150799	0.0149184	0.0129427	CLU/CNTN2/MYRF/NKX6-2/PLP1/TPPP/ABCA2	7	BG-HD
CC	GO:0098554	Cytoplasmic Side Of Endoplasmic Reticulum Membrane	4/549	15/19549	0.000656189	0.0177767	0.0149134	DNAJA1/RPS28/EPM2AIP1/RPS29	4	BG-HD
BP	GO:0021762	Substantia Nigra Development	7/525	44/18722	0.000204085	0.0194937	0.016912	CALM2/PLP1/MBP/CNP/CCDC14/CALM1/CKB	7	BG-HD
BP	GO:0089718	Amino Acid Import Across Plasma Membrane	7/525	44/18722	0.000204085	0.0194937	0.016912	GFAP/ARL6IP1/SLC7A2/AGT/CLN8/SLC7A11/SLC3A2	7	BG-HD
BP	GO:0060633	Negative Regulation Of Transcription Initiation From Rna Polymerase Ii Promoter	3/525	5/18722	0.000210213	0.0195312	0.0169446	HMGB1/ZNF451/THRA	3	BG-HD
BP	GO:0030901	Midbrain Development	10/525	90/18722	0.00021153	0.0195312	0.0169446	CALM2/PLP1/MBP/SMAD1/CNP/FZD3/CCDC14/CALM1/CSNK1E/CKB	10	BG-HD
BP	GO:0031345	Negative Regulation Of Cell Projection Organization	15/525	186/18722	0.000248637	0.0225812	0.0195906	GFAP/SEMA3D/CCP110/NR2F1/RTN4/PRNP/TNR/SPP1/SYNGAP1/NFATC4/VIM/CEP97/ITM2C/SPRY2/ODF2L	15	BG-HD
CC	GO:0009925	Basal Plasma Membrane	17/549	257/19549	0.00100625	0.026075	0.021875	ERBIN/AQP1/DST/AQP4/CD81/ABCA8/HSP90AB1/ERBB3/MLC1/NAIP/TF/CA2/SLC3A2/P2RY1/BEST1/ANK3/MAP7	17	BG-HD
CC	GO:0022625	Cytosolic Large Ribosomal Subunit	7/549	58/19549	0.00115373	0.028651	0.0240361	RPL28/RPL9/RPL41/RPL18/RPL13/RPL37/RPLP1	7	BG-HD
BP	GO:0051085	Chaperone Cofactor-Dependent Protein Refolding	6/525	34/18722	0.00032571	0.0291038	0.0252494	HSPE1/PTGES3/HSPA1B/DNAJB1/HSPH1/ST13	6	BG-HD
MF	GO:0032554	Purine Deoxyribonucleotide Binding	3/539	5/18367	0.000240486	0.0291289	0.026675	HSP90AB1/SAMHD1/ST13	3	BG-HD
BP	GO:0006401	Rna Catabolic Process	19/525	278/18722	0.000340013	0.0291386	0.0252797	ZFP36L1/HNRNPU/FUS/HSPA1B/AGO2/FXR1/DDX5/EXOSC6/DICER1/ZFP36L2/SMG1/TARDBP/ATM/TOB1/KCNQ1OT1/SYNCRIP/VIM/TUT4/NRDE2	19	BG-HD
BP	GO:0048588	Developmental Cell Growth	17/525	234/18722	0.000341879	0.0291386	0.0252797	SEMA3D/SOX9/HSP90AA1/AGT/HSP90AB1/SHTN1/RTN4/DCLK1/DPYSL2/TNR/SPP1/APP/YY1/DDR1/NIN/SPAG9/EIF4G2	17	BG-HD
BP	GO:0060560	Developmental Growth Involved In Morphogenesis	17/525	234/18722	0.000341879	0.0291386	0.0252797	SEMA3D/SOX9/HSP90AA1/HSP90AB1/SHTN1/RTN4/DCLK1/DPYSL2/TNR/SPP1/NOTCH1/APP/DDR1/NIN/SPAG9/EIF4G2/SPRY2	17	BG-HD
BP	GO:1903053	Regulation Of Extracellular Matrix Organization	7/525	48/18722	0.000356019	0.0293696	0.02548	AEBP1/SOX9/AGT/NOTCH1/FAP/DDR1/CFLAR	7	BG-HD
BP	GO:1902947	Regulation Of Tau-Protein Kinase Activity	4/525	13/18722	0.000357278	0.0293696	0.02548	CLU/HSP90AA1/HSP90AB1/SORL1	4	BG-HD
BP	GO:0000245	Spliceosomal Complex Assembly	9/525	79/18722	0.000360493	0.0293696	0.02548	RBM5/SF1/LUC7L3/SRSF6/SF3B1/SRSF1/SRSF10/SRSF5/LUC7L	9	BG-HD
BP	GO:0051222	Positive Regulation Of Protein Transport	20/525	303/18722	0.000376438	0.0302241	0.0262214	TTN/GJA1/VAMP2/BAIAP3/TLR4/CD81/MYRIP/OAZ1/HSP90AB1/PFKFB2/PRNP/TENM1/CAMK2N1/IRS2/TARDBP/NPEPPS/MAVS/SORL1/ANK3/GLUL	20	BG-HD
CC	GO:0005775	Vacuolar Lumen	13/549	174/19549	0.00130282	0.0310592	0.0260564	VCAN/CTSD/LAMP2/HSP90AA1/BGN/PRDX6/PSAP/C3/HEXA/IDS/SCARB2/SDC4/DYNC1H1	13	BG-HD
BP	GO:0032507	Maintenance Of Protein Location In Cell	8/525	64/18722	0.000403732	0.0311974	0.0270658	GJA1/HNRNPU/VPS13C/CCDC88A/SYNE1/SUN2/SORL1/ANK3	8	BG-HD
BP	GO:0006376	Mrna Splice Site Selection	7/525	49/18722	0.000405454	0.0311974	0.0270658	SF1/LUC7L3/SRSF6/SRSF1/SRSF10/SRSF5/LUC7L	7	BG-HD
BP	GO:0072666	Establishment Of Protein Localization To Vacuole	7/525	49/18722	0.000405454	0.0311974	0.0270658	CLU/LAMP2/VPS13C/SCARB2/SORL1/SORT1/ZFYVE16	7	BG-HD
BP	GO:2000143	Negative Regulation Of Dna-Templated Transcription, Initiation	3/525	6/18722	0.000411657	0.0312408	0.0271035	HMGB1/ZNF451/THRA	3	BG-HD
BP	GO:0071260	Cellular Response To Mechanical Stimulus	9/525	81/18722	0.000434951	0.0325625	0.0282502	GJA1/SLC38A2/TLR4/AQP1/SOX9/ITGA2/AGT/PIEZO2/PLEC	9	BG-HD
BP	GO:0007163	Establishment Or Maintenance Of Cell Polarity	16/525	218/18722	0.000452407	0.0332996	0.0288896	GJA1/ERBIN/AQP1/DST/PAX6/HSP90AA1/RHOBTB3/DOCK7/HSP90AB1/RHOB/SHTN1/CRB2/CAP2/FRMD4B/SPRY2/MAP7	16	BG-HD
BP	GO:0051647	Nucleus Localization	5/525	24/18722	0.000464794	0.0332996	0.0288896	DOCK7/BIN1/CLMN/SUN2/DYNC1H1	5	BG-HD
BP	GO:0007178	Transmembrane Receptor Protein Serine/Threonine Kinase Signaling Pathway	22/525	355/18722	0.000466691	0.0332996	0.0288896	ITGB8/FLCN/RBM14/DDX5/HSP90AB1/ZBTB7A/CRB2/LTBP3/LRP2/FOS/NOTCH1/TOB1/ZNF451/TF/SMAD1/TGFBR3/SORL1/ZEB2/LTBP1/VIM/SPRY2/PTPRK	22	BG-HD
BP	GO:0030900	Forebrain Development	23/525	379/18722	0.00046884	0.0332996	0.0288896	SLC38A2/AQP1/POU3F2/PAX6/DNAJB1/CNTN2/DOCK7/RTN4/DCLK1/TNR/LRP2/NOTCH1/SIX3/SOX2/PTCHD1/APP/CNP/SLC7A11/POU3F3/SUN2/APLP1/NIN/EMX2	23	BG-HD
MF	GO:0036002	Pre-Mrna Binding	8/539	59/18367	0.000310346	0.033414	0.0305991	HNRNPU/SOX9/DDX5/SF1/SRSF6/TARDBP/HNRNPA1/RNPC3	8	BG-HD
MF	GO:0045296	Cadherin Binding	22/539	332/18367	0.000345828	0.0335107	0.0306877	PFKP/DNAJB1/BZW1/HSP90AB1/EEF1D/SHTN1/ANLN/RTN4/PRDX6/CDH19/AHNAK/DDX3X/CALD1/RPS2/HNRNPK/KTN1/SLC3A2/EIF5/PLEC/EIF4G2/ANK3/ARGLU1	22	BG-HD
BP	GO:1990845	Adaptive Thermogenesis	13/525	157/18722	0.000491769	0.0344861	0.029919	GJA1/GATM/FLCN/HNRNPU/TLR4/DOCK7/NOTCH1/LNPEP/THRA/SORL1/ADIPOR2/PLCL1/DYNC1H1	13	BG-HD
MF	GO:0031072	Heat Shock Protein Binding	12/539	129/18367	0.000419148	0.0350684	0.0321142	CHORDC1/DNAJB2/PTGES3/HSPA1B/SACS/DNAJB1/STIP1/HSP90AB1/DNAJA1/GPR37/ST13/DNAJC10	12	BG-HD
MF	GO:0032552	Deoxyribonucleotide Binding	3/539	6/18367	0.000470475	0.0350684	0.0321142	HSP90AB1/SAMHD1/ST13	3	BG-HD
MF	GO:0044323	Retinoic Acid-Responsive Element Binding	3/539	6/18367	0.000470475	0.0350684	0.0321142	RXRA/NR2F1/ZNF536	3	BG-HD
BP	GO:0045104	Intermediate Filament Cytoskeleton Organization	7/525	51/18722	0.000520738	0.0350744	0.0304293	GFAP/ERBIN/DST/SYNM/CLN8/VIM/PLEC	7	BG-HD
BP	GO:0034655	Nucleobase-Containing Compound Catabolic Process	24/525	407/18722	0.000536647	0.0350744	0.0304293	ZFP36L1/HNRNPU/FUS/HSPA1B/RGN/AGO2/FXR1/DDX5/EXOSC6/DICER1/SAMHD1/ZFP36L2/SMG1/TARDBP/ATM/TOB1/CNP/NUDT3/DUT/KCNQ1OT1/SYNCRIP/VIM/TUT4/NRDE2	24	BG-HD
BP	GO:0052548	Regulation Of Endopeptidase Activity	25/525	432/18722	0.000545075	0.0350744	0.0304293	CTSD/HMGB1/FNIP1/AQP1/HSPE1/ARL6IP1/AGT/PRNP/CRB2/C3/ST18/BIN1/DDX3X/NAIP/MBP/RFFL/SOX2/APP/SERPINH1/ABCA2/SORL1/CFLAR/SPOCK3/SERPINB6/NR4A1	25	BG-HD
BP	GO:0021846	Cell Proliferation In Forebrain	5/525	25/18722	0.000567711	0.0350744	0.0304293	POU3F2/DOCK7/SIX3/POU3F3/EMX2	5	BG-HD
BP	GO:0033119	Negative Regulation Of Rna Splicing	5/525	25/18722	0.000567711	0.0350744	0.0304293	TMBIM6/SRSF6/HNRNPK/RBMX/SRSF10	5	BG-HD
BP	GO:0090169	Regulation Of Spindle Assembly	5/525	25/18722	0.000567711	0.0350744	0.0304293	HNRNPU/HSPA1B/MAPK15/CEP97/DYNC1H1	5	BG-HD
BP	GO:0006970	Response To Osmotic Stress	9/525	84/18722	0.000569979	0.0350744	0.0304293	ZFP36L1/AQP1/ITGA2/HSP90AB1/EFHD1/MLC1/DDX3X/SERPINB6/MAP7	9	BG-HD
BP	GO:0010721	Negative Regulation Of Cell Development	14/525	180/18722	0.000570048	0.0350744	0.0304293	SEMA3D/PAX6/RTN4/NKX6-2/TNR/DICER1/SPP1/NOTCH1/SYNGAP1/ACTN4/SORL1/GPR37L1/NFATC4/EDNRB	14	BG-HD
BP	GO:0002218	Activation Of Innate Immune Response	7/525	52/18722	0.000587417	0.0350744	0.0304293	HMGB1/PLCG2/RBM14/TLR4/HSP90AA1/MAVS/SFPQ	7	BG-HD
BP	GO:0035196	Production Of Mirnas Involved In Gene Silencing By Mirna	7/525	52/18722	0.000587417	0.0350744	0.0304293	HNRNPA2B1/AGO2/DDX5/DICER1/DDX3X/SMAD1/TUT4	7	BG-HD
BP	GO:0043090	Amino Acid Import	7/525	52/18722	0.000587417	0.0350744	0.0304293	GFAP/ARL6IP1/SLC7A2/AGT/CLN8/SLC7A11/SLC3A2	7	BG-HD
BP	GO:0045103	Intermediate Filament-Based Process	7/525	52/18722	0.000587417	0.0350744	0.0304293	GFAP/ERBIN/DST/SYNM/CLN8/VIM/PLEC	7	BG-HD
BP	GO:0050768	Negative Regulation Of Neurogenesis	12/525	140/18722	0.000588482	0.0350744	0.0304293	SEMA3D/PAX6/RTN4/NKX6-2/TNR/DICER1/SPP1/NOTCH1/SYNGAP1/SORL1/GPR37L1/NFATC4	12	BG-HD
BP	GO:0035637	Multicellular Organismal Signaling	13/525	160/18722	0.000588793	0.0350744	0.0304293	KCNJ3/GJA1/CALM2/ITGA2/AGT/KCNMB4/NFASC/TNR/BIN1/CALM1/PLEC/AKAP9/ANK3	13	BG-HD
BP	GO:2000279	Negative Regulation Of Dna Biosynthetic Process	6/525	38/18722	0.000608115	0.03584	0.0310936	GJA1/CERS1/HNRNPU/RGN/HNRNPA1/DUSP1	6	BG-HD
BP	GO:1900153	Positive Regulation Of Nuclear-Transcribed Mrna Catabolic Process, Deadenylation-Dependent Decay	4/525	15/18722	0.000652299	0.0380394	0.0330017	ZFP36L1/AGO2/ZFP36L2/TOB1	4	BG-HD
CC	GO:0097449	Astrocyte Projection	4/549	19/19549	0.00170433	0.0390684	0.0327755	GFAP/AQP4/APP/SLC7A11	4	BG-HD
BP	GO:0051084	'De Novo' Posttranslational Protein Folding	6/525	39/18722	0.000701873	0.040134	0.0348189	HSPE1/PTGES3/HSPA1B/DNAJB1/HSPH1/ST13	6	BG-HD
BP	GO:0098657	Import Into Cell	16/525	227/18722	0.000702707	0.040134	0.0348189	KCNJ3/GFAP/SLC5A3/ARL6IP1/SLC7A2/AGT/PRNP/CLN8/SLC30A1/LRP2/IRS2/SLC39A12/SLC7A11/MAPK15/SLC3A2/SLC24A2	16	BG-HD
BP	GO:1904951	Positive Regulation Of Establishment Of Protein Localization	20/525	319/18722	0.000720982	0.0406476	0.0352645	TTN/GJA1/VAMP2/BAIAP3/TLR4/CD81/MYRIP/OAZ1/HSP90AB1/PFKFB2/PRNP/TENM1/CAMK2N1/IRS2/TARDBP/NPEPPS/MAVS/SORL1/ANK3/GLUL	20	BG-HD
BP	GO:0071560	Cellular Response To Transforming Growth Factor Beta Stimulus	17/525	250/18722	0.000726394	0.0406476	0.0352645	ITGB8/ZFP36L1/FLCN/SOX9/HSP90AB1/ZBTB7A/LTBP3/ZFP36L2/FOS/ZNF451/SMAD1/TGFBR3/ZEB2/LTBP1/CFLAR/SPRY2/PTPRK	17	BG-HD
BP	GO:0031050	Dsrna Processing	7/525	54/18722	0.000741048	0.0406476	0.0352645	HNRNPA2B1/AGO2/DDX5/DICER1/DDX3X/SMAD1/TUT4	7	BG-HD
BP	GO:0070918	Production Of Small Rna Involved In Gene Silencing By Rna	7/525	54/18722	0.000741048	0.0406476	0.0352645	HNRNPA2B1/AGO2/DDX5/DICER1/DDX3X/SMAD1/TUT4	7	BG-HD
CC	GO:0042788	Polysomal Ribosome	5/549	32/19549	0.00184393	0.040703	0.0341468	NUFIP2/RPS28/RPS29/RPL41/RPL18	5	BG-HD
BP	GO:0010951	Negative Regulation Of Endopeptidase Activity	17/525	252/18722	0.000793858	0.0429579	0.0372688	FNIP1/AQP1/ARL6IP1/AGT/PRNP/CRB2/C3/BIN1/DDX3X/NAIP/RFFL/APP/SERPINH1/SORL1/SPOCK3/SERPINB6/NR4A1	17	BG-HD
BP	GO:0051961	Negative Regulation Of Nervous System Development	12/525	145/18722	0.000804418	0.0429579	0.0372688	SEMA3D/PAX6/RTN4/NKX6-2/TNR/DICER1/SPP1/NOTCH1/SYNGAP1/SORL1/GPR37L1/NFATC4	12	BG-HD
BP	GO:0014037	Schwann Cell Differentiation	6/525	40/18722	0.00080643	0.0429579	0.0372688	ARHGEF10/POU3F2/DICER1/ERBB3/PLEC/LAMA2	6	BG-HD
BP	GO:0010586	Mirna Metabolic Process	5/525	27/18722	0.000823677	0.0434588	0.0377034	DDX17/AGO2/DICER1/KCNQ1OT1/TUT4	5	BG-HD
BP	GO:0010975	Regulation Of Neuron Projection Development	25/525	445/18722	0.000834111	0.0435941	0.0378208	GFAP/SEMA3D/POU3F2/PTPRD/NR2F1/CNTN2/AGT/SHTN1/RTN4/METRN/NSMF/TNR/CCDC88A/SPP1/SLC39A12/PLXNB1/SYNGAP1/SCARB2/PTPRF/NFATC4/NIN/VIM/EIF4G2/CFLAR/ITM2C	25	BG-HD
BP	GO:0010649	Regulation Of Cell Communication By Electrical Coupling	4/525	16/18722	0.000850564	0.0436308	0.0378526	GJA1/CALM2/CALM1/ANK3	4	BG-HD
BP	GO:1905153	Regulation Of Membrane Invagination	4/525	16/18722	0.000850564	0.0436308	0.0378526	PLCG2/ITGA2/C3/SYT11	4	BG-HD
BP	GO:0006402	Mrna Catabolic Process	16/525	232/18722	0.000887057	0.0448025	0.0388691	ZFP36L1/HNRNPU/FUS/HSPA1B/AGO2/FXR1/DDX5/EXOSC6/ZFP36L2/SMG1/TARDBP/ATM/TOB1/SYNCRIP/VIM/TUT4	16	BG-HD
BP	GO:0042060	Wound Healing	24/525	422/18722	0.00088958	0.0448025	0.0388691	GJA1/HMGB1/PLCG2/CSRP1/TLR4/DST/ITGA2/HSPB1/CD59/ERBB3/SRSF6/FAP/AK3/SLC7A11/SDC4/LMAN1/DDR1/TMEFF2/PLEC/SYT11/P2RY1/FGFR1OP2/ADIPOR2/CFLAR	24	BG-HD
BP	GO:0031349	Positive Regulation Of Defense Response	18/525	278/18722	0.000906695	0.0452531	0.03926	GJA1/NEAT1/HMGB1/PLCG2/RBM14/TLR4/GPRC5B/CD81/HSP90AA1/ITGA2/AGT/LAMP1/C3/APP/MAVS/SFPQ/CDK19/HLA-E	18	BG-HD
BP	GO:0071559	Response To Transforming Growth Factor Beta	17/525	256/18722	0.000944968	0.0467198	0.0405325	ITGB8/ZFP36L1/FLCN/SOX9/HSP90AB1/ZBTB7A/LTBP3/ZFP36L2/FOS/ZNF451/SMAD1/TGFBR3/ZEB2/LTBP1/CFLAR/SPRY2/PTPRK	17	BG-HD
BP	GO:0002181	Cytoplasmic Translation	12/525	148/18722	0.000963175	0.0467198	0.0405325	RPS28/RPL28/RPS29/RPS2/RPL9/RPL41/RPL18/RPL13/EIF5/RPL37/RPLP1/RPS24	12	BG-HD
BP	GO:0001667	Ameboidal-Type Cell Migration	26/525	475/18722	0.00096615	0.0467198	0.0405325	GJA1/HMGB1/PLCG2/SEMA3D/SOX9/ITGA2/AGO2/AGT/RHOB/ANLN/RTN4/HSPB1/CRB2/NOTCH1/FAP/ZFAND5/RFFL/ENPP2/SDC4/ZEB2/PLEC/ADIPOR2/EDNRB/DOCK5/NR4A1/GLUL	26	BG-HD
BP	GO:0099111	Microtubule-Based Transport	14/525	190/18722	0.000969815	0.0467198	0.0405325	HNRNPU/DST/AQP4/LAMP1/HSPB1/ARHGAP21/PURA/APP/SUN2/RPGR/SFPQ/NPHP3/RABL2B/DYNC1H1	14	BG-HD
CC	GO:0035770	Ribonucleoprotein Granule	16/549	254/19549	0.00230279	0.047905	0.0401888	TIA1/ZFP36L1/HNRNPU/DDX3Y/NUFIP2/AGO2/FXR1/HNRNPA3/SYNE1/DDX3X/RPL28/TARDBP/G3BP1/TIAL1/HNRNPK/TUT4	16	BG-HD
CC	GO:0016323	Basolateral Plasma Membrane	15/549	231/19549	0.00233095	0.047905	0.0401888	ERBIN/AQP1/AQP4/CD81/ABCA8/HSP90AB1/ERBB3/MLC1/NAIP/CA2/SLC3A2/P2RY1/BEST1/ANK3/MAP7	15	BG-HD
CC	GO:0062023	Collagen-Containing Extracellular Matrix	61/951	425/19549	2.76698e-14	2.07247e-11	1.59902e-11	NTNG1/SPARC/CLU/COL27A1/APOE/SMOC1/NAV2/COL19A1/TNC/COL21A1/MATN2/PSAP/S100A6/AEBP1/MEGF9/NPNT/SERPINE2/SRPX/ITIH5/AGT/CASK/TNR/COL6A1/ATRNL1/LAMB2/SNORC/COL6A2/S100A10/COL5A3/LTBP3/PKM/CTSF/IGFBP7/LGALS1/CALR/NTN1/THBS2/SDC3/P3H2/ITGB4/SPON1/CRELD1/LTBP4/LOXL2/GPC4/CTSB/ENTPD2/CTSH/DAG1/HSP90B1/LAMA1/TIMP3/COL9A2/PLOD3/COL24A1/COL4A2/TGFB2/SCARA3/VCAN/COL16A1/HTRA1	61	BG-PD
MF	GO:0004812	Aminoacyl-Trna Ligase Activity	16/932	41/18367	5.29892e-11	3.46814e-08	3.04548e-08	YARS1/EPRS1/DARS1/LARS1/GARS1/IARS1/CARS1/MARS1/AARS1/TARS1/TARS3/HARS1/SARS1/WARS1/NARS1/RARS1	16	BG-PD
MF	GO:0016875	Ligase Activity, Forming Carbon-Oxygen Bonds	16/932	41/18367	5.29892e-11	3.46814e-08	3.04548e-08	YARS1/EPRS1/DARS1/LARS1/GARS1/IARS1/CARS1/MARS1/AARS1/TARS1/TARS3/HARS1/SARS1/WARS1/NARS1/RARS1	16	BG-PD
BP	GO:0061564	Axon Development	60/921	467/18722	8.89145e-12	5.75277e-08	4.82666e-08	NTNG1/DCLK1/RGMA/BOC/APOE/TNC/PLXNA4/FOXB1/KALRN/LGR6/S100A6/NIBAN2/PLXNB1/RND2/METRN/CRPPA/DHFR/SLITRK5/MAP1B/APP/HSP90AA1/DDR1/SEMA3E/NFASC/TNR/TIAM1/BCL2/LAMB2/MT3/HSP90AB1/MAPT/PARD3/UST/BSG/NTN1/LRP1/LRP4/NFIB/FLNA/ACTB/PLXNB2/LGI1/EPHA5/DAG1/LAMA1/PLXND1/DAB1/PTPRS/RAB10/ULK1/SOS1/CTTN/SEMA3D/FZD3/DSCAM/PLXNA2/SMO/POU3F2/MAPK8IP3/SPTBN4	60	BG-PD
BP	GO:0007409	Axonogenesis	55/921	418/18722	2.65355e-11	7.21288e-08	6.05171e-08	NTNG1/DCLK1/RGMA/BOC/APOE/PLXNA4/FOXB1/KALRN/LGR6/S100A6/NIBAN2/PLXNB1/RND2/METRN/CRPPA/SLITRK5/MAP1B/APP/HSP90AA1/SEMA3E/NFASC/TNR/TIAM1/BCL2/LAMB2/MT3/HSP90AB1/MAPT/PARD3/UST/BSG/NTN1/LRP1/LRP4/NFIB/ACTB/PLXNB2/LGI1/EPHA5/DAG1/LAMA1/PLXND1/DAB1/PTPRS/RAB10/ULK1/SOS1/CTTN/SEMA3D/FZD3/DSCAM/PLXNA2/SMO/POU3F2/SPTBN4	55	BG-PD
BP	GO:0006418	Trna Aminoacylation For Protein Translation	16/921	41/18722	3.34446e-11	7.21288e-08	6.05171e-08	YARS1/EPRS1/DARS1/LARS1/GARS1/IARS1/CARS1/MARS1/AARS1/TARS1/TARS3/HARS1/SARS1/WARS1/NARS1/RARS1	16	BG-PD
CC	GO:0043197	Dendritic Spine	32/951	183/19549	2.69413e-10	7.77097e-08	5.99573e-08	SEPTIN11/FBXO2/KCND2/SHISA9/APBA2/ATP1A2/CRYAB/ASAP1/MAP1B/APP/TIAM1/MT3/DNAJB1/MAPT/FRMPD4/CANX/ABR/SHISA6/BCR/CPEB4/ACTN2/PALM/HIP1R/SYT11/PPP1R1B/KCNN2/ATP2B2/CTTN/ZMYND8/GRIN2A/PPP1CC/ADORA1	32	BG-PD
CC	GO:0044309	Neuron Spine	32/951	184/19549	3.11254e-10	7.77097e-08	5.99573e-08	SEPTIN11/FBXO2/KCND2/SHISA9/APBA2/ATP1A2/CRYAB/ASAP1/MAP1B/APP/TIAM1/MT3/DNAJB1/MAPT/FRMPD4/CANX/ABR/SHISA6/BCR/CPEB4/ACTN2/PALM/HIP1R/SYT11/PPP1R1B/KCNN2/ATP2B2/CTTN/ZMYND8/GRIN2A/PPP1CC/ADORA1	32	BG-PD
BP	GO:0043039	Trna Aminoacylation	16/921	44/18722	1.17621e-10	1.90252e-07	1.59624e-07	YARS1/EPRS1/DARS1/LARS1/GARS1/IARS1/CARS1/MARS1/AARS1/TARS1/TARS3/HARS1/SARS1/WARS1/NARS1/RARS1	16	BG-PD
BP	GO:0043038	Amino Acid Activation	16/921	45/18722	1.74235e-10	2.2546e-07	1.89164e-07	YARS1/EPRS1/DARS1/LARS1/GARS1/IARS1/CARS1/MARS1/AARS1/TARS1/TARS3/HARS1/SARS1/WARS1/NARS1/RARS1	16	BG-PD
CC	GO:0098984	Neuron To Neuron Synapse	46/951	361/19549	2.3399e-09	4.38146e-07	3.38053e-07	DCLK1/SEPTIN11/ADCY8/KCND2/PLEKHA5/SHISA9/SLC6A9/CRYAB/ATP1B2/SH3GL2/MAP1B/PLCB4/DLGAP1/NSMF/TIAM1/CAP2/MT3/DNAJB1/LRP4/SHISA6/BCR/CPEB4/ACTN2/GRIK4/MINK1/ITPR1/DNAJC6/PALM/LRFN2/SLC30A1/HIP1R/SYT11/ATP2B2/DAB1/INPP4A/PTPRS/GIT1/SOS1/RAPGEF4/NECTIN3/MIB1/LRRC4B/GRIN2A/GRIP1/ADORA1/PRNP	46	BG-PD
BP	GO:0031589	Cell-Substrate Adhesion	48/921	363/18722	4.21187e-10	4.5418e-07	3.81063e-07	NTNG1/CD44/UTRN/SDC4/PRKX/MEGF9/ATP1B2/BCL6/NPNT/CASK/DDR1/CX3CL1/SEMA3E/ATRNL1/TIAM1/BCL2/LAMB2/S100A10/TESK2/HSD17B12/MKLN1/COL5A3/MICALL2/LGALS1/CD63/LIMCH1/CALR/PKD1/ACTN4/SPOCK2/LRP1/CSF1/ECM2/ITGA3/FLNA/ITGB4/BCR/ACTN2/MINK1/TYRO3/DAG1/P4HB/ANTXR1/CTTN/SNED1/COL16A1/ITGB5/PLEKHA2	48	BG-PD
BP	GO:0046688	Response To Copper Ion	15/921	42/18722	6.04848e-10	5.59052e-07	4.69053e-07	MT2A/MT1F/AQP1/MT1G/MT1E/APP/SORD/MT1H/MT3/MT1M/MT1X/LOXL2/NFE2L2/ATP5F1D/PRNP	15	BG-PD
BP	GO:0030198	Extracellular Matrix Organization	42/921	301/18722	1.02319e-09	8.14949e-07	6.83753e-07	NTNG1/COL27A1/HPSE2/GFAP/SMOC1/COL19A1/DDR2/AEBP1/NPNT/PBXIP1/AGT/CST3/APP/FAP/DDR1/TNR/ADAMTSL3/LAMB2/HSD17B12/COL5A3/LTBP3/P4HA1/SPOCK2/LRP1/ST7/ECM2/SOX9/MMP16/TNFRSF1A/LOXL2/DAG1/SH3PXD2B/COL9A2/ANTXR1/PLOD3/MYO1E/COL24A1/COL4A2/TGFB2/COL16A1/WASHC1/COLGALT2	42	BG-PD
BP	GO:0043062	Extracellular Structure Organization	42/921	302/18722	1.13362e-09	8.14949e-07	6.83753e-07	NTNG1/COL27A1/HPSE2/GFAP/SMOC1/COL19A1/DDR2/AEBP1/NPNT/PBXIP1/AGT/CST3/APP/FAP/DDR1/TNR/ADAMTSL3/LAMB2/HSD17B12/COL5A3/LTBP3/P4HA1/SPOCK2/LRP1/ST7/ECM2/SOX9/MMP16/TNFRSF1A/LOXL2/DAG1/SH3PXD2B/COL9A2/ANTXR1/PLOD3/MYO1E/COL24A1/COL4A2/TGFB2/COL16A1/WASHC1/COLGALT2	42	BG-PD
BP	GO:0045229	External Encapsulating Structure Organization	42/921	304/18722	1.38932e-09	8.98891e-07	7.54182e-07	NTNG1/COL27A1/HPSE2/GFAP/SMOC1/COL19A1/DDR2/AEBP1/NPNT/PBXIP1/AGT/CST3/APP/FAP/DDR1/TNR/ADAMTSL3/LAMB2/HSD17B12/COL5A3/LTBP3/P4HA1/SPOCK2/LRP1/ST7/ECM2/SOX9/MMP16/TNFRSF1A/LOXL2/DAG1/SH3PXD2B/COL9A2/ANTXR1/PLOD3/MYO1E/COL24A1/COL4A2/TGFB2/COL16A1/WASHC1/COLGALT2	42	BG-PD
BP	GO:0071280	Cellular Response To Copper Ion	12/921	28/18722	2.74224e-09	1.61294e-06	1.35328e-06	MT2A/MT1F/AQP1/MT1G/MT1E/APP/MT1H/MT3/MT1M/MT1X/NFE2L2/PRNP	12	BG-PD
CC	GO:0005925	Focal Adhesion	49/951	418/19549	1.14053e-08	1.70851e-06	1.31821e-06	CD44/TNC/ITGB8/SDC4/CD81/CSRP1/GJA1/DDR2/HSPB1/GSN/PLEC/HSPA1A/ARHGAP26/CASK/FAP/NFASC/HSPA1B/CAPN2/HSPA5/MARCKS/EGFR/CALR/CD99/BSG/AHNAK/ACTN4/LRP1/FLNB/ITGA3/FLNA/HACD3/ITGB4/ACTB/RHOB/ACTN2/DAG1/HSP90B1/LASP1/ASAP3/P4HB/GIT1/RAB10/CTTN/SNTB1/MAP2K2/G3BP1/PDIA3/PPP1CC/ITGB5	49	BG-PD
CC	GO:0030055	Cell-Substrate Junction	49/951	425/19549	1.95063e-08	2.43504e-06	1.87876e-06	CD44/TNC/ITGB8/SDC4/CD81/CSRP1/GJA1/DDR2/HSPB1/GSN/PLEC/HSPA1A/ARHGAP26/CASK/FAP/NFASC/HSPA1B/CAPN2/HSPA5/MARCKS/EGFR/CALR/CD99/BSG/AHNAK/ACTN4/LRP1/FLNB/ITGA3/FLNA/HACD3/ITGB4/ACTB/RHOB/ACTN2/DAG1/HSP90B1/LASP1/ASAP3/P4HB/GIT1/RAB10/CTTN/SNTB1/MAP2K2/G3BP1/PDIA3/PPP1CC/ITGB5	49	BG-PD
BP	GO:0097501	Stress Response To Metal Ion	10/921	19/18722	4.87194e-09	2.62679e-06	2.20391e-06	MT2A/MT1F/MT1G/MT1E/MT1H/MT3/MT1M/HSPA5/MT1X/SLC30A1	10	BG-PD
CC	GO:0014069	Postsynaptic Density	41/951	330/19549	3.57446e-08	3.82467e-06	2.95094e-06	DCLK1/ADCY8/KCND2/PLEKHA5/SHISA9/SLC6A9/CRYAB/MAP1B/PLCB4/DLGAP1/NSMF/TIAM1/CAP2/MT3/DNAJB1/LRP4/SHISA6/BCR/CPEB4/ACTN2/MINK1/ITPR1/DNAJC6/PALM/LRFN2/SLC30A1/HIP1R/SYT11/ATP2B2/DAB1/INPP4A/PTPRS/GIT1/SOS1/NECTIN3/MIB1/LRRC4B/GRIN2A/GRIP1/ADORA1/PRNP	41	BG-PD
CC	GO:0005938	Cell Cortex	39/951	308/19549	4.59815e-08	4.30502e-06	3.32156e-06	MTSS2/SEPTIN2/SEPTIN8/SEPTIN7/DENND2B/SEPTIN9/SEPTIN11/UTRN/ASTN2/SEPTIN10/RND2/TMOD1/GSN/FRY/OOEP/NSMF/EEF1A1/MKLN1/CAPN2/MARCKS/ENO1/PARD3/ACTN4/CTBP2/FLNB/CRIP2/RHOBTB2/FLNA/ACTB/RHOB/ACTN2/SLC2A1/LASP1/HIP1R/GPSM1/CTTN/SPIRE1/NUMA1/SPTBN4	39	BG-PD
CC	GO:0032279	Asymmetric Synapse	41/951	335/19549	5.45775e-08	4.54206e-06	3.50445e-06	DCLK1/ADCY8/KCND2/PLEKHA5/SHISA9/SLC6A9/CRYAB/MAP1B/PLCB4/DLGAP1/NSMF/TIAM1/CAP2/MT3/DNAJB1/LRP4/SHISA6/BCR/CPEB4/ACTN2/MINK1/ITPR1/DNAJC6/PALM/LRFN2/SLC30A1/HIP1R/SYT11/ATP2B2/DAB1/INPP4A/PTPRS/GIT1/SOS1/NECTIN3/MIB1/LRRC4B/GRIN2A/GRIP1/ADORA1/PRNP	41	BG-PD
CC	GO:0098978	Glutamatergic Synapse	41/951	338/19549	7.00044e-08	4.83378e-06	3.72953e-06	NTNG1/SPARC/APOE/SEPTIN11/ADCY8/NOS1AP/KCND2/PLEKHA5/SHISA9/NRG3/SH3GL2/PLCB4/DLGAP1/ATP2B4/TNR/TIAM1/DNAJB1/PSD2/SNAP25/CTBP2/CANX/GRIK3/ABR/SHISA6/FLNA/ACTB/BCR/LGI1/ACTN2/GPC4/AP2M1/DAG1/PPP1R1B/ATP2B2/PTPRS/CADPS2/LRRC4B/GRIN2A/PPP1CC/GRIP1/ADRA1A	41	BG-PD
CC	GO:0045178	Basal Part Of Cell	36/951	276/19549	7.09901e-08	4.83378e-06	3.72953e-06	CD44/AQP1/ADCY8/CD81/SLC6A9/SLC29A4/KCNJ16/KCNJ10/SLC38A1/SLC14A1/CASK/FAP/ATP2B4/SLC27A1/SLC7A5/AQP4/NAIP/HSP90AB1/ABCA1/SLC29A2/EGFR/PKD1/BSG/LRP1/ITGA3/SLC7A1/ITGB4/PRCP/MAP7/SLC3A2/SLC2A1/PALM/DAG1/ATP2B2/ABCC4/ADORA1	36	BG-PD
BP	GO:0042063	Gliogenesis	40/921	301/18722	1.05653e-08	5.25827e-06	4.41177e-06	CLU/GFAP/SOX2/BMERB1/PALS1/DAAM2/METRN/PLEC/ATP1B2/KCNJ10/SERPINE2/GPR37L1/APP/CX3CL1/TIAM1/LAMB2/MT3/EGFR/MAPT/PARD3/PHGDH/ZMIZ1/LRP1/NFIB/CSF1/SOX9/ITGB4/GSTP1/DNER/DAG1/EEF2/DAB1/SOX13/SUN2/KLF15/TGFB2/PPP1CC/SMO/POU3F2/TENM4	40	BG-PD
CC	GO:0016323	Basolateral Plasma Membrane	32/951	231/19549	9.28669e-08	5.79644e-06	4.47227e-06	CD44/AQP1/ADCY8/CD81/SLC6A9/SLC29A4/KCNJ16/KCNJ10/SLC38A1/SLC14A1/CASK/ATP2B4/SLC7A5/AQP4/NAIP/HSP90AB1/ABCA1/SLC29A2/EGFR/PKD1/BSG/LRP1/ITGA3/SLC7A1/MAP7/SLC3A2/SLC2A1/PALM/DAG1/ATP2B2/ABCC4/ADORA1	32	BG-PD
CC	GO:0099572	Postsynaptic Specialization	42/951	356/19549	1.06363e-07	6.12816e-06	4.72821e-06	DCLK1/SEPTIN11/ADCY8/KCND2/PLEKHA5/SHISA9/SLC6A9/CRYAB/MAP1B/PLCB4/DLGAP1/NSMF/TIAM1/CAP2/MT3/DNAJB1/LRP4/SHISA6/BCR/CPEB4/ACTN2/MINK1/ITPR1/DNAJC6/PALM/LRFN2/SLC30A1/HIP1R/SYT11/ATP2B2/DAB1/INPP4A/PTPRS/GIT1/SOS1/NECTIN3/MIB1/LRRC4B/GRIN2A/GRIP1/ADORA1/PRNP	42	BG-PD
CC	GO:0009925	Basal Plasma Membrane	34/951	257/19549	1.1567e-07	6.18835e-06	4.77465e-06	CD44/AQP1/ADCY8/CD81/SLC6A9/SLC29A4/KCNJ16/KCNJ10/SLC38A1/SLC14A1/CASK/ATP2B4/SLC27A1/SLC7A5/AQP4/NAIP/HSP90AB1/ABCA1/SLC29A2/EGFR/PKD1/BSG/LRP1/ITGA3/SLC7A1/ITGB4/MAP7/SLC3A2/SLC2A1/PALM/DAG1/ATP2B2/ABCC4/ADORA1	34	BG-PD
BP	GO:0016049	Cell Growth	54/921	482/18722	1.42705e-08	6.59499e-06	5.53329e-06	DCLK1/RGMA/APOE/CEP43/PLXNA4/IGFBP5/RND2/GJA1/H3-3B/CRYAB/NRG3/BCL6/SERPINE2/SH3GL2/HSPA1A/MAP1B/AGT/APP/HSP90AA1/PTCH2/PI16/DDR1/SEMA3E/TNR/HSPA1B/TIAM1/BCL2/LAMB2/MT3/DNAJB2/HSP90AB1/IGFBP7/CPNE5/EGFR/ENO1/MAPT/NTN1/LRP1/SOX9/LGI1/LTBP4/SYT17/PPARA/PTPRS/IL17RB/NEDD4L/RACK1/ULK1/CTTN/SEMA3D/TGFB2/DSCAM/ADIPOR2/ADRA1A	54	BG-PD
BP	GO:0010975	Regulation Of Neuron Projection Development	51/921	445/18722	1.7173e-08	7.4073e-06	6.21483e-06	NTNG1/GFAP/RGMA/APOE/PLXNA4/CNTN1/PLXNB1/RND2/METRN/BHLHB9/ATP1B2/SLC39A12/MAP1B/AGT/NSMF/NR2F1/CX3CL1/SEMA3E/TNR/PRRX1/DGKG/TIAM1/MT3/HSPA5/LGALS1/MAPT/UST/SNAP25/NTN1/LRP1/LRP4/CAMK2G/TBX6/ITGA3/FLNA/PLXNB2/NFE2L2/PLXND1/DAB1/PTPRS/NEDD4L/ULK1/SEMA3D/KIF1A/NFATC4/ACAP3/DSCAM/PLXNA2/ITM2C/TMEM106B/POU3F2	51	BG-PD
BP	GO:0009135	Purine Nucleoside Diphosphate Metabolic Process	21/921	103/18722	2.37161e-08	9.02605e-06	7.57299e-06	NUPR1/GAPDH/APP/CASK/PFKP/DDIT4/PKM/ENO1/P2RX7/ENO2/PGAM1/ENTPD2/AK3/PFKL/PPARA/GIT1/FOXK1/PGK1/OGDH/OGT/INSR	21	BG-PD
BP	GO:0009179	Purine Ribonucleoside Diphosphate Metabolic Process	21/921	103/18722	2.37161e-08	9.02605e-06	7.57299e-06	NUPR1/GAPDH/APP/CASK/PFKP/DDIT4/PKM/ENO1/P2RX7/ENO2/PGAM1/ENTPD2/AK3/PFKL/PPARA/GIT1/FOXK1/PGK1/OGDH/OGT/INSR	21	BG-PD
CC	GO:0005788	Endoplasmic Reticulum Lumen	38/951	313/19549	2.0555e-07	1.00327e-05	7.74078e-06	CLU/COL27A1/APOE/COL19A1/TNC/COL21A1/IGFBP5/WFS1/F5/CP/TMEM132A/CST3/APP/COL6A1/LAMB2/COL6A2/COL5A3/HSPA5/IGFBP7/LGALS1/P4HA1/CALR/CSF1/CANX/C3/P3H2/SPON1/DAG1/HSP90B1/P4HB/COL9A2/PLOD3/COL24A1/COL4A2/PDIA3/VCAN/COL16A1/COLGALT2	38	BG-PD
CC	GO:0042383	Sarcolemma	23/951	138/19549	2.14317e-07	1.00327e-05	7.74078e-06	UTRN/SLC38A2/AQP1/NOS1AP/SYNM/PLEC/ATP1A2/STAC2/KCNJ3/ATP2B4/RYR3/COL6A1/AQP4/COL6A2/BSG/AHNAK/SSPN/SLC2A1/DAG1/SLC30A1/LAMP1/SNTB1/ADRA1A	23	BG-PD
BP	GO:0009185	Ribonucleoside Diphosphate Metabolic Process	21/921	106/18722	4.02604e-08	1.44714e-05	1.21417e-05	NUPR1/GAPDH/APP/CASK/PFKP/DDIT4/PKM/ENO1/P2RX7/ENO2/PGAM1/ENTPD2/AK3/PFKL/PPARA/GIT1/FOXK1/PGK1/OGDH/OGT/INSR	21	BG-PD
BP	GO:0061687	Detoxification Of Inorganic Compound	9/921	18/18722	5.28171e-08	1.79856e-05	1.50902e-05	MT2A/MT1F/MT1G/MT1E/MT1H/MT3/MT1M/MT1X/SLC30A1	9	BG-PD
BP	GO:0006096	Glycolytic Process	18/921	81/18722	5.85988e-08	1.87528e-05	1.57339e-05	NUPR1/GAPDH/APP/PFKP/DDIT4/PKM/ENO1/P2RX7/ENO2/PGAM1/PFKL/PPARA/GIT1/FOXK1/PGK1/OGDH/OGT/INSR	18	BG-PD
BP	GO:0046031	Adp Metabolic Process	19/921	90/18722	6.08669e-08	1.87528e-05	1.57339e-05	NUPR1/GAPDH/APP/PFKP/DDIT4/PKM/ENO1/P2RX7/ENO2/PGAM1/AK3/PFKL/PPARA/GIT1/FOXK1/PGK1/OGDH/OGT/INSR	19	BG-PD
BP	GO:0006757	Atp Generation From Adp	18/921	82/18722	7.16683e-08	2.1077e-05	1.76839e-05	NUPR1/GAPDH/APP/PFKP/DDIT4/PKM/ENO1/P2RX7/ENO2/PGAM1/PFKL/PPARA/GIT1/FOXK1/PGK1/OGDH/OGT/INSR	18	BG-PD
BP	GO:0050808	Synapse Organization	48/921	426/18722	7.67673e-08	2.1595e-05	1.81185e-05	NTNG1/SPARC/APOE/SEPTIN11/TNC/NOS1AP/PLXNB1/BHLHB9/SLC7A11/SYBU/SLITRK5/MAP1B/APP/CX3CL1/SEMA3E/NFASC/TNR/TIAM1/LAMB2/MAPT/FRMPD4/NTN1/SPOCK2/CTBP2/LRP4/THBS2/ITGA3/C3/SHISA6/FLNA/ACTB/PLXNB2/GPC4/DNER/PALM/DAG1/LRFN2/PLXND1/PTPRS/CTTN/KIF1A/NFATC4/LRRN1/ZMYND8/LRRC4B/DSCAM/PRNP/INSR	48	BG-PD
BP	GO:0071294	Cellular Response To Zinc Ion	10/921	24/18722	8.25574e-08	2.22561e-05	1.86732e-05	MT2A/MT1F/MT1G/MT1E/HVCN1/MT1H/MT3/MT1M/MT1X/ATP13A2	10	BG-PD
CC	GO:0005604	Basement Membrane	18/951	96/19549	7.47285e-07	3.29245e-05	2.54031e-05	NTNG1/SPARC/SMOC1/TNC/MEGF9/NPNT/CASK/ATRNL1/LAMB2/NTN1/THBS2/P3H2/ITGB4/LOXL2/ENTPD2/DAG1/LAMA1/COL4A2	18	BG-PD
BP	GO:0031102	Neuron Projection Regeneration	15/921	60/18722	1.41941e-07	3.57294e-05	2.99775e-05	GFAP/RGMA/TNC/DHFR/MAP1B/TNR/PRRX1/BCL2/LAMB2/LRP1/FLNA/DAG1/PTPRS/ULK1/MAPK8IP3	15	BG-PD
BP	GO:0007160	Cell-Matrix Adhesion	32/921	233/18722	1.44918e-07	3.57294e-05	2.99775e-05	CD44/UTRN/SDC4/BCL6/NPNT/CASK/DDR1/CX3CL1/SEMA3E/TIAM1/BCL2/S100A10/TESK2/MKLN1/COL5A3/CD63/LIMCH1/PKD1/LRP1/CSF1/ECM2/ITGA3/ITGB4/BCR/ACTN2/MINK1/DAG1/CTTN/SNED1/COL16A1/ITGB5/PLEKHA2	32	BG-PD
BP	GO:0010273	Detoxification Of Copper Ion	8/921	15/18722	1.57273e-07	3.57294e-05	2.99775e-05	MT2A/MT1F/MT1G/MT1E/MT1H/MT3/MT1M/MT1X	8	BG-PD
BP	GO:1990169	Stress Response To Copper Ion	8/921	15/18722	1.57273e-07	3.57294e-05	2.99775e-05	MT2A/MT1F/MT1G/MT1E/MT1H/MT3/MT1M/MT1X	8	BG-PD
BP	GO:0048588	Developmental Cell Growth	32/921	234/18722	1.60147e-07	3.57294e-05	2.99775e-05	DCLK1/RGMA/APOE/PLXNA4/RND2/SH3GL2/MAP1B/AGT/APP/HSP90AA1/PI16/DDR1/SEMA3E/TNR/TIAM1/LAMB2/MT3/HSP90AB1/CPNE5/MAPT/NTN1/LRP1/SOX9/SYT17/PPARA/PTPRS/NEDD4L/ULK1/CTTN/SEMA3D/DSCAM/ADRA1A	32	BG-PD
BP	GO:0010232	Vascular Transport	18/921	88/18722	2.24128e-07	4.8337e-05	4.05554e-05	APOE/SLC38A2/GJA1/SLC6A9/ATP1A2/ATP1B2/SLCO3A1/SLC29A4/SLC38A1/ATP2B4/SLC27A1/SLC7A5/SLC29A2/LRP1/SLC7A1/SLC2A1/ABCC4/INSR	18	BG-PD
CC	GO:0032432	Actin Filament Bundle	16/951	80/19549	1.24562e-06	5.18317e-05	3.9991e-05	SEPTIN7/SEPTIN9/SEPTIN11/CRYAB/MICALL2/NEBL/MARCKS/GAS2L1/LIMCH1/ACTN4/FLNB/FLNA/BAG3/SIPA1L3/TPM1/PLS3	16	BG-PD
BP	GO:0061684	Chaperone-Mediated Autophagy	8/921	16/18722	3.00957e-07	6.28126e-05	5.27007e-05	CLU/GFAP/HSP90AA1/EEF1A1/SNRNP70/BAG3/LAMP2/ATP13A2	8	BG-PD
BP	GO:0010959	Regulation Of Metal Ion Transport	45/921	406/18722	3.13877e-07	6.34621e-05	5.32456e-05	DPP6/UTRN/CNTN1/NOS1AP/GJA1/WFS1/SLC6A9/TMEM38A/ATP1A2/ATP1B2/PLCG2/STAC2/SERPINE2/APLNR/CRHR1/AGT/CASK/ATP2B4/CX3CL1/KCNE4/TMBIM6/BCL2/S100A1/CD63/AHNAK/ACTN4/CAMK2G/HSPA2/FLNA/EGF/ADCYAP1R1/ACTN2/GEM/P2RX7/SARAF/SLC30A1/STOM/KCNN2/NEDD4L/UBASH3B/WNK2/ADORA1/MLLT6/PRNP/SPTBN4	45	BG-PD
CC	GO:0043292	Contractile Fiber	30/951	239/19549	1.93864e-06	7.64234e-05	5.89648e-05	PDE4DIP/SDC4/NOS1AP/CSRP1/SYNM/HSPB1/TMOD1/PLEC/CRYAB/NPNT/ATP2B4/RYR3/FBXO32/S100A1/NEBL/ENO1/AHNAK/ACTN4/FLNB/PPP1R12B/FLNA/ACTN2/SLC2A1/BAG3/DAG1/KCNN2/MYBPC1/TPM1/MYOM1/ADRA1A	30	BG-PD
BP	GO:0009896	Positive Regulation Of Catabolic Process	51/921	492/18722	4.19072e-07	8.21635e-05	6.89363e-05	CLU/RGMA/APOE/NUPR1/TNRC6A/CD81/GJA1/IRS2/HSPA1A/APP/HSP90AA1/ZFP36L1/APC2/RNF19B/BNIP3L/SAMD4A/VSIR/HSPB8/HSPA1B/PTTG1IP/FTO/TNRC6B/DNAJB2/DAPK1/LRP1/SORL1/SOX9/EGF/ZFP36L2/ZER1/P2RX7/BAG3/NFE2L2/PPARA/TMEM259/RHBDD3/NEDD4L/RACK1/GPSM1/TPCN1/ULK1/LARP1/TRIM8/ZSWIM8/SESN1/PAN2/ADORA1/ATG4B/DHRSX/LRSAM1/INSR	51	BG-PD
BP	GO:0060560	Developmental Growth Involved In Morphogenesis	31/921	234/18722	5.07286e-07	9.53799e-05	8.00251e-05	DCLK1/RGMA/APOE/TNC/PLXNA4/RND2/SH3GL2/MAP1B/APP/HSP90AA1/DDR1/SEMA3E/TNR/TIAM1/LAMB2/MT3/HSP90AB1/CPNE5/MAPT/NTN1/LRP1/CSF1/TRIM28/SOX9/SYT17/PTPRS/NEDD4L/ULK1/CTTN/SEMA3D/DSCAM	31	BG-PD
BP	GO:0050770	Regulation Of Axonogenesis	24/921	154/18722	5.15965e-07	9.53799e-05	8.00251e-05	RGMA/PLXNA4/PLXNB1/RND2/METRN/MAP1B/SEMA3E/TNR/TIAM1/MT3/MAPT/UST/NTN1/LRP1/LRP4/PLXNB2/PLXND1/DAB1/PTPRS/ULK1/SEMA3D/DSCAM/PLXNA2/POU3F2	24	BG-PD
BP	GO:0001558	Regulation Of Cell Growth	45/921	414/18722	5.44517e-07	9.78618e-05	8.21074e-05	RGMA/APOE/CEP43/PLXNA4/IGFBP5/RND2/GJA1/H3-3B/CRYAB/NRG3/BCL6/SERPINE2/HSPA1A/MAP1B/AGT/PTCH2/PI16/DDR1/SEMA3E/TNR/HSPA1B/BCL2/MT3/DNAJB2/IGFBP7/CPNE5/EGFR/ENO1/MAPT/NTN1/LRP1/LGI1/LTBP4/SYT17/PPARA/PTPRS/IL17RB/NEDD4L/RACK1/ULK1/CTTN/SEMA3D/TGFB2/DSCAM/ADIPOR2	45	BG-PD
CC	GO:0030016	Myofibril	29/951	231/19549	2.85313e-06	0.00010685	8.24403e-05	PDE4DIP/SDC4/NOS1AP/CSRP1/SYNM/HSPB1/TMOD1/PLEC/CRYAB/ATP2B4/RYR3/FBXO32/S100A1/NEBL/ENO1/AHNAK/ACTN4/FLNB/PPP1R12B/FLNA/ACTN2/SLC2A1/BAG3/DAG1/KCNN2/MYBPC1/TPM1/MYOM1/ADRA1A	29	BG-PD
BP	GO:0009132	Nucleoside Diphosphate Metabolic Process	21/921	124/18722	6.49191e-07	0.000113521	9.52454e-05	NUPR1/GAPDH/APP/CASK/PFKP/DDIT4/PKM/ENO1/P2RX7/ENO2/PGAM1/ENTPD2/AK3/PFKL/PPARA/GIT1/FOXK1/PGK1/OGDH/OGT/INSR	21	BG-PD
BP	GO:0010001	Glial Cell Differentiation	30/921	225/18722	6.72368e-07	0.000114479	9.60499e-05	CLU/GFAP/SOX2/PALS1/DAAM2/METRN/PLEC/KCNJ10/SERPINE2/GPR37L1/APP/LAMB2/MT3/EGFR/MAPT/PARD3/PHGDH/LRP1/NFIB/SOX9/ITGB4/GSTP1/DNER/DAG1/DAB1/SOX13/KLF15/SMO/POU3F2/TENM4	30	BG-PD
BP	GO:0098657	Import Into Cell	30/921	227/18722	8.13116e-07	0.000134894	0.000113178	SLC24A4/GFAP/EPRS1/IRS2/SLC6A9/ATP1A2/SLC7A11/ATP1B2/SLC39A12/SLC29A4/KCNJ16/KCNJ10/SLC38A1/AGT/KCNJ3/SLC6A11/ATP2B4/SLC27A1/SLC7A5/SLC29A2/SNAP25/LRRC8A/SLC7A1/ACTB/SLC3A2/SLC2A1/SLC30A1/WNK2/PRNP/LRSAM1	30	BG-PD
BP	GO:0006090	Pyruvate Metabolic Process	19/921	106/18722	8.99789e-07	0.000145541	0.000122111	NUPR1/GAPDH/APP/PFKP/DDIT4/PKM/ENO1/PC/P2RX7/ENO2/PGAM1/PFKL/PPARA/GIT1/FOXK1/PGK1/OGDH/OGT/INSR	19	BG-PD
BP	GO:0150104	Transport Across Blood-Brain Barrier	17/921	87/18722	9.57001e-07	0.000151019	0.000126707	APOE/SLC38A2/SLC6A9/ATP1A2/ATP1B2/SLCO3A1/SLC29A4/SLC38A1/ATP2B4/SLC27A1/SLC7A5/SLC29A2/LRP1/SLC7A1/SLC2A1/ABCC4/INSR	17	BG-PD
BP	GO:0070841	Inclusion Body Assembly	9/921	24/18722	1.08673e-06	0.000167407	0.000140457	CLU/HSPA1A/HSPA1B/DNAJB2/DNAJB1/MAPT/SORL1/HSPA2/BAG3	9	BG-PD
CC	GO:0017101	Aminoacyl-Trna Synthetase Multienzyme Complex	6/951	11/19549	4.88304e-06	0.000174162	0.000134375	EPRS1/DARS1/LARS1/IARS1/MARS1/RARS1	6	BG-PD
BP	GO:0006882	Cellular Zinc Ion Homeostasis	11/921	38/18722	1.36123e-06	0.000200713	0.000168401	MT2A/MT1F/MT1G/MT1E/SLC39A12/MT1H/MT3/MT1M/MT1X/SLC30A1/ATP13A2	11	BG-PD
BP	GO:0006165	Nucleoside Diphosphate Phosphorylation	18/921	99/18722	1.39831e-06	0.000200713	0.000168401	NUPR1/GAPDH/APP/PFKP/DDIT4/PKM/ENO1/P2RX7/ENO2/PGAM1/PFKL/PPARA/GIT1/FOXK1/PGK1/OGDH/OGT/INSR	18	BG-PD
BP	GO:0071248	Cellular Response To Metal Ion	27/921	197/18722	1.4027e-06	0.000200713	0.000168401	MT2A/MT1F/AQP1/ITPKB/MT1G/ADCY8/MT1E/PLCG2/APP/RYR3/HVCN1/MT1H/MT3/MT1M/HSPA5/CPNE5/EGFR/MT1X/CALR/NFE2L2/JUND/SYT11/SYT17/CLIC4/NFATC4/ATP13A2/PRNP	27	BG-PD
BP	GO:0070997	Neuron Death	40/921	361/18722	1.42701e-06	0.000200713	0.000168401	CLU/AARS1/APOE/NUPR1/FOXB1/WFS1/BHLHB9/SLC7A11/GAPDH/APP/NSMF/CX3CL1/NLRP1/BCL2/MT3/NAIP/DDIT4/CAPN2/HSP90AB1/HSPA5/MAPT/THRB/LRP1/SORL1/CSF1/GHR/EGLN3/CPEB4/TYRO3/RETREG1/MAX/PPARA/TMEM259/RACK1/NFATC4/TGFB2/ATP13A2/ATN1/ADORA1/PRNP	40	BG-PD
BP	GO:0046939	Nucleotide Phosphorylation	18/921	101/18722	1.89123e-06	0.000260346	0.000218434	NUPR1/GAPDH/APP/PFKP/DDIT4/PKM/ENO1/P2RX7/ENO2/PGAM1/PFKL/PPARA/GIT1/FOXK1/PGK1/OGDH/OGT/INSR	18	BG-PD
BP	GO:0045926	Negative Regulation Of Growth	31/921	249/18722	1.95867e-06	0.000264012	0.00022151	RGMA/MT2A/MT1F/IGFBP5/MT1G/GJA1/MT1E/CRYAB/BCL6/SERPINE2/HSPA1A/AGT/PI16/SEMA3E/TNR/HSPA1B/BCL2/MT1H/MT3/MT1M/DNAJB2/ENO1/MT1X/NTN1/PPARA/PTPRS/RACK1/ULK1/SEMA3D/TGFB2/ADIPOR2	31	BG-PD
BP	GO:0055069	Zinc Ion Homeostasis	11/921	40/18722	2.38907e-06	0.000315454	0.00026467	MT2A/MT1F/MT1G/MT1E/SLC39A12/MT1H/MT3/MT1M/MT1X/SLC30A1/ATP13A2	11	BG-PD
BP	GO:0003012	Muscle System Process	46/921	452/18722	2.55448e-06	0.00033055	0.000277336	SMTN/CERT1/UTRN/TAFAZZIN/IGFBP5/NOS1AP/GJA1/SYNM/TMOD1/GSN/TMEM38A/ATP1A2/CRYAB/STAC2/NPNT/AGT/KCNJ3/ATP2B4/PI16/KCNE4/FBXO32/TIAM1/ENO1/CAMK2G/PPP1R12B/FLNA/TNFRSF1A/SSPN/ACTN2/DAG1/EEF2/EDNRB/PPARA/VEGFB/KCNN2/KLF15/NEDD4L/MYBPC1/TPM1/ARHGAP42/CTTN/SNTB1/MYOM1/ADORA1/PABPN1/ADRA1A	46	BG-PD
CC	GO:0097060	Synaptic Membrane	39/951	384/19549	1.2033e-05	0.00040967	0.000316083	NTNG1/UTRN/CNTN1/ADCY8/KCND2/SHISA9/SLC6A9/CRYAB/KCNJ3/CASK/SLC6A11/ATP2B4/TIAM1/DGKB/SNAP25/LRP4/ITGA3/CANX/NINJ1/GRIK3/SHISA6/SSPN/ACTN2/GRIK4/GPC4/PALM/DAG1/LRFN2/SLC30A1/HIP1R/SYT11/ATP2B2/PTPRS/NECTIN3/LRRC4B/GRIN2A/GRIP1/ADORA1/ADRA1A	39	BG-PD
CC	GO:0098889	Intrinsic Component Of Presynaptic Membrane	14/951	75/19549	1.32228e-05	0.000430602	0.000332233	NTNG1/CNTN1/ADCY8/SLC6A9/KCNJ3/SLC6A11/ATP2B4/CANX/GRIK4/GPC4/SYT11/PTPRS/ADORA1/ADRA1A	14	BG-PD
CC	GO:0099240	Intrinsic Component Of Synaptic Membrane	22/951	163/19549	1.4041e-05	0.000438198	0.000338094	NTNG1/CNTN1/ADCY8/KCND2/SHISA9/SLC6A9/KCNJ3/SLC6A11/ATP2B4/CANX/SHISA6/GRIK4/GPC4/LRFN2/SLC30A1/SYT11/PTPRS/NECTIN3/LRRC4B/GRIN2A/ADORA1/ADRA1A	22	BG-PD
CC	GO:0031253	Cell Projection Membrane	36/951	346/19549	1.52886e-05	0.000458048	0.000353409	CD44/MTSS2/SEPTIN2/UTRN/AQP1/SHISA9/SLC7A11/ATP1B2/PLCG2/ASAP1/GPR37L1/CASK/FAP/APC2/SLC7A5/EEF1A1/TIAM1/HSP90AB1/ARHGEF4/EGFR/PSD2/MAPT/PKD1/ITGA3/SHISA6/WLS/PALM/HIP1R/PLXND1/ATP2B2/ANTXR1/TPM1/ADORA1/DHRS3/SMO/INSR	36	BG-PD
BP	GO:0021782	Glial Cell Development	19/921	116/18722	3.66708e-06	0.000465216	0.000390323	CLU/GFAP/PALS1/PLEC/KCNJ10/APP/LAMB2/MT3/EGFR/MAPT/PARD3/PHGDH/LRP1/ITGB4/GSTP1/DAG1/SMO/POU3F2/TENM4	19	BG-PD
BP	GO:1990138	Neuron Projection Extension	24/921	172/18722	3.88304e-06	0.00048314	0.000405361	DCLK1/APOE/PLXNA4/SH3GL2/MAP1B/HSP90AA1/DDR1/SEMA3E/TNR/TIAM1/LAMB2/MT3/HSP90AB1/CPNE5/MAPT/NTN1/LRP1/SYT17/PTPRS/NEDD4L/ULK1/CTTN/SEMA3D/DSCAM	24	BG-PD
CC	GO:0030018	Z Disc	19/951	130/19549	1.71276e-05	0.000493406	0.00038069	NOS1AP/CSRP1/HSPB1/PLEC/CRYAB/ATP2B4/RYR3/FBXO32/S100A1/NEBL/ACTN4/FLNB/PPP1R12B/FLNA/ACTN2/SLC2A1/BAG3/KCNN2/ADRA1A	19	BG-PD
BP	GO:0042176	Regulation Of Protein Catabolic Process	41/921	391/18722	4.27647e-06	0.000522053	0.000438009	CLU/GFAP/MARCHF7/RGMA/APOE/NUPR1/CENATAC/CD81/GJA1/PSME3IP1/SERPINE2/HSPA1A/CST3/HSP90AA1/APC2/RNF19B/HSPA1B/EEF1A1/PTTG1IP/DNAJB2/HSP90AB1/EGFR/SNRNP70/PKD1/LRP1/SORL1/FLNA/SOX9/EGF/ZER1/BANP/NFE2L2/TIMP3/TMEM259/RHBDD3/NEDD4L/RACK1/ATP13A2/GRIN2A/ATG4B/OGT	41	BG-PD
MF	GO:0033218	Amide Binding	44/932	400/18367	1.19658e-06	0.000522107	0.000458478	CLU/CERT1/APOE/FBXO2/PSAP/FKBP2/DHFR/APBA2/CRYAB/ACADVL/GPR37L1/CRHR1/CST3/PLTP/RAMP1/SLC7A5/ACOT11/SEC61A1/ECE1/ACACB/HSP90AB1/NFKBIA/CALR/LRP1/SORL1/PC/GHR/NPEPPS/ADCYAP1R1/KPNA6/ITM2B/AP2M1/EDNRB/PCSK5/TAPBP/LDLRAD3/FKBP5/RXRA/TGFB2/TNPO2/GRIN2A/ITM2C/PRNP/INSR	44	BG-PD
CC	GO:0097449	Astrocyte Projection	7/951	19/19549	1.89825e-05	0.000526485	0.000406212	GFAP/SLC7A11/ATP1B2/KCNJ10/APP/AQP4/MT3	7	BG-PD
CC	GO:0097386	Glial Cell Projection	9/951	33/19549	1.96817e-05	0.000526485	0.000406212	GFAP/SLC7A11/ATP1B2/KCNJ10/APP/NFASC/AQP4/MT3/MAPT	9	BG-PD
BP	GO:0060562	Epithelial Tube Morphogenesis	36/921	325/18722	4.78344e-06	0.000573126	0.000480861	RGMA/TNC/IRX2/SDC4/PRKX/GREB1L/KAT2A/NPNT/STARD13/APLNR/AR/AGT/DDR1/SEMA3E/IRX3/BCL2/PKD1/NTN1/CSF1/TBX6/FOXP1/SOX9/EGF/PLXNB2/RHOB/CTSH/DAG1/LAMA1/PLXND1/IFT172/CLIC4/NFATC4/FZD3/TGFB2/MIB1/SMO	36	BG-PD
BP	GO:0034975	Protein Folding In Endoplasmic Reticulum	6/921	11/18722	5.20663e-06	0.000601551	0.00050471	HSPA5/CALR/CANX/HSP90B1/P4HB/PDIA3	6	BG-PD
BP	GO:0090084	Negative Regulation Of Inclusion Body Assembly	6/921	11/18722	5.20663e-06	0.000601551	0.00050471	HSPA1A/HSPA1B/DNAJB2/DNAJB1/SORL1/HSPA2	6	BG-PD
MF	GO:0005201	Extracellular Matrix Structural Constituent	25/932	172/18367	1.99753e-06	0.000653691	0.000574027	SPARC/COL27A1/COL19A1/TNC/COL21A1/MATN2/CHI3L1/AEBP1/NPNT/SRPX/COL6A1/LAMB2/COL6A2/COL5A3/IGFBP7/THBS2/SPON1/CRELD1/LTBP4/LAMA1/COL9A2/COL24A1/COL4A2/VCAN/COL16A1	25	BG-PD
CC	GO:0005940	Septin Ring	6/951	14/19549	2.79736e-05	0.000698407	0.000538859	SEPTIN2/SEPTIN8/SEPTIN7/SEPTIN9/SEPTIN11/SEPTIN10	6	BG-PD
CC	GO:0031105	Septin Complex	6/951	14/19549	2.79736e-05	0.000698407	0.000538859	SEPTIN2/SEPTIN8/SEPTIN7/SEPTIN9/SEPTIN11/SEPTIN10	6	BG-PD
BP	GO:0031103	Axon Regeneration	12/921	52/18722	6.2342e-06	0.000707637	0.000593717	RGMA/TNC/DHFR/MAP1B/TNR/BCL2/LAMB2/LRP1/FLNA/DAG1/PTPRS/MAPK8IP3	12	BG-PD
BP	GO:1904062	Regulation Of Cation Transmembrane Transport	38/921	357/18722	6.73292e-06	0.000751069	0.000630157	DPP6/UTRN/ANTKMT/NOS1AP/ATPSCKMT/PIRT/SHISA9/SLC6A9/TMEM38A/ATP1A2/ATP1B2/PLCG2/STAC2/APLNR/CRHR1/AGT/APP/ATP2B4/CX3CL1/KCNE4/S100A1/CD63/DAPK1/AHNAK/ACTN4/HSPA2/SHISA6/FLNA/ACTN2/GEM/MINK1/SLC30A1/STOM/KCNN2/NEDD4L/UBASH3B/WNK2/PRNP	38	BG-PD
BP	GO:0007411	Axon Guidance	28/921	227/18722	7.25047e-06	0.000795094	0.000667095	BOC/PLXNA4/KALRN/LGR6/NIBAN2/PLXNB1/CRPPA/APP/SEMA3E/NFASC/TNR/LAMB2/BSG/NTN1/LRP1/NFIB/PLXNB2/LGI1/EPHA5/DAG1/LAMA1/PLXND1/SOS1/SEMA3D/FZD3/DSCAM/PLXNA2/SMO	28	BG-PD
MF	GO:0016874	Ligase Activity	24/932	165/18367	3.14273e-06	0.000822768	0.000722498	YARS1/EPRS1/DARS1/LARS1/GARS1/IARS1/CARS1/MARS1/AARS1/TARS1/TARS3/HARS1/ASNS/SARS1/ADSS2/WARS1/NARS1/RARS1/SLC27A1/ACACB/ACSBG1/PC/ATP5F1D/ATP5MG	24	BG-PD
BP	GO:0051960	Regulation Of Nervous System Development	44/921	443/18722	7.85713e-06	0.000836507	0.000701841	GFAP/RGMA/PLXNA4/DAAM2/PLXNB1/RND2/METRN/BHLHB9/SERPINE2/GPR37L1/MAP1B/CX3CL1/SEMA3E/TNR/TIAM1/MT3/EGFR/MAPT/PARD3/NTN1/LRP1/SORL1/LRP4/THBS2/LPIN1/PLXNB2/DAG1/PLXND1/ARNTL/DAB1/PTPRS/ULK1/SEMA3D/NFATC4/FZD3/LRRN1/JAM2/LRRC4B/DSCAM/PPP1CC/BHLHE41/PLXNA2/SMO/TENM4	44	BG-PD
BP	GO:0097485	Neuron Projection Guidance	28/921	228/18722	7.8867e-06	0.000836507	0.000701841	BOC/PLXNA4/KALRN/LGR6/NIBAN2/PLXNB1/CRPPA/APP/SEMA3E/NFASC/TNR/LAMB2/BSG/NTN1/LRP1/NFIB/PLXNB2/LGI1/EPHA5/DAG1/LAMA1/PLXND1/SOS1/SEMA3D/FZD3/DSCAM/PLXNA2/SMO	28	BG-PD
BP	GO:1990778	Protein Localization To Cell Periphery	36/921	333/18722	8.27953e-06	0.000864009	0.000724916	DPP6/PALS1/CD81/STAC2/AR/ATP2B4/RAMP1/NFASC/S100A10/EGFR/BSG/SNAP25/LRP1/ITGA3/FLNA/ACTB/MAP7/TNFRSF1A/LGI1/ACTN2/GPC4/KIF13A/AP2M1/PALM/DAG1/RHOQ/RAB31/RACK1/RAB10/TUB/NECTIN3/GRIN2A/GRIP1/NUMA1/PRNP/SPTBN4	36	BG-PD
BP	GO:0006936	Muscle Contraction	37/921	347/18722	8.52734e-06	0.000867826	0.000728118	SMTN/CERT1/UTRN/TAFAZZIN/NOS1AP/GJA1/SYNM/TMOD1/GSN/TMEM38A/ATP1A2/CRYAB/STAC2/NPNT/AGT/KCNJ3/ATP2B4/KCNE4/ENO1/PPP1R12B/FLNA/SSPN/ACTN2/EEF2/EDNRB/VEGFB/KCNN2/NEDD4L/MYBPC1/TPM1/ARHGAP42/CTTN/SNTB1/MYOM1/ADORA1/PABPN1/ADRA1A	37	BG-PD
BP	GO:0090083	Regulation Of Inclusion Body Assembly	7/921	17/18722	8.58437e-06	0.000867826	0.000728118	CLU/HSPA1A/HSPA1B/DNAJB2/DNAJB1/SORL1/HSPA2	7	BG-PD
BP	GO:0008361	Regulation Of Cell Size	24/921	181/18722	9.4649e-06	0.000942122	0.000790454	LARS1/RGMA/APOE/PLXNA4/AQP1/RND2/MAP1B/SEMA3E/TNR/AQP4/MT3/HSP90AB1/MAPT/NTN1/LRP1/LRRC8A/DEPTOR/PRR16/P2RX7/PTPRS/ULK1/CTTN/SEMA3D/DSCAM	24	BG-PD
BP	GO:0036293	Response To Decreased Oxygen Levels	35/921	322/18722	9.78619e-06	0.000959343	0.000804902	AQP1/KCND2/HIF3A/CRYAB/SLC39A12/ZFP36L1/HILPDA/BNIP3L/TMBIM6/BCL2/MT3/DDIT4/CAPN2/RORA/PLOD1/ENO1/TGFBR3/NPEPPS/EGLN3/CPEB4/LOXL2/SLC2A1/ITPR1/NFE2L2/HSP90B1/PPARA/P4HB/VEGFB/CREBBP/HP1BP3/TGFB2/PGK1/ADORA1/PLOD2/APOLD1	35	BG-PD
BP	GO:0034765	Regulation Of Ion Transmembrane Transport	47/921	491/18722	1.03551e-05	0.000999961	0.000838982	DPP6/UTRN/ANTKMT/NOS1AP/ATPSCKMT/PIRT/KCND2/SHISA9/SLC6A9/TMEM38A/ATP1A2/ATP1B2/PLCG2/STAC2/KCNJ16/KCNJ10/APLNR/CRHR1/AGT/KCNJ3/APP/ATP2B4/CX3CL1/KCNE4/S100A1/HVCN1/CACNA2D3/CD63/DAPK1/AHNAK/ACTN4/HSPA2/SHISA6/FLNA/ACTN2/GEM/P2RX7/MINK1/SLC30A1/STOM/KCNN2/CLIC4/NEDD4L/TPCN1/UBASH3B/WNK2/PRNP	47	BG-PD
BP	GO:0050767	Regulation Of Neurogenesis	38/921	364/18722	1.05439e-05	0.00100322	0.000841719	GFAP/RGMA/PLXNA4/DAAM2/PLXNB1/RND2/METRN/BHLHB9/SERPINE2/GPR37L1/MAP1B/CX3CL1/SEMA3E/TNR/TIAM1/MT3/EGFR/MAPT/NTN1/LRP1/SORL1/LRP4/PLXNB2/DAG1/PLXND1/ARNTL/DAB1/PTPRS/ULK1/SEMA3D/NFATC4/FZD3/DSCAM/PPP1CC/BHLHE41/PLXNA2/SMO/TENM4	38	BG-PD
CC	GO:0045121	Membrane Raft	34/951	335/19549	4.3426e-05	0.00101464	0.000782853	CNTN1/SDC4/ADCY8/NOS1AP/GJA1/KCND2/ATP1A2/APP/ATP2B4/TNR/S100A10/CAPN2/ABCA1/EGFR/MAPT/BSG/AHNAK/LRP4/TNFRSF1A/ADCYAP1R1/SLC2A1/DAG1/EEF2/EDNRB/STOM/RHOQ/LAMP2/LDHB/PGK1/GRIP1/SMO/PRNP/ADRA1A/INSR	34	BG-PD
CC	GO:0098857	Membrane Microdomain	34/951	335/19549	4.3426e-05	0.00101464	0.000782853	CNTN1/SDC4/ADCY8/NOS1AP/GJA1/KCND2/ATP1A2/APP/ATP2B4/TNR/S100A10/CAPN2/ABCA1/EGFR/MAPT/BSG/AHNAK/LRP4/TNFRSF1A/ADCYAP1R1/SLC2A1/DAG1/EEF2/EDNRB/STOM/RHOQ/LAMP2/LDHB/PGK1/GRIP1/SMO/PRNP/ADRA1A/INSR	34	BG-PD
CC	GO:0032156	Septin Cytoskeleton	6/951	15/19549	4.47039e-05	0.00101464	0.000782853	SEPTIN2/SEPTIN8/SEPTIN7/SEPTIN9/SEPTIN11/SEPTIN10	6	BG-PD
BP	GO:0048678	Response To Axon Injury	15/921	83/18722	1.12638e-05	0.00105618	0.000886152	RGMA/TNC/DHFR/PLCG2/MAP1B/TNR/BCL2/LAMB2/LGALS1/LRP1/FLNA/DAG1/MAX/PTPRS/MAPK8IP3	15	BG-PD
BP	GO:0006816	Calcium Ion Transport	42/921	422/18722	1.1972e-05	0.00110656	0.000928417	TRPM3/SLC24A4/CDH23/NOS1AP/GJA1/WFS1/TMEM38A/ATP1A2/PLCG2/STAC2/APLNR/CRHR1/AGT/CASK/ATP2B4/RAMP1/RYR3/CX3CL1/TMBIM6/SEC61A1/BCL2/S100A1/CACNA2D3/PKD1/AHNAK/CAMK2G/HSPA2/EGF/ADCYAP1R1/SLC3A2/GEM/P2RX7/ITPR1/SARAF/SLC30A1/ATP2B2/TPCN1/UBASH3B/TPT1/GRIN2A/PRNP/ADRA1A	42	BG-PD
BP	GO:0046916	Cellular Transition Metal Ion Homeostasis	18/921	115/18722	1.25854e-05	0.00114687	0.000962239	MT2A/MT1F/MT1G/MT1E/SLC6A9/SLC39A12/CP/APP/FTL/MT1H/MT3/MT1M/MT1X/SLC22A17/SLC30A1/FTH1/ATP13A2/PRNP	18	BG-PD
MF	GO:0042562	Hormone Binding	16/932	86/18367	5.78679e-06	0.00115851	0.00101733	ATP1A2/AR/CRHR1/RAMP1/ECE1/EGFR/CALR/THRB/GHR/ADCYAP1R1/ABHD2/CTSH/EDNRB/THRA/ADIPOR2/INSR	16	BG-PD
MF	GO:0045296	Cadherin Binding	37/932	332/18367	6.19526e-06	0.00115851	0.00101733	MRTFB/SEPTIN2/SEPTIN7/SEPTIN9/CDH23/NIBAN2/RARS1/PLEC/ASAP1/HSPA1A/PFKP/CDH6/PRDX1/HSP90AB1/PKM/HSPA5/EGFR/DNAJB1/ENO1/BSG/AHNAK/FLNB/PTPRT/FLNA/CC2D1A/SLC3A2/BAG3/EEF2/PRDX6/LASP1/SND1/EEF1D/RACK1/RAB10/LARP1/CTTN/EPS15L1	37	BG-PD
CC	GO:0031674	I Band	19/951	141/19549	5.42287e-05	0.00119463	0.000921721	NOS1AP/CSRP1/HSPB1/PLEC/CRYAB/ATP2B4/RYR3/FBXO32/S100A1/NEBL/ACTN4/FLNB/PPP1R12B/FLNA/ACTN2/SLC2A1/BAG3/KCNN2/ADRA1A	19	BG-PD
BP	GO:0032535	Regulation Of Cellular Component Size	39/921	382/18722	1.36062e-05	0.00122267	0.00102584	CYRIA/LARS1/CRACD/RGMA/APOE/PLXNA4/AQP1/RND2/CYRIB/TMOD1/GSN/DNAI3/MAP1B/SEMA3E/TNR/AQP4/MT3/HSP90AB1/MAPT/NTN1/LRP1/LRRC8A/DEPTOR/PRR16/ACTN2/P2RX7/AP2M1/HIP1R/PTPRS/ULK1/CDC42EP4/HP1BP3/CTTN/SEMA3D/SPIRE1/ATP13A2/DSCAM/WASHC1/SPTBN4	39	BG-PD
BP	GO:0050804	Modulation Of Chemical Synaptic Transmission	43/921	439/18722	1.40096e-05	0.00124167	0.00104178	NTNG1/GFAP/APOE/ADCY8/SHISA9/ATP1A2/SLC7A11/KAT2A/NRG3/KCNJ10/SERPINE2/SYBU/MAP1B/AGT/PLCB4/DLGAP1/APP/CASK/NSMF/CX3CL1/TNR/EGFR/MAPT/SNAP25/GRIK3/ABR/SHISA6/BCR/LGI1/GRIK4/LRFN2/SLC30A1/SYT11/PTPRS/GIT1/BAIAP3/NFATC4/ZMYND8/GRIN2A/KCTD13/ADORA1/PRNP/ADRA1A	43	BG-PD
BP	GO:0099177	Regulation Of Trans-Synaptic Signaling	43/921	440/18722	1.48111e-05	0.00129497	0.0010865	NTNG1/GFAP/APOE/ADCY8/SHISA9/ATP1A2/SLC7A11/KAT2A/NRG3/KCNJ10/SERPINE2/SYBU/MAP1B/AGT/PLCB4/DLGAP1/APP/CASK/NSMF/CX3CL1/TNR/EGFR/MAPT/SNAP25/GRIK3/ABR/SHISA6/BCR/LGI1/GRIK4/LRFN2/SLC30A1/SYT11/PTPRS/GIT1/BAIAP3/NFATC4/ZMYND8/GRIN2A/KCTD13/ADORA1/PRNP/ADRA1A	43	BG-PD
CC	GO:0030863	Cortical Cytoskeleton	16/951	108/19549	6.57075e-05	0.00137107	0.00105786	MTSS2/UTRN/TMOD1/GSN/NSMF/EEF1A1/CAPN2/ACTN4/FLNA/ACTB/ACTN2/SLC2A1/LASP1/CTTN/NUMA1/SPTBN4	16	BG-PD
CC	GO:0031256	Leading Edge Membrane	22/951	180/19549	6.58994e-05	0.00137107	0.00105786	CD44/MTSS2/SHISA9/PLCG2/FAP/APC2/EEF1A1/TIAM1/ARHGEF4/EGFR/PSD2/MAPT/SHISA6/WLS/PALM/HIP1R/PLXND1/ATP2B2/ANTXR1/TPM1/ADORA1/INSR	22	BG-PD
BP	GO:0031331	Positive Regulation Of Cellular Catabolic Process	42/921	427/18722	1.5909e-05	0.00137241	0.00115147	CLU/RGMA/APOE/NUPR1/TNRC6A/CD81/IRS2/HSPA1A/APP/HSP90AA1/ZFP36L1/RNF19B/BNIP3L/SAMD4A/HSPB8/HSPA1B/PTTG1IP/FTO/TNRC6B/DNAJB2/DAPK1/LRP1/EGF/ZFP36L2/ZER1/P2RX7/BAG3/NFE2L2/PPARA/TMEM259/RACK1/GPSM1/TPCN1/ULK1/LARP1/TRIM8/ZSWIM8/SESN1/PAN2/DHRSX/LRSAM1/INSR	42	BG-PD
BP	GO:1903053	Regulation Of Extracellular Matrix Organization	11/921	48/18722	1.62738e-05	0.00138541	0.00116238	DDR2/AEBP1/AGT/CST3/FAP/DDR1/LRP1/SOX9/TNFRSF1A/DAG1/ANTXR1	11	BG-PD
CC	GO:0042470	Melanosome	16/951	109/19549	7.35937e-05	0.00145057	0.00111919	HSP90AA1/PRDX1/HSP90AB1/HSPA5/CD63/BSG/CANX/SLC3A2/SLC2A1/CTSB/HSP90B1/SND1/STOM/P4HB/LAMP1/PDIA3	16	BG-PD
CC	GO:0048770	Pigment Granule	16/951	109/19549	7.35937e-05	0.00145057	0.00111919	HSP90AA1/PRDX1/HSP90AB1/HSPA5/CD63/BSG/CANX/SLC3A2/SLC2A1/CTSB/HSP90B1/SND1/STOM/P4HB/LAMP1/PDIA3	16	BG-PD
CC	GO:0031088	Platelet Dense Granule Membrane	4/951	6/19549	7.71606e-05	0.00148188	0.00114335	CD63/ITPR1/LAMP2/ABCC4	4	BG-PD
BP	GO:0071241	Cellular Response To Inorganic Substance	27/921	226/18722	1.88473e-05	0.00158366	0.00132871	MT2A/MT1F/AQP1/ITPKB/MT1G/ADCY8/MT1E/PLCG2/APP/RYR3/HVCN1/MT1H/MT3/MT1M/HSPA5/CPNE5/EGFR/MT1X/CALR/NFE2L2/JUND/SYT11/SYT17/CLIC4/NFATC4/ATP13A2/PRNP	27	BG-PD
CC	GO:0042734	Presynaptic Membrane	19/951	146/19549	8.75388e-05	0.00163916	0.00126471	NTNG1/CNTN1/ADCY8/SLC6A9/KCNJ3/CASK/SLC6A11/ATP2B4/SNAP25/CANX/GRIK3/GRIK4/GPC4/SYT11/PTPRS/LRRC4B/GRIN2A/ADORA1/ADRA1A	19	BG-PD
CC	GO:0098685	Schaffer Collateral - Ca1 Synapse	13/951	78/19549	9.18326e-05	0.00167762	0.00129438	NTNG1/ADCY8/SH3GL2/CASK/TNR/ABR/ACTB/BCR/ITPR1/LRFN2/SLC30A1/SYT11/PTPRS	13	BG-PD
CC	GO:0002116	Semaphorin Receptor Complex	5/951	11/19549	9.74103e-05	0.00173715	0.00134031	PLXNA4/PLXNB1/PLXNB2/PLXND1/PLXNA2	5	BG-PD
BP	GO:0071496	Cellular Response To External Stimulus	34/921	320/18722	2.10709e-05	0.00174781	0.00146643	LARS1/MARS1/SLC38A2/TLE5/TNRC6A/TNC/AQP1/GJA1/ASNS/PLEC/ATP1A2/MKX/AGT/BCL2/CLEC16A/HSPA5/EGFR/GAS2L1/USF2/SOX9/GSTP1/TNFRSF1A/CRADD/SREBF1/CPEB4/SLC2A1/BAG3/NFE2L2/DAG1/MAX/PPARA/LAMP2/ULK1/SESN1	34	BG-PD
BP	GO:0001666	Response To Hypoxia	33/921	307/18722	2.18995e-05	0.00179354	0.00150481	AQP1/KCND2/HIF3A/CRYAB/ZFP36L1/HILPDA/BNIP3L/TMBIM6/BCL2/MT3/DDIT4/CAPN2/RORA/PLOD1/ENO1/TGFBR3/NPEPPS/EGLN3/LOXL2/SLC2A1/ITPR1/NFE2L2/HSP90B1/PPARA/P4HB/VEGFB/CREBBP/HP1BP3/TGFB2/PGK1/ADORA1/PLOD2/APOLD1	33	BG-PD
BP	GO:0048675	Axon Extension	18/921	120/18722	2.2851e-05	0.00183557	0.00154007	DCLK1/APOE/PLXNA4/MAP1B/HSP90AA1/SEMA3E/TNR/LAMB2/MT3/HSP90AB1/MAPT/NTN1/LRP1/PTPRS/ULK1/CTTN/SEMA3D/DSCAM	18	BG-PD
BP	GO:0046686	Response To Cadmium Ion	13/921	68/18722	2.29801e-05	0.00183557	0.00154007	SPARC/MT2A/MT1F/MT1G/MT1E/SORD/MT1H/MT3/MT1M/EGFR/MT1X/SLC30A1/PRNP	13	BG-PD
CC	GO:0031091	Platelet Alpha Granule	14/951	91/19549	0.000122353	0.00213121	0.00164435	SPARC/CLU/CYRIB/F5/SERPINE2/APP/ACTN4/THBS2/EGF/ACTN2/SYTL4/VEGFB/PCDH7/TGFB2	14	BG-PD
CC	GO:0099699	Integral Component Of Synaptic Membrane	19/951	150/19549	0.000126079	0.00214622	0.00165592	ADCY8/KCND2/SHISA9/SLC6A9/KCNJ3/SLC6A11/ATP2B4/CANX/SHISA6/GRIK4/LRFN2/SLC30A1/SYT11/PTPRS/NECTIN3/LRRC4B/GRIN2A/ADORA1/ADRA1A	19	BG-PD
BP	GO:0007163	Establishment Or Maintenance Of Cell Polarity	26/921	218/18722	2.75388e-05	0.00217288	0.00182307	AQP1/RND2/GJA1/CYRIB/GSN/OOEP/ANKFN1/MAP1B/CRB2/HSP90AA1/CAP2/HSP90AB1/PARD3/PKD1/UST/RHOBTB2/ACTB/MAP7/RHOB/LAMA1/SIPA1L3/CLIC4/PATJ/RACK1/RAB10/NUMA1	26	BG-PD
MF	GO:0003779	Actin Binding	44/932	440/18367	1.42022e-05	0.00232383	0.00204063	SMTN/ITPRID2/MTSS2/UTRN/MRTFA/ADCY8/DAAM2/TMOD1/GSN/PLEC/MAP1B/CAP2/PAWR/MICALL2/NEBL/MARCKS/EGFR/GAS2L1/MAPT/INPPL1/LIMCH1/ACTN4/FLNB/FLNA/ACTN2/GAS7/DAG1/EEF2/LASP1/HIP1R/EPB41L1/P4HB/ANTXR1/MYBPC1/TPM1/MYO1E/CTTN/WIPF2/SNTB1/SPIRE1/MYOM1/WASHC1/PLS3/SPTBN4	44	BG-PD
BP	GO:0034764	Positive Regulation Of Transmembrane Transport	26/921	219/18722	2.98207e-05	0.00232458	0.00195035	ANTKMT/NOS1AP/ATPSCKMT/PIRT/IRS2/SLC6A9/ATP1B2/PLCG2/STAC2/APLNR/AGT/CX3CL1/S100A1/ACTN4/HSPA2/C3/FLNA/ACTN2/P2RX7/NFE2L2/RHOQ/KLF15/CLTCL1/WNK2/ADIPOR2/INSR	26	BG-PD
BP	GO:0006163	Purine Nucleotide Metabolic Process	39/921	396/18722	3.0806e-05	0.00234488	0.00196739	NUPR1/TAFAZZIN/ANTKMT/ADCY8/ATPSCKMT/GMPR/ADSS2/GAPDH/APP/CASK/PFKP/ACOT11/HSD17B12/ACACB/DDIT4/PKM/RORA/ENO1/ACSBG1/TECR/NUDT4/P2RX7/ENO2/PGAM1/ATP5F1D/AK3/PFKL/PPARA/RHOQ/GIT1/HACD2/FOXK1/PRPSAP1/ATP5MG/PGK1/OGDH/DCAKD/OGT/INSR	39	BG-PD
BP	GO:0019693	Ribose Phosphate Metabolic Process	39/921	396/18722	3.0806e-05	0.00234488	0.00196739	NUPR1/TAFAZZIN/ANTKMT/ADCY8/ATPSCKMT/ADSS2/GAPDH/APP/CASK/PFKP/ACOT11/HSD17B12/ACACB/DDIT4/PKM/RORA/ENO1/ACSBG1/TECR/NUDT4/TKT/P2RX7/ENO2/PGAM1/ATP5F1D/AK3/PFKL/PPARA/RHOQ/GIT1/HACD2/FOXK1/PRPSAP1/ATP5MG/PGK1/OGDH/DCAKD/OGT/INSR	39	BG-PD
BP	GO:0009150	Purine Ribonucleotide Metabolic Process	37/921	368/18722	3.13574e-05	0.0023591	0.00197931	NUPR1/TAFAZZIN/ANTKMT/ADCY8/ATPSCKMT/ADSS2/GAPDH/APP/CASK/PFKP/ACOT11/HSD17B12/ACACB/DDIT4/PKM/RORA/ENO1/ACSBG1/TECR/NUDT4/P2RX7/ENO2/PGAM1/ATP5F1D/AK3/PFKL/PPARA/RHOQ/GIT1/HACD2/FOXK1/ATP5MG/PGK1/OGDH/DCAKD/OGT/INSR	37	BG-PD
CC	GO:0001725	Stress Fiber	12/951	71/19549	0.000147734	0.00240549	0.00185597	SEPTIN7/SEPTIN9/SEPTIN11/MICALL2/NEBL/GAS2L1/LIMCH1/ACTN4/FLNB/BAG3/SIPA1L3/TPM1	12	BG-PD
CC	GO:0097517	Contractile Actin Filament Bundle	12/951	71/19549	0.000147734	0.00240549	0.00185597	SEPTIN7/SEPTIN9/SEPTIN11/MICALL2/NEBL/GAS2L1/LIMCH1/ACTN4/FLNB/BAG3/SIPA1L3/TPM1	12	BG-PD
CC	GO:0005791	Rough Endoplasmic Reticulum	13/951	82/19549	0.00015528	0.00247457	0.00190927	SLC7A11/APP/NAT8L/SEC61A1/MT3/PKM/PLOD1/CANX/ADCYAP1R1/EPHA5/PLOD3/LRAT/PLOD2	13	BG-PD
CC	GO:0031300	Intrinsic Component Of Organelle Membrane	38/951	417/19549	0.000159377	0.00248694	0.00191881	MARCHF6/TIMM23B/WFS1/SLC6A9/MAN1C1/RTN1/SEC61A1/ECE1/DNAJB2/HSPA5/CALR/TECR/LRRC8A/CANX/B4GAT1/CHST12/HACD3/SLC22A17/FKBP8/WLS/P2RX7/ITM2B/SARAF/RETREG1/PCSK5/APOO/ERGIC1/LAMP1/TAPBP/PTPRS/LAMP2/SUN2/HACD2/SPIRE1/ATP13A2/GRAMD1A/PDIA3/LARGE1	38	BG-PD
BP	GO:0010810	Regulation Of Cell-Substrate Adhesion	26/921	221/18722	3.4904e-05	0.00259573	0.00217786	UTRN/SDC4/BCL6/NPNT/CASK/DDR1/CX3CL1/SEMA3E/BCL2/S100A10/HSD17B12/LGALS1/LIMCH1/CALR/ACTN4/SPOCK2/LRP1/CSF1/ECM2/ITGA3/FLNA/MINK1/DAG1/P4HB/COL16A1/PLEKHA2	26	BG-PD
BP	GO:2001233	Regulation Of Apoptotic Signaling Pathway	36/921	356/18722	3.53831e-05	0.00260147	0.00218267	CLU/CD44/MARCHF7/NUPR1/WFS1/HSPB1/EYA4/SRPX/AR/HSPA1A/AGT/CX3CL1/EYA2/HSPA1B/TMBIM6/ZNF385A/BCL2/PTTG1IP/ENO1/FGFR1/GRINA/PEA15/GSTP1/DEPTOR/CRADD/CTSH/NFE2L2/TIMP3/P4HB/RACK1/CTTN/NFATC4/TPT1/PDIA3/PIAS4/ITM2C	36	BG-PD
BP	GO:0072503	Cellular Divalent Inorganic Cation Homeostasis	45/921	486/18722	3.61074e-05	0.00262488	0.00220232	SLC24A4/MT2A/APOE/CDH23/MT1F/MT1G/ADCY8/GJA1/MT1E/WFS1/TMEM38A/ATP1A2/PLCG2/SLC39A12/APLNR/AGT/APP/ATP2B4/RYR3/CX3CL1/TMBIM6/BCL2/MT1H/MT3/MT1M/MT1X/CALR/PKD1/LRP1/GRINA/ADCYAP1R1/P2RX7/ITPR1/HSP90B1/EDNRB/SLC30A1/ATP2B2/TPCN1/UBASH3B/TPT1/ATP13A2/GRIN2A/ADORA1/PRNP/ADRA1A	45	BG-PD
BP	GO:0071260	Cellular Response To Mechanical Stimulus	14/921	81/18722	3.69645e-05	0.00264133	0.00221611	SLC38A2/AQP1/GJA1/PLEC/ATP1A2/MKX/AGT/EGFR/SOX9/TNFRSF1A/CRADD/SLC2A1/BAG3/DAG1	14	BG-PD
BP	GO:1902905	Positive Regulation Of Supramolecular Fiber Organization	25/921	209/18722	3.71501e-05	0.00264133	0.00221611	CLU/CRACD/APOE/SDC4/GSN/DNAI3/HSPA1A/MAP1B/APP/ARHGEF10L/CX3CL1/HSPA1B/S100A10/MAPT/LIMCH1/FLNA/ACTN2/HIP1R/GIT1/CDC42EP4/TPM1/CTTN/SPIRE1/WASHC1/NUMA1	25	BG-PD
MF	GO:0001540	Amyloid-Beta Binding	15/932	84/18367	1.88466e-05	0.00274113	0.00240707	CLU/APOE/FBXO2/APBA2/CRYAB/CST3/LRP1/SORL1/ITM2B/LDLRAD3/TGFB2/GRIN2A/ITM2C/PRNP/INSR	15	BG-PD
BP	GO:0048638	Regulation Of Developmental Growth	34/921	330/18722	3.96788e-05	0.00279046	0.00234123	RGMA/APOE/PLXNA4/RND2/GJA1/AR/MAP1B/APP/PI16/SEMA3E/TNR/BCL2/MT3/FTO/ACACB/CPNE5/MAPT/NTN1/LRP1/CSF1/TGFBR3/GHR/SYT17/PPARA/PTPRS/NEDD4L/ULK1/CTTN/SEMA3D/DSCAM/SMO/POU3F2/INSR/SPTBN4	34	BG-PD
CC	GO:0045177	Apical Part Of Cell	39/951	435/19549	0.000184072	0.00281367	0.0021709	CD44/SLC24A4/SEPTIN7/DNAAF11/PALS1/AQP1/ADCY8/GJA1/DDR2/SLC6A9/SLC7A11/ATP1B2/SLC29A4/OOEP/GNAS/SLC38A1/CRB2/APP/FAP/KCNE4/SLC7A5/CYP4F12/HVCN1/HSP90AB1/EGFR/PARD3/LRP1/SLC7A1/SLC3A2/SLC2A1/CTSB/HIP1R/ATP2B2/SIPA1L3/DAB1/CLIC4/PATJ/ABCC4/FZD3	39	BG-PD
BP	GO:0019058	Viral Life Cycle	33/921	317/18722	4.17817e-05	0.00290675	0.0024388	APOE/TASOR/CD81/GSN/RESF1/SHFL/SLC20A2/HSPA1A/HSPA1B/BCL2/HSP90AB1/EGFR/LGALS1/BSG/CTBP2/TRIM28/PC/HACD3/SLC3A2/TYRO3/KPNA6/CTSB/DAG1/PCSK5/STOM/PPARA/P4HB/LAMP1/TPCN1/LARP1/TRIM8/ITGB5/LRSAM1	33	BG-PD
BP	GO:0031099	Regeneration	24/921	198/18722	4.25729e-05	0.00293028	0.00245855	GFAP/SOX2/RGMA/TNC/LGR6/CD81/DHFR/MAP1B/TNR/PRRX1/BCL2/LAMB2/EGFR/LRP1/TGFBR3/NINJ1/FLNA/GSTP1/LPIN1/DAG1/PTPRS/ULK1/LARGE1/MAPK8IP3	24	BG-PD
BP	GO:1901214	Regulation Of Neuron Death	33/921	319/18722	4.73337e-05	0.00317972	0.00266783	CLU/AARS1/APOE/NUPR1/FOXB1/WFS1/BHLHB9/SLC7A11/NSMF/CX3CL1/BCL2/MT3/NAIP/DDIT4/CAPN2/HSP90AB1/MAPT/LRP1/SORL1/CSF1/GHR/EGLN3/CPEB4/TYRO3/RETREG1/PPARA/TMEM259/RACK1/NFATC4/TGFB2/ATP13A2/ADORA1/PRNP	33	BG-PD
BP	GO:0022898	Regulation Of Transmembrane Transporter Activity	30/921	278/18722	4.74257e-05	0.00317972	0.00266783	UTRN/ANTKMT/NOS1AP/ATPSCKMT/PIRT/GJA1/SHISA9/SLC6A9/ATP1A2/ATP1B2/PLCG2/STAC2/CRHR1/APP/KCNE4/BCL2/S100A1/DAPK1/AHNAK/ACTN4/HSPA2/SHISA6/ACTB/ACTN2/GEM/MINK1/STOM/NEDD4L/WNK2/PRNP	30	BG-PD
BP	GO:0070482	Response To Oxygen Levels	35/921	347/18722	4.76712e-05	0.00317972	0.00266783	AQP1/KCND2/HIF3A/CRYAB/SLC39A12/ZFP36L1/HILPDA/BNIP3L/TMBIM6/BCL2/MT3/DDIT4/CAPN2/RORA/PLOD1/ENO1/TGFBR3/NPEPPS/EGLN3/CPEB4/LOXL2/SLC2A1/ITPR1/NFE2L2/HSP90B1/PPARA/P4HB/VEGFB/CREBBP/HP1BP3/TGFB2/PGK1/ADORA1/PLOD2/APOLD1	35	BG-PD
BP	GO:0030902	Hindbrain Development	20/921	151/18722	5.20716e-05	0.00343779	0.00288435	AARS1/CNTN1/KAT2A/ATP1B2/SERPINE2/GPR37L1/BCL2/HSPA5/RORA/NFIB/CKB/FLNA/EGF/WLS/DAB1/PTPRS/SMAD1/OGDH/PLXNA2/SMO	20	BG-PD
BP	GO:0030308	Negative Regulation Of Cell Growth	23/921	188/18722	5.27813e-05	0.00344944	0.00289413	RGMA/GJA1/CRYAB/BCL6/SERPINE2/HSPA1A/AGT/PI16/SEMA3E/TNR/HSPA1B/BCL2/MT3/DNAJB2/ENO1/NTN1/PPARA/PTPRS/RACK1/ULK1/SEMA3D/TGFB2/ADIPOR2	23	BG-PD
BP	GO:0098754	Detoxification	20/921	152/18722	5.72451e-05	0.00370376	0.0031075	MTARC2/MT2A/APOE/MT1F/MT1G/MTARC1/PRXL2A/MT1E/DHFR/PRDX1/MT1H/MT3/MT1M/MT1X/SELENOW/GSTP1/NFE2L2/PRDX6/SLC30A1/SESN1	20	BG-PD
MF	GO:0030020	Extracellular Matrix Structural Constituent Conferring Tensile Strength	10/932	41/18367	2.87e-05	0.00375683	0.00329899	COL27A1/COL19A1/COL21A1/COL6A1/COL6A2/COL5A3/COL9A2/COL24A1/COL4A2/COL16A1	10	BG-PD
BP	GO:0098739	Import Across Plasma Membrane	22/921	177/18722	5.9941e-05	0.00383978	0.00322163	SLC24A4/GFAP/IRS2/SLC6A9/ATP1A2/SLC7A11/ATP1B2/SLC39A12/KCNJ16/KCNJ10/AGT/KCNJ3/ATP2B4/SLC27A1/SLC7A5/LRRC8A/SLC7A1/SLC3A2/SLC2A1/SLC30A1/WNK2/PRNP	22	BG-PD
CC	GO:0030017	Sarcomere	23/951	211/19549	0.000258534	0.00387285	0.00298811	NOS1AP/CSRP1/HSPB1/TMOD1/PLEC/CRYAB/ATP2B4/RYR3/FBXO32/S100A1/NEBL/ENO1/ACTN4/FLNB/PPP1R12B/FLNA/ACTN2/SLC2A1/BAG3/KCNN2/TPM1/MYOM1/ADRA1A	23	BG-PD
MF	GO:0008307	Structural Constituent Of Muscle	10/932	42/18367	3.59698e-05	0.00391286	0.00343601	SMTN/CSRP1/SYNM/PLEC/NEBL/ACTN2/DAG1/MYBPC1/TPM1/MYOM1	10	BG-PD
MF	GO:0005518	Collagen Binding	13/932	69/18367	3.73216e-05	0.00391286	0.00343601	SPARC/CD44/DDR2/AEBP1/DDR1/COL6A1/COL6A2/HSD17B12/COL5A3/ECM2/ITGA3/CTSB/ANTXR1	13	BG-PD
MF	GO:0005178	Integrin Binding	20/932	144/18367	4.03142e-05	0.00391286	0.00343601	GFAP/UTRN/ITGB8/CD81/NPNT/FAP/CX3CL1/LAMB2/EGFR/CALR/ACTN4/ECM2/ITGA3/ITGB4/LTBP4/ACTN2/P4HB/JAM2/COL16A1/ITGB5	20	BG-PD
MF	GO:0042277	Peptide Binding	34/932	321/18367	4.18488e-05	0.00391286	0.00343601	CLU/APOE/FBXO2/APBA2/CRYAB/GPR37L1/CRHR1/CST3/RAMP1/SLC7A5/SEC61A1/ECE1/HSP90AB1/NFKBIA/CALR/LRP1/SORL1/GHR/NPEPPS/ADCYAP1R1/KPNA6/ITM2B/AP2M1/EDNRB/PCSK5/TAPBP/LDLRAD3/RXRA/TGFB2/TNPO2/GRIN2A/ITM2C/PRNP/INSR	34	BG-PD
BP	GO:0042398	Cellular Modified Amino Acid Biosynthetic Process	10/921	46/18722	6.39737e-05	0.00405794	0.00340467	DHFR/SLC7A11/SLC27A1/CHDH/CKB/BBOX1/NFE2L2/PLOD3/HAGH/PLOD2	10	BG-PD
CC	GO:0098936	Intrinsic Component Of Postsynaptic Membrane	16/951	122/19549	0.000281764	0.00413806	0.00319274	CNTN1/KCND2/SHISA9/SLC6A9/SLC6A11/CANX/SHISA6/GRIK4/LRFN2/SLC30A1/PTPRS/NECTIN3/LRRC4B/GRIN2A/ADORA1/ADRA1A	16	BG-PD
BP	GO:0031346	Positive Regulation Of Cell Projection Organization	35/921	353/18722	6.75817e-05	0.00424518	0.00356177	SEPTIN7/SEPTIN9/RGMA/APOE/PLXNA4/CNTN1/PLXNB1/RND2/METRN/BHLHB9/KAT2A/ATP1B2/MAP1B/AGT/CX3CL1/TIAM1/HSPA5/MAPT/NTN1/LRP1/ITGA3/FLNA/PLXNB2/P2RX7/PALM/NFE2L2/PLXND1/RHOQ/CDC42EP4/ZMYND8/DSCAM/GRIP1/PLXNA2/WASHC1/TMEM106B	35	BG-PD
BP	GO:0016052	Carbohydrate Catabolic Process	20/921	154/18722	6.89826e-05	0.00429151	0.00360064	NUPR1/GAPDH/APP/PFKP/SORD/DDIT4/PKM/ENO1/P2RX7/ENO2/PGAM1/PFKL/PPARA/GIT1/PYGB/FOXK1/PGK1/OGDH/OGT/INSR	20	BG-PD
BP	GO:0006520	Cellular Amino Acid Metabolic Process	30/921	284/18722	7.03833e-05	0.00433695	0.00363876	YARS1/EPRS1/DARS1/LARS1/GARS1/IARS1/CARS1/MARS1/AARS1/TARS1/TARS3/HARS1/ASNS/SARS1/ADSS2/WARS1/NARS1/DHFR/RARS1/SLC7A11/GFPT2/ATP2B4/NAT8L/BCKDHB/PHGDH/MPST/DGLUCY/PLOD3/PSAT1/PLOD2	30	BG-PD
BP	GO:0031647	Regulation Of Protein Stability	31/921	298/18722	7.15873e-05	0.00436953	0.00366609	CLU/MARCHF7/GET1/CD81/WFS1/GSN/KAT2A/CRYAB/ATP1B2/GAPDH/HSPA1A/HSP90AA1/HSPA1B/BCL2/MT3/SERF2/HSP90AB1/CALR/FLNA/PTGES3/SREBF1/BAG3/CTSH/HIP1R/LAMP1/CREBBP/LAMP2/NEDD4L/SMO/PRNP/MAPK8IP3	31	BG-PD
CC	GO:0099056	Integral Component Of Presynaptic Membrane	11/951	66/19549	0.000313806	0.00452002	0.00348744	ADCY8/SLC6A9/KCNJ3/SLC6A11/ATP2B4/CANX/GRIK4/SYT11/PTPRS/ADORA1/ADRA1A	11	BG-PD
CC	GO:0031301	Integral Component Of Organelle Membrane	35/951	387/19549	0.00032836	0.00461633	0.00356175	MARCHF6/TIMM23B/WFS1/SLC6A9/MAN1C1/RTN1/SEC61A1/HSPA5/CALR/TECR/LRRC8A/CANX/B4GAT1/CHST12/HACD3/SLC22A17/FKBP8/WLS/P2RX7/ITM2B/SARAF/RETREG1/PCSK5/APOO/ERGIC1/LAMP1/TAPBP/PTPRS/LAMP2/SUN2/HACD2/SPIRE1/ATP13A2/PDIA3/LARGE1	35	BG-PD
CC	GO:0097450	Astrocyte End-Foot	4/951	8/19549	0.00033282	0.00461633	0.00356175	GFAP/ATP1B2/AQP4/MT3	4	BG-PD
CC	GO:0099568	Cytoplasmic Region	27/951	271/19549	0.000345466	0.00470462	0.00362987	SEPTIN2/SEPTIN7/DYNC2I1/CFAP251/SEPTIN9/DNAI4/CFAP91/ODAD3/DNAI7/HSPB1/ODAD2/ODAD1/DNAI3/ODAD4/OOEP/SYBU/ENO1/MAPT/CTBP2/CANX/GRIK3/WLS/HIP1R/IFT172/KIF1A/NUMA1/MAPK8IP3	27	BG-PD
BP	GO:0007565	Female Pregnancy	23/921	193/18722	7.94347e-05	0.0048032	0.00402995	SLC38A2/IGFBP5/GJA1/SLC38A1/AR/CRHR1/AGT/DDR1/BCL2/CAPN2/IGFBP7/CALR/BSG/NR2F2/ITGA3/TRIM28/ITGB4/SLC2A1/KPNA6/CTSB/PCSK5/ADIPOR2/COL16A1	23	BG-PD
BP	GO:0009259	Ribonucleotide Metabolic Process	37/921	385/18722	8.15703e-05	0.00488666	0.00409998	NUPR1/TAFAZZIN/ANTKMT/ADCY8/ATPSCKMT/ADSS2/GAPDH/APP/CASK/PFKP/ACOT11/HSD17B12/ACACB/DDIT4/PKM/RORA/ENO1/ACSBG1/TECR/NUDT4/P2RX7/ENO2/PGAM1/ATP5F1D/AK3/PFKL/PPARA/RHOQ/GIT1/HACD2/FOXK1/ATP5MG/PGK1/OGDH/DCAKD/OGT/INSR	37	BG-PD
BP	GO:0042026	Protein Refolding	7/921	23/18722	8.34615e-05	0.0048943	0.00410639	HSPA1A/HSP90AA1/HSPA1B/DNAJB2/HSPA5/SNRNP70/HSPA2	7	BG-PD
BP	GO:0051402	Neuron Apoptotic Process	27/921	246/18722	8.3639e-05	0.0048943	0.00410639	AARS1/APOE/NUPR1/FOXB1/WFS1/BHLHB9/GAPDH/APP/NSMF/CX3CL1/NLRP1/BCL2/MT3/NAIP/HSP90AB1/HSPA5/THRB/LRP1/EGLN3/CPEB4/TYRO3/RETREG1/MAX/NFATC4/TGFB2/ATN1/PRNP	27	BG-PD
BP	GO:0030323	Respiratory Tube Development	22/921	181/18722	8.39672e-05	0.0048943	0.00410639	SPARC/TNC/IGFBP5/CHI3L1/SLC7A11/ODAD4/LTBP3/EGFR/THRB/PKD1/NFIB/ITGA3/SOX9/PTGES3/SREBF1/STK40/CTSH/DAG1/PCSK5/LAMA1/PLOD3/THRA	22	BG-PD
CC	GO:0042827	Platelet Dense Granule	6/951	21/19549	0.000376974	0.00504203	0.0038902	CD63/ITPR1/TIMP3/LAMP2/ABCC4/SELENOP	6	BG-PD
MF	GO:0097718	Disordered Domain Specific Binding	9/932	36/18367	5.84192e-05	0.00509805	0.00447676	GJA1/GAPDH/HSPA1A/HSP90AA1/HSP90AB1/HSPA2/FKBP8/AP2M1/NUMA1	9	BG-PD
BP	GO:0072521	Purine-Containing Compound Metabolic Process	39/921	416/18722	9.029e-05	0.00521586	0.00437618	NUPR1/TAFAZZIN/ANTKMT/ADCY8/ATPSCKMT/GMPR/ADSS2/GAPDH/APP/CASK/PFKP/ACOT11/HSD17B12/ACACB/DDIT4/PKM/RORA/ENO1/ACSBG1/TECR/NUDT4/P2RX7/ENO2/PGAM1/ATP5F1D/AK3/PFKL/PPARA/RHOQ/GIT1/HACD2/FOXK1/PRPSAP1/ATP5MG/PGK1/OGDH/DCAKD/OGT/INSR	39	BG-PD
BP	GO:0010038	Response To Metal Ion	36/921	373/18722	9.29333e-05	0.00530746	0.00445304	SPARC/MT2A/MT1F/AQP1/ITPKB/MT1G/ADCY8/MT1E/PLCG2/APP/RYR3/SORD/BCL2/HVCN1/MT1H/MT3/MT1M/HSPA5/CPNE5/EGFR/MAPT/MT1X/CALR/BSG/LOXL2/NFE2L2/ATP5F1D/SLC30A1/JUND/SYT11/SYT17/CLIC4/NEDD4L/NFATC4/ATP13A2/PRNP	36	BG-PD
BP	GO:0061387	Regulation Of Extent Of Cell Growth	16/921	110/18722	9.35164e-05	0.00530746	0.00445304	RGMA/APOE/PLXNA4/RND2/MAP1B/SEMA3E/TNR/MT3/MAPT/NTN1/LRP1/PTPRS/ULK1/CTTN/SEMA3D/DSCAM	16	BG-PD
CC	GO:0016528	Sarcoplasm	12/951	79/19549	0.000413772	0.00538159	0.00415219	IRAG1/NOS1AP/GSN/TMEM38A/PLEC/RYR3/S100A1/CALR/CAMK2G/P3H2/ITPR1/HSP90B1	12	BG-PD
CC	GO:0005884	Actin Filament	15/951	114/19549	0.000416732	0.00538159	0.00415219	SMTN/TMOD1/APC2/PAWR/GAS2L1/FLNA/ACTB/ACTN2/GAS7/RHOQ/TPM1/CTTN/WIPF2/PLS3/SPTBN4	15	BG-PD
BP	GO:0021537	Telencephalon Development	27/921	248/18722	9.59696e-05	0.00539933	0.00453012	SLC38A2/BMERB1/PALS1/PLXNA4/FOXB1/AQP1/NARS1/POU3F3/ATP1A2/SLC7A11/KAT2A/ATP1B2/NRG3/ATP2B4/TNR/ZMIZ1/LRP1/NFIB/FLNA/SLC2A1/EPHA5/DAB1/PTPRS/SUN2/OGDH/SMO/POU3F2	27	BG-PD
BP	GO:0043393	Regulation Of Protein Binding	23/921	196/18722	0.000100669	0.00561492	0.00471099	DNAAF11/RGMA/APOE/TLE5/PSME3IP1/APP/RAMP1/TMBIM6/TIAM1/DNAJB2/HSP90AB1/PKD1/LRP1/SORL1/TGFBR3/ACTB/SPON1/HIP1R/PPARA/PLXND1/RACK1/UBASH3B/NFATC4	23	BG-PD
MF	GO:0016706	2-Oxoglutarate-Dependent Dioxygenase Activity	11/932	54/18367	6.95824e-05	0.00569271	0.00499894	PHYHD1/FTO/PLOD1/P4HA1/BBOX1/P3H2/EGLN3/P4HB/KDM4B/PLOD3/PLOD2	11	BG-PD
BP	GO:0010043	Response To Zinc Ion	11/921	58/18722	0.000104587	0.00578355	0.00485248	MT2A/MT1F/MT1G/MT1E/HVCN1/MT1H/MT3/MT1M/MT1X/SLC30A1/ATP13A2	11	BG-PD
BP	GO:0003018	Vascular Process In Circulatory System	28/921	263/18722	0.000105922	0.00580774	0.00487278	APOE/SLC38A2/GJA1/SLC6A9/PLEC/ATP1A2/ATP1B2/SLCO3A1/SLC29A4/SLC38A1/SH3GL2/AGT/ATP2B4/SLC27A1/SLC7A5/ECE1/SLC29A2/EGFR/LRP1/SLC7A1/SLC2A1/EDNRB/PLOD3/ARHGAP42/ABCC4/ADORA1/ADRA1A/INSR	28	BG-PD
BP	GO:0071276	Cellular Response To Cadmium Ion	9/921	40/18722	0.000111716	0.00607398	0.00509616	MT2A/MT1F/MT1G/MT1E/MT1H/MT3/MT1M/EGFR/MT1X	9	BG-PD
BP	GO:0050772	Positive Regulation Of Axonogenesis	13/921	79/18722	0.000117295	0.00629391	0.00528068	PLXNA4/PLXNB1/RND2/METRN/MAP1B/TIAM1/MAPT/NTN1/LRP1/PLXNB2/PLXND1/DSCAM/PLXNA2	13	BG-PD
BP	GO:0051098	Regulation Of Binding	35/921	363/18722	0.000117983	0.00629391	0.00528068	DNAAF11/RGMA/APOE/TLE5/ILRUN/NIBAN2/PSME3IP1/PBXIP1/APP/RAMP1/ZBTB7C/HMBOX1/TMBIM6/TIAM1/S100A10/DNAJB2/HSP90AB1/NFKBIA/PKD1/CTBP2/LRP1/SORL1/TGFBR3/TRIM28/EGF/ACTB/SPON1/HIP1R/PPARA/PLXND1/RACK1/GPSM1/UBASH3B/NFATC4/SMO	35	BG-PD
BP	GO:1902988	Neurofibrillary Tangle Assembly	3/921	3/18722	0.00011868	0.00629391	0.00528068	CLU/MAPT/SORL1	3	BG-PD
BP	GO:0021885	Forebrain Cell Migration	11/921	59/18722	0.000122912	0.00646538	0.00542455	BMERB1/FOXB1/POU3F3/NRG3/TNR/ZMIZ1/TYRO3/DAB1/SUN2/OGDH/POU3F2	11	BG-PD
BP	GO:0031345	Negative Regulation Of Cell Projection Organization	22/921	186/18722	0.000125821	0.00653343	0.00548164	GFAP/RGMA/APOE/NR2F1/SEMA3E/TNR/MT3/LGALS1/NTN1/LRP1/LRP4/TBX6/ITGA3/FLNA/DAB1/PTPRS/CDK10/ULK1/SEMA3D/NFATC4/ITM2C/PRNP	22	BG-PD
BP	GO:0006457	Protein Folding	24/921	212/18722	0.000126225	0.00653343	0.00548164	CLU/FKBP2/WFS1/HSPB1/CRYAB/HSPA1A/HSP90AA1/HSPA1B/DNAJB2/HSP90AB1/HSPA5/DNAJB1/SNRNP70/CALR/HSPA2/CANX/PTGES3/FKBP8/LTBP4/BAG3/HSP90B1/P4HB/FKBP5/PDIA3	24	BG-PD
CC	GO:0042641	Actomyosin	12/951	81/19549	0.000522827	0.00663725	0.005121	SEPTIN7/SEPTIN9/SEPTIN11/MICALL2/NEBL/GAS2L1/LIMCH1/ACTN4/FLNB/BAG3/SIPA1L3/TPM1	12	BG-PD
CC	GO:0099055	Integral Component Of Postsynaptic Membrane	15/951	117/19549	0.000551555	0.00688525	0.00531235	KCND2/SHISA9/SLC6A9/SLC6A11/CANX/SHISA6/GRIK4/LRFN2/SLC30A1/PTPRS/NECTIN3/LRRC4B/GRIN2A/ADORA1/ADRA1A	15	BG-PD
BP	GO:0010977	Negative Regulation Of Neuron Projection Development	18/921	137/18722	0.000134742	0.00691888	0.00580504	GFAP/RGMA/APOE/NR2F1/SEMA3E/TNR/MT3/LGALS1/NTN1/LRP1/LRP4/TBX6/FLNA/DAB1/PTPRS/ULK1/SEMA3D/ITM2C	18	BG-PD
BP	GO:0022604	Regulation Of Cell Morphogenesis	31/921	309/18722	0.000139531	0.00710837	0.00596402	NTNG1/SPARC/CD44/SEPTIN7/PLXNA4/PLXNB1/RND2/BHLHB9/FAM171A1/SEMA3E/TIAM1/S100A10/MKLN1/CPNE5/CALR/ACTN4/RHOBTB2/FLNA/PLXNB2/RHOB/PALM/DAG1/SYT17/PLXND1/P4HB/RHOQ/NEDD4L/CDC42EP4/TPM1/GRIP1/PLXNA2	31	BG-PD
BP	GO:1905475	Regulation Of Protein Localization To Membrane	21/921	175/18722	0.00014485	0.00732173	0.00614304	CD81/GSN/SLC7A11/STAC2/AR/ATP2B4/EGFR/NMT1/LRP1/LRP4/ITGA3/SHISA6/ACTB/GPC4/AP2M1/DAG1/STOM/RHOQ/RACK1/ZMYND8/PRNP	21	BG-PD
BP	GO:0032409	Regulation Of Transporter Activity	31/921	310/18722	0.000147934	0.00734456	0.00616219	UTRN/ANTKMT/NOS1AP/ATPSCKMT/PIRT/GJA1/SHISA9/SLC6A9/ATP1A2/ATP1B2/PLCG2/STAC2/CRHR1/APP/KCNE4/BCL2/S100A1/DAPK1/AHNAK/ACTN4/HSPA2/SHISA6/ACTB/ACTN2/GEM/MINK1/STOM/NEDD4L/RXRA/WNK2/PRNP	31	BG-PD
BP	GO:0055076	Transition Metal Ion Homeostasis	18/921	138/18722	0.000147974	0.00734456	0.00616219	MT2A/MT1F/MT1G/MT1E/SLC6A9/SLC39A12/CP/APP/FTL/MT1H/MT3/MT1M/MT1X/SLC22A17/SLC30A1/FTH1/ATP13A2/PRNP	18	BG-PD
BP	GO:0060047	Heart Contraction	26/921	241/18722	0.000148797	0.00734456	0.00616219	TAFAZZIN/NOS1AP/GJA1/GSN/TMEM38A/ATP1A2/ATP1B2/AGT/KCNJ3/ATP2B4/KCNE4/IRX3/S100A1/THRB/FLNA/SREBF1/VEGFB/KCNN2/ATP2B2/NEDD4L/THRA/TPM1/TGFB2/ADORA1/ADRA1A/SPTBN4	26	BG-PD
BP	GO:0007015	Actin Filament Organization	40/921	441/18722	0.000149843	0.00734456	0.00616219	CYRIA/CRACD/SDC4/RND2/CYRIB/TMOD1/GSN/DNAI3/PLEC/OOEP/ARHGEF10L/FAM171A1/CX3CL1/BCL2/S100A10/PAWR/MICALL2/NEBL/MARCKS/GAS2L1/INPPL1/LIMCH1/RHOBTB2/FLNA/RHOB/ACTN2/GAS7/HSP90B1/ASAP3/HIP1R/CDC42EP4/TPM1/MYO1E/CTTN/SPIRE1/KCTD13/WASHC1/ITGB5/PLS3/SPTBN4	40	BG-PD
CC	GO:0032153	Cell Division Site	11/951	71/19549	0.000599732	0.00736392	0.00568167	SEPTIN2/SEPTIN8/SEPTIN7/SEPTIN9/SEPTIN11/SEPTIN10/PLCD3/PSD2/RHOB/SPIRE1/PPP1CC	11	BG-PD
BP	GO:0048708	Astrocyte Differentiation	13/921	81/18722	0.000152365	0.00741205	0.00621881	GFAP/SERPINE2/GPR37L1/APP/LAMB2/MT3/EGFR/MAPT/LRP1/SOX9/DAB1/SMO/POU3F2	13	BG-PD
BP	GO:0048754	Branching Morphogenesis Of An Epithelial Tube	19/921	151/18722	0.000158588	0.00765719	0.00642449	TNC/GREB1L/NPNT/AR/AGT/DDR1/SEMA3E/BCL2/PKD1/CSF1/SOX9/EGF/CTSH/DAG1/LAMA1/PLXND1/CLIC4/NFATC4/SMO	19	BG-PD
BP	GO:0042692	Muscle Cell Differentiation	36/921	384/18722	0.000166095	0.00789686	0.00662557	MRTFB/MRTFA/IGFBP5/CD81/NIBAN2/CSRP1/TMOD1/PLEC/KAT2A/NPNT/APLNR/AGT/PI16/IRX3/BCL2/CAPN2/NEBL/RORA/CALR/ACTN4/SPEG/NINJ1/SOX9/MYORG/ACTN2/DNER/EDNRB/PPARA/SMAD1/TPM1/ADAM12/NFATC4/JAM2/BHLHE41/SMO/ADRA1A	36	BG-PD
BP	GO:0072659	Protein Localization To Plasma Membrane	29/921	284/18722	0.000167068	0.00789686	0.00662557	DPP6/PALS1/CD81/STAC2/AR/ATP2B4/RAMP1/NFASC/S100A10/EGFR/BSG/LRP1/ITGA3/FLNA/ACTB/MAP7/TNFRSF1A/ACTN2/KIF13A/AP2M1/PALM/RHOQ/RAB31/RACK1/RAB10/NECTIN3/GRIP1/PRNP/SPTBN4	29	BG-PD
BP	GO:1902287	Semaphorin-Plexin Signaling Pathway Involved In Axon Guidance	5/921	12/18722	0.000168908	0.00789686	0.00662557	PLXNA4/PLXNB1/PLXNB2/PLXND1/PLXNA2	5	BG-PD
BP	GO:1903909	Regulation Of Receptor Clustering	5/921	12/18722	0.000168908	0.00789686	0.00662557	CD81/GSN/SLC7A11/LRP4/SHISA6	5	BG-PD
BP	GO:0030324	Lung Development	21/921	177/18722	0.000170094	0.00789686	0.00662557	SPARC/TNC/IGFBP5/CHI3L1/SLC7A11/ODAD4/LTBP3/EGFR/THRB/PKD1/NFIB/ITGA3/SOX9/PTGES3/SREBF1/STK40/CTSH/DAG1/LAMA1/PLOD3/THRA	21	BG-PD
BP	GO:0043434	Response To Peptide Hormone	38/921	414/18722	0.000170875	0.00789686	0.00662557	SPARC/SLC24A4/EPRS1/MARS1/IGFBP5/ADCY8/GJA1/IRS2/MAP1B/CRHR1/AGT/ZFP36L1/SLC27A1/PKM/INPPL1/BSG/SORL1/TGFBR3/GHR/GSTP1/LPIN1/SREBF1/ACTN2/SLC2A1/NFE2L2/DAG1/EDNRB/JUND/MAX/PPARA/RHOQ/RAB31/KLF15/RAB10/PTPRE/ZNF106/OGT/INSR	38	BG-PD
BP	GO:0031667	Response To Nutrient Levels	42/921	474/18722	0.000172315	0.00790693	0.00663403	SPARC/LARS1/MARS1/APOE/SLC38A2/TNRC6A/TNC/ASNS/PLEC/KAT2A/MAP1B/SORD/BCL2/MT3/BCKDHB/ACACB/ENSA/CLEC16A/ABCA1/HSPA5/EGFR/GAS2L1/SORL1/USF2/GHR/GSTP1/SREBF1/CPEB4/SLC2A1/NFE2L2/EEF2/MAX/PPARA/LAMP2/ULK1/LARP1/COX4I1/LRAT/FOXK1/SESN1/ADIPOR2/OGT	42	BG-PD
BP	GO:0016032	Viral Process	38/921	415/18722	0.000179453	0.00817648	0.00686018	APOE/TASOR/ST6GAL1/CD81/GSN/RESF1/SHFL/SLC20A2/HSPA1A/HSPA1B/BCL2/HSP90AB1/EGFR/LGALS1/BSG/CTBP2/USF2/CANX/TRIM28/PC/HACD3/SLC3A2/TYRO3/KPNA6/CTSB/DAG1/PCSK5/STOM/PPARA/P4HB/LAMP1/TPCN1/LARP1/TRIM8/RXRA/ITGB5/LRSAM1/INSR	38	BG-PD
CC	GO:0032838	Plasma Membrane Bounded Cell Projection Cytoplasm	23/951	226/19549	0.000686554	0.00829401	0.00639929	SEPTIN2/SEPTIN7/DYNC2I1/CFAP251/SEPTIN9/DNAI4/CFAP91/ODAD3/DNAI7/HSPB1/ODAD2/ODAD1/DNAI3/ODAD4/SYBU/MAPT/CANX/GRIK3/WLS/HIP1R/IFT172/KIF1A/MAPK8IP3	23	BG-PD
CC	GO:0101002	Ficolin-1-Rich Granule	20/951	185/19549	0.000705285	0.00838505	0.00646953	GSN/HSPA1A/CST3/HSP90AA1/NFASC/HSPA1B/EEF1A1/HSP90AB1/PKM/PRCP/GSTP1/PGAM1/CTSB/CTSH/EEF2/PFKL/LAMP1/LAMP2/SIRPA/FTH1	20	BG-PD
BP	GO:0043090	Amino Acid Import	10/921	52/18722	0.000190016	0.00859722	0.00721319	GFAP/SLC6A9/ATP1A2/SLC7A11/KCNJ10/AGT/SLC6A11/SLC7A5/SLC7A1/SLC3A2	10	BG-PD
BP	GO:0042886	Amide Transport	30/921	301/18722	0.000199201	0.00895023	0.00750937	CERT1/PSAP/ADCY8/GJA1/IRS2/SLC7A11/SYBU/CRHR1/SLC14A1/PLTP/SLC27A1/TIAM1/ENSA/ABCA1/EGFR/SNAP25/LRP1/LRRC8A/CAMK2G/SREBF1/LTBP4/SYTL4/EPHA5/PFKL/ARNTL/TAPBP/BAIAP3/RAPGEF4/ABCC4/ADORA1	30	BG-PD
BP	GO:0014002	Astrocyte Development	9/921	43/18722	0.000201806	0.00900473	0.00755509	GFAP/APP/LAMB2/MT3/EGFR/MAPT/LRP1/SMO/POU3F2	9	BG-PD
CC	GO:0005635	Nuclear Envelope	39/951	468/19549	0.000779913	0.00912742	0.00704231	PLAAT3/AQP1/NOS1AP/S100A6/NUP42/TMEM38A/RANBP3L/GAPDH/APP/NSMF/BNIP3L/BCL2/DNAJB2/SLC29A2/EGFR/CALR/SORL1/HACD3/ITGB4/LPIN1/MYORG/SREBF1/P2RX7/TYRO3/ITPR1/CBX5/EDNRB/NUP188/SLC30A1/INPP4A/SUN2/SMAD1/SMOX/DISP3/ZBTB1/DCTN5/PRNP/ADRA1A/INSR	39	BG-PD
BP	GO:0097191	Extrinsic Apoptotic Signaling Pathway	24/921	219/18722	0.000207836	0.00921025	0.00772753	EYA4/SRPX/AR/HSPA1A/AGT/CX3CL1/EYA2/HSPA1B/BCL2/FGFR1/PEA15/GSTP1/PIDD1/TNFRSF1A/DEPTOR/CRADD/P2RX7/MKNK2/BAG3/TIMP3/CTTN/TGFB2/PDIA3/ITM2C	24	BG-PD
CC	GO:0031252	Cell Leading Edge	36/951	422/19549	0.000804722	0.00927288	0.00715454	CD44/MTSS2/S100A6/SHISA9/PLCG2/LDB2/APP/FAP/APC2/EEF1A1/TIAM1/MKLN1/ARHGEF4/EGFR/PSD2/MAPT/INPPL1/MCC/SHISA6/ITGB4/ACTB/WLS/PALM/DAG1/ASAP3/HIP1R/PLXND1/P4HB/ATP2B2/ANTXR1/GIT1/TPM1/CTTN/ADORA1/INSR/ARHGEF6	36	BG-PD
MF	GO:0034185	Apolipoprotein Binding	6/932	17/18367	0.000128257	0.00947266	0.00831824	LCAT/ABCA1/MAPT/LRP1/LRP4/CANX	6	BG-PD
MF	GO:0008475	Procollagen-Lysine 5-Dioxygenase Activity	3/932	3/18367	0.000130258	0.00947266	0.00831824	PLOD1/PLOD3/PLOD2	3	BG-PD
BP	GO:1903975	Regulation Of Glial Cell Migration	6/921	19/18722	0.000217683	0.009581	0.00803859	BMERB1/ATP1B2/CX3CL1/TIAM1/LRP1/CSF1	6	BG-PD
BP	GO:0010506	Regulation Of Autophagy	31/921	317/18722	0.000220604	0.00959839	0.00805319	GFAP/NUPR1/PSAP/HSPB1/GAPDH/BNIP3L/HSPB8/EEF1A1/BCL2/MT3/CLEC16A/SNRNP70/MAPT/DAPK1/SREBF1/ITPR1/BAG3/GPSM1/TPCN1/ULK1/LARP1/TRIM8/WDR6/CTTN/FOXK1/ATP13A2/SESN1/WASHC1/DHRSX/ADRA1A/LRSAM1	31	BG-PD
BP	GO:1900542	Regulation Of Purine Nucleotide Metabolic Process	13/921	84/18722	0.000221728	0.00959839	0.00805319	NUPR1/TAFAZZIN/ANTKMT/ATPSCKMT/APP/DDIT4/ENO1/P2RX7/PGAM1/PPARA/GIT1/OGT/INSR	13	BG-PD
BP	GO:0044706	Multi-Multicellular Organism Process	24/921	220/18722	0.000222678	0.00959839	0.00805319	SLC38A2/IGFBP5/GJA1/SERPINE2/SLC38A1/AR/CRHR1/AGT/DDR1/BCL2/CAPN2/IGFBP7/CALR/BSG/NR2F2/ITGA3/TRIM28/ITGB4/SLC2A1/KPNA6/CTSB/PCSK5/ADIPOR2/COL16A1	24	BG-PD
BP	GO:0008347	Glial Cell Migration	10/921	53/18722	0.000224012	0.00959839	0.00805319	BMERB1/ATP1B2/CX3CL1/TIAM1/ZMIZ1/LRP1/CSF1/DAB1/SUN2/TGFB2	10	BG-PD
BP	GO:0034329	Cell Junction Assembly	38/921	420/18722	0.000228433	0.00972344	0.00815811	SDC4/PLXNB1/GJA1/BHLHB9/PLEC/SLITRK5/APLNR/MAP1B/AGT/APP/CDH6/IRX3/BCL2/S100A10/TESK2/MICALL2/LIMCH1/PARD3/NTN1/SPOCK2/LRP1/LRP4/THBS2/ITGB4/ACTB/BCR/PLXNB2/ACTN2/GPC4/DNER/PLXND1/PTPRS/PATJ/CTTN/LRRN1/LRRC4B/DSCAM/COL16A1	38	BG-PD
MF	GO:0044183	Protein Folding Chaperone	9/932	40/18367	0.000141356	0.00973866	0.00855182	HSPB1/HSPA1A/HSPA1B/HSP90AB1/HSPA5/DNAJB1/CALR/HSPA2/FKBP8	9	BG-PD
BP	GO:0006865	Amino Acid Transport	18/921	143/18722	0.000232692	0.00983997	0.00825587	GFAP/SLC38A2/SLC25A29/GJA1/SLC6A9/ATP1A2/SLC7A11/KCNJ10/SLC38A1/AGT/SLC25A18/SLC6A11/SLC7A5/LRRC8A/SLC7A1/SLC3A2/ADORA1/SLC25A48	18	BG-PD
BP	GO:0009636	Response To Toxic Substance	27/921	262/18722	0.000238421	0.0100168	0.00840422	MTARC2/MT2A/APOE/NUPR1/MT1F/MT1G/MTARC1/PRXL2A/MT1E/ASNS/DHFR/SLC7A11/MAP1B/EPHX1/PRDX1/BCL2/MT1H/MT3/MT1M/MT1X/SELENOW/GSTP1/MPST/NFE2L2/PRDX6/SLC30A1/SESN1	27	BG-PD
BP	GO:0089718	Amino Acid Import Across Plasma Membrane	9/921	44/18722	0.00024275	0.0100317	0.00841672	GFAP/SLC6A9/ATP1A2/SLC7A11/KCNJ10/AGT/SLC7A5/SLC7A1/SLC3A2	9	BG-PD
BP	GO:0001764	Neuron Migration	19/921	156/18722	0.000243227	0.0100317	0.00841672	NTNG1/DCLK1/ASTN2/NRG3/MAP1B/NSMF/CX3CL1/DDIT4/FGFR1/NTN1/ZMIZ1/NR2F2/ITGA3/FLNA/PLXNB2/DNER/DAB1/FZD3/ACAP3	19	BG-PD
BP	GO:0003073	Regulation Of Systemic Arterial Blood Pressure	14/921	96/18722	0.000244931	0.0100317	0.00841672	NAV2/GJA1/AR/GPR37L1/AGT/CYP4F12/ECE1/NR2F2/PRCP/PCSK5/TPM1/ARHGAP42/ADORA1/ADRA1A	14	BG-PD
BP	GO:1901215	Negative Regulation Of Neuron Death	23/921	208/18722	0.000244978	0.0100317	0.00841672	AARS1/APOE/FOXB1/WFS1/BHLHB9/SLC7A11/CX3CL1/BCL2/MT3/NAIP/HSP90AB1/LRP1/SORL1/CSF1/GHR/CPEB4/TYRO3/RETREG1/PPARA/TMEM259/RACK1/NFATC4/ATP13A2	23	BG-PD
CC	GO:0005790	Smooth Endoplasmic Reticulum	7/951	33/19549	0.000886322	0.0100584	0.00776062	PLCB4/APP/RYR3/HSPA5/CALR/CANX/TTYH1	7	BG-PD
BP	GO:0042060	Wound Healing	38/921	422/18722	0.00025117	0.0102206	0.00857521	SPARC/CD44/TAFA5/APOE/MRTFA/TNC/SDC4/CSRP1/GJA1/HSPB1/PLEC/SLC7A11/PLCG2/F5/GNAS/SERPINE2/CASK/FAP/DDR1/CX3CL1/DGKG/DGKB/EGFR/FLNA/ACTB/PRCP/SYTL4/TYRO3/ENTPD2/NFE2L2/DAG1/AK3/SYT11/PPARA/TPM1/UBASH3B/TGFB2/ADIPOR2	38	BG-PD
BP	GO:0018126	Protein Hydroxylation	7/921	27/18722	0.000254428	0.0102884	0.00863213	PLOD1/P4HA1/P3H2/EGLN3/P4HB/PLOD3/PLOD2	7	BG-PD
BP	GO:1902893	Regulation Of Pri-Mirna Transcription By Rna Polymerase Ii	10/921	54/18722	0.000262964	0.0105188	0.00882538	MRTFB/MRTFA/TEAD1/NFIB/SOX9/ATOH8/PPARA/SMAD1/NFATC4/TGFB2	10	BG-PD
BP	GO:1902285	Semaphorin-Plexin Signaling Pathway Involved In Neuron Projection Guidance	5/921	13/18722	0.000263375	0.0105188	0.00882538	PLXNA4/PLXNB1/PLXNB2/PLXND1/PLXNA2	5	BG-PD
BP	GO:0030900	Forebrain Development	35/921	379/18722	0.000271051	0.0107589	0.00902687	DCLK1/SOX2/SLC38A2/BMERB1/PALS1/PLXNA4/FOXB1/AQP1/NARS1/POU3F3/ATP1A2/SLC7A11/KAT2A/ATP1B2/NRG3/APP/ATP2B4/PTCHD1/TNR/DNAJB1/ZMIZ1/LRP1/NFIB/NR2F2/FLNA/SLC2A1/EPHA5/TYRO3/DAB1/PTPRS/SUN2/KIF1A/OGDH/SMO/POU3F2	35	BG-PD
CC	GO:0005771	Multivesicular Body	10/951	64/19549	0.000982296	0.0109812	0.00847259	GJA1/EGFR/CD63/SORL1/CTSH/LAMP1/NEDD4L/LRAT/TPT1/ATP13A2	10	BG-PD
BP	GO:0006140	Regulation Of Nucleotide Metabolic Process	13/921	86/18722	0.000281684	0.0110454	0.00926726	NUPR1/TAFAZZIN/ANTKMT/ATPSCKMT/APP/DDIT4/ENO1/P2RX7/PGAM1/PPARA/GIT1/OGT/INSR	13	BG-PD
BP	GO:0006493	Protein O-Linked Glycosylation	13/921	86/18722	0.000281684	0.0110454	0.00926726	ST6GAL1/CRPPA/GALNT15/TMTC1/GALNT8/B4GAT1/GALNT3/GALNT13/VEGFB/PLOD3/GALNT10/OGT/LARGE1	13	BG-PD
BP	GO:0003015	Heart Process	26/921	251/18722	0.000284559	0.0110909	0.00930544	TAFAZZIN/NOS1AP/GJA1/GSN/TMEM38A/ATP1A2/ATP1B2/AGT/KCNJ3/ATP2B4/KCNE4/IRX3/S100A1/THRB/FLNA/SREBF1/VEGFB/KCNN2/ATP2B2/NEDD4L/THRA/TPM1/TGFB2/ADORA1/ADRA1A/SPTBN4	26	BG-PD
CC	GO:1904813	Ficolin-1-Rich Granule Lumen	15/951	124/19549	0.00101702	0.0112021	0.00864307	GSN/HSPA1A/CST3/HSP90AA1/HSPA1B/EEF1A1/HSP90AB1/PKM/GSTP1/PGAM1/CTSB/CTSH/EEF2/PFKL/FTH1	15	BG-PD
BP	GO:0006110	Regulation Of Glycolytic Process	9/921	45/18722	0.00029035	0.0112489	0.00943797	NUPR1/APP/DDIT4/P2RX7/PGAM1/PPARA/GIT1/OGT/INSR	9	BG-PD
MF	GO:0140101	Catalytic Activity, Acting On A Trna	17/932	124/18367	0.000175209	0.0114674	0.0100699	YARS1/EPRS1/DARS1/LARS1/GARS1/IARS1/CARS1/MARS1/AARS1/TARS1/TARS3/HARS1/SARS1/WARS1/NARS1/RARS1/FTO	17	BG-PD
BP	GO:1902475	L-Alpha-Amino Acid Transmembrane Transport	11/921	65/18722	0.000300407	0.0115376	0.00968018	SLC25A29/SLC6A9/ATP1A2/SLC7A11/KCNJ10/SLC38A1/AGT/SLC25A18/SLC7A5/SLC7A1/SLC3A2	11	BG-PD
BP	GO:0061448	Connective Tissue Development	26/921	252/18722	0.000302843	0.0115376	0.00968018	COL27A1/CD44/PLAAT3/CHI3L1/ITGB8/BPNT2/MKX/KAT2A/PBXIP1/ZBTB16/PRRX1/SNORC/FTO/LTBP3/GLG1/PKD1/SORL1/NFIB/CSF1/SOX9/GHR/LOXL2/SH3PXD2B/MBOAT2/SMAD1/THRA	26	BG-PD
BP	GO:0003333	Amino Acid Transmembrane Transport	14/921	98/18722	0.000304934	0.0115376	0.00968018	GFAP/SLC38A2/SLC25A29/SLC6A9/ATP1A2/SLC7A11/KCNJ10/SLC38A1/AGT/SLC25A18/SLC7A5/LRRC8A/SLC7A1/SLC3A2	14	BG-PD
BP	GO:2001243	Negative Regulation Of Intrinsic Apoptotic Signaling Pathway	14/921	98/18722	0.000304934	0.0115376	0.00968018	CLU/CD44/MARCHF7/WFS1/HSPB1/HSPA1A/TMBIM6/ZNF385A/BCL2/PTTG1IP/ENO1/GRINA/NFE2L2/TPT1	14	BG-PD
BP	GO:0061614	Pri-Mirna Transcription By Rna Polymerase Ii	10/921	55/18722	0.000307425	0.0115642	0.0097025	MRTFB/MRTFA/TEAD1/NFIB/SOX9/ATOH8/PPARA/SMAD1/NFATC4/TGFB2	10	BG-PD
CC	GO:0098591	External Side Of Apical Plasma Membrane	3/951	5/19549	0.00106591	0.0115705	0.00892728	SLC38A1/SLC7A5/ABCC4	3	BG-PD
BP	GO:1902903	Regulation Of Supramolecular Fiber Organization	35/921	382/18722	0.000314356	0.0117021	0.00981825	CLU/CYRIA/CRACD/APOE/BMERB1/SDC4/CYRIB/AEBP1/TMOD1/GSN/DNAI3/CRYAB/SLC39A12/HSPA1A/MAP1B/APP/ARHGEF10L/APC2/CX3CL1/HSPA1B/S100A10/MAPT/LIMCH1/FLNA/ACTN2/ASAP3/HIP1R/GIT1/CDC42EP4/TPM1/CTTN/SPIRE1/WASHC1/NUMA1/SPTBN4	35	BG-PD
BP	GO:0003014	Renal System Process	15/921	110/18722	0.000316422	0.0117021	0.00981825	AQP1/GJA1/WFS1/GSN/AGT/AQP4/BCL2/CYP4F12/ITGA3/EDNRB/PCSK5/MYO1E/ADORA1/MLLT6/ADRA1A	15	BG-PD
BP	GO:1903578	Regulation Of Atp Metabolic Process	13/921	87/18722	0.000316518	0.0117021	0.00981825	NUPR1/TAFAZZIN/ANTKMT/ATPSCKMT/APP/DDIT4/ENO1/P2RX7/PGAM1/PPARA/GIT1/OGT/INSR	13	BG-PD
BP	GO:0032412	Regulation Of Ion Transmembrane Transporter Activity	27/921	267/18722	0.00032311	0.011878	0.00996578	UTRN/ANTKMT/NOS1AP/ATPSCKMT/PIRT/SHISA9/SLC6A9/ATP1A2/ATP1B2/PLCG2/STAC2/CRHR1/APP/KCNE4/S100A1/DAPK1/AHNAK/ACTN4/HSPA2/SHISA6/ACTN2/GEM/MINK1/STOM/NEDD4L/WNK2/PRNP	27	BG-PD
MF	GO:0017154	Semaphorin Receptor Activity	5/932	12/18367	0.000195438	0.0121823	0.0106977	PLXNA4/PLXNB1/PLXNB2/PLXND1/PLXNA2	5	BG-PD
BP	GO:1904714	Regulation Of Chaperone-Mediated Autophagy	4/921	8/18722	0.000347342	0.0126336	0.0105997	GFAP/EEF1A1/SNRNP70/ATP13A2	4	BG-PD
BP	GO:0006091	Generation Of Precursor Metabolites And Energy	42/921	490/18722	0.000348227	0.0126336	0.0105997	NUPR1/TAFAZZIN/ANTKMT/ATPSCKMT/IRS2/PLEC/ACADVL/GFPT2/GAPDH/SLC25A18/APP/PFKP/MT3/DDIT4/PKM/GYG2/ENO1/PHGDH/PTGES3/LOXL2/TKT/P2RX7/STK40/ENO2/PGAM1/ATP5F1D/PFKL/PPARA/PHKA1/GIT1/PYGB/COX4I1/FOXK1/NFATC4/ATP5MG/PGK1/PPP1CC/OGDH/DHRS3/ALDH2/OGT/INSR	42	BG-PD
BP	GO:0010811	Positive Regulation Of Cell-Substrate Adhesion	16/921	123/18722	0.000349522	0.0126336	0.0105997	UTRN/SDC4/NPNT/CX3CL1/S100A10/HSD17B12/CALR/SPOCK2/CSF1/ECM2/ITGA3/FLNA/DAG1/P4HB/COL16A1/PLEKHA2	16	BG-PD
BP	GO:0022029	Telencephalon Cell Migration	10/921	56/18722	0.00035799	0.0128678	0.0107962	BMERB1/FOXB1/POU3F3/NRG3/TNR/ZMIZ1/DAB1/SUN2/OGDH/POU3F2	10	BG-PD
BP	GO:0051924	Regulation Of Calcium Ion Transport	26/921	255/18722	0.000364077	0.0130142	0.0109191	NOS1AP/GJA1/WFS1/TMEM38A/ATP1A2/PLCG2/STAC2/APLNR/CRHR1/AGT/CASK/CX3CL1/TMBIM6/BCL2/S100A1/AHNAK/CAMK2G/HSPA2/EGF/ADCYAP1R1/GEM/P2RX7/SARAF/SLC30A1/UBASH3B/PRNP	26	BG-PD
BP	GO:0010720	Positive Regulation Of Cell Development	29/921	298/18722	0.00037654	0.0133858	0.0112309	GFAP/PLXNA4/NIBAN2/PLXNB1/RND2/METRN/BHLHB9/SERPINE2/MAP1B/CX3CL1/TIAM1/BCL2/S100A10/EGFR/MAPT/CALR/NTN1/LRP1/FLNA/PLXNB2/DAG1/PLXND1/P4HB/FZD3/DSCAM/PPP1CC/PLXNA2/SMO/TENM4	29	BG-PD
BP	GO:0061077	Chaperone-Mediated Protein Folding	11/921	67/18722	0.000394381	0.0139434	0.0116987	CLU/FKBP2/HSPB1/HSPA1A/HSPA1B/DNAJB2/HSPA5/DNAJB1/HSPA2/PTGES3/FKBP5	11	BG-PD
BP	GO:0097062	Dendritic Spine Maintenance	6/921	21/18722	0.000400073	0.0140019	0.0117478	APOE/ITGA3/CTTN/ZMYND8/PRNP/INSR	6	BG-PD
BP	GO:0009100	Glycoprotein Metabolic Process	35/921	387/18722	0.000400363	0.0140019	0.0117478	MARCHF6/FBXO2/ST6GAL1/CRPPA/CHST15/BPNT2/GALNT15/GFPT2/MAN1C1/CST3/ST3GAL6/RAMP1/BCL2/MT3/TMTC1/PAWR/ST8SIA1/UST/SPOCK2/HS6ST3/B3GALT5/GALNT8/B4GAT1/GALNT3/CHST12/B3GAT2/GALNT13/ITM2B/VEGFB/PLOD3/GALNT10/HS6ST1/ITM2C/OGT/LARGE1	35	BG-PD
CC	GO:0043034	Costamere	5/951	18/19549	0.00135849	0.0140862	0.0108683	SDC4/SYNM/PLEC/AHNAK/DAG1	5	BG-PD
CC	GO:0005770	Late Endosome	26/951	282/19549	0.00138833	0.0140862	0.0108683	ASTN2/PSAP/MARCHF8/GJA1/DENND10/RASGEF1B/MARCHF1/STARD3/CLEC16A/EGFR/CD63/SORL1/RHOB/CTSH/LAMP1/LAMP2/NEDD4L/BAIAP3/CLTCL1/LRAT/MAP2K2/TPT1/ATP13A2/WASHC1/TMEM106B/INSR	26	BG-PD
CC	GO:0031983	Vesicle Lumen	29/951	327/19549	0.00138939	0.0140862	0.0108683	SPARC/CLU/CHI3L1/CYRIB/GSN/F5/APP/HSP90AA1/FTL/EEF1A1/HSP90AB1/PKM/EGFR/ACTN4/DPP7/C3/EGF/GSTP1/ACTN2/PGAM1/CTSH/EEF2/PRDX6/PFKL/TIMP3/VEGFB/PYGB/TGFB2/SELENOP	29	BG-PD
CC	GO:0044754	Autolysosome	4/951	11/19549	0.00139494	0.0140862	0.0108683	FTL/LAMP1/LAMP2/FTH1	4	BG-PD
CC	GO:0031965	Nuclear Membrane	27/951	297/19549	0.00139609	0.0140862	0.0108683	AQP1/NOS1AP/NUP42/TMEM38A/GAPDH/NSMF/BCL2/DNAJB2/SLC29A2/EGFR/HACD3/ITGB4/LPIN1/MYORG/P2RX7/ITPR1/EDNRB/SLC30A1/INPP4A/SUN2/SMAD1/SMOX/DISP3/ZBTB1/DCTN5/PRNP/ADRA1A	27	BG-PD
CC	GO:0031093	Platelet Alpha Granule Lumen	10/951	67/19549	0.0014105	0.0140862	0.0108683	SPARC/CLU/CYRIB/F5/APP/ACTN4/EGF/ACTN2/VEGFB/TGFB2	10	BG-PD
BP	GO:1902430	Negative Regulation Of Amyloid-Beta Formation	7/921	29/18722	0.000410313	0.0142727	0.011975	CLU/APOE/RTN1/SORL1/SPON1/RTN3/PRNP	7	BG-PD
BP	GO:0060537	Muscle Tissue Development	36/921	403/18722	0.000420217	0.0144645	0.0121359	MRTFB/NUPR1/COL19A1/TAFAZZIN/IGFBP5/NIBAN2/DDX17/CSRP1/GJA1/PLEC/KAT2A/AGT/PI16/EYA2/IRX3/BCL2/NEBL/CALR/FLNB/NR2F2/TGFBR3/SOX9/MYORG/ACTN2/DNER/EEF2/PPARA/ARNTL/HIVEP3/SMAD1/TPM1/TGFB2/MYOM1/SMO/ADRA1A/TENM4	36	BG-PD
BP	GO:1903825	Organic Acid Transmembrane Transport	18/921	150/18722	0.000420839	0.0144645	0.0121359	GFAP/SLC38A2/SLC25A29/IRS2/SLC6A9/ATP1A2/SLC7A11/SLC29A4/KCNJ10/SLC38A1/AGT/SLC25A18/SLC27A1/SLC7A5/LRRC8A/SLC7A1/SLC3A2/SLC2A1	18	BG-PD
BP	GO:0009612	Response To Mechanical Stimulus	23/921	216/18722	0.000422532	0.0144645	0.0121359	SLC38A2/TNC/AQP1/CHI3L1/GJA1/ASNS/GSN/PLEC/ATP1A2/MKX/SERPINE2/MAP1B/AGT/EGFR/NFKBIA/PKD1/SOX9/TNFRSF1A/CRADD/SLC2A1/BAG3/DAG1/JUND	23	BG-PD
CC	GO:0030864	Cortical Actin Cytoskeleton	11/951	79/19549	0.00148762	0.0146609	0.0113117	MTSS2/UTRN/GSN/EEF1A1/CAPN2/ACTN4/ACTN2/SLC2A1/LASP1/CTTN/SPTBN4	11	BG-PD
CC	GO:0030427	Site Of Polarized Growth	19/951	183/19549	0.00153218	0.0149039	0.0114992	NDRG2/FRY/MAP1B/APP/HSP90AA1/TIAM1/HSP90AB1/MAPT/PARD3/SNAP25/LRP1/ITGA3/FLNA/CPEB4/PTPRS/CTTN/ACAP3/DSCAM/MAPK8IP3	19	BG-PD
BP	GO:0051701	Biological Process Involved In Interaction With Host	22/921	203/18722	0.000438235	0.0149231	0.0125207	CD81/GSN/SLC20A2/HSPA1A/HSPA1B/EGFR/LGALS1/BSG/TRIM28/PC/SLC3A2/TYRO3/CTSB/DAG1/P4HB/LAMP1/TPCN1/ULK1/TRIM8/RXRA/ITGB5/INSR	22	BG-PD
BP	GO:0002028	Regulation Of Sodium Ion Transport	13/921	90/18722	0.00044385	0.0150351	0.0126147	UTRN/CNTN1/ATP1A2/ATP1B2/SERPINE2/ATP2B4/ACTN4/P2RX7/STOM/NEDD4L/WNK2/MLLT6/SPTBN4	13	BG-PD
BP	GO:0051216	Cartilage Development	21/921	190/18722	0.000450633	0.0150814	0.0126535	COL27A1/CD44/CHI3L1/ITGB8/BPNT2/MKX/KAT2A/PBXIP1/ZBTB16/PRRX1/SNORC/LTBP3/GLG1/PKD1/NFIB/SOX9/GHR/LOXL2/MBOAT2/SMAD1/THRA	21	BG-PD
BP	GO:0010710	Regulation Of Collagen Catabolic Process	3/921	4/18722	0.000457258	0.0150814	0.0126535	CST3/FAP/VSIR	3	BG-PD
BP	GO:0048677	Axon Extension Involved In Regeneration	3/921	4/18722	0.000457258	0.0150814	0.0126535	TNR/LAMB2/LRP1	3	BG-PD
BP	GO:0048682	Sprouting Of Injured Axon	3/921	4/18722	0.000457258	0.0150814	0.0126535	TNR/LAMB2/LRP1	3	BG-PD
BP	GO:1905908	Positive Regulation Of Amyloid Fibril Formation	3/921	4/18722	0.000457258	0.0150814	0.0126535	CLU/APOE/APP	3	BG-PD
BP	GO:0045732	Positive Regulation Of Protein Catabolic Process	24/921	231/18722	0.000459202	0.0150814	0.0126535	CLU/RGMA/APOE/NUPR1/CD81/GJA1/HSPA1A/HSP90AA1/APC2/RNF19B/HSPA1B/PTTG1IP/DNAJB2/LRP1/SORL1/SOX9/EGF/ZER1/NFE2L2/TMEM259/RHBDD3/NEDD4L/RACK1/ATG4B	24	BG-PD
CC	GO:0031227	Intrinsic Component Of Endoplasmic Reticulum Membrane	18/951	170/19549	0.00161505	0.0155086	0.0119657	MARCHF6/WFS1/RTN1/SEC61A1/DNAJB2/HSPA5/CALR/TECR/CANX/HACD3/FKBP8/SARAF/RETREG1/ERGIC1/TAPBP/HACD2/GRAMD1A/PDIA3	18	BG-PD
BP	GO:0050803	Regulation Of Synapse Structure Or Activity	23/921	218/18722	0.000481548	0.0156386	0.013121	SPARC/APOE/SEPTIN11/BHLHB9/SLC7A11/SYBU/SLITRK5/APP/TIAM1/FRMPD4/NTN1/LRP4/THBS2/GPC4/DAG1/LRFN2/PTPRS/KIF1A/NFATC4/LRRN1/ZMYND8/LRRC4B/PRNP	23	BG-PD
BP	GO:0009101	Glycoprotein Biosynthetic Process	30/921	317/18722	0.000481721	0.0156386	0.013121	ST6GAL1/CRPPA/CHST15/GALNT15/GFPT2/MAN1C1/ST3GAL6/RAMP1/BCL2/MT3/TMTC1/PAWR/ST8SIA1/UST/HS6ST3/B3GALT5/GALNT8/B4GAT1/GALNT3/CHST12/B3GAT2/GALNT13/ITM2B/VEGFB/PLOD3/GALNT10/HS6ST1/ITM2C/OGT/LARGE1	30	BG-PD
BP	GO:0050821	Protein Stabilization	21/921	191/18722	0.00048342	0.0156386	0.013121	CLU/MARCHF7/GET1/WFS1/CRYAB/ATP1B2/GAPDH/HSPA1A/HSP90AA1/HSPA1B/MT3/HSP90AB1/CALR/FLNA/PTGES3/BAG3/HIP1R/LAMP1/LAMP2/SMO/MAPK8IP3	21	BG-PD
BP	GO:0009266	Response To Temperature Stimulus	20/921	178/18722	0.000493389	0.0158817	0.013325	TRPM3/PIRT/GMPR/ACADVL/HSPA1A/HSP90AA1/SLC27A1/ACOT11/HSPA1B/HSP90AB1/IGFBP7/DNAJB1/ST8SIA1/MAPT/NFKBIA/HSPA2/BAG3/CREBBP/THRA/ADORA1	20	BG-PD
BP	GO:0030048	Actin Filament-Based Movement	16/921	127/18722	0.000502341	0.0160898	0.0134996	NOS1AP/GJA1/GSN/ATP1A2/KCNJ3/KCNE4/LIMCH1/ACTN4/FLNA/KCNN2/SUN2/NEDD4L/TPM1/MYO1E/WIPF2/ADORA1	16	BG-PD
BP	GO:0015807	L-Amino Acid Transport	11/921	69/18722	0.000511851	0.0163137	0.0136874	SLC38A2/SLC25A29/ATP1A2/SLC7A11/KCNJ10/SLC38A1/AGT/SLC25A18/SLC7A5/SLC7A1/SLC3A2	11	BG-PD
MF	GO:0051015	Actin Filament Binding	24/932	217/18367	0.000285148	0.0169566	0.0148901	ITPRID2/UTRN/TMOD1/GSN/MICALL2/NEBL/MARCKS/EGFR/GAS2L1/ACTN4/FLNB/FLNA/ACTN2/GAS7/EEF2/LASP1/HIP1R/ANTXR1/TPM1/MYO1E/CTTN/MYOM1/PLS3/SPTBN4	24	BG-PD
MF	GO:0030695	Gtpase Regulator Activity	43/932	488/18367	0.000316662	0.0169566	0.0148901	MTSS2/LARS1/DENND2B/DENND11/KALRN/RGS6/PLXNB1/SRGAP1/DENND10/RASGEF1B/AGAP6/SGSM1/RANBP3L/STARD13/ASAP1/ARHGAP26/ARHGEF10L/ARHGAP10/TIAM1/ARHGEF4/PSD2/ARFGAP1/ABR/HACD3/EGF/BCR/ASAP3/RGL2/EEF1D/SIPA1L3/GIT1/GPS1/GPSM1/STXBP5L/SOS1/SIRPA/ARHGAP42/RGS7/RAPGEF4/ELMOD1/ACAP3/AGFG2/ARHGEF6	43	BG-PD
MF	GO:0060589	Nucleoside-Triphosphatase Regulator Activity	43/932	488/18367	0.000316662	0.0169566	0.0148901	MTSS2/LARS1/DENND2B/DENND11/KALRN/RGS6/PLXNB1/SRGAP1/DENND10/RASGEF1B/AGAP6/SGSM1/RANBP3L/STARD13/ASAP1/ARHGAP26/ARHGEF10L/ARHGAP10/TIAM1/ARHGEF4/PSD2/ARFGAP1/ABR/HACD3/EGF/BCR/ASAP3/RGL2/EEF1D/SIPA1L3/GIT1/GPS1/GPSM1/STXBP5L/SOS1/SIRPA/ARHGAP42/RGS7/RAPGEF4/ELMOD1/ACAP3/AGFG2/ARHGEF6	43	BG-PD
MF	GO:0051087	Chaperone Binding	15/932	107/18367	0.000323847	0.0169566	0.0148901	CLU/ATP1A2/CP/DNAJB2/HSPA5/DNAJB1/MAPT/CALR/HSPA2/PTGES3/STIP1/BAG3/OGDH/HSCB/PRNP	15	BG-PD
BP	GO:0008016	Regulation Of Heart Contraction	22/921	206/18722	0.000536132	0.0170038	0.0142664	NOS1AP/GJA1/TMEM38A/ATP1A2/ATP1B2/AGT/KCNJ3/ATP2B4/KCNE4/IRX3/S100A1/THRB/FLNA/SREBF1/KCNN2/ATP2B2/THRA/TPM1/TGFB2/ADORA1/ADRA1A/SPTBN4	22	BG-PD
BP	GO:0001952	Regulation Of Cell-Matrix Adhesion	16/921	128/18722	0.000548465	0.0173101	0.0145234	UTRN/SDC4/BCL6/CASK/DDR1/CX3CL1/SEMA3E/BCL2/S100A10/LIMCH1/LRP1/CSF1/MINK1/DAG1/COL16A1/PLEKHA2	16	BG-PD
BP	GO:0086009	Membrane Repolarization	9/921	49/18722	0.000564444	0.0177279	0.014874	SLC24A4/NOS1AP/ATP1A2/ATP1B2/KCNJ3/KCNE4/FLNA/KCNN2/NEDD4L	9	BG-PD
MF	GO:0031418	L-Ascorbic Acid Binding	6/932	20/18367	0.000352349	0.0177394	0.0155775	PLOD1/P4HA1/P3H2/EGLN3/PLOD3/PLOD2	6	BG-PD
BP	GO:0046034	Atp Metabolic Process	27/921	277/18722	0.000575477	0.0179871	0.0150915	NUPR1/TAFAZZIN/ANTKMT/ATPSCKMT/ATP1A2/GAPDH/HSPA1A/APP/PFKP/HSPA1B/DDIT4/PKM/ENO1/P2RX7/ENO2/PGAM1/ATP5F1D/PFKL/PPARA/GIT1/COX4I1/FOXK1/ATP5MG/PGK1/OGDH/OGT/INSR	27	BG-PD
CC	GO:0044295	Axonal Growth Cone	6/951	28/19549	0.00195585	0.0185312	0.0142979	HSP90AA1/TIAM1/HSP90AB1/PARD3/LRP1/FLNA	6	BG-PD
CC	GO:0016529	Sarcoplasmic Reticulum	10/951	70/19549	0.0019793	0.0185312	0.0142979	IRAG1/NOS1AP/TMEM38A/RYR3/S100A1/CALR/CAMK2G/P3H2/ITPR1/HSP90B1	10	BG-PD
CC	GO:0099061	Integral Component Of Postsynaptic Density Membrane	8/951	48/19549	0.00203247	0.0187675	0.0144802	SHISA9/SHISA6/LRFN2/SLC30A1/PTPRS/NECTIN3/LRRC4B/GRIN2A	8	BG-PD
CC	GO:0097433	Dense Body	3/951	6/19549	0.00205465	0.0187675	0.0144802	SYBU/ACTB/SND1	3	BG-PD
CC	GO:0016324	Apical Plasma Membrane	31/951	367/19549	0.00209433	0.0188994	0.014582	CD44/SLC24A4/SEPTIN7/PALS1/AQP1/ADCY8/GJA1/DDR2/SLC6A9/ATP1B2/SLC29A4/GNAS/SLC38A1/CRB2/KCNE4/SLC7A5/CYP4F12/HVCN1/HSP90AB1/EGFR/PARD3/SLC7A1/SLC3A2/SLC2A1/CTSB/HIP1R/ATP2B2/SIPA1L3/PATJ/ABCC4/FZD3	31	BG-PD
BP	GO:0071560	Cellular Response To Transforming Growth Factor Beta Stimulus	25/921	250/18722	0.000623955	0.0193495	0.0162345	PALS1/ITGB8/NPNT/HSPA1A/ZFP36L1/LTBP3/HSP90AB1/HSPA5/GLG1/LDLRAD4/ZMIZ1/SMAD9/TGFBR3/DKK3/ITGA3/SOX9/ZFP36L2/LTBP4/PPARA/CREBBP/SMAD1/COL4A2/TGFB2/HTRA1/ITGB5	25	BG-PD
BP	GO:0043254	Regulation Of Protein-Containing Complex Assembly	37/921	427/18722	0.000625792	0.0193495	0.0162345	CLU/GFAP/CYRIA/SEPTIN8/CRACD/APOE/CYRIB/TMOD1/GSN/WARS1/DNAI3/CRYAB/PLCG2/SLC39A12/ASAP1/HSPA1A/MAP1B/HSP90AA1/HSPA1B/LCAT/ABCA1/HSPA5/LDLRAD4/MAPT/SORL1/SOX9/HIP1R/GIT1/RACK1/THRA/ULK1/CDC42EP4/CTTN/SPIRE1/WASHC1/NUMA1/SPTBN4	37	BG-PD
BP	GO:0071526	Semaphorin-Plexin Signaling Pathway	8/921	40/18722	0.000628037	0.0193495	0.0162345	PLXNA4/PLXNB1/SEMA3E/FLNA/PLXNB2/PLXND1/SEMA3D/PLXNA2	8	BG-PD
CC	GO:0034774	Secretory Granule Lumen	28/951	322/19549	0.00221827	0.0197796	0.015261	SPARC/CLU/CHI3L1/CYRIB/GSN/F5/APP/HSP90AA1/FTL/EEF1A1/HSP90AB1/PKM/ACTN4/DPP7/C3/EGF/GSTP1/ACTN2/PGAM1/CTSH/EEF2/PRDX6/PFKL/TIMP3/VEGFB/PYGB/TGFB2/SELENOP	28	BG-PD
CC	GO:0045211	Postsynaptic Membrane	25/951	277/19549	0.00227041	0.0200063	0.015436	UTRN/CNTN1/KCND2/SHISA9/SLC6A9/SLC6A11/TIAM1/DGKB/CANX/GRIK3/SHISA6/SSPN/ACTN2/GRIK4/DAG1/LRFN2/SLC30A1/ATP2B2/PTPRS/NECTIN3/LRRC4B/GRIN2A/GRIP1/ADORA1/ADRA1A	25	BG-PD
BP	GO:0030010	Establishment Of Cell Polarity	17/921	143/18722	0.00067001	0.0205449	0.0172374	GJA1/CYRIB/GSN/ANKFN1/MAP1B/CRB2/HSP90AA1/HSP90AB1/PARD3/PKD1/UST/LAMA1/SIPA1L3/PATJ/RACK1/RAB10/NUMA1	17	BG-PD
CC	GO:0030426	Growth Cone	18/951	177/19549	0.00252752	0.0218182	0.0168339	NDRG2/MAP1B/APP/HSP90AA1/TIAM1/HSP90AB1/MAPT/PARD3/SNAP25/LRP1/ITGA3/FLNA/CPEB4/PTPRS/CTTN/ACAP3/DSCAM/MAPK8IP3	18	BG-PD
CC	GO:0060205	Cytoplasmic Vesicle Lumen	28/951	325/19549	0.00253429	0.0218182	0.0168339	SPARC/CLU/CHI3L1/CYRIB/GSN/F5/APP/HSP90AA1/FTL/EEF1A1/HSP90AB1/PKM/ACTN4/DPP7/C3/EGF/GSTP1/ACTN2/PGAM1/CTSH/EEF2/PRDX6/PFKL/TIMP3/VEGFB/PYGB/TGFB2/SELENOP	28	BG-PD
BP	GO:0046718	Viral Entry Into Host Cell	17/921	144/18722	0.0007257	0.0221476	0.0185821	CD81/GSN/SLC20A2/HSPA1A/HSPA1B/EGFR/LGALS1/BSG/SLC3A2/TYRO3/CTSB/DAG1/P4HB/LAMP1/TPCN1/TRIM8/ITGB5	17	BG-PD
BP	GO:0050807	Regulation Of Synapse Organization	22/921	211/18722	0.000741813	0.022533	0.0189055	SPARC/APOE/SEPTIN11/BHLHB9/SLC7A11/SLITRK5/APP/TIAM1/FRMPD4/NTN1/LRP4/THBS2/GPC4/DAG1/LRFN2/PTPRS/KIF1A/NFATC4/LRRN1/ZMYND8/LRRC4B/PRNP	22	BG-PD
MF	GO:0005295	Neutral Amino Acid:sodium Symporter Activity	3/932	4/18367	0.000501264	0.022626	0.0198686	SLC38A2/SLC6A9/SLC38A1	3	BG-PD
MF	GO:0031852	Mu-Type Opioid Receptor Binding	3/932	4/18367	0.000501264	0.022626	0.0198686	GNAS/FLNA/WLS	3	BG-PD
MF	GO:0070815	Peptidyl-Lysine 5-Dioxygenase Activity	3/932	4/18367	0.000501264	0.022626	0.0198686	PLOD1/PLOD3/PLOD2	3	BG-PD
BP	GO:0050769	Positive Regulation Of Neurogenesis	23/921	225/18722	0.000748536	0.022631	0.0189877	GFAP/PLXNA4/PLXNB1/RND2/METRN/BHLHB9/SERPINE2/MAP1B/CX3CL1/TIAM1/EGFR/MAPT/NTN1/LRP1/PLXNB2/DAG1/PLXND1/FZD3/DSCAM/PPP1CC/PLXNA2/SMO/TENM4	23	BG-PD
BP	GO:0030516	Regulation Of Axon Extension	13/921	95/18722	0.000752034	0.022631	0.0189877	APOE/PLXNA4/MAP1B/SEMA3E/TNR/MT3/MAPT/NTN1/LRP1/PTPRS/CTTN/SEMA3D/DSCAM	13	BG-PD
BP	GO:0051235	Maintenance Of Location	30/921	326/18722	0.000762785	0.0228482	0.01917	APOE/GJA1/GSN/TMEM38A/ATP1A2/PLCG2/APLNR/HILPDA/RYR3/CX3CL1/FTL/FTO/ACACB/ABCA1/HSPA5/NFKBIA/CALR/PKD1/SORL1/C3/FLNA/SREBF1/ITPR1/HSP90B1/PPARA/SUN2/TPCN1/UBASH3B/FTH1/CDS2	30	BG-PD
BP	GO:0035264	Multicellular Organism Growth	16/921	132/18722	0.000771036	0.0229826	0.0192827	PLEC/KAT2A/AR/APP/ZFP36L1/BCL2/FTO/CSF1/GHR/FKBP8/STK40/CLIC4/SOS1/SMO/POU3F2/SPTBN4	16	BG-PD
BP	GO:0007179	Transforming Growth Factor Beta Receptor Signaling Pathway	21/921	198/18722	0.000776745	0.0229826	0.0192827	PALS1/ITGB8/NPNT/HSPA1A/LTBP3/HSP90AB1/HSPA5/GLG1/LDLRAD4/ZMIZ1/SMAD9/TGFBR3/DKK3/ITGA3/LTBP4/PPARA/CREBBP/SMAD1/TGFB2/HTRA1/ITGB5	21	BG-PD
BP	GO:0014044	Schwann Cell Development	7/921	32/18722	0.000777928	0.0229826	0.0192827	PALS1/PLEC/LAMB2/PARD3/ITGB4/DAG1/POU3F2	7	BG-PD
BP	GO:0051495	Positive Regulation Of Cytoskeleton Organization	23/921	226/18722	0.00079561	0.0233982	0.0196314	CRACD/SDC4/GSN/DNAI3/HSPA1A/MAP1B/ARHGEF10L/CX3CL1/HSPA1B/S100A10/MAPT/LIMCH1/FLNA/ACTN2/P2RX7/HIP1R/GIT1/CDC42EP4/TPM1/CTTN/SPIRE1/WASHC1/NUMA1	23	BG-PD
BP	GO:0007517	Muscle Organ Development	30/921	327/18722	0.000801504	0.0234648	0.0196873	SMTN/MRTFB/NUPR1/UTRN/COL19A1/TAFAZZIN/MRAS/NIBAN2/DDX17/PLEC/MKX/CRYAB/BCL2/SPEG/FLNB/NR2F2/TGFBR3/MYORG/DNER/DAG1/EEF2/ARNTL/HIVEP3/TPM1/FOXK1/TGFB2/MYOM1/SMO/LARGE1/POU6F1	30	BG-PD
BP	GO:0006753	Nucleoside Phosphate Metabolic Process	41/921	497/18722	0.00087112	0.025313	0.0212379	GARS1/NUPR1/TAFAZZIN/ANTKMT/ADCY8/ATPSCKMT/GMPR/ADSS2/GAPDH/APP/CASK/PFKP/ACOT11/HSD17B12/ACACB/DDIT4/PKM/RORA/ENO1/ACSBG1/TECR/NUDT4/P2RX7/ENO2/PGAM1/ENTPD2/ATP5F1D/AK3/PFKL/PPARA/RHOQ/GIT1/HACD2/FOXK1/PRPSAP1/ATP5MG/PGK1/OGDH/DCAKD/OGT/INSR	41	BG-PD
BP	GO:0060249	Anatomical Structure Homeostasis	29/921	314/18722	0.000875315	0.025313	0.0212379	CRACD/CDH23/GJA1/HSPB1/ATP1B2/SH3GL2/LDB2/CRB2/CX3CL1/PRDX1/BCL2/DNAJB2/LTBP3/EGFR/CSF1/SOX9/ACTB/SLC2A1/P2RX7/TYRO3/BAG3/CTSH/ATP2B2/TUB/UBASH3B/JAM2/ADORA1/SMO/LARGE1	29	BG-PD
BP	GO:0071559	Response To Transforming Growth Factor Beta	25/921	256/18722	0.000880281	0.025313	0.0212379	PALS1/ITGB8/NPNT/HSPA1A/ZFP36L1/LTBP3/HSP90AB1/HSPA5/GLG1/LDLRAD4/ZMIZ1/SMAD9/TGFBR3/DKK3/ITGA3/SOX9/ZFP36L2/LTBP4/PPARA/CREBBP/SMAD1/COL4A2/TGFB2/HTRA1/ITGB5	25	BG-PD
BP	GO:1903522	Regulation Of Blood Circulation	25/921	256/18722	0.000880281	0.025313	0.0212379	NOS1AP/GJA1/TMEM38A/ATP1A2/ATP1B2/AGT/KCNJ3/ATP2B4/KCNE4/IRX3/S100A1/ECE1/EGFR/THRB/FLNA/SREBF1/KCNN2/ATP2B2/THRA/TPM1/ARHGAP42/TGFB2/ADORA1/ADRA1A/SPTBN4	25	BG-PD
CC	GO:0099146	Intrinsic Component Of Postsynaptic Density Membrane	8/951	51/19549	0.00301707	0.0256794	0.0198131	SHISA9/SHISA6/LRFN2/SLC30A1/PTPRS/NECTIN3/LRRC4B/GRIN2A	8	BG-PD
BP	GO:0060402	Calcium Ion Transport Into Cytosol	18/921	160/18722	0.000910308	0.0260606	0.0218652	SLC24A4/TMEM38A/ATP1A2/PLCG2/APLNR/ATP2B4/RYR3/CX3CL1/TMBIM6/BCL2/ADCYAP1R1/P2RX7/ITPR1/TPCN1/UBASH3B/GRIN2A/PRNP/ADRA1A	18	BG-PD
BP	GO:1902992	Negative Regulation Of Amyloid Precursor Protein Catabolic Process	7/921	33/18722	0.00094595	0.0268433	0.0225219	CLU/APOE/RTN1/SORL1/SPON1/RTN3/PRNP	7	BG-PD
BP	GO:0051962	Positive Regulation Of Nervous System Development	26/921	272/18722	0.000962184	0.0268433	0.0225219	GFAP/PLXNA4/PLXNB1/RND2/METRN/BHLHB9/SERPINE2/MAP1B/CX3CL1/TIAM1/EGFR/MAPT/NTN1/LRP1/THBS2/PLXNB2/DAG1/PLXND1/FZD3/LRRN1/LRRC4B/DSCAM/PPP1CC/PLXNA2/SMO/TENM4	26	BG-PD
BP	GO:0006735	Nadh Regeneration	4/921	10/18722	0.000962541	0.0268433	0.0225219	PFKP/ENO1/PFKL/FOXK1	4	BG-PD
BP	GO:0061621	Canonical Glycolysis	4/921	10/18722	0.000962541	0.0268433	0.0225219	PFKP/ENO1/PFKL/FOXK1	4	BG-PD
BP	GO:0061718	Glucose Catabolic Process To Pyruvate	4/921	10/18722	0.000962541	0.0268433	0.0225219	PFKP/ENO1/PFKL/FOXK1	4	BG-PD
BP	GO:0072070	Loop Of Henle Development	4/921	10/18722	0.000962541	0.0268433	0.0225219	IRX2/POU3F3/IRX3/PKD1	4	BG-PD
BP	GO:0071214	Cellular Response To Abiotic Stimulus	30/921	331/18722	0.000974118	0.0269339	0.022598	SLC24A4/SLC38A2/AQP1/GJA1/ADSS2/PLEC/ATP1A2/MKX/CRYAB/AGT/NSMF/ZFP36L1/HVCN1/HSPA5/EGFR/NMT1/SOX9/TNFRSF1A/CRADD/RHOB/SLC2A1/BAG3/PALM/DAG1/MAP3K20/EFHD1/EEF1D/CREBBP/NFATC4/ZBTB1	30	BG-PD
BP	GO:0104004	Cellular Response To Environmental Stimulus	30/921	331/18722	0.000974118	0.0269339	0.022598	SLC24A4/SLC38A2/AQP1/GJA1/ADSS2/PLEC/ATP1A2/MKX/CRYAB/AGT/NSMF/ZFP36L1/HVCN1/HSPA5/EGFR/NMT1/SOX9/TNFRSF1A/CRADD/RHOB/SLC2A1/BAG3/PALM/DAG1/MAP3K20/EFHD1/EEF1D/CREBBP/NFATC4/ZBTB1	30	BG-PD
BP	GO:0044272	Sulfur Compound Biosynthetic Process	17/921	148/18722	0.00098983	0.0272519	0.0228647	CHST15/SLC7A11/ST3GAL6/CHST6/HSD17B12/ACACB/UST/ACSBG1/TECR/B4GAT1/CHST12/MAT2A/GSTP1/MPST/NFE2L2/HACD2/HAGH	17	BG-PD
CC	GO:0005581	Collagen Trimer	11/951	87/19549	0.00324435	0.0273036	0.0210662	COL27A1/COL19A1/COL21A1/COL6A1/COL6A2/COL5A3/COL9A2/COL24A1/COL4A2/SCARA3/COL16A1	11	BG-PD
BP	GO:0006898	Receptor-Mediated Endocytosis	24/921	244/18722	0.0010005	0.0274289	0.0230133	CLU/APOE/CD81/GRK3/PLCG2/SH3GL2/RAMP1/MKLN1/CD63/SNAP25/LRP1/SORL1/CANX/C3/EGF/DNAJC6/AP2M1/HIP1R/SYT11/RAB31/LDLRAD3/CLTCL1/CTTN/INSR	24	BG-PD
BP	GO:0052126	Movement In Host Environment	19/921	175/18722	0.00102403	0.0279557	0.0234552	CD81/GSN/SLC20A2/HSPA1A/HSPA1B/EGFR/LGALS1/BSG/TRIM28/PC/SLC3A2/TYRO3/CTSB/DAG1/P4HB/LAMP1/TPCN1/TRIM8/ITGB5	19	BG-PD
BP	GO:0001504	Neurotransmitter Uptake	8/921	43/18722	0.00103948	0.0281399	0.0236098	GFAP/ATP1A2/SLC29A4/KCNJ10/SLC38A1/SLC6A11/SLC29A2/SNAP25	8	BG-PD
BP	GO:2001239	Regulation Of Extrinsic Apoptotic Signaling Pathway In Absence Of Ligand	8/921	43/18722	0.00103948	0.0281399	0.0236098	EYA4/SRPX/HSPA1A/CX3CL1/EYA2/HSPA1B/BCL2/FGFR1	8	BG-PD
CC	GO:0005765	Lysosomal Membrane	32/951	395/19549	0.0034228	0.0281723	0.0217365	GFAP/PSAP/MARCHF8/MARCHF1/CP/SLC49A4/SLC7A5/COL6A1/EEF1A1/ECE1/STARD3/CLCN7/CLEC16A/HSP90AB1/CD63/AHNAK/LRP1/LRRC8A/EGF/PRCP/SLC3A2/AP2M1/SYT11/STOM/LAMP1/LAMP2/TPCN1/ATP13A2/SLC44A2/ITM2C/TMEM106B/AP1S2	32	BG-PD
CC	GO:0098852	Lytic Vacuole Membrane	32/951	395/19549	0.0034228	0.0281723	0.0217365	GFAP/PSAP/MARCHF8/MARCHF1/CP/SLC49A4/SLC7A5/COL6A1/EEF1A1/ECE1/STARD3/CLCN7/CLEC16A/HSP90AB1/CD63/AHNAK/LRP1/LRRC8A/EGF/PRCP/SLC3A2/AP2M1/SYT11/STOM/LAMP1/LAMP2/TPCN1/ATP13A2/SLC44A2/ITM2C/TMEM106B/AP1S2	32	BG-PD
BP	GO:1905039	Carboxylic Acid Transmembrane Transport	17/921	149/18722	0.00106737	0.0285999	0.0239958	GFAP/SLC38A2/SLC25A29/IRS2/SLC6A9/ATP1A2/SLC7A11/KCNJ10/SLC38A1/AGT/SLC25A18/SLC27A1/SLC7A5/LRRC8A/SLC7A1/SLC3A2/SLC2A1	17	BG-PD
BP	GO:0050771	Negative Regulation Of Axonogenesis	10/921	64/18722	0.00106816	0.0285999	0.0239958	RGMA/SEMA3E/TNR/MT3/NTN1/LRP4/DAB1/PTPRS/ULK1/SEMA3D	10	BG-PD
BP	GO:0060541	Respiratory System Development	21/921	203/18722	0.00107071	0.0285999	0.0239958	SPARC/TNC/IGFBP5/CHI3L1/SLC7A11/ODAD4/LTBP3/EGFR/THRB/PKD1/NFIB/ITGA3/SOX9/PTGES3/SREBF1/STK40/CTSH/DAG1/LAMA1/PLOD3/THRA	21	BG-PD
BP	GO:0010715	Regulation Of Extracellular Matrix Disassembly	5/921	17/18722	0.00107416	0.0285999	0.0239958	DDR2/CST3/FAP/DDR1/LRP1	5	BG-PD
CC	GO:0031258	Lamellipodium Membrane	5/951	22/19549	0.00355199	0.0289178	0.0223117	CD44/FAP/APC2/PLXND1/ANTXR1	5	BG-PD
BP	GO:0060509	Type I Pneumocyte Differentiation	3/921	5/18722	0.0011012	0.0291326	0.0244427	THRB/NFIB/THRA	3	BG-PD
BP	GO:0032469	Endoplasmic Reticulum Calcium Ion Homeostasis	6/921	25/18722	0.00110317	0.0291326	0.0244427	WFS1/APP/TMBIM6/BCL2/GRINA/ITPR1	6	BG-PD
MF	GO:0030235	Nitric-Oxide Synthase Regulator Activity	4/932	9/18367	0.000675966	0.0294947	0.0259002	ATP2B4/HSP90AA1/HSP90AB1/EGFR	4	BG-PD
CC	GO:0016234	Inclusion Body	10/951	76/19549	0.00366728	0.0295354	0.0227882	CLU/HSPA1A/HSPA1B/MT3/HSP90AB1/MAPT/BAG3/EEF2/PABPN1/PRNP	10	BG-PD
MF	GO:0005096	Gtpase Activator Activity	40/932	462/18367	0.000712953	0.030105	0.0264362	MTSS2/LARS1/DENND2B/DENND11/KALRN/RGS6/PLXNB1/SRGAP1/DENND10/RASGEF1B/AGAP6/SGSM1/RANBP3L/STARD13/ASAP1/ARHGAP26/ARHGEF10L/ARHGAP10/TIAM1/ARHGEF4/PSD2/ARFGAP1/ABR/HACD3/EGF/BCR/ASAP3/RGL2/EEF1D/SIPA1L3/GIT1/STXBP5L/SOS1/ARHGAP42/RGS7/RAPGEF4/ELMOD1/ACAP3/AGFG2/ARHGEF6	40	BG-PD
BP	GO:0009117	Nucleotide Metabolic Process	40/921	489/18722	0.00117425	0.0306853	0.0257454	GARS1/NUPR1/TAFAZZIN/ANTKMT/ADCY8/ATPSCKMT/GMPR/ADSS2/GAPDH/APP/CASK/PFKP/ACOT11/HSD17B12/ACACB/DDIT4/PKM/RORA/ENO1/ACSBG1/TECR/NUDT4/P2RX7/ENO2/PGAM1/ATP5F1D/AK3/PFKL/PPARA/RHOQ/GIT1/HACD2/FOXK1/PRPSAP1/ATP5MG/PGK1/OGDH/DCAKD/OGT/INSR	40	BG-PD
BP	GO:0009895	Negative Regulation Of Catabolic Process	29/921	320/18722	0.00117547	0.0306853	0.0257454	MARCHF7/NUPR1/PSME3IP1/SERPINE2/CST3/ATP2B4/BCL2/MT3/ACACB/DDIT4/CLEC16A/HSP90AB1/EGFR/SNRNP70/SORL1/FLNA/BANP/PPARA/TIMP3/GIT1/LARP1/WDR6/FOXK1/ATP13A2/GRIN2A/ADORA1/WASHC1/OGT/ADRA1A	29	BG-PD
BP	GO:0006809	Nitric Oxide Biosynthetic Process	11/921	76/18722	0.00117619	0.0306853	0.0257454	CLU/MTARC2/MTARC1/NOS1AP/AGT/ATP2B4/HSP90AA1/HSP90AB1/RORA/SIRPA/INSR	11	BG-PD
CC	GO:0098839	Postsynaptic Density Membrane	11/951	89/19549	0.00387582	0.0308829	0.0238278	SHISA9/TIAM1/SHISA6/ACTN2/LRFN2/SLC30A1/ATP2B2/PTPRS/NECTIN3/LRRC4B/GRIN2A	11	BG-PD
BP	GO:0038034	Signal Transduction In Absence Of Ligand	10/921	65/18722	0.00120776	0.0311329	0.0261209	EYA4/SRPX/HSPA1A/CX3CL1/EYA2/HSPA1B/BCL2/FGFR1/MKNK2/BAG3	10	BG-PD
BP	GO:0097192	Extrinsic Apoptotic Signaling Pathway In Absence Of Ligand	10/921	65/18722	0.00120776	0.0311329	0.0261209	EYA4/SRPX/HSPA1A/CX3CL1/EYA2/HSPA1B/BCL2/FGFR1/MKNK2/BAG3	10	BG-PD
BP	GO:2001242	Regulation Of Intrinsic Apoptotic Signaling Pathway	18/921	164/18722	0.001212	0.0311329	0.0261209	CLU/CD44/MARCHF7/NUPR1/WFS1/HSPB1/HSPA1A/TMBIM6/ZNF385A/BCL2/PTTG1IP/ENO1/GRINA/NFE2L2/P4HB/RACK1/TPT1/PIAS4	18	BG-PD
BP	GO:0060348	Bone Development	21/921	205/18722	0.00121259	0.0311329	0.0261209	COL27A1/PLXNB1/GJA1/BPNT2/KAT2A/RANBP3L/GNAS/ZBTB16/ZNF385A/LTBP3/GLG1/INPPL1/FOXP1/SOX9/GHR/MMP16/SH3PXD2B/IFT172/SMAD1/DHRS3/PLS3	21	BG-PD
BP	GO:0022411	Cellular Component Disassembly	37/921	443/18722	0.00122278	0.0312703	0.0262362	PLAAT3/CRACD/BMERB1/TAFAZZIN/SMARCC2/DDR2/TMOD1/GSN/MTRFR/SHFL/PBXIP1/MAP1B/CST3/FAP/DDR1/APC2/CX3CL1/BNIP3L/DDIT4/CLEC16A/LRP1/HSPA2/C3/LPIN1/SREBF1/ACTN2/DNAJC6/SH3PXD2B/RETREG1/ARID1A/LAMP2/ULK1/CTTN/ATP13A2/WASHC1/INSR/SPTBN4	37	BG-PD
BP	GO:0044409	Entry Into Host	17/921	151/18722	0.00123801	0.0312888	0.0262518	CD81/GSN/SLC20A2/HSPA1A/HSPA1B/EGFR/LGALS1/BSG/SLC3A2/TYRO3/CTSB/DAG1/P4HB/LAMP1/TPCN1/TRIM8/ITGB5	17	BG-PD
BP	GO:1904064	Positive Regulation Of Cation Transmembrane Transport	17/921	151/18722	0.00123801	0.0312888	0.0262518	ANTKMT/NOS1AP/ATPSCKMT/PIRT/SLC6A9/ATP1B2/PLCG2/STAC2/APLNR/AGT/CX3CL1/S100A1/ACTN4/HSPA2/FLNA/ACTN2/WNK2	17	BG-PD
BP	GO:2001236	Regulation Of Extrinsic Apoptotic Signaling Pathway	17/921	151/18722	0.00123801	0.0312888	0.0262518	EYA4/SRPX/AR/HSPA1A/AGT/CX3CL1/EYA2/HSPA1B/BCL2/FGFR1/PEA15/GSTP1/DEPTOR/TIMP3/CTTN/PDIA3/ITM2C	17	BG-PD
BP	GO:0007224	Smoothened Signaling Pathway	16/921	138/18722	0.00124667	0.031385	0.0263325	SEPTIN2/CIBAR1/BOC/RO60/SERPINE2/GPR37L1/PTCH2/PTCHD1/PRRX1/RORA/FKBP8/IFT172/CREBBP/RACK1/DISP3/SMO	16	BG-PD
CC	GO:0005802	Trans-Golgi Network	23/951	259/19549	0.00406354	0.0320378	0.024719	SLC66A2/LGR6/DOP1A/BPNT2/RELCH/MARCHF1/APP/CHST6/SNAP25/SORL1/FLNA/WLS/ATP9A/RAB30/KIF13A/PCSK5/SYT11/RAB31/PLOD3/BAIAP3/RAB10/CLTCL1/AP1S2	23	BG-PD
BP	GO:0001655	Urogenital System Development	30/921	338/18722	0.001355	0.0339071	0.0284485	TNC/FOXB1/IRX2/PSAP/SDC4/PRKX/GREB1L/WFS1/POU3F3/NPNT/AR/AGT/ZBTB16/IRX3/SEC61A1/BCL2/LAMB2/PKD1/LRP4/ITGA3/SOX9/MPST/CTSH/PCSK5/PLXND1/KLF15/SMAD1/MYO1E/TGFB2/SMO	30	BG-PD
BP	GO:0015833	Peptide Transport	25/921	264/18722	0.00136107	0.0339071	0.0284485	ADCY8/GJA1/IRS2/SLC7A11/SYBU/CRHR1/TIAM1/ENSA/ABCA1/EGFR/SNAP25/LRP1/LRRC8A/CAMK2G/SREBF1/LTBP4/SYTL4/EPHA5/PFKL/ARNTL/TAPBP/BAIAP3/RAPGEF4/ABCC4/ADORA1	25	BG-PD
BP	GO:0010875	Positive Regulation Of Cholesterol Efflux	6/921	26/18722	0.00137509	0.0339071	0.0284485	APOE/PLTP/ABCA1/NFKBIA/LRP1/RXRA	6	BG-PD
BP	GO:0048668	Collateral Sprouting	6/921	26/18722	0.00137509	0.0339071	0.0284485	RGMA/RND2/APP/LRP1/PTPRS/ULK1	6	BG-PD
BP	GO:0014706	Striated Muscle Tissue Development	33/921	384/18722	0.0013775	0.0339071	0.0284485	MRTFB/NUPR1/COL19A1/TAFAZZIN/NIBAN2/DDX17/GJA1/PLEC/KAT2A/AGT/PI16/EYA2/IRX3/BCL2/NEBL/CALR/FLNB/NR2F2/TGFBR3/MYORG/ACTN2/DNER/EEF2/PPARA/ARNTL/HIVEP3/SMAD1/TPM1/TGFB2/MYOM1/SMO/ADRA1A/TENM4	33	BG-PD
BP	GO:0006979	Response To Oxidative Stress	37/921	446/18722	0.00137829	0.0339071	0.0284485	MACROH2A1/APOE/AQP1/HSPB1/ADPRS/DHFR/SLC7A11/CRYAB/HSPA1A/GPR37L1/APP/PRDX1/HSPA1B/BCL2/MT3/CAPN2/PAWR/EGFR/MAPT/DAPK1/RBPMS/NFE2L1/GSTP1/RHOB/NFE2L2/EEF2/PRDX6/P4HB/ARNTL/RACK1/TPM1/SIRPA/SELENOP/SCARA3/ATP13A2/SESN1/PRNP	37	BG-PD
CC	GO:0071682	Endocytic Vesicle Lumen	5/951	23/19549	0.00435945	0.0340128	0.0262427	SPARC/APOE/HSP90AA1/CALR/HSP90B1	5	BG-PD
MF	GO:0031072	Heat Shock Protein Binding	16/932	129/18367	0.000832471	0.0340533	0.0299032	NPAS2/HSPA1A/HSPA1B/DNAJB2/HSP90AB1/HSPA5/DNAJB1/MAPT/HSPA2/PTGES3/STIP1/BAG3/ARNTL/FKBP5/OGDH/ADORA1	16	BG-PD
BP	GO:0060538	Skeletal Muscle Organ Development	18/921	166/18722	0.00139227	0.0341212	0.0286281	NUPR1/COL19A1/TAFAZZIN/NIBAN2/DDX17/PLEC/BCL2/FLNB/NR2F2/MYORG/DNER/DAG1/EEF2/ARNTL/HIVEP3/MYOM1/SMO/LARGE1	18	BG-PD
CC	GO:0043204	Perikaryon	16/951	158/19549	0.00444348	0.034311	0.0264728	ASTN2/PALS1/KCND2/CRYAB/MAP1B/APP/NSMF/CPNE5/GRIK3/FLNA/ENO2/SYT11/PTPRS/RACK1/G3BP1/GRIP1	16	BG-PD
BP	GO:0051604	Protein Maturation	27/921	294/18722	0.00140811	0.0343319	0.028805	YAE1/WFS1/GSN/CPXM2/LTO1/SERPINE2/VSIR/ECE1/CAPN2/GLG1/ENO1/CALR/SORL1/C1R/SPON1/PIDD1/MMP16/CTSH/PCSK5/IFT172/CREBBP/LDLRAD3/PGK1/GRIN2A/HSCB/OGT/PRNP	27	BG-PD
BP	GO:0021987	Cerebral Cortex Development	14/921	114/18722	0.00141486	0.0343319	0.028805	SLC38A2/BMERB1/PALS1/NARS1/POU3F3/ZMIZ1/LRP1/FLNA/SLC2A1/DAB1/PTPRS/SUN2/SMO/POU3F2	14	BG-PD
BP	GO:0085029	Extracellular Matrix Assembly	8/921	45/18722	0.00141679	0.0343319	0.028805	NTNG1/AGT/LAMB2/LTBP3/SOX9/DAG1/ANTXR1/PLOD3	8	BG-PD
BP	GO:0071679	Commissural Neuron Axon Guidance	4/921	11/18722	0.00145389	0.0349689	0.0293394	NFIB/DAG1/FZD3/SMO	4	BG-PD
BP	GO:0090660	Cerebrospinal Fluid Circulation	4/921	11/18722	0.00145389	0.0349689	0.0293394	KATNIP/DNAAF11/ODAD4/AQP4	4	BG-PD
BP	GO:0034767	Positive Regulation Of Ion Transmembrane Transport	18/921	167/18722	0.00149061	0.0356046	0.0298728	ANTKMT/NOS1AP/ATPSCKMT/PIRT/SLC6A9/ATP1B2/PLCG2/STAC2/APLNR/AGT/CX3CL1/S100A1/ACTN4/HSPA2/FLNA/ACTN2/P2RX7/WNK2	18	BG-PD
BP	GO:0010876	Lipid Localization	37/921	448/18722	0.00149132	0.0356046	0.0298728	CLU/EPRS1/CERT1/SLC66A2/APOE/PSAP/IRS2/SLCO3A1/RELCH/CRHR1/AGT/PLTP/HILPDA/SLC27A1/STARD3/FTO/ACACB/LCAT/ABCA1/NFKBIA/LRP1/C3/EGF/PITPNM2/ATP9A/SREBF1/SLC2A1/P2RX7/PPARA/APOO/RXRA/LRAT/ABCC4/DISP3/GRAMD1A/CDS2/APOLD1	37	BG-PD
CC	GO:0098686	Hippocampal Mossy Fiber To Ca3 Synapse	6/951	33/19549	0.00467602	0.0357382	0.027574	ADCY8/SLC6A9/SH3GL2/GRIK4/RAPGEF4/NECTIN3	6	BG-PD
BP	GO:0043470	Regulation Of Carbohydrate Catabolic Process	9/921	56/18722	0.00153092	0.0364155	0.0305531	NUPR1/APP/DDIT4/P2RX7/PGAM1/PPARA/GIT1/OGT/INSR	9	BG-PD
BP	GO:0008360	Regulation Of Cell Shape	17/921	154/18722	0.001537	0.0364263	0.0305622	SEPTIN7/PLXNA4/PLXNB1/RND2/FAM171A1/SEMA3E/MKLN1/RHOBTB2/PLXNB2/RHOB/PALM/DAG1/PLXND1/RHOQ/CDC42EP4/TPM1/PLXNA2	17	BG-PD
BP	GO:2001234	Negative Regulation Of Apoptotic Signaling Pathway	22/921	224/18722	0.0016224	0.0379092	0.0318063	CLU/CD44/MARCHF7/WFS1/HSPB1/EYA4/AR/HSPA1A/CX3CL1/EYA2/HSPA1B/TMBIM6/ZNF385A/BCL2/PTTG1IP/ENO1/GRINA/PEA15/GSTP1/NFE2L2/CTTN/TPT1	22	BG-PD
BP	GO:0090322	Regulation Of Superoxide Metabolic Process	7/921	36/18722	0.00162576	0.0379092	0.0318063	DHFR/AGT/HVCN1/EGFR/MAPT/GSTP1/NFE2L2	7	BG-PD
BP	GO:1902229	Regulation Of Intrinsic Apoptotic Signaling Pathway In Response To Dna Damage	7/921	36/18722	0.00162576	0.0379092	0.0318063	CLU/CD44/MARCHF7/ZNF385A/BCL2/TPT1/PIAS4	7	BG-PD
BP	GO:0045765	Regulation Of Angiogenesis	30/921	342/18722	0.00162602	0.0379092	0.0318063	SPARC/TAFA5/AQP1/CHI3L1/ITGB8/NIBAN2/SASH1/HSPB1/SARS1/WARS1/SLC39A12/APLNR/AGT/ATP2B4/SEMA3E/S100A1/PKM/THBS2/C3/NINJ1/RHOB/CTSH/NFE2L2/PLXND1/VEGFB/SMAD1/ADAM12/COL4A2/TGFB2/PGK1	30	BG-PD
BP	GO:0061138	Morphogenesis Of A Branching Epithelium	19/921	182/18722	0.00162886	0.0379092	0.0318063	TNC/GREB1L/NPNT/AR/AGT/DDR1/SEMA3E/BCL2/PKD1/CSF1/SOX9/EGF/CTSH/DAG1/LAMA1/PLXND1/CLIC4/NFATC4/SMO	19	BG-PD
BP	GO:0010828	Positive Regulation Of Glucose Transmembrane Transport	8/921	46/18722	0.00164234	0.0380858	0.0319546	IRS2/C3/NFE2L2/RHOQ/KLF15/CLTCL1/ADIPOR2/INSR	8	BG-PD
CC	GO:0072562	Blood Microparticle	15/951	146/19549	0.00504908	0.0381996	0.0294731	CLU/APOE/GSN/CP/HSPA1A/AGT/ZNF559-ZNF177/HSPA1B/HSPA2/C3/C1R/ACTB/SLC2A1/STOM/INTS11	15	BG-PD
BP	GO:0035235	Ionotropic Glutamate Receptor Signaling Pathway	6/921	27/18722	0.00169528	0.0391731	0.0328668	APP/TIAM1/GRIK3/CPEB4/GRIK4/GRIN2A	6	BG-PD
BP	GO:0030111	Regulation Of Wnt Signaling Pathway	29/921	328/18722	0.00171218	0.0394229	0.0330763	SOX2/APOE/TLE5/LGR6/DAAM2/GPRC5B/PBXIP1/APP/APC2/TIAM1/EGFR/LRP1/MCC/LRP4/DKK3/ITGA3/SHISA6/SOX9/EGF/TCF7L1/WLS/ARNTL/SOX13/KLF15/RACK1/WNK2/NFATC4/G3BP1/TLE4	29	BG-PD
CC	GO:0042824	Mhc Class I Peptide Loading Complex	3/951	8/19549	0.00534564	0.039693	0.0306253	CALR/TAPBP/PDIA3	3	BG-PD
CC	GO:0097014	Ciliary Plasm	14/951	133/19549	0.00535246	0.039693	0.0306253	SEPTIN2/SEPTIN7/DYNC2I1/CFAP251/SEPTIN9/DNAI4/CFAP91/ODAD3/DNAI7/ODAD2/ODAD1/DNAI3/ODAD4/IFT172	14	BG-PD
BP	GO:0042594	Response To Starvation	20/921	197/18722	0.00174615	0.0400625	0.033613	LARS1/MARS1/SLC38A2/TNRC6A/ASNS/BCL2/CLEC16A/HSPA5/GAS2L1/SREBF1/CPEB4/SLC2A1/NFE2L2/MAX/PPARA/LAMP2/ULK1/LARP1/FOXK1/SESN1	20	BG-PD
CC	GO:0044304	Main Axon	9/951	68/19549	0.00549605	0.0403582	0.0311386	MAP1B/APP/NFASC/TIAM1/MAPT/PARD3/DAG1/ADORA1/SPTBN4	9	BG-PD
BP	GO:0009267	Cellular Response To Starvation	17/921	156/18722	0.00176842	0.0404299	0.0339213	LARS1/MARS1/SLC38A2/TNRC6A/ASNS/BCL2/CLEC16A/HSPA5/GAS2L1/SREBF1/CPEB4/SLC2A1/NFE2L2/MAX/PPARA/LAMP2/SESN1	17	BG-PD
BP	GO:0030336	Negative Regulation Of Cell Migration	30/921	344/18722	0.00177828	0.0405121	0.0339902	TAFA5/APOE/BMERB1/IGFBP5/GJA1/SRGAP1/DNAI3/ATP1B2/NRG3/STARD13/ATP2B4/CX3CL1/BCL2/LDLRAD4/LIMCH1/CALR/LRP1/MCC/PTPRT/NR2F2/GSTP1/RHOB/ABHD2/NFE2L2/DAG1/CLIC4/TPM1/ZMYND8/ADIPOR2/ADORA1	30	BG-PD
CC	GO:0030176	Integral Component Of Endoplasmic Reticulum Membrane	16/951	162/19549	0.00565419	0.0411164	0.0317235	MARCHF6/WFS1/RTN1/SEC61A1/HSPA5/CALR/TECR/CANX/HACD3/FKBP8/SARAF/RETREG1/ERGIC1/TAPBP/HACD2/PDIA3	16	BG-PD
BP	GO:0007611	Learning Or Memory	24/921	255/18722	0.00182426	0.041414	0.0347469	APOE/FOXB1/ADCY8/BHLHB9/ATP1A2/SLC7A11/KAT2A/TAFA2/AGT/APP/PTCHD1/TNR/EGFR/MAPT/SNAP25/ITGA3/SYT11/PPP1R1B/GIT1/THRA/NFATC4/GRIN2A/PRNP/INSR	24	BG-PD
BP	GO:2001257	Regulation Of Cation Channel Activity	19/921	184/18722	0.00184917	0.0416323	0.0349301	ANTKMT/NOS1AP/ATPSCKMT/PIRT/SHISA9/SLC6A9/PLCG2/STAC2/CRHR1/APP/KCNE4/S100A1/DAPK1/AHNAK/SHISA6/ACTN2/GEM/MINK1/STOM	19	BG-PD
BP	GO:0048167	Regulation Of Synaptic Plasticity	20/921	198/18722	0.00185508	0.0416323	0.0349301	GFAP/APOE/ADCY8/SHISA9/KAT2A/KCNJ10/SERPINE2/MAP1B/AGT/APP/NSMF/CX3CL1/TNR/MAPT/SNAP25/SHISA6/NFATC4/GRIN2A/ADORA1/PRNP	20	BG-PD
BP	GO:0003085	Negative Regulation Of Systemic Arterial Blood Pressure	5/921	19/18722	0.00185962	0.0416323	0.0349301	GPR37L1/PRCP/ARHGAP42/ADORA1/ADRA1A	5	BG-PD
BP	GO:0007039	Protein Catabolic Process In The Vacuole	5/921	19/18722	0.00185962	0.0416323	0.0349301	CD81/LRP1/LAMP2/ATP13A2/TMEM106B	5	BG-PD
MF	GO:0004879	Nuclear Receptor Activity	9/932	52/18367	0.00110244	0.042444	0.0372714	AR/NR2F1/RORA/THRB/NR2F2/SREBF1/PPARA/THRA/RXRA	9	BG-PD
MF	GO:0098531	Ligand-Activated Transcription Factor Activity	9/932	52/18367	0.00110244	0.042444	0.0372714	AR/NR2F1/RORA/THRB/NR2F2/SREBF1/PPARA/THRA/RXRA	9	BG-PD
BP	GO:0070286	Axonemal Dynein Complex Assembly	7/921	37/18722	0.00192127	0.0427313	0.0358521	DNAI4/DNAAF11/ODAD3/ODAD2/ODAD1/DNAI3/ODAD4	7	BG-PD
BP	GO:0034976	Response To Endoplasmic Reticulum Stress	24/921	256/18722	0.00192192	0.0427313	0.0358521	CLU/MARCHF6/CERT1/NUPR1/FBXO2/WFS1/SRPX/HSPA1A/TMBIM6/BCL2/DNAJB2/HSPA5/CALR/GRINA/CANX/ITPR1/NFE2L2/EEF2/HSP90B1/P4HB/TMEM259/RACK1/PDIA3/UBE2G2	24	BG-PD
BP	GO:0001503	Ossification	34/921	408/18722	0.00196269	0.0433736	0.036391	SPARC/IARS1/SOX2/SMOC1/TNC/IGFBP5/PLXNB1/DDR2/DNAI3/BPNT2/MKX/RANBP3L/NPNT/ZBTB16/COL6A1/BCL2/LTBP3/EGFR/INPPL1/LRP4/CSF1/SOX9/MMP16/P2RX7/JUND/SND1/GIT1/SMAD1/THRA/TGFB2/VCAN/DHRS3/SMO/ANKH	34	BG-PD
BP	GO:0007369	Gastrulation	19/921	185/18722	0.00196845	0.0433736	0.036391	MACROH2A1/SOX2/TASOR/GJA1/APLNR/CRB2/EYA2/COL6A1/TBX6/ITGA3/ITGB4/WLS/ATOH8/DAG1/RACK1/SMAD1/COL4A2/ITGB5/TENM4	19	BG-PD
BP	GO:0022612	Gland Morphogenesis	14/921	118/18722	0.00197092	0.0433736	0.036391	TNC/IGFBP5/NRG3/AR/DDR1/BCL2/NTN1/NFIB/CSF1/SOX9/DAG1/LAMA1/PLXND1/TGFB2	14	BG-PD
BP	GO:0001942	Hair Follicle Development	11/921	81/18722	0.00199336	0.043571	0.0365567	IGFBP5/LDB2/BCL2/EGFR/LRP4/SOX9/SOS1/FZD3/TGFB2/NUMA1/SMO	11	BG-PD
BP	GO:0046209	Nitric Oxide Metabolic Process	11/921	81/18722	0.00199336	0.043571	0.0365567	CLU/MTARC2/MTARC1/NOS1AP/AGT/ATP2B4/HSP90AA1/HSP90AB1/RORA/SIRPA/INSR	11	BG-PD
BP	GO:0051056	Regulation Of Small Gtpase Mediated Signal Transduction	27/921	302/18722	0.00207271	0.0444275	0.0372753	APOE/KALRN/ITPKB/CYRIB/BCL6/STARD13/ARHGAP26/ARHGEF10L/ARHGAP10/TIAM1/ARHGEF4/ABCA1/PSD2/CSF1/ITGA3/ARFGAP1/ABR/BCR/ADCYAP1R1/RGL2/SIPA1L3/SOS1/ARHGAP42/TGFB2/KCTD13/OGT/ADRA1A	27	BG-PD
BP	GO:0048736	Appendage Development	18/921	172/18722	0.0020751	0.0444275	0.0372753	CIBAR1/SMOC1/BPNT2/SLC7A11/KAT2A/ZBTB16/PRRX1/ECE1/LRP4/NR2F2/SOX9/ITGB4/MAP3K20/PCSK5/IFT172/CREBBP/TGFB2/PLXNA2	18	BG-PD
BP	GO:0060173	Limb Development	18/921	172/18722	0.0020751	0.0444275	0.0372753	CIBAR1/SMOC1/BPNT2/SLC7A11/KAT2A/ZBTB16/PRRX1/ECE1/LRP4/NR2F2/SOX9/ITGB4/MAP3K20/PCSK5/IFT172/CREBBP/TGFB2/PLXNA2	18	BG-PD
BP	GO:1902115	Regulation Of Organelle Assembly	19/921	186/18722	0.00209415	0.0444275	0.0372753	SEPTIN7/SEPTIN9/NUPR1/ODAD3/SDC4/GSN/KAT2A/ASAP1/HSPA1A/HSPA1B/CDKL1/PTPRS/CDK10/ULK1/G3BP1/LRRC4B/PAN2/NUMA1/LRSAM1	19	BG-PD
BP	GO:0038063	Collagen-Activated Tyrosine Kinase Receptor Signaling Pathway	4/921	12/18722	0.00209638	0.0444275	0.0372753	DDR2/DDR1/UBASH3B/COL4A2	4	BG-PD
BP	GO:0061620	Glycolytic Process Through Glucose-6-Phosphate	4/921	12/18722	0.00209638	0.0444275	0.0372753	PFKP/ENO1/PFKL/FOXK1	4	BG-PD
BP	GO:0097201	Negative Regulation Of Transcription From Rna Polymerase Ii Promoter In Response To Stress	4/921	12/18722	0.00209638	0.0444275	0.0372753	HSPA1A/TMBIM6/DNAJB1/BAG3	4	BG-PD
BP	GO:1901342	Regulation Of Vasculature Development	30/921	348/18722	0.00212	0.0444275	0.0372753	SPARC/TAFA5/AQP1/CHI3L1/ITGB8/NIBAN2/SASH1/HSPB1/SARS1/WARS1/SLC39A12/APLNR/AGT/ATP2B4/SEMA3E/S100A1/PKM/THBS2/C3/NINJ1/RHOB/CTSH/NFE2L2/PLXND1/VEGFB/SMAD1/ADAM12/COL4A2/TGFB2/PGK1	30	BG-PD
BP	GO:0034775	Glutathione Transmembrane Transport	3/921	6/18722	0.00212181	0.0444275	0.0372753	GJA1/SLC7A11/ABCC4	3	BG-PD
BP	GO:0061518	Microglial Cell Proliferation	3/921	6/18722	0.00212181	0.0444275	0.0372753	CLU/CX3CL1/CSF1	3	BG-PD
BP	GO:0097283	Keratinocyte Apoptotic Process	3/921	6/18722	0.00212181	0.0444275	0.0372753	GSN/ZFP36L1/PIAS4	3	BG-PD
BP	GO:1902172	Regulation Of Keratinocyte Apoptotic Process	3/921	6/18722	0.00212181	0.0444275	0.0372753	GSN/ZFP36L1/PIAS4	3	BG-PD
BP	GO:1905323	Telomerase Holoenzyme Complex Assembly	3/921	6/18722	0.00212181	0.0444275	0.0372753	HSP90AA1/HSP90AB1/PTGES3	3	BG-PD
BP	GO:0050878	Regulation Of Body Fluid Levels	32/921	379/18722	0.00213743	0.0446103	0.0374286	APOE/FOXB1/AQP1/CSRP1/GJA1/WFS1/HSPB1/PLEC/SLC7A11/PLCG2/F5/GNAS/SERPINE2/APLNR/FAP/DDR1/AQP4/DGKG/CYP4F12/DGKB/EGFR/USF2/FLNA/ACTB/TYRO3/ENTPD2/NFE2L2/AK3/EDNRB/UBASH3B/ADORA1/MLLT6	32	BG-PD
CC	GO:0005774	Vacuolar Membrane	34/951	444/19549	0.00621261	0.0447428	0.0345215	GFAP/PSAP/MARCHF8/MARCHF1/CP/SLC49A4/SLC7A5/COL6A1/EEF1A1/ECE1/STARD3/CLCN7/CLEC16A/HSP90AB1/CD63/AHNAK/LRP1/LRRC8A/EGF/SLC22A17/PRCP/SLC3A2/AP2M1/SYT11/STOM/LAMP1/LAMP2/TPCN1/ULK1/ATP13A2/SLC44A2/ITM2C/TMEM106B/AP1S2	34	BG-PD
CC	GO:0032591	Dendritic Spine Membrane	4/951	16/19549	0.00633297	0.0451752	0.0348551	SHISA9/SHISA6/PALM/ATP2B2	4	BG-PD
BP	GO:1902414	Protein Localization To Cell Junction	12/921	94/18722	0.00217402	0.045228	0.0379469	HSPB1/MAPT/SNAP25/FLNA/ACTB/LGI1/GPC4/DAG1/NECTIN3/GRIN2A/GRIP1/MAPK8IP3	12	BG-PD
BP	GO:2001057	Reactive Nitrogen Species Metabolic Process	11/921	82/18722	0.00220215	0.0456664	0.0383147	CLU/MTARC2/MTARC1/NOS1AP/AGT/ATP2B4/HSP90AA1/HSP90AB1/RORA/SIRPA/INSR	11	BG-PD
BP	GO:0045927	Positive Regulation Of Growth	24/921	259/18722	0.00224208	0.046346	0.0388849	CEP43/RND2/H3-3B/WFS1/MAP1B/BCL2/ACACB/CPNE5/EGFR/MAPT/NTN1/LRP1/CSF1/TGFBR3/GHR/LGI1/SYT17/NEDD4L/TGFB2/DSCAM/SMO/POU3F2/INSR/SPTBN4	24	BG-PD
BP	GO:1903580	Positive Regulation Of Atp Metabolic Process	7/921	38/18722	0.00225672	0.0465	0.0390142	NUPR1/TAFAZZIN/APP/ENO1/P2RX7/PPARA/INSR	7	BG-PD
BP	GO:0042303	Molting Cycle	13/921	107/18722	0.00227441	0.0465678	0.039071	IGFBP5/LDB2/PTCH2/BCL2/EGFR/LRP4/SOX9/ARNTL/SOS1/FZD3/TGFB2/NUMA1/SMO	13	BG-PD
BP	GO:0042633	Hair Cycle	13/921	107/18722	0.00227441	0.0465678	0.039071	IGFBP5/LDB2/PTCH2/BCL2/EGFR/LRP4/SOX9/ARNTL/SOS1/FZD3/TGFB2/NUMA1/SMO	13	BG-PD
CC	GO:0005905	Clathrin-Coated Pit	9/951	70/19549	0.0066559	0.0470308	0.0362869	ADCY8/APP/LRP1/AP2M1/HIP1R/CLTCL1/CTTN/EPS15L1/AP1S2	9	BG-PD
BP	GO:0032411	Positive Regulation Of Transporter Activity	14/921	120/18722	0.00231049	0.0471573	0.0395656	ANTKMT/NOS1AP/ATPSCKMT/PIRT/SLC6A9/ATP1B2/PLCG2/STAC2/S100A1/ACTN4/HSPA2/ACTN2/RXRA/WNK2	14	BG-PD
CC	GO:0005945	6-Phosphofructokinase Complex	2/951	3/19549	0.00686293	0.047159	0.0363858	PFKP/PFKL	2	BG-PD
CC	GO:0098966	Perisynaptic Extracellular Matrix	2/951	3/19549	0.00686293	0.047159	0.0363858	TNC/TNR	2	BG-PD
CC	GO:0099535	Synapse-Associated Extracellular Matrix	2/951	3/19549	0.00686293	0.047159	0.0363858	TNC/TNR	2	BG-PD
BP	GO:0048639	Positive Regulation Of Developmental Growth	18/921	174/18722	0.00235756	0.0479667	0.0402448	RND2/MAP1B/BCL2/ACACB/CPNE5/MAPT/NTN1/LRP1/CSF1/TGFBR3/GHR/SYT17/NEDD4L/DSCAM/SMO/POU3F2/INSR/SPTBN4	18	BG-PD
BP	GO:0007044	Cell-Substrate Junction Assembly	12/921	95/18722	0.00237961	0.0479733	0.0402502	SDC4/PLEC/BCL2/S100A10/TESK2/LIMCH1/LRP1/ITGB4/BCR/ACTN2/CTTN/COL16A1	12	BG-PD
BP	GO:0032930	Positive Regulation Of Superoxide Anion Generation	5/921	20/18722	0.00238013	0.0479733	0.0402502	AGT/HVCN1/EGFR/MAPT/GSTP1	5	BG-PD
BP	GO:0048670	Regulation Of Collateral Sprouting	5/921	20/18722	0.00238013	0.0479733	0.0402502	RGMA/RND2/LRP1/PTPRS/ULK1	5	BG-PD
BP	GO:0044403	Biological Process Involved In Symbiotic Interaction	26/921	290/18722	0.00238805	0.0479834	0.0402588	APOE/CD81/GSN/SLC20A2/GAPDH/HSPA1A/HSPA1B/HSP90AB1/EGFR/LGALS1/BSG/TRIM28/PC/SLC3A2/TYRO3/CTSB/DAG1/STOM/P4HB/LAMP1/TPCN1/ULK1/TRIM8/RXRA/ITGB5/INSR	26	BG-PD
BP	GO:0052547	Regulation Of Peptidase Activity	37/921	461/18722	0.00244269	0.0487532	0.0409046	CD44/CPAMD8/SOX2/AQP1/GSN/SERPINI2/CRYAB/SERPINE2/ITIH5/GAPDH/AGT/CRB2/CST3/APP/PI16/NLRP1/VSIR/MT3/PEBP1/NAIP/MAPT/DAPK1/SPOCK2/LRP1/SORL1/C3/PIDD1/EGLN3/CRADD/CTSH/HIP1R/TIMP3/ANTXR1/RACK1/ATP13A2/GRIN2A/PRNP	37	BG-PD
BP	GO:0031668	Cellular Response To Extracellular Stimulus	23/921	246/18722	0.00244425	0.0487532	0.0409046	LARS1/MARS1/SLC38A2/TLE5/TNRC6A/TNC/ASNS/PLEC/BCL2/CLEC16A/HSPA5/GAS2L1/USF2/GSTP1/SREBF1/CPEB4/SLC2A1/NFE2L2/MAX/PPARA/LAMP2/ULK1/SESN1	23	BG-PD
BP	GO:0051271	Negative Regulation Of Cellular Component Movement	31/921	367/18722	0.00246985	0.0487532	0.0409046	TAFA5/APOE/BMERB1/IGFBP5/GJA1/SRGAP1/DNAI3/ATP1B2/NRG3/STARD13/ATP2B4/CX3CL1/BCL2/LDLRAD4/LIMCH1/CALR/LRP1/MCC/PTPRT/NR2F2/TGFBR3/GSTP1/RHOB/ABHD2/NFE2L2/DAG1/CLIC4/TPM1/ZMYND8/ADIPOR2/ADORA1	31	BG-PD
BP	GO:0036294	Cellular Response To Decreased Oxygen Levels	17/921	161/18722	0.00247809	0.0487532	0.0409046	AQP1/KCND2/ZFP36L1/HILPDA/BNIP3L/TMBIM6/BCL2/MT3/RORA/ENO1/NPEPPS/EGLN3/CPEB4/NFE2L2/P4HB/HP1BP3/PGK1	17	BG-PD
BP	GO:0009409	Response To Cold	8/921	49/18722	0.00249302	0.0487532	0.0409046	GMPR/ACADVL/HSP90AA1/SLC27A1/ACOT11/NFKBIA/HSPA2/THRA	8	BG-PD
BP	GO:0001704	Formation Of Primary Germ Layer	14/921	121/18722	0.00249756	0.0487532	0.0409046	MACROH2A1/SOX2/GJA1/CRB2/EYA2/COL6A1/TBX6/ITGA3/ITGB4/WLS/ATOH8/SMAD1/COL4A2/ITGB5	14	BG-PD
BP	GO:0022011	Myelination In Peripheral Nervous System	6/921	29/18722	0.00250171	0.0487532	0.0409046	PALS1/PLEC/PARD3/ITGB4/DAG1/POU3F2	6	BG-PD
BP	GO:0032292	Peripheral Nervous System Axon Ensheathment	6/921	29/18722	0.00250171	0.0487532	0.0409046	PALS1/PLEC/PARD3/ITGB4/DAG1/POU3F2	6	BG-PD
BP	GO:0040018	Positive Regulation Of Multicellular Organism Growth	6/921	29/18722	0.00250171	0.0487532	0.0409046	BCL2/CSF1/GHR/SMO/POU3F2/SPTBN4	6	BG-PD
BP	GO:1902230	Negative Regulation Of Intrinsic Apoptotic Signaling Pathway In Response To Dna Damage	6/921	29/18722	0.00250171	0.0487532	0.0409046	CLU/CD44/MARCHF7/ZNF385A/BCL2/TPT1	6	BG-PD
MF	GO:0051082	Unfolded Protein Binding	15/932	122/18367	0.00130699	0.0488812	0.0429241	CLU/CRYAB/HSPA1A/HSP90AA1/HSPA1B/DNAJB2/HSP90AB1/HSPA5/DNAJB1/CALR/HSPA2/CANX/PTGES3/HSP90B1/TAPBP	15	BG-PD
MF	GO:0016248	Channel Inhibitor Activity	7/932	34/18367	0.00136645	0.0490109	0.043038	BCL2/ENSA/ITPR1/SLC30A1/NEDD4L/RACK1/WNK2	7	BG-PD
MF	GO:0005516	Calmodulin Binding	21/932	201/18367	0.00138534	0.0490109	0.043038	SLC24A4/ITPKB/ADCY8/WFS1/AEBP1/CASK/ATP2B4/RYR3/MARCKS/EGFR/DAPK1/CAMKK1/CAMK2G/KCNN3/GEM/MKNK2/PHKA1/KCNN2/ATP2B2/MYO1E/SNTB1	21	BG-PD
CC	GO:0034358	Plasma Lipoprotein Particle	6/951	36/19549	0.00726799	0.0490426	0.037839	CLU/APOE/PLTP/LCAT/APOO/PCYOX1	6	BG-PD
CC	GO:1990777	Lipoprotein Particle	6/951	36/19549	0.00726799	0.0490426	0.037839	CLU/APOE/PLTP/LCAT/APOO/PCYOX1	6	BG-PD
BP	GO:0071276	Cellular Response To Cadmium Ion	6/62	40/18722	3.61823e-09	4.69285e-06	3.78962e-06	FOS/MT2A/MT1G/JUN/MT1E/MT1M	6	CTX-AD
CC	GO:0035976	Transcription Factor Ap-1 Complex	3/64	4/19549	1.33551e-07	2.3505e-05	1.98218e-05	FOS/JUN/JUNB	3	CTX-AD
BP	GO:0046686	Response To Cadmium Ion	6/62	68/18722	9.60201e-08	4.69477e-05	3.79117e-05	FOS/MT2A/MT1G/JUN/MT1E/MT1M	6	CTX-AD
BP	GO:0010273	Detoxification Of Copper Ion	4/62	15/18722	1.44789e-07	4.69477e-05	3.79117e-05	MT2A/MT1G/MT1E/MT1M	4	CTX-AD
BP	GO:1990169	Stress Response To Copper Ion	4/62	15/18722	1.44789e-07	4.69477e-05	3.79117e-05	MT2A/MT1G/MT1E/MT1M	4	CTX-AD
BP	GO:0061687	Detoxification Of Inorganic Compound	4/62	18/18722	3.22175e-07	8.35721e-05	6.74871e-05	MT2A/MT1G/MT1E/MT1M	4	CTX-AD
BP	GO:0097501	Stress Response To Metal Ion	4/62	19/18722	4.07077e-07	8.79965e-05	7.106e-05	MT2A/MT1G/MT1E/MT1M	4	CTX-AD
BP	GO:0071294	Cellular Response To Zinc Ion	4/62	24/18722	1.10225e-06	0.000204231	0.000164923	MT2A/MT1G/MT1E/MT1M	4	CTX-AD
BP	GO:0071280	Cellular Response To Copper Ion	4/62	28/18722	2.10294e-06	0.000340939	0.000275319	MT2A/MT1G/MT1E/MT1M	4	CTX-AD
BP	GO:0071248	Cellular Response To Metal Ion	7/62	197/18722	3.86987e-06	0.000557691	0.000450353	FOS/MT2A/MT1G/JUN/JUNB/MT1E/MT1M	7	CTX-AD
BP	GO:0006882	Cellular Zinc Ion Homeostasis	4/62	38/18722	7.39583e-06	0.000959239	0.000774616	MT2A/MT1G/MT1E/MT1M	4	CTX-AD
BP	GO:0055069	Zinc Ion Homeostasis	4/62	40/18722	9.1115e-06	0.00102935	0.00083123	MT2A/MT1G/MT1E/MT1M	4	CTX-AD
BP	GO:0071241	Cellular Response To Inorganic Substance	7/62	226/18722	9.52364e-06	0.00102935	0.00083123	FOS/MT2A/MT1G/JUN/JUNB/MT1E/MT1M	7	CTX-AD
BP	GO:0046688	Response To Copper Ion	4/62	42/18722	1.11042e-05	0.00110786	0.000894628	MT2A/MT1G/MT1E/MT1M	4	CTX-AD
BP	GO:0010043	Response To Zinc Ion	4/62	58/18722	4.04561e-05	0.00374796	0.0030266	MT2A/MT1G/MT1E/MT1M	4	CTX-AD
BP	GO:0002573	Myeloid Leukocyte Differentiation	6/62	208/18722	6.40679e-05	0.00553973	0.00447351	FOS/FOXP1/MT1G/JUN/JUNB/ID2	6	CTX-AD
BP	GO:0060560	Developmental Growth Involved In Morphogenesis	6/62	234/18722	0.000122508	0.00993081	0.00801944	SEMA3B/DSCAM/DCLK1/TNC/RIMS1/RAB11A	6	CTX-AD
BP	GO:0050770	Regulation Of Axonogenesis	5/62	154/18722	0.000156493	0.0119395	0.00964153	LRP4/SEMA3B/PLXNB1/DSCAM/RAB11A	5	CTX-AD
BP	GO:0045926	Negative Regulation Of Growth	6/62	249/18722	0.000171824	0.0123809	0.00999794	MT2A/MT1G/CRYAB/SEMA3B/MT1E/MT1M	6	CTX-AD
BP	GO:0016049	Cell Growth	8/62	482/18722	0.000181801	0.0124103	0.0100217	CRYAB/SEMA3B/PLCE1/DSCAM/DCLK1/RIMS1/PAPPA2/RAB11A	8	CTX-AD
BP	GO:0010038	Response To Metal Ion	7/62	373/18722	0.000225763	0.0141075	0.0113922	FOS/MT2A/MT1G/JUN/JUNB/MT1E/MT1M	7	CTX-AD
BP	GO:0030224	Monocyte Differentiation	3/62	36/18722	0.000228417	0.0141075	0.0113922	FOXP1/MT1G/JUN	3	CTX-AD
BP	GO:1990138	Neuron Projection Extension	5/62	172/18722	0.000261682	0.0154274	0.0124581	SEMA3B/DSCAM/DCLK1/RIMS1/RAB11A	5	CTX-AD
BP	GO:0001558	Regulation Of Cell Growth	7/62	414/18722	0.000423906	0.0239046	0.0193037	CRYAB/SEMA3B/PLCE1/DSCAM/RIMS1/PAPPA2/RAB11A	7	CTX-AD
BP	GO:0046916	Cellular Transition Metal Ion Homeostasis	4/62	115/18722	0.000572667	0.0309479	0.0249914	MT2A/MT1G/MT1E/MT1M	4	CTX-AD
BP	GO:0007623	Circadian Rhythm	5/62	210/18722	0.000651904	0.0320022	0.0258428	PTGDS/ID3/JUN/ID2/NPAS2	5	CTX-AD
BP	GO:0002761	Regulation Of Myeloid Leukocyte Differentiation	4/62	120/18722	0.000672122	0.0320022	0.0258428	FOS/FOXP1/JUN/ID2	4	CTX-AD
BP	GO:0048675	Axon Extension	4/62	120/18722	0.000672122	0.0320022	0.0258428	SEMA3B/DSCAM/DCLK1/RAB11A	4	CTX-AD
BP	GO:0042117	Monocyte Activation	2/62	12/18722	0.000697114	0.0320022	0.0258428	FOXP1/MT1G	2	CTX-AD
BP	GO:0007517	Muscle Organ Development	6/62	327/18722	0.000732493	0.0320022	0.0258428	ID3/FOS/SMTN/CRYAB/ELN/MRAS	6	CTX-AD
BP	GO:0009612	Response To Mechanical Stimulus	5/62	216/18722	0.000740222	0.0320022	0.0258428	FOS/SLC38A2/JUN/TNC/CNTNAP2	5	CTX-AD
BP	GO:0061564	Axon Development	7/62	467/18722	0.000864423	0.0361663	0.0292055	LRP4/SEMA3B/PLXNB1/DSCAM/DCLK1/TNC/RAB11A	7	CTX-AD
BP	GO:0002763	Positive Regulation Of Myeloid Leukocyte Differentiation	3/62	58/18722	0.000937288	0.0379894	0.0306777	FOS/JUN/ID2	3	CTX-AD
BP	GO:0048588	Developmental Cell Growth	5/62	234/18722	0.0010593	0.0416337	0.0336205	SEMA3B/DSCAM/DCLK1/RIMS1/RAB11A	5	CTX-AD
BP	GO:0055076	Transition Metal Ion Homeostasis	4/62	138/18722	0.00113208	0.0431855	0.0348736	MT2A/MT1G/MT1E/MT1M	4	CTX-AD
BP	GO:0050767	Regulation Of Neurogenesis	6/62	364/18722	0.00127377	0.0472024	0.0381174	LRP4/SEMA3B/PLXNB1/DSCAM/ID2/RAB11A	6	CTX-AD
BP	GO:0007612	Learning	4/62	144/18722	0.00132495	0.047735	0.0385475	FOS/JUN/CSMD1/CNTNAP2	4	CTX-AD
CC	GO:0098984	Neuron To Neuron Synapse	70/1049	361/19549	3.03296e-21	2.25349e-18	1.7655e-18	LRRC7/SLC8A1/LRRTM4/NLGN1/HOMER1/PTPRD/DLG2/GRIP1/SYT1/SH3GL3/EEF2K/BCAS1/DGKI/GRM5/KCND2/PKP4/GRM7/LRRTM3/DLG1/MAGI2/GRIA2/SPOCK1/NTRK2/SRGAP2/DNAJC6/ANKS1B/RGS7BP/DCC/YWHAZ/CPEB3/GPHN/EPHA7/IGSF11/DAB1/PDE4B/SRCIN1/GRIA1/SORCS3/GRIN2A/GRIN2B/NETO1/GRID2/RNF19A/LRP4/PTPRO/DLGAP2/ABHD17B/RTN4/PCLO/STAT3/BCR/ADAM22/SYNDIG1/GRID1/ADAM10/SPTBN1/SLC4A8/ARRB1/DNM3/DNM2/DLG5/DTNB/ACTR2/PAK2/EPHA4/STRN/…	70	HIP-Epi
CC	GO:0032279	Asymmetric Synapse	66/1049	335/19549	1.76394e-20	6.55304e-18	5.134e-18	LRRC7/SLC8A1/LRRTM4/NLGN1/HOMER1/DLG2/GRIP1/SH3GL3/EEF2K/BCAS1/DGKI/GRM5/KCND2/PKP4/GRM7/LRRTM3/DLG1/MAGI2/GRIA2/SPOCK1/NTRK2/SRGAP2/DNAJC6/ANKS1B/RGS7BP/DCC/CPEB3/GPHN/EPHA7/IGSF11/DAB1/PDE4B/SRCIN1/GRIA1/SORCS3/GRIN2A/GRIN2B/NETO1/GRID2/LRP4/PTPRO/DLGAP2/ABHD17B/RTN4/PCLO/STAT3/BCR/ADAM22/SYNDIG1/GRID1/ADAM10/SPTBN1/SLC4A8/ARRB1/DNM3/DNM2/DLG5/DTNB/ACTR2/PAK2/EPHA4/STRN/CTNNB1/RHEB/GOPC/MT3	66	HIP-Epi
CC	GO:0014069	Postsynaptic Density	64/1049	330/19549	1.5961e-19	3.953e-17	3.09698e-17	LRRC7/SLC8A1/LRRTM4/NLGN1/HOMER1/DLG2/GRIP1/SH3GL3/EEF2K/BCAS1/DGKI/GRM5/KCND2/PKP4/LRRTM3/DLG1/MAGI2/GRIA2/SPOCK1/NTRK2/SRGAP2/DNAJC6/ANKS1B/RGS7BP/DCC/CPEB3/GPHN/EPHA7/IGSF11/DAB1/PDE4B/SRCIN1/GRIA1/SORCS3/GRIN2A/GRIN2B/NETO1/GRID2/LRP4/PTPRO/DLGAP2/ABHD17B/RTN4/PCLO/STAT3/BCR/ADAM22/SYNDIG1/GRID1/ADAM10/SPTBN1/ARRB1/DNM3/DNM2/DLG5/DTNB/ACTR2/PAK2/EPHA4/STRN/CTNNB1/RHEB/GOPC/MT3	64	HIP-Epi
CC	GO:0099572	Postsynaptic Specialization	66/1049	356/19549	5.10256e-19	9.478e-17	7.42556e-17	LRRC7/SLC8A1/LRRTM4/NLGN1/HOMER1/DLG2/GRIP1/SH3GL3/EEF2K/BCAS1/DGKI/GRM5/KCND2/PKP4/LRRTM3/GABRB2/DLG1/MAGI2/GRIA2/SPOCK1/NTRK2/SRGAP2/DNAJC6/ANKS1B/RGS7BP/DCC/CPEB3/GPHN/EPHA7/IGSF11/DAB1/PDE4B/SRCIN1/GRIA1/SORCS3/GRIN2A/GRIN2B/NETO1/GRID2/LRP4/PTPRO/DLGAP2/ABHD17B/RTN4/PCLO/STAT3/BCR/ADAM22/SYNDIG1/GRID1/ADAM10/SPTBN1/ARRB1/DNM3/DNM2/DLG5/DTNB/ACTR2/PAK2/EPHA4/STRN/CTNNB1/RHEB/GOPC/HSPA8/MT3	66	HIP-Epi
CC	GO:0097060	Synaptic Membrane	67/1049	384/19549	7.49049e-18	1.11309e-15	8.7205e-16	SLC8A1/LRRTM4/NLGN1/GRIK2/RIMS2/PTPRD/DLG2/ANK3/GRIP1/SYT1/CNTNAP4/DGKI/GABRG2/GRM5/KCND2/GRM7/LRRTM3/GABRB2/GRIK1/CHRM3/DLG1/CNTN2/CNTN5/PICALM/GRIA2/SRGAP2/CDH8/RGS7BP/DCC/GPHN/EPHA7/PSEN1/KCTD16/CDH9/SCN2A/GRIA1/SORCS3/KCNC2/GRIN2A/GRIN2B/ATP2B1/KCNJ3/NETO1/GRID2/LRP4/PTPRO/FARP1/ABHD17B/ERC2/HIP1/ADAM22/SYNDIG1/GRID1/ADAM23/ADAM10/SLC4A8/ARRB1/DNM3/DNM2/GRIA4/EFNB2/EPHA4/STRN/CTNNB1/PTEN/DNM1…	67	HIP-Epi
CC	GO:0098978	Glutamatergic Synapse	61/1049	338/19549	4.40664e-17	5.45689e-15	4.27522e-15	LRRTM4/NLGN1/HOMER1/CTTNBP2/PTPRD/GRIP1/SYT1/SH3GL3/KCND2/PPFIA2/LRRTM3/ARHGAP22/NRG1/DLG1/CDH8/RGS7BP/YWHAZ/EPHA7/SPARCL1/SCN2A/GRIA1/SORCS3/GRIN2A/PLCB1/ATP2B1/PPM1H/NETO1/GRID2/RNF19A/PTPRO/FARP1/DLGAP2/ABHD17B/EPS15/PCLO/STAT3/ERC2/BCR/HIP1/ADAM22/GRID1/PACSIN2/ADAM23/RAP1A/ADAM10/GIPC1/PPP2R2A/SPTBN1/SLC4A8/CTBP2/DNM3/DNM2/ARF4/CLCN3/NDRG1/EFNB2/PAK2/EPHA4/AP2B1/WASF3/HSPA8	61	HIP-Epi
CC	GO:0031252	Cell Leading Edge	67/1049	422/19549	1.05398e-15	1.11872e-13	8.76467e-14	FRMD4B/ROBO2/CNTNAP2/SNTG1/CTNNA3/SHTN1/GABRG2/MYO1D/CDK6/UNC5C/CLASP2/SRGAP2/NDEL1/LDB2/PTPRJ/SORBS2/SRCIN1/GRIA1/APBB2/KCNC2/ATP2B1/DLC1/MYO5A/ARHGEF7/PTPRO/SH3RF1/MKLN1/CORO1C/BCAS3/EPB41L3/CDC42BPA/PACSIN2/SNX1/MTSS1/PAFAH1B1/SPTBN1/IQGAP1/PTPRK/PLEKHA1/ARHGAP31/FGD4/DNM2/CTNNA1/ARF4/WIPF1/PAK1/KLHL2/CLCN3/PIP5K1A/ACTR2/CTNNB1/MYLK/ITGAV/PABPC1/TLN2/SNX9/ILK/WASF2/GBF1/RASA1/NEDD9/JMY/WASF3/F…	67	HIP-Epi
CC	GO:0043197	Dendritic Spine	40/1049	183/19549	1.75038e-14	1.62566e-12	1.27363e-12	SLC8A1/NLGN1/HOMER1/CTTNBP2/EEF2K/DGKI/KCND2/PPFIA2/DOCK10/ASIC2/LAMA2/GRIA2/NTRK2/SRGAP2/ANKS1B/TANC2/ZNF804A/PTK2/PDE4B/GRIA1/GRIN2A/ATP2B1/GRID2/PTPRO/FARP1/ABHD17B/BCR/SYNDIG1/ADAM10/GIPC1/ARRB1/FUS/DNM3/GRIA4/ARF4/ZMYND8/EPHA4/STRN/PTEN/MT3	40	HIP-Epi
BP	GO:0050808	Synapse Organization	69/1022	426/18722	3.0839e-16	1.69449e-12	1.46421e-12	LRRTM4/ROBO2/NLGN1/HOMER1/CTTNBP2/PTPRD/KIRREL3/ANK3/EEF2K/GABRG2/GRM5/PPFIA2/LRRTM3/GABRB2/ARHGAP22/NRG1/DOCK10/DLG1/CNTN2/ASIC2/CNTN5/TUBA1A/NTRK2/PPFIBP1/CDH8/TANC2/ZNF804A/YWHAZ/GPHN/EPHA7/PSEN1/SPARCL1/CDH9/SRCIN1/DSCAM/APBB2/ZNF365/GRIN2B/GRID2/LRP4/PTPRO/FARP1/LINGO2/ABHD17B/PCLO/ERC2/SYNDIG1/ADAM10/SEMA4D/PAFAH1B1/CTBP2/DNM3/ARF4/ZMYND8/DLG5/SETD5/NDRG1/ADNP/EFNB2/ACTR2/EPHA4/CTNNB1/PTEN/…	69	HIP-Epi
BP	GO:0034329	Cell Junction Assembly	68/1022	420/18722	5.21463e-16	1.69449e-12	1.46421e-12	ROBO2/NLGN1/CNTNAP2/PTPRD/KIRREL3/EEF2K/GABRG2/CDH18/PKP4/PARD3/LRRTM3/UGT8/GABRB2/NRG1/DLG1/ASIC2/CNTN5/CLASP2/NTRK2/CDH20/CDH8/PTPRJ/JAM3/EPHA7/PTK2/CDH9/DSCAM/DLC1/ARHGEF7/GRID2/LRP4/PTPRO/VMP1/FARP1/LINGO2/CD9/CORO1C/BCAS3/PTPN11/PCLO/BCR/TJP1/SYNDIG1/EPB41L3/RAP1A/WDPCP/SEMA4D/IQGAP1/PTPRK/CLASP1/ITGA2/DNM3/CTNNA1/DLG5/MYO9A/SETD5/RAP1B/FN1/PIP5K1A/ADNP/EFNB2/PAK2/STRN/CTNNB1/PTEN/TLN2/ACTG1…	68	HIP-Epi
CC	GO:0044309	Neuron Spine	40/1049	184/19549	2.12355e-14	1.75311e-12	1.37348e-12	SLC8A1/NLGN1/HOMER1/CTTNBP2/EEF2K/DGKI/KCND2/PPFIA2/DOCK10/ASIC2/LAMA2/GRIA2/NTRK2/SRGAP2/ANKS1B/TANC2/ZNF804A/PTK2/PDE4B/GRIA1/GRIN2A/ATP2B1/GRID2/PTPRO/FARP1/ABHD17B/BCR/SYNDIG1/ADAM10/GIPC1/ARRB1/FUS/DNM3/GRIA4/ARF4/ZMYND8/EPHA4/STRN/PTEN/MT3	40	HIP-Epi
CC	GO:0045211	Postsynaptic Membrane	50/1049	277/19549	3.1116e-14	2.31192e-12	1.81128e-12	SLC8A1/LRRTM4/NLGN1/GRIK2/DLG2/ANK3/GRIP1/GABRG2/GRM5/KCND2/GRM7/LRRTM3/GABRB2/GRIK1/CHRM3/DLG1/CNTN2/PICALM/GRIA2/SRGAP2/RGS7BP/DCC/GPHN/EPHA7/KCTD16/CDH9/GRIA1/SORCS3/KCNC2/GRIN2A/GRIN2B/NETO1/GRID2/PTPRO/FARP1/ABHD17B/HIP1/ADAM22/SYNDIG1/GRID1/ADAM10/ARRB1/DNM3/DNM2/GRIA4/EPHA4/STRN/CTNNB1/PTEN/HSPA8	50	HIP-Epi
CC	GO:0044304	Main Axon	22/1049	68/19549	3.42364e-12	2.31251e-10	1.81175e-10	LRRC7/ROBO2/IQCJ-SCHIP1/CNTNAP2/DLG2/ANK3/MBP/PARD3/MYO1D/KCNAB1/DLG1/CNTN2/MAG/SPOCK1/KIF13B/SCN2A/KCNC2/BIN1/C9orf72/NAV1/EPB41L3/SPTBN1	22	HIP-Epi
BP	GO:0010975	Regulation Of Neuron Projection Development	65/1022	445/18722	3.39237e-13	7.349e-10	6.35027e-10	LRRC7/HECW2/ROBO2/NLGN1/SLIT2/SPP1/CSMD3/PTPRD/SHTN1/EEF2K/NEGR1/DIP2B/PPFIA2/CNTN2/MAGI2/MAG/ROBO1/SPOCK1/NTRK2/NDEL1/DGKG/TANC2/ZNF804A/DCC/SEMA6A/EPHA7/PSEN1/KIF13B/DAB1/SRCIN1/DSCAM/LPAR1/ZNF365/GRID2/ATP8A2/LRP4/PTPRO/RTN4/SKIL/DENND5A/STK24/RAP1A/ADAM10/SEMA4D/PAFAH1B1/IQGAP1/PTPRG/NFE2L2/DNM3/PAK1/FN1/SERPINI1/ADNP/EFNB2/ACTR2/PAK2/EPHA4/PTEN/DNM1L/ILK/FBXO7/CAMK1D/MT3/ACAP3/DPYSL3	65	HIP-Epi
BP	GO:0061564	Axon Development	66/1022	467/18722	1.04664e-12	1.70053e-09	1.46943e-09	ROBO2/SLIT2/SPP1/ANK3/SHTN1/NRXN3/DIP2B/PARD3/GRM7/DSCAML1/NCAM1/EPHA5/CNTN2/PICALM/MAG/UNC5C/NCAM2/LAMA2/ROBO1/NTRK2/NDEL1/NR4A2/JAM3/DCC/SEMA6A/EPHA7/PTK2/PSEN1/KIF13B/DAB1/DPYSL2/DSCAM/ATP8A2/CNP/LRP4/PTPRO/AUTS2/RTN4/C9orf72/PTPN11/SKIL/STK24/EPHA6/EXT1/SEMA4D/PAFAH1B1/STMN1/RAB10/DNM2/CTNNA1/ATL1/KIF5C/PAK1/KALRN/FN1/ADNP/EFNB2/PAK2/EPHA4/RPS6KA5/PTEN/ILK/KLF7/MT3/TNC/ANOS1	66	HIP-Epi
BP	GO:0050807	Regulation Of Synapse Organization	40/1022	211/18722	3.93757e-12	5.11805e-09	4.42251e-09	ROBO2/NLGN1/HOMER1/CTTNBP2/PTPRD/EEF2K/PPFIA2/LRRTM3/ARHGAP22/ASIC2/TUBA1A/NTRK2/CDH8/TANC2/ZNF804A/YWHAZ/EPHA7/SRCIN1/GRIN2B/GRID2/LRP4/PTPRO/FARP1/LINGO2/ABHD17B/SYNDIG1/ADAM10/SEMA4D/PAFAH1B1/DNM3/ARF4/ZMYND8/DLG5/SETD5/ADNP/ACTR2/EPHA4/PTEN/DNM1L/HSPA8	40	HIP-Epi
BP	GO:0007409	Axonogenesis	60/1022	418/18722	5.96746e-12	6.33532e-09	5.47435e-09	ROBO2/SLIT2/SPP1/ANK3/SHTN1/NRXN3/DIP2B/PARD3/DSCAML1/NCAM1/EPHA5/CNTN2/PICALM/MAG/UNC5C/LAMA2/ROBO1/NTRK2/NDEL1/NR4A2/DCC/SEMA6A/EPHA7/PTK2/PSEN1/KIF13B/DAB1/DPYSL2/DSCAM/ATP8A2/CNP/LRP4/PTPRO/AUTS2/RTN4/C9orf72/PTPN11/SKIL/EPHA6/EXT1/SEMA4D/PAFAH1B1/STMN1/RAB10/DNM2/ATL1/KIF5C/PAK1/KALRN/FN1/ADNP/EFNB2/PAK2/EPHA4/RPS6KA5/PTEN/ILK/KLF7/MT3/ANOS1	60	HIP-Epi
BP	GO:0016358	Dendrite Development	43/1022	243/18722	6.8237e-12	6.33532e-09	5.47435e-09	HECW2/NLGN1/CSMD3/PTPRD/GRIP1/EEF2K/PPFIA2/DOCK10/PICALM/SRGAP2/DGKG/TANC2/DCC/CPEB3/SRGAP2C/PSEN1/DAB1/SRCIN1/DSCAM/ZNF365/RERE/LRP4/FARP1/RBFOX2/ADAM10/SEMA4D/PAFAH1B1/IQGAP1/BTBD3/MEF2A/DNM3/ARF4/ZMYND8/DLG5/ACTR2/PAK2/EPHA4/STRN/PTEN/DNM1L/ILK/KLF7/CAMK1D	43	HIP-Epi
BP	GO:0050803	Regulation Of Synapse Structure Or Activity	40/1022	218/18722	1.15014e-11	9.34344e-09	8.07367e-09	ROBO2/NLGN1/HOMER1/CTTNBP2/PTPRD/EEF2K/PPFIA2/LRRTM3/ARHGAP22/ASIC2/TUBA1A/NTRK2/CDH8/TANC2/ZNF804A/YWHAZ/EPHA7/SRCIN1/GRIN2B/GRID2/LRP4/PTPRO/FARP1/LINGO2/ABHD17B/SYNDIG1/ADAM10/SEMA4D/PAFAH1B1/DNM3/ARF4/ZMYND8/DLG5/SETD5/ADNP/ACTR2/EPHA4/PTEN/DNM1L/HSPA8	40	HIP-Epi
BP	GO:0042552	Myelination	30/1022	134/18722	2.62758e-11	1.8974e-08	1.63955e-08	MBP/BCAS1/PARD3/UGT8/NRG1/DLG1/CNTN2/MAG/NTRK2/PLLP/FA2H/MYRF/FAM126A/JAM3/SCN2A/QKI/ABCA2/CD9/ADAM22/EPB41L3/ASPA/SKI/NDRG1/MAL/ACER3/CTNNB1/PTEN/ILK/DICER1/WASF3	30	HIP-Epi
BP	GO:0007272	Ensheathment Of Neurons	30/1022	136/18722	3.90137e-11	2.305e-08	1.99175e-08	MBP/BCAS1/PARD3/UGT8/NRG1/DLG1/CNTN2/MAG/NTRK2/PLLP/FA2H/MYRF/FAM126A/JAM3/SCN2A/QKI/ABCA2/CD9/ADAM22/EPB41L3/ASPA/SKI/NDRG1/MAL/ACER3/CTNNB1/PTEN/ILK/DICER1/WASF3	30	HIP-Epi
BP	GO:0008366	Axon Ensheathment	30/1022	136/18722	3.90137e-11	2.305e-08	1.99175e-08	MBP/BCAS1/PARD3/UGT8/NRG1/DLG1/CNTN2/MAG/NTRK2/PLLP/FA2H/MYRF/FAM126A/JAM3/SCN2A/QKI/ABCA2/CD9/ADAM22/EPB41L3/ASPA/SKI/NDRG1/MAL/ACER3/CTNNB1/PTEN/ILK/DICER1/WASF3	30	HIP-Epi
CC	GO:0005911	Cell-Cell Junction	62/1049	494/19549	3.94298e-10	2.44136e-08	1.91269e-08	SLC8A1/FRMD4B/KRIT1/CNTNAP2/KIRREL3/ANK3/CTNNA3/PCDH9/CDH18/PKP4/LDB3/PARD3/OPALIN/DLG1/MAGI2/CDH20/CDH8/PTPRJ/JAM3/IGSF11/AKAP6/FRMD5/CLMP/CDH9/SCN2A/AHI1/ATP1B1/CLIC4/TJP1/EPB41L3/CDC42BPA/YBX3/PACSIN2/KAZN/FRMD4A/ADAM10/IQGAP1/PTPRK/ASH1L/USP53/RAB10/CTNNA1/PDZD2/PIK3R1/DLG5/FRS2/PAK1/RAP1B/NDRG1/GAB1/EFNB2/PAK2/EPHA4/STRN/CTNNB1/CYTH1/ILK/WASF2/PDLIM3/FAT1/ACTG1/GJB6	62	HIP-Epi
CC	GO:0099634	Postsynaptic Specialization Membrane	26/1049	117/19549	4.58702e-10	2.62166e-08	2.05394e-08	LRRTM4/NLGN1/DLG2/GRM5/KCND2/LRRTM3/GABRB2/DLG1/GRIA2/RGS7BP/DCC/GPHN/EPHA7/GRIA1/SORCS3/GRIN2A/GRIN2B/NETO1/GRID2/PTPRO/ABHD17B/ADAM22/SYNDIG1/GRID1/EPHA4/HSPA8	26	HIP-Epi
CC	GO:0099240	Intrinsic Component Of Synaptic Membrane	30/1049	163/19549	2.70371e-09	1.42237e-07	1.11436e-07	SLC8A1/LRRTM4/NLGN1/PTPRD/KCND2/LRRTM3/GABRB2/CNTN2/CNTN5/RGS7BP/DCC/GPHN/EPHA7/PSEN1/CDH9/SCN2A/GRIA1/SORCS3/GRIN2A/ATP2B1/KCNJ3/NETO1/GRID2/PTPRO/ABHD17B/ADAM22/GRID1/ADAM23/EFNB2/EPHA4	30	HIP-Epi
CC	GO:0005938	Cell Cortex	44/1049	308/19549	2.87155e-09	1.42237e-07	1.11436e-07	MOBP/FRYL/CTTNBP2/RIMS2/ANLN/PARD3/GRM7/MYO1D/CLASP2/FNBP1/PRKCB/PTK2/PSEN1/EXOC6B/DLC1/EPB41L2/ARHGEF7/GNAI1/MKLN1/CORO1C/PCLO/ERC2/FRY/ITCH/GIPC1/WDPCP/PHLDB1/PAFAH1B1/SPTBN1/CTBP2/GSN/CLASP1/RHOBTB3/TPM4/CALD1/STIM1/AKAP13/ACTR2/DCTN4/CTNNB1/EXOC6/SNX9/NEDD9/MYO9B	44	HIP-Epi
BP	GO:0099175	Regulation Of Postsynapse Organization	23/1022	90/18722	3.32465e-10	1.80057e-07	1.55588e-07	NLGN1/HOMER1/PTPRD/EEF2K/PPFIA2/ARHGAP22/TANC2/ZNF804A/EPHA7/SRCIN1/GRIN2B/GRID2/ABHD17B/ADAM10/PAFAH1B1/DNM3/ARF4/ZMYND8/ACTR2/EPHA4/PTEN/DNM1L/HSPA8	23	HIP-Epi
BP	GO:0099173	Postsynapse Organization	32/1022	168/18722	4.91453e-10	2.45689e-07	2.123e-07	NLGN1/HOMER1/PTPRD/EEF2K/PPFIA2/ARHGAP22/DOCK10/DLG1/TANC2/ZNF804A/GPHN/EPHA7/SRCIN1/ZNF365/GRIN2B/GRID2/LRP4/FARP1/ABHD17B/ADAM10/PAFAH1B1/DNM3/ARF4/ZMYND8/NDRG1/ACTR2/EPHA4/PTEN/DNM1L/WASF2/HSPA8/ACTG1	32	HIP-Epi
BP	GO:0007163	Establishment Or Maintenance Of Cell Polarity	37/1022	218/18722	6.81351e-10	3.01424e-07	2.60461e-07	LRRC7/FRMD4B/KRIT1/DLG2/SHTN1/PARD3/MAP7/DLG1/CLASP2/NDEL1/JAM3/PTK2/LMNA/GOLPH3/NDE1/CLIC4/BCAS3/RICTOR/FRMD4A/WDPCP/PAFAH1B1/GSN/CLASP1/RHOBTB3/RAB10/CTNNA1/ARF4/DLG5/PAK1/MYO9A/RAP1B/ACTR2/CYTH1/ILK/GBF1/FAT1/RIPOR2	37	HIP-Epi
BP	GO:0048024	Regulation Of Mrna Splicing, Via Spliceosome	24/1022	101/18722	6.95702e-10	3.01424e-07	2.60461e-07	KHDRBS2/KHDRBS3/RBFOX1/SRSF7/CELF2/QKI/TRA2B/MBNL2/SRPK2/RBM5/TRA2A/CIRBP/SF1/NUP98/RBFOX2/NSRP1/WTAP/YTHDC1/DYRK1A/SRSF4/HSPA8/SRSF3/HNRNPL/SNRNP70	24	HIP-Epi
CC	GO:0098839	Postsynaptic Density Membrane	21/1049	89/19549	6.85419e-09	3.18291e-07	2.49366e-07	LRRTM4/DLG2/GRM5/LRRTM3/DLG1/GRIA2/RGS7BP/DCC/EPHA7/GRIA1/SORCS3/GRIN2A/GRIN2B/NETO1/GRID2/PTPRO/ABHD17B/ADAM22/SYNDIG1/GRID1/EPHA4	21	HIP-Epi
BP	GO:0050770	Regulation Of Axonogenesis	30/1022	154/18722	9.7252e-10	3.95026e-07	3.41342e-07	ROBO2/SLIT2/SPP1/SHTN1/DIP2B/CNTN2/MAG/ROBO1/NTRK2/NDEL1/DCC/SEMA6A/EPHA7/PSEN1/KIF13B/DAB1/DSCAM/LRP4/RTN4/SKIL/SEMA4D/PAFAH1B1/PAK1/FN1/ADNP/PAK2/EPHA4/PTEN/ILK/MT3	30	HIP-Epi
BP	GO:0043484	Regulation Of Rna Splicing	29/1022	148/18722	1.60156e-09	6.12269e-07	5.29062e-07	KHDRBS2/KHDRBS3/RBFOX1/SRSF7/CELF2/QKI/TRA2B/MBNL2/PTBP2/HNRNPLL/SRPK2/RBM5/TRA2A/CIRBP/SF1/NUP98/RBFOX2/FUS/PIK3R1/NSRP1/WTAP/YTHDC1/DYRK1A/SRSF4/HSPA8/SRSF3/SRSF5/HNRNPL/SNRNP70	29	HIP-Epi
BP	GO:0051960	Regulation Of Nervous System Development	56/1022	443/18722	3.91362e-09	1.41303e-06	1.221e-06	ROBO2/NLGN1/SLIT2/SPP1/PTPRD/SHTN1/EEF2K/DIP2B/PARD3/LRP2/LRRTM3/MAN2A1/DLG1/ASIC2/MAG/ROBO1/NTRK2/NDEL1/MYRF/DCC/SEMA6A/EPHA7/PSEN1/DAB1/DSCAM/ZNF365/GRID2/BIN1/LRP4/LINGO2/RTN4/HIF1A/LDLR/SKIL/SYNDIG1/ASPA/SEMA4D/PAFAH1B1/CTNNA1/SKI/DLG5/PAK1/FN1/PER2/ADNP/ACTR2/EPHA4/CTNNB1/PTEN/RHEB/NAP1L1/DNM1L/ILK/DICER1/WASF3/MT3	56	HIP-Epi
CC	GO:0030027	Lamellipodium	32/1049	202/19549	3.56465e-08	1.51814e-06	1.18939e-06	CTNNA3/SHTN1/UNC5C/SRGAP2/SORBS2/SRCIN1/APBB2/ARHGEF7/PTPRO/SH3RF1/CORO1C/CDC42BPA/SNX1/ARHGAP31/FGD4/DNM2/CTNNA1/PAK1/KLHL2/PIP5K1A/ACTR2/CTNNB1/MYLK/ITGAV/PABPC1/ILK/WASF2/NEDD9/WASF3/FAT1/EVL/DPYSL3	32	HIP-Epi
CC	GO:0005925	Focal Adhesion	51/1049	418/19549	3.67786e-08	1.51814e-06	1.18939e-06	ARHGAP26/ARHGAP22/CLASP2/PPFIBP1/ITGB8/YWHAZ/SORBS2/PTK2/DLC1/EPB41L2/ARHGEF7/PPP1R12A/MTF2/CD9/CORO1C/FOCAD/PACSIN2/ADAM10/IQGAP1/GSN/HSPA9/CLASP1/ARHGAP31/ITGA2/RAB10/DNM2/TPM4/CTNNA1/RRAS2/RHOU/PRKAR2A/JAK1/PAK1/PIP5K1A/EFNB2/TNS1/ACTR2/DCTN4/CTNNB1/ITGAV/PABPC1/TLN2/ILK/GNA12/NEDD9/HSPA8/HACD3/FAT1/ACTG1/TNC/EVL	51	HIP-Epi
BP	GO:0050684	Regulation Of Mrna Processing	27/1022	137/18722	5.11184e-09	1.74852e-06	1.5109e-06	KHDRBS2/KHDRBS3/RBFOX1/SRSF7/CELF2/CPEB3/QKI/TRA2B/MBNL2/SRPK2/RBM5/TRA2A/CIRBP/SF1/NUP98/RBFOX2/NSRP1/CPSF6/WTAP/YTHDC1/DYRK1A/SRSF4/DHX9/HSPA8/SRSF3/HNRNPL/SNRNP70	27	HIP-Epi
MF	GO:0030695	Gtpase Regulator Activity	61/1026	488/18367	2.90419e-09	1.82674e-06	1.59884e-06	SLIT2/RAPGEF5/ELMO1/KRIT1/DOCK5/MCF2L2/ARHGAP26/STXBP5L/ARHGAP22/DOCK10/ARHGAP21/RGS5/SRGAP2/RANBP2/RASGRF2/DOCK9/RALGAPA1/RASAL2/FAM13B/PLCB1/DLC1/SH3BP5/ARFGEF3/AGAP1/ARHGEF7/TBC1D19/SMAP2/FARP1/HERC1/C9orf72/RGL1/BCR/DENND5A/DOCK3/RABGAP1/RAP1A/RABGAP1L/IQGAP1/ARRB1/ARHGAP31/FGD4/SRGAP3/TBC1D12/RHOU/ARF4/TBC1D1/MYO9A/KALRN/AKAP13/CYTH1/DNM1L/TBC1D22A/ARHGAP1/GBF1/RASA1/AGFG2/CPEB2/HACD3/MYO9B/…	61	HIP-Epi
MF	GO:0060589	Nucleoside-Triphosphatase Regulator Activity	61/1026	488/18367	2.90419e-09	1.82674e-06	1.59884e-06	SLIT2/RAPGEF5/ELMO1/KRIT1/DOCK5/MCF2L2/ARHGAP26/STXBP5L/ARHGAP22/DOCK10/ARHGAP21/RGS5/SRGAP2/RANBP2/RASGRF2/DOCK9/RALGAPA1/RASAL2/FAM13B/PLCB1/DLC1/SH3BP5/ARFGEF3/AGAP1/ARHGEF7/TBC1D19/SMAP2/FARP1/HERC1/C9orf72/RGL1/BCR/DENND5A/DOCK3/RABGAP1/RAP1A/RABGAP1L/IQGAP1/ARRB1/ARHGAP31/FGD4/SRGAP3/TBC1D12/RHOU/ARF4/TBC1D1/MYO9A/KALRN/AKAP13/CYTH1/DNM1L/TBC1D22A/ARHGAP1/GBF1/RASA1/AGFG2/CPEB2/HACD3/MYO9B/…	61	HIP-Epi
CC	GO:0030055	Cell-Substrate Junction	51/1049	425/19549	6.30162e-08	2.46426e-06	1.93063e-06	ARHGAP26/ARHGAP22/CLASP2/PPFIBP1/ITGB8/YWHAZ/SORBS2/PTK2/DLC1/EPB41L2/ARHGEF7/PPP1R12A/MTF2/CD9/CORO1C/FOCAD/PACSIN2/ADAM10/IQGAP1/GSN/HSPA9/CLASP1/ARHGAP31/ITGA2/RAB10/DNM2/TPM4/CTNNA1/RRAS2/RHOU/PRKAR2A/JAK1/PAK1/PIP5K1A/EFNB2/TNS1/ACTR2/DCTN4/CTNNB1/ITGAV/PABPC1/TLN2/ILK/GNA12/NEDD9/HSPA8/HACD3/FAT1/ACTG1/TNC/EVL	51	HIP-Epi
MF	GO:0005096	Gtpase Activator Activity	58/1026	462/18367	6.10818e-09	2.56136e-06	2.24181e-06	RAPGEF5/ELMO1/DOCK5/MCF2L2/ARHGAP26/STXBP5L/ARHGAP22/DOCK10/ARHGAP21/RGS5/SRGAP2/RANBP2/RASGRF2/DOCK9/RALGAPA1/RASAL2/FAM13B/PLCB1/DLC1/SH3BP5/ARFGEF3/AGAP1/ARHGEF7/TBC1D19/SMAP2/FARP1/HERC1/C9orf72/RGL1/BCR/DENND5A/DOCK3/RABGAP1/RAP1A/RABGAP1L/IQGAP1/ARRB1/ARHGAP31/FGD4/SRGAP3/TBC1D12/RHOU/ARF4/TBC1D1/MYO9A/KALRN/AKAP13/CYTH1/DNM1L/TBC1D22A/ARHGAP1/GBF1/RASA1/AGFG2/HACD3/MYO9B/PLEKHG1/ACAP3	58	HIP-Epi
BP	GO:0060996	Dendritic Spine Development	22/1022	99/18722	1.34437e-08	4.32111e-06	3.73387e-06	NLGN1/EEF2K/PPFIA2/DOCK10/SRGAP2/TANC2/CPEB3/SRGAP2C/PSEN1/SRCIN1/ZNF365/ADAM10/PAFAH1B1/DNM3/ARF4/ZMYND8/DLG5/ACTR2/PAK2/EPHA4/PTEN/DNM1L	22	HIP-Epi
BP	GO:0031346	Positive Regulation Of Cell Projection Organization	47/1022	353/18722	1.39626e-08	4.32111e-06	3.73387e-06	LRRC7/ROBO2/NLGN1/SLIT2/ENPP2/PTPRD/SHTN1/GRIP1/EEF2K/NEGR1/ANLN/MAGI2/ROBO1/NTRK2/NDEL1/ZNF804A/DSCAM/ARHGEF7/ATP8A2/CCP110/AUTS2/CORO1C/BCAS3/SKIL/RAP1A/HDAC4/SEMA4D/PAFAH1B1/IQGAP1/NFE2L2/ITGA2/DNM3/DNM2/PIK3R1/ZMYND8/PAK1/FN1/SERPINI1/ADNP/ACTR2/EPHA4/DNM1L/ILK/WASF2/CAMK1D/RIPOR2/DPYSL3	47	HIP-Epi
BP	GO:1903311	Regulation Of Mrna Metabolic Process	41/1022	288/18722	1.75456e-08	5.18312e-06	4.47874e-06	KHDRBS2/KHDRBS3/RBFOX1/SRSF7/CELF2/CPEB3/QKI/TRA2B/MBNL2/SRPK2/RBM5/BTG2/TRA2A/LARP4B/CIRBP/SF1/NUP98/RBFOX2/YBX3/PAN3/SAMD4B/PUM2/PRR5L/ZFP36/FUS/TNRC6C/HNRNPC/NSRP1/CPSF6/WTAP/YTHDC1/DYRK1A/SRSF4/PARN/PABPC1/DHX9/HSPA8/CNOT2/SRSF3/HNRNPL/SNRNP70	41	HIP-Epi
BP	GO:0050804	Modulation Of Chemical Synaptic Transmission	54/1022	439/18722	1.92324e-08	5.4344e-06	4.69587e-06	PLCL1/NLGN1/HOMER1/GRIK2/RIMS2/PTPRD/SLC24A2/KCNMB4/SYT1/CNTNAP4/DGKI/GRM5/GRM7/PPFIA2/SLC4A10/GRIK1/FGF14/CNTN2/LAMA2/MCTP1/NTRK2/PXK/DCC/RASGRF2/CPEB3/IGSF11/PRKCB/PSEN1/SLC1A3/GRIA1/SORCS3/GRIN2A/PLCB1/GRIN2B/NETO1/SLC12A2/GRID2/GNAI1/RNF19A/DLGAP2/STAT3/ERC2/BCR/GRID1/PACSIN2/RAP1A/GIPC1/SLC4A8/ZMYND8/RAP1B/ADNP/EPHA4/PTEN/DNM1L	54	HIP-Epi
BP	GO:0099177	Regulation Of Trans-Synaptic Signaling	54/1022	440/18722	2.07963e-08	5.53424e-06	4.78214e-06	PLCL1/NLGN1/HOMER1/GRIK2/RIMS2/PTPRD/SLC24A2/KCNMB4/SYT1/CNTNAP4/DGKI/GRM5/GRM7/PPFIA2/SLC4A10/GRIK1/FGF14/CNTN2/LAMA2/MCTP1/NTRK2/PXK/DCC/RASGRF2/CPEB3/IGSF11/PRKCB/PSEN1/SLC1A3/GRIA1/SORCS3/GRIN2A/PLCB1/GRIN2B/NETO1/SLC12A2/GRID2/GNAI1/RNF19A/DLGAP2/STAT3/ERC2/BCR/GRID1/PACSIN2/RAP1A/GIPC1/SLC4A8/ZMYND8/RAP1B/ADNP/EPHA4/PTEN/DNM1L	54	HIP-Epi
BP	GO:0048813	Dendrite Morphogenesis	27/1022	146/18722	2.12888e-08	5.53424e-06	4.78214e-06	HECW2/NLGN1/PTPRD/EEF2K/PPFIA2/DOCK10/PICALM/TANC2/SRCIN1/DSCAM/ZNF365/RERE/LRP4/FARP1/RBFOX2/ADAM10/SEMA4D/PAFAH1B1/BTBD3/MEF2A/DNM3/ACTR2/EPHA4/PTEN/DNM1L/ILK/KLF7	27	HIP-Epi
BP	GO:0031345	Negative Regulation Of Cell Projection Organization	31/1022	186/18722	2.5379e-08	6.34378e-06	5.48166e-06	NLGN1/SLIT2/SPP1/DIP2B/MAG/SPOCK1/DCC/SEMA6A/SRGAP2C/EPHA7/PSEN1/DAB1/LPAR1/ZNF365/GRIN2B/CCP110/LRP4/PTPRO/RTN4/DENND5A/SEMA4D/PAFAH1B1/PTPRG/DNM3/DNM2/EFNB2/EPHA4/PTEN/MT3/EVL/DPYSL3	31	HIP-Epi
BP	GO:1901214	Regulation Of Neuron Death	43/1022	319/18722	4.0196e-08	9.67532e-06	8.36045e-06	EGR1/FOXO3/NR4A3/GABRB2/PICALM/MAG/FOS/NTRK2/NCOA7/NR4A2/DCC/EPHA7/FBXW7/PSEN1/GRIN2B/PPARGC1A/GRID2/OXR1/SRPK2/BTG2/HIF1A/STAT3/NAIP/LANCL1/HDAC4/TRIM2/ARRB1/RRAS2/HIPK2/GCLC/MCL1/BCL2L1/PPP1R13B/ADNP/EFNB2/MAP2K4/CTNNB1/AP2B1/ILK/FBXO7/RASA1/TMEM259/MT3	43	HIP-Epi
BP	GO:0051271	Negative Regulation Of Cellular Component Movement	47/1022	367/18722	4.71706e-08	1.09486e-05	9.46072e-06	TMEFF2/SLIT2/SPOCK3/FOXO3/KRIT1/ADIPOR2/NRG1/SRGAP2B/MAGI2/CLASP2/ROBO1/MCTP1/SRGAP2/PTPRJ/SRGAP2C/FRMD5/LDLRAD4/PLCB1/DLC1/PPARGC1A/RGCC/BIN1/PTPRO/DUSP1/CLIC4/CD9/ADAMTS9/CORO1C/STAT3/OSBPL8/STK24/PTPRG/PTPRK/NFE2L2/CLASP1/SRGAP3/CTNNA1/ZMYND8/DLG5/SCAI/EPHA4/PTEN/ILK/GNA12/EVL/RIPOR2/DPYSL3	47	HIP-Epi
CC	GO:0099146	Intrinsic Component Of Postsynaptic Density Membrane	14/1049	51/19549	3.01237e-07	1.1191e-05	8.76759e-06	LRRTM4/LRRTM3/RGS7BP/DCC/EPHA7/GRIA1/SORCS3/GRIN2A/NETO1/GRID2/PTPRO/ABHD17B/ADAM22/GRID1	14	HIP-Epi
CC	GO:0099699	Integral Component Of Synaptic Membrane	25/1049	150/19549	4.10169e-07	1.45122e-05	1.13696e-05	SLC8A1/LRRTM4/NLGN1/PTPRD/KCND2/LRRTM3/GABRB2/DCC/EPHA7/PSEN1/CDH9/SCN2A/GRIA1/SORCS3/GRIN2A/ATP2B1/KCNJ3/NETO1/GRID2/PTPRO/ADAM22/GRID1/ADAM23/EFNB2/EPHA4	25	HIP-Epi
BP	GO:1901888	Regulation Of Cell Junction Assembly	32/1022	204/18722	6.65291e-08	1.49094e-05	1.28832e-05	ROBO2/NLGN1/CNTNAP2/PTPRD/EEF2K/LRRTM3/ASIC2/CLASP2/NTRK2/PTPRJ/EPHA7/PTK2/DLC1/GRID2/FARP1/LINGO2/CORO1C/BCAS3/PTPN11/TJP1/SYNDIG1/RAP1A/WDPCP/SEMA4D/IQGAP1/CLASP1/DLG5/SETD5/RAP1B/ADNP/PTEN/ACTG1	32	HIP-Epi
MF	GO:0017124	Sh3 Domain Binding	25/1026	130/18367	4.90364e-08	1.54219e-05	1.34979e-05	KHDRBS2/ELMO1/CTTNBP2/KHDRBS3/SYNJ2/LRP2/DNAJC6/QKI/SH3BP5/REPS1/EPS15/UVRAG/DOCK3/LANCL1/ADAM10/ARHGAP31/DNM2/RUFY2/WIPF1/FUT8/ILK/ARHGAP1/WASF2/EVL/DPYSL3	25	HIP-Epi
CC	GO:0150034	Distal Axon	38/1049	294/19549	4.75966e-07	1.60747e-05	1.25937e-05	SLC8A1/SHTN1/PCDH9/PARD3/SLC4A10/UNC5C/NTRK2/NDEL1/CDH8/ZNF804A/PRKCB/PSEN1/DSCAM/APBB2/KCNC2/MYO5A/PTPRO/AUTS2/C9orf72/SLC2A13/ERC2/PAFAH1B1/IQGAP1/SLC4A8/ITGA2/DNM2/KIF5C/MYO9A/CLCN3/EPHA4/COPA/EXOC6/ILK/DICER1/HSPA8/ACTG1/ACAP3/DPYSL3	38	HIP-Epi
BP	GO:0070997	Neuron Death	46/1022	361/18722	7.6229e-08	1.65137e-05	1.42695e-05	EGR1/FOXO3/NR4A3/GABRB2/PICALM/MAG/FOS/NTRK2/NCOA7/NR4A2/NAMPT/DCC/EPHA7/FBXW7/PSEN1/SCN2A/GRIN2B/PPARGC1A/GRID2/OXR1/SRPK2/BTG2/HIF1A/STAT3/NAIP/LANCL1/HDAC4/TRIM2/ARRB1/USP53/RRAS2/HIPK2/GCLC/MCL1/BCL2L1/PPP1R13B/ADNP/EFNB2/MAP2K4/CTNNB1/AP2B1/ILK/FBXO7/RASA1/TMEM259/MT3	46	HIP-Epi
CC	GO:0030427	Site Of Polarized Growth	28/1049	183/19549	5.23565e-07	1.69134e-05	1.32509e-05	FRYL/SHTN1/PCDH9/PARD3/UNC5C/NDEL1/ZNF804A/PSEN1/DSCAM/APBB2/MYO5A/PTPRO/AUTS2/C9orf72/SLC2A13/ERC2/FRY/PAFAH1B1/IQGAP1/DNM2/KIF5C/MYO9A/EPHA4/COPA/EXOC6/DICER1/ACAP3/DPYSL3	28	HIP-Epi
MF	GO:0015631	Tubulin Binding	48/1026	375/18367	6.91491e-08	1.73979e-05	1.52274e-05	TTLL7/JAKMIP1/KRIT1/C10orf90/EML5/DIP2B/DYNC1I1/UNC5C/CLASP2/NDEL1/KIF13B/BRCA1/AGTPBP1/DPYSL2/PDE4B/TAOK1/TTLL11/PPARGC1A/ARHGEF7/NDE1/MTUS2/AGBL4/KIF1B/BCAS3/RABGAP1/KIF6/CEP350/PAFAH1B1/STMN1/CLASP1/DNM3/DNM2/KIF5C/PAK1/STIM1/GAS2/TOGARAM1/SUN2/NDRG1/ADNP/KIF13A/STRBP/EML4/DNM1L/CLIP2/TTLL5/MAP1LC3A/GJB6	48	HIP-Epi
MF	GO:0008066	Glutamate Receptor Activity	11/1026	27/18367	8.9296e-08	1.81455e-05	1.58817e-05	GRIK2/GRM5/GRM7/GRIK1/GRIA2/GRIA1/GRIN2A/GRIN2B/GRID2/GRID1/GRIA4	11	HIP-Epi
MF	GO:0016922	Nuclear Receptor Binding	26/1026	144/18367	1.00969e-07	1.81455e-05	1.58817e-05	FOXP1/NR4A3/GRIP1/NR4A1/NCOA7/NR4A2/PRKCB/JMJD1C/CRY2/TACC1/TOB2/PPARGC1A/HIF1A/NRIP1/BCAS3/STAT3/ARRB1/CTBP2/TRIP12/GTF2B/FUS/RERG/NCOA3/NSD1/STRN/CTNNB1	26	HIP-Epi
BP	GO:0010977	Negative Regulation Of Neuron Projection Development	25/1022	137/18722	9.24416e-08	1.93799e-05	1.67462e-05	NLGN1/SPP1/DIP2B/MAG/SPOCK1/DCC/SEMA6A/EPHA7/PSEN1/DAB1/LPAR1/ZNF365/LRP4/PTPRO/RTN4/DENND5A/SEMA4D/PAFAH1B1/PTPRG/DNM3/EFNB2/EPHA4/PTEN/MT3/DPYSL3	25	HIP-Epi
CC	GO:0098948	Intrinsic Component Of Postsynaptic Specialization Membrane	17/1049	78/19549	6.27129e-07	1.94149e-05	1.52106e-05	LRRTM4/NLGN1/KCND2/LRRTM3/GABRB2/RGS7BP/DCC/EPHA7/GRIA1/SORCS3/GRIN2A/NETO1/GRID2/PTPRO/ABHD17B/ADAM22/GRID1	17	HIP-Epi
BP	GO:0097061	Dendritic Spine Organization	19/1022	84/18722	9.62485e-08	1.95475e-05	1.6891e-05	NLGN1/HOMER1/EEF2K/PPFIA2/DOCK10/TANC2/ZNF804A/SRCIN1/ZNF365/GRIN2B/ABHD17B/ADAM10/PAFAH1B1/DNM3/ZMYND8/ACTR2/EPHA4/PTEN/DNM1L	19	HIP-Epi
CC	GO:0005905	Clathrin-Coated Pit	16/1049	70/19549	6.74892e-07	2.00578e-05	1.57143e-05	LRP2/EPS15L1/FCHSD2/PICALM/FNBP1/TF/TFRC/SORT1/REPS1/EPS15/LDLR/ARRB1/DNM2/LRP12/AP2B1/DNM1L	16	HIP-Epi
BP	GO:0106027	Neuron Projection Organization	20/1022	93/18722	1.08844e-07	2.14357e-05	1.85226e-05	NLGN1/HOMER1/EEF2K/PPFIA2/DOCK10/TANC2/ZNF804A/PSEN1/SRCIN1/ZNF365/GRIN2B/ABHD17B/ADAM10/PAFAH1B1/DNM3/ZMYND8/ACTR2/EPHA4/PTEN/DNM1L	20	HIP-Epi
BP	GO:0040013	Negative Regulation Of Locomotion	48/1022	391/18722	1.26071e-07	2.40981e-05	2.08232e-05	TMEFF2/ROBO2/SLIT2/SPOCK3/FOXO3/KRIT1/ADIPOR2/NRG1/SRGAP2B/MAGI2/CLASP2/ROBO1/MCTP1/SRGAP2/PTPRJ/SEMA6A/SRGAP2C/FRMD5/LDLRAD4/PLCB1/DLC1/PPARGC1A/RGCC/PTPRO/DUSP1/CLIC4/ADAMTS9/CORO1C/STAT3/OSBPL8/STK24/SEMA4D/PTPRG/PTPRK/NFE2L2/CLASP1/SRGAP3/CTNNA1/ZMYND8/DLG5/SCAI/EPHA4/PTEN/ILK/GNA12/EVL/RIPOR2/DPYSL3	48	HIP-Epi
CC	GO:0042734	Presynaptic Membrane	24/1049	146/19549	9.0036e-07	2.57295e-05	2.01578e-05	GRIK2/RIMS2/PTPRD/SYT1/CNTNAP4/CNTN5/PICALM/RGS7BP/PSEN1/KCTD16/CDH9/SCN2A/KCNC2/GRIN2A/ATP2B1/KCNJ3/ERC2/HIP1/ADAM23/SLC4A8/EFNB2/EPHA4/CTNNB1/DNM1L	24	HIP-Epi
CC	GO:0001726	Ruffle	27/1049	178/19549	9.89909e-07	2.72408e-05	2.13419e-05	FRMD4B/SNTG1/CDK6/CLASP2/PTPRJ/DLC1/MYO5A/ARHGEF7/MKLN1/CORO1C/PACSIN2/MTSS1/IQGAP1/PLEKHA1/FGD4/DNM2/ARF4/WIPF1/PAK1/KLHL2/CLCN3/PIP5K1A/ITGAV/TLN2/SNX9/WASF2/RASA1	27	HIP-Epi
CC	GO:0005912	Adherens Junction	26/1049	170/19549	1.33257e-06	3.53606e-05	2.77034e-05	FRMD4B/CTNNA3/CDH18/PKP4/LDB3/PARD3/DLG1/CDH20/CDH8/FRMD5/CDH9/AHI1/TJP1/FRMD4A/ADAM10/PTPRK/RAB10/CTNNA1/DLG5/FRS2/NDRG1/EFNB2/EPHA4/CTNNB1/CYTH1/PDLIM3	26	HIP-Epi
MF	GO:0004970	Ionotropic Glutamate Receptor Activity	9/1026	19/18367	2.84125e-07	4.46787e-05	3.91046e-05	GRIK2/GRIK1/GRIA2/GRIA1/GRIN2A/GRIN2B/GRID2/GRID1/GRIA4	9	HIP-Epi
CC	GO:0043198	Dendritic Shaft	11/1049	36/19549	1.75151e-06	4.48749e-05	3.51574e-05	SLC8A1/NLGN1/KIRREL3/GRM7/ZNF804A/PSEN1/SYNDIG1/GIPC1/ZMYND8/EPHA4/ILK	11	HIP-Epi
BP	GO:0050767	Regulation Of Neurogenesis	45/1022	364/18722	2.54517e-07	4.72601e-05	4.08375e-05	ROBO2/SLIT2/SPP1/PTPRD/SHTN1/EEF2K/DIP2B/LRP2/MAN2A1/MAG/ROBO1/NTRK2/NDEL1/DCC/SEMA6A/EPHA7/PSEN1/DAB1/DSCAM/ZNF365/BIN1/LRP4/RTN4/HIF1A/LDLR/SKIL/ASPA/SEMA4D/PAFAH1B1/CTNNA1/SKI/PAK1/FN1/PER2/ADNP/ACTR2/EPHA4/CTNNB1/PTEN/RHEB/NAP1L1/DNM1L/ILK/DICER1/MT3	45	HIP-Epi
CC	GO:0098936	Intrinsic Component Of Postsynaptic Membrane	21/1049	122/19549	1.99281e-06	4.93552e-05	3.86674e-05	SLC8A1/LRRTM4/NLGN1/KCND2/LRRTM3/GABRB2/CNTN2/RGS7BP/DCC/EPHA7/CDH9/GRIA1/SORCS3/GRIN2A/NETO1/GRID2/PTPRO/ABHD17B/ADAM22/GRID1/EPHA4	21	HIP-Epi
CC	GO:0045178	Basal Part Of Cell	35/1049	276/19549	2.08142e-06	4.98868e-05	3.9084e-05	LRRC7/DISP1/DLG2/ANK3/SLC14A1/MYO1D/MAP7/SLC4A10/ATP1B3/CHRM3/DLG1/CLASP2/TF/ABCA8/SLC4A7/SLC1A3/TFRC/KCNC2/ATP2B1/SLC12A2/ATP1B1/EPS15/LDLR/NAIP/TJP1/PHLDB1/ARRB1/CLASP1/ITGA2/DTNB/SLC39A14/CTNNB1/ABCC4/SLC13A3/WASF2	35	HIP-Epi
BP	GO:0051962	Positive Regulation Of Nervous System Development	37/1022	272/18722	2.80037e-07	5.05544e-05	4.36841e-05	ROBO2/NLGN1/SLIT2/PTPRD/SHTN1/EEF2K/LRP2/LRRTM3/MAN2A1/ASIC2/MAG/ROBO1/NTRK2/NDEL1/DSCAM/ZNF365/GRID2/BIN1/LINGO2/HIF1A/SKIL/SYNDIG1/ASPA/SEMA4D/PAFAH1B1/DLG5/PAK1/FN1/ADNP/ACTR2/EPHA4/CTNNB1/RHEB/NAP1L1/DNM1L/ILK/DICER1	37	HIP-Epi
BP	GO:0048013	Ephrin Receptor Signaling Pathway	14/1022	51/18722	3.69972e-07	6.49851e-05	5.61536e-05	EPHA5/ANKS1B/EPHA7/PTK2/ARHGEF7/PTPN11/EPHA6/PAK1/KALRN/RBPJ/EFNB2/EPHA4/RASA1/ANKS1A	14	HIP-Epi
CC	GO:0030426	Growth Cone	26/1049	177/19549	2.88776e-06	6.70502e-05	5.25306e-05	SHTN1/PCDH9/PARD3/UNC5C/NDEL1/ZNF804A/PSEN1/DSCAM/APBB2/MYO5A/PTPRO/AUTS2/C9orf72/SLC2A13/ERC2/PAFAH1B1/IQGAP1/DNM2/KIF5C/MYO9A/EPHA4/COPA/EXOC6/DICER1/ACAP3/DPYSL3	26	HIP-Epi
BP	GO:2000146	Negative Regulation Of Cell Motility	44/1022	359/18722	4.40137e-07	7.4965e-05	6.47773e-05	TMEFF2/SLIT2/SPOCK3/FOXO3/KRIT1/ADIPOR2/NRG1/SRGAP2B/MAGI2/CLASP2/ROBO1/MCTP1/SRGAP2/PTPRJ/SRGAP2C/FRMD5/LDLRAD4/PLCB1/DLC1/PPARGC1A/RGCC/DUSP1/CLIC4/ADAMTS9/CORO1C/STAT3/OSBPL8/STK24/PTPRG/PTPRK/NFE2L2/CLASP1/SRGAP3/CTNNA1/ZMYND8/DLG5/SCAI/EPHA4/PTEN/ILK/GNA12/EVL/RIPOR2/DPYSL3	44	HIP-Epi
BP	GO:0099003	Vesicle-Mediated Transport In Synapse	30/1022	200/18722	4.59449e-07	7.4965e-05	6.47773e-05	NLGN1/RIMS2/GRIP1/SYT1/SYNJ2/PPFIA2/FGF14/PLD1/PICALM/DNAJC6/PRKCB/PSEN1/EPS15/PCLO/ERC2/SYNDIG1/RAP1A/GIPC1/SLC4A8/CTBP2/STON2/DNM3/DNM2/RAP1B/CLCN3/CTNNB1/PTEN/AP2B1/DNM1L/ACTG1	30	HIP-Epi
BP	GO:0007416	Synapse Assembly	28/1022	179/18722	4.61394e-07	7.4965e-05	6.47773e-05	ROBO2/NLGN1/PTPRD/KIRREL3/EEF2K/GABRG2/LRRTM3/GABRB2/NRG1/ASIC2/CNTN5/NTRK2/EPHA7/CDH9/DSCAM/GRID2/LRP4/FARP1/LINGO2/PCLO/SYNDIG1/SEMA4D/DNM3/DLG5/SETD5/ADNP/EFNB2/PTEN	28	HIP-Epi
MF	GO:0045296	Cadherin Binding	42/1026	332/18367	6.23258e-07	8.71176e-05	7.62489e-05	ANK3/CTNNA3/SHTN1/CDH18/PKP4/ANLN/EPS15L1/DLG1/PICALM/ESYT2/PPFIBP1/CDH20/CDH8/PTPRJ/YWHAZ/PSEN1/DOCK9/CDH9/UBAP2/PTPRO/RTN4/EPS15/PTPN11/TJP1/PACSIN2/STK24/GIPC1/SNX1/SPTBN1/IQGAP1/RAB10/CTNNA1/CALD1/RAB1A/ARGLU1/NDRG1/PAK2/CTNNB1/SNX9/ARHGAP1/WASF2/HSPA8	42	HIP-Epi
BP	GO:0010001	Glial Cell Differentiation	32/1022	225/18722	6.52807e-07	0.000103478	8.94153e-05	PARD3/OPALIN/CDK6/NRG1/CNTN2/MAG/LAMA2/NTRK2/FA2H/MYRF/PSEN1/DAB1/ZNF365/ABCA2/CNP/BIN1/CD9/PTPN11/LDLR/STAT3/ADAM22/ASPA/SKI/NDRG1/EPHA4/CTNNB1/PTEN/RHEB/ILK/DICER1/WASF3/MT3	32	HIP-Epi
BP	GO:0007015	Actin Filament Organization	50/1022	441/18722	7.96646e-07	0.000120674	0.000104275	TMEFF2/SLIT2/ELMO1/CTNNA3/SHTN1/PPM1E/MYO1D/DLG1/FCHSD2/CLASP2/TF/SSH2/SORBS2/LPAR1/DLC1/MYO5A/GAS7/RGCC/BIN1/C9orf72/CORO1C/RICTOR/HIP1/TJP1/MTSS1/SPTBN1/STMN1/ARRB1/GSN/CLASP1/RHOBTB3/TPM4/CTNNA1/CALD1/PIK3R1/WIPF1/PAK1/GAS2/ACTR2/PAK2/SNX9/WASF2/RASA1/NEDD9/JMY/WASF3/FAT1/ACTG1/EVL/DPYSL3	50	HIP-Epi
BP	GO:0030900	Forebrain Development	45/1022	379/18722	7.98429e-07	0.000120674	0.000104275	SLC8A1/ROBO2/SLIT2/ZSWIM6/CNTNAP2/KIRREL3/PCDH9/LRP2/MYO1D/CDK6/SLC4A10/NRG1/EPHA5/CNTN2/ROBO1/NTRK2/SRGAP2/NDEL1/NR4A2/SRGAP2C/PSEN1/DAB1/AGTPBP1/KCNC2/PLCB1/DLC1/TACC1/TRA2B/PPARGC1A/CNP/NDE1/RTN4/BTG2/HIF1A/APLP1/PGAP1/EXT1/PAFAH1B1/BTBD3/SKI/FRS2/RBPJ/SUN2/CTNNB1/PTEN	45	HIP-Epi
BP	GO:0030010	Establishment Of Cell Polarity	24/1022	143/18722	8.23621e-07	0.000121653	0.00010512	FRMD4B/KRIT1/SHTN1/PARD3/NDEL1/JAM3/PTK2/GOLPH3/NDE1/BCAS3/RICTOR/FRMD4A/WDPCP/PAFAH1B1/GSN/CLASP1/RAB10/PAK1/MYO9A/RAP1B/CYTH1/GBF1/FAT1/RIPOR2	24	HIP-Epi
BP	GO:0010761	Fibroblast Migration	13/1022	47/18722	8.77992e-07	0.000126802	0.000109569	SLC8A1/ZFAND5/ADIPOR2/ARID5B/PTK2/ARHGEF7/CORO1C/WDPCP/PRR5L/PAK1/PIP5K1A/ILK/GNA12	13	HIP-Epi
CC	GO:0008021	Synaptic Vesicle	28/1049	206/19549	5.69119e-06	0.000128138	0.00010039	CTTNBP2/KIRREL3/SYT1/DGKI/PICALM/MCTP1/NDEL1/PSEN1/PDE4B/GRIA1/GRIN2A/ATP2B1/BIN1/KIF1B/TRIM9/SYNDIG1/ADAM10/GIPC1/SLC4A8/STX12/STON2/RAB10/BCL2L1/WDR7/CLCN3/RAB40B/DNM1L/MT3	28	HIP-Epi
CC	GO:0099061	Integral Component Of Postsynaptic Density Membrane	12/1049	48/19549	6.18663e-06	0.000135196	0.00010592	LRRTM4/LRRTM3/DCC/EPHA7/GRIA1/SORCS3/GRIN2A/NETO1/GRID2/PTPRO/ADAM22/GRID1	12	HIP-Epi
BP	GO:0021782	Glial Cell Development	21/1022	116/18722	1.11348e-06	0.000157315	0.000135936	PARD3/CDK6/NRG1/CNTN2/MAG/NTRK2/FA2H/MYRF/PSEN1/ABCA2/CD9/LDLR/ADAM22/ASPA/SKI/NDRG1/PTEN/ILK/DICER1/WASF3/MT3	21	HIP-Epi
CC	GO:0005769	Early Endosome	43/1049	394/19549	8.09203e-06	0.000171782	0.000134583	PTP4A2/WDFY1/TMEM165/CNTNAP2/SH3GL3/ATP9A/MYO1D/PICALM/TPCN1/NTRK2/TF/PSEN1/TFRC/LDLRAD4/GRIA1/APBB2/PPP1R21/SORT1/MYO5A/SGK3/EPS15/LDLR/ITCH/UVRAG/SYNDIG1/PACSIN2/RAP1A/RABGAP1L/SNX1/ZFYVE16/STX12/CLVS2/OSBPL6/MON2/RAB1A/RPS6KC1/CLCN3/NAPEPLD/SLC39A14/MVB12B/EPHA4/WASF2/ATP11B	43	HIP-Epi
BP	GO:0042063	Gliogenesis	38/1022	301/18722	1.28908e-06	0.000178249	0.000154025	PARD3/LRP2/OPALIN/CDK6/NRG1/CNTN2/MAG/LAMA2/NTRK2/SRGAP2/FA2H/MYRF/SRGAP2C/PSEN1/DAB1/ZNF365/ABCA2/CNP/BIN1/RTN4/CD9/PTPN11/LDLR/STAT3/ADAM22/ASPA/PAFAH1B1/SKI/SUN2/NDRG1/EPHA4/CTNNB1/PTEN/RHEB/ILK/DICER1/WASF3/MT3	38	HIP-Epi
CC	GO:0099060	Integral Component Of Postsynaptic Specialization Membrane	15/1049	75/19549	8.75693e-06	0.000180733	0.000141596	LRRTM4/NLGN1/KCND2/LRRTM3/GABRB2/DCC/EPHA7/GRIA1/SORCS3/GRIN2A/NETO1/GRID2/PTPRO/ADAM22/GRID1	15	HIP-Epi
CC	GO:0070382	Exocytic Vesicle	29/1049	224/19549	1.02113e-05	0.000205054	0.00016065	CTTNBP2/KIRREL3/SYT1/DGKI/PICALM/MCTP1/NDEL1/PSEN1/PDE4B/GRIA1/GRIN2A/ATP2B1/BIN1/KIF1B/TRIM9/SYNDIG1/ADAM10/GIPC1/SLC4A8/STX12/STON2/RAB10/BCL2L1/WDR7/CLCN3/RAB40B/DNM1L/MT3/DPYSL3	29	HIP-Epi
BP	GO:0048588	Developmental Cell Growth	32/1022	234/18722	1.5673e-06	0.000212205	0.000183367	SLIT2/SPP1/RIMS2/SHTN1/SYT1/DIP2B/MAG/NDEL1/SMURF1/DCC/SORBS2/SEMA6A/EPHA7/AKAP6/DPYSL2/DSCAM/AUTS2/RTN4/C9orf72/EXT1/SEMA4D/PAFAH1B1/IQGAP1/DNM2/PAK1/FN1/ADNP/AKAP13/MAP2K4/CTNNB1/ILK/MT3	32	HIP-Epi
BP	GO:0099504	Synaptic Vesicle Cycle	27/1022	181/18722	1.89964e-06	0.000251954	0.000217714	NLGN1/RIMS2/SYT1/SYNJ2/PPFIA2/FGF14/PLD1/PICALM/DNAJC6/PRKCB/PSEN1/PCLO/ERC2/SYNDIG1/RAP1A/GIPC1/SLC4A8/CTBP2/STON2/DNM3/DNM2/RAP1B/CLCN3/CTNNB1/PTEN/DNM1L/ACTG1	27	HIP-Epi
BP	GO:0150115	Cell-Substrate Junction Organization	19/1022	101/18722	1.96703e-06	0.000255674	0.000220928	CLASP2/PTPRJ/PTK2/DLC1/ARHGEF7/CORO1C/BCAS3/PTPN11/BCR/WDPCP/IQGAP1/PTPRK/CLASP1/ITGA2/PIK3R1/FN1/PIP5K1A/PTEN/ACTG1	19	HIP-Epi
BP	GO:0030336	Negative Regulation Of Cell Migration	41/1022	344/18722	2.22153e-06	0.000283093	0.000244621	TMEFF2/SLIT2/FOXO3/KRIT1/ADIPOR2/NRG1/SRGAP2B/MAGI2/CLASP2/ROBO1/MCTP1/SRGAP2/PTPRJ/SRGAP2C/LDLRAD4/PLCB1/DLC1/PPARGC1A/RGCC/DUSP1/CLIC4/ADAMTS9/CORO1C/STAT3/OSBPL8/STK24/PTPRG/PTPRK/NFE2L2/CLASP1/SRGAP3/ZMYND8/DLG5/SCAI/EPHA4/PTEN/ILK/GNA12/EVL/RIPOR2/DPYSL3	41	HIP-Epi
CC	GO:0099738	Cell Cortex Region	11/1049	44/19549	1.5057e-05	0.000294404	0.000230652	RIMS2/ANLN/CLASP2/EPB41L2/GNAI1/PCLO/ERC2/PHLDB1/CTBP2/CLASP1/CTNNB1	11	HIP-Epi
BP	GO:0042391	Regulation Of Membrane Potential	48/1022	434/18722	2.66169e-06	0.00033266	0.000287451	RYR2/SLC8A1/KCNH8/NLGN1/GRIK2/RIMS2/ANK3/CTNNA3/KCNMB4/GABRG2/GRM5/KCND2/FGF12/ATP1B3/CACNA2D1/GABRB2/GRIK1/DLG1/FGF14/ASIC2/NTRK2/PXK/PIEZO2/RGS7BP/SLC25A33/HCN1/IGSF11/AKAP6/PSEN1/SCN2A/GRIA1/KCNC2/GRIN2A/GRIN2B/SCN1A/KCNJ3/NETO1/GRID2/ATP1B1/BIN1/GRID1/SLC4A8/USP53/SLC24A4/GCLC/ZMYND8/BCL2L1/PTEN	48	HIP-Epi
BP	GO:1902414	Protein Localization To Cell Junction	18/1022	94/18722	2.79122e-06	0.000342266	0.000295753	NLGN1/DLG2/GRIP1/DLG1/ASIC2/JAM3/GRIN2A/ABHD17B/PCLO/ADAM22/TJP1/RAP1A/ADAM10/JAK1/KIF5C/DLG5/PAK2/ACTG1	18	HIP-Epi
BP	GO:0007044	Cell-Substrate Junction Assembly	18/1022	95/18722	3.27034e-06	0.000393592	0.000340103	CLASP2/PTPRJ/PTK2/DLC1/ARHGEF7/CORO1C/BCAS3/PTPN11/BCR/WDPCP/IQGAP1/PTPRK/CLASP1/ITGA2/FN1/PIP5K1A/PTEN/ACTG1	18	HIP-Epi
CC	GO:0009925	Basal Plasma Membrane	31/1049	257/19549	2.14517e-05	0.000408682	0.000320183	LRRC7/DISP1/DLG2/ANK3/SLC14A1/MYO1D/MAP7/SLC4A10/ATP1B3/CHRM3/DLG1/TF/ABCA8/SLC4A7/SLC1A3/TFRC/KCNC2/ATP2B1/SLC12A2/ATP1B1/EPS15/LDLR/NAIP/TJP1/ARRB1/DTNB/SLC39A14/CTNNB1/ABCC4/SLC13A3/WASF2	31	HIP-Epi
BP	GO:0051056	Regulation Of Small Gtpase Mediated Signal Transduction	37/1022	302/18722	3.61665e-06	0.000427356	0.000369279	SLIT2/ARHGAP26/ARHGAP22/NRG1/ARHGAP21/ROBO1/SRGAP2/RASGRF2/RALGAPA1/FAM13B/LPAR1/DLC1/ARFGEF3/AUTS2/BCR/DOCK3/STMN1/ARRB1/ARHGAP31/FGD4/SRGAP3/DNM2/RHOU/MYO9A/KALRN/CDC42SE2/AKAP13/SCAI/ITGAV/CYTH1/BCL6/ARHGAP1/GBF1/RASA1/MYO9B/RIPOR2/PLEKHG1	37	HIP-Epi
CC	GO:0016607	Nuclear Speck	43/1049	412/19549	2.42324e-05	0.000439973	0.000344698	ZBTB16/TCF12/SGK1/PSME4/PPP1R16B/SRSF7/NR4A2/NAMPT/LMNA/HIF3A/CRY2/PLCB1/CCNL1/SRPK2/HIF1A/NRIP1/ATOH8/USP36/PACSIN2/KAZN/HDAC4/ZNF638/TRIP12/PIAS1/NSRP1/GATAD2B/CPSF6/JADE1/WTAP/SRSF11/BCLAF1/YTHDC1/PIP5K1A/DYRK1A/SRSF4/PARN/CSNK1A1/ATP6V0A1/SRSF3/SRRM1/SRSF5/EPAS1/SNRNP70	43	HIP-Epi
CC	GO:0044291	Cell-Cell Contact Zone	14/1049	72/19549	2.42785e-05	0.000439973	0.000344698	SLC8A1/ANK3/CTNNA3/PCDH9/PKP4/OPALIN/DLG1/JAM3/AKAP6/SCN2A/ATP1B1/CTNNA1/PAK1/CTNNB1	14	HIP-Epi
BP	GO:0060997	Dendritic Spine Morphogenesis	14/1022	61/18722	3.86456e-06	0.000440581	0.000380706	NLGN1/EEF2K/PPFIA2/DOCK10/TANC2/SRCIN1/ZNF365/ADAM10/PAFAH1B1/DNM3/ACTR2/EPHA4/PTEN/DNM1L	14	HIP-Epi
BP	GO:0060998	Regulation Of Dendritic Spine Development	14/1022	61/18722	3.86456e-06	0.000440581	0.000380706	NLGN1/EEF2K/PPFIA2/TANC2/CPEB3/SRGAP2C/PSEN1/PAFAH1B1/DNM3/ZMYND8/DLG5/ACTR2/PTEN/DNM1L	14	HIP-Epi
BP	GO:0048041	Focal Adhesion Assembly	17/1022	87/18722	3.93194e-06	0.000440581	0.000380706	CLASP2/PTPRJ/PTK2/DLC1/ARHGEF7/CORO1C/BCAS3/PTPN11/BCR/WDPCP/IQGAP1/PTPRK/CLASP1/ITGA2/PIP5K1A/PTEN/ACTG1	17	HIP-Epi
BP	GO:0001764	Neuron Migration	24/1022	156/18722	4.03902e-06	0.000444908	0.000384445	KIRREL3/SHTN1/NRG1/CNTN2/SPOCK1/NTRK2/SRGAP2/NDEL1/NR4A2/DCC/SEMA6A/SRGAP2C/PSEN1/DAB1/ZNF609/NDE1/SH3RF1/AUTS2/STAT3/NAV1/PAFAH1B1/LRP12/CTNNB1/ACAP3	24	HIP-Epi
MF	GO:0035259	Glucocorticoid Receptor Binding	7/1026	14/18367	4.0357e-06	0.000507691	0.000444352	NR4A3/GRIP1/NR4A1/NR4A2/TACC1/NRIP1/STAT3	7	HIP-Epi
BP	GO:0043523	Regulation Of Neuron Apoptotic Process	29/1022	212/18722	4.74907e-06	0.000514404	0.000444497	FOXO3/GABRB2/MAG/NTRK2/NR4A2/EPHA7/FBXW7/PSEN1/PPARGC1A/GRID2/OXR1/SRPK2/BTG2/HIF1A/NAIP/LANCL1/HDAC4/TRIM2/ARRB1/HIPK2/GCLC/MCL1/BCL2L1/ADNP/MAP2K4/CTNNB1/ILK/RASA1/MT3	29	HIP-Epi
BP	GO:0007215	Glutamate Receptor Signaling Pathway	13/1022	54/18722	4.84394e-06	0.000516078	0.000445943	HOMER1/GRIK2/GRM5/GRM7/GRIK1/GRIA2/GRIA1/GRIN2A/PLCB1/GRIN2B/GRID2/GRID1/GRIA4	13	HIP-Epi
BP	GO:0021537	Telencephalon Development	32/1022	248/18722	5.50253e-06	0.000571174	0.000493552	SLC8A1/ROBO2/SLIT2/ZSWIM6/CNTNAP2/KIRREL3/CDK6/NRG1/EPHA5/CNTN2/ROBO1/NTRK2/SRGAP2/NDEL1/SRGAP2C/PSEN1/DAB1/AGTPBP1/PLCB1/TACC1/TRA2B/NDE1/RTN4/BTG2/HIF1A/EXT1/PAFAH1B1/BTBD3/SKI/SUN2/CTNNB1/PTEN	32	HIP-Epi
BP	GO:0050769	Positive Regulation Of Neurogenesis	30/1022	225/18722	5.53684e-06	0.000571174	0.000493552	ROBO2/SLIT2/PTPRD/SHTN1/EEF2K/LRP2/MAN2A1/MAG/ROBO1/NTRK2/NDEL1/DSCAM/ZNF365/BIN1/HIF1A/SKIL/ASPA/SEMA4D/PAFAH1B1/PAK1/FN1/ADNP/ACTR2/EPHA4/CTNNB1/RHEB/NAP1L1/DNM1L/ILK/DICER1	30	HIP-Epi
BP	GO:0061001	Regulation Of Dendritic Spine Morphogenesis	12/1022	47/18722	5.8024e-06	0.000589215	0.000509141	NLGN1/EEF2K/PPFIA2/TANC2/SRCIN1/ADAM10/PAFAH1B1/DNM3/ACTR2/EPHA4/PTEN/DNM1L	12	HIP-Epi
BP	GO:0022604	Regulation Of Cell Morphogenesis	37/1022	309/18722	6.16912e-06	0.000616817	0.000532992	DOCK5/RIMS2/ENPP2/PTPRD/GRIP1/SYT1/EEF2K/FMNL3/DLG1/CNTN2/SH3D19/SMURF1/PTK2/LPAR1/DLC1/ARHGEF7/MKLN1/CORO1C/EPB41L3/WDPCP/SEMA4D/PAFAH1B1/RHOBTB3/FGD4/DNM2/RHOU/MYO9A/GAS2/FN1/CDC42SE2/ACTR2/EPHA4/DNM1L/ILK/RASA1/NEDD9/WASF3	37	HIP-Epi
CC	GO:0031256	Leading Edge Membrane	24/1049	180/19549	3.56608e-05	0.000630857	0.000494246	ROBO2/CNTNAP2/SNTG1/GABRG2/MYO1D/CLASP2/PTPRJ/GRIA1/KCNC2/ATP2B1/DLC1/CORO1C/EPB41L3/PACSIN2/SPTBN1/PTPRK/PLEKHA1/DNM2/ARF4/PAK1/CLCN3/PIP5K1A/ITGAV/RIPOR2	24	HIP-Epi
BP	GO:0061387	Regulation Of Extent Of Cell Growth	19/1022	110/18722	7.31458e-06	0.000720265	0.000622381	SPP1/SHTN1/DIP2B/MAG/NDEL1/DCC/SEMA6A/EPHA7/DPYSL2/DSCAM/RTN4/SEMA4D/PAFAH1B1/DNM2/PAK1/FN1/ADNP/ILK/MT3	19	HIP-Epi
BP	GO:0022029	Telencephalon Cell Migration	13/1022	56/18722	7.46275e-06	0.000723887	0.000625511	SLIT2/NRG1/CNTN2/ROBO1/SRGAP2/NDEL1/SRGAP2C/PSEN1/DAB1/RTN4/PAFAH1B1/SUN2/CTNNB1	13	HIP-Epi
BP	GO:0035235	Ionotropic Glutamate Receptor Signaling Pathway	9/1022	27/18722	7.97044e-06	0.000750723	0.0006487	GRIK2/GRIK1/GRIA2/GRIA1/GRIN2A/GRIN2B/GRID2/GRID1/GRIA4	9	HIP-Epi
BP	GO:1903203	Regulation Of Oxidative Stress-Induced Neuron Death	9/1022	27/18722	7.97044e-06	0.000750723	0.0006487	NR4A3/NCOA7/FBXW7/OXR1/HIF1A/LANCL1/MCL1/CTNNB1/FBXO7	9	HIP-Epi
BP	GO:0031589	Cell-Substrate Adhesion	41/1022	363/18722	8.47444e-06	0.000785892	0.000679089	TMEFF2/EDIL3/DOCK5/ATRNL1/PPFIA2/CDK6/CLASP2/SPOCK1/SRGAP2/PTPRJ/JAM3/PTK2/SRCIN1/DLC1/ARHGEF7/PTPRO/MKLN1/ADAMTS9/CORO1C/BCAS3/PTPN11/BCR/WDPCP/IQGAP1/PTPRK/CLASP1/ITGA2/DNM2/PIK3R1/RAB1A/FN1/PIP5K1A/MERTK/CTNNB1/PTEN/ITGAV/BCL6/ILK/RASA1/NEDD9/ACTG1	41	HIP-Epi
BP	GO:0031331	Positive Regulation Of Cellular Catabolic Process	46/1022	427/18722	8.58568e-06	0.000785892	0.000679089	FOXO3/PIP4K2A/FOXO1/LRP2/ARIH1/TPCN1/SPTLC2/SH3D19/SMURF1/CPEB3/RNF144A/FBXW7/PTK2/PSEN1/AGTPBP1/ANKIB1/ABCA2/RNF19A/AGBL4/BTG2/HIF1A/C9orf72/LDLR/ITCH/ATF6/UVRAG/PAN3/SAMD4B/PRR5L/NFE2L2/ZFP36/PIAS1/TNRC6C/GCLC/TFEB/PIK3C2A/PARN/PTEN/PABPC1/CSNK1A1/SNX9/CALCOCO2/FBXO7/TMEM259/CNOT2/DNAJB2	46	HIP-Epi
BP	GO:0008038	Neuron Recognition	12/1022	49/18722	9.26045e-06	0.000824433	0.000712393	ROBO2/CNTNAP2/OPCML/DSCAML1/CNTN2/NCAM2/ROBO1/YWHAZ/DSCAM/RTN4/EXT1/EPHA4	12	HIP-Epi
BP	GO:0034332	Adherens Junction Organization	12/1022	49/18722	9.26045e-06	0.000824433	0.000712393	CDH18/CDH20/CDH8/JAM3/CDH9/TJP1/ADAM10/MTSS1/DLG5/PAK2/EPHA4/CTNNB1	12	HIP-Epi
CC	GO:0033268	Node Of Ranvier	6/1049	14/19549	4.86917e-05	0.000841347	0.000659155	ANK3/DLG1/CNTN2/SPOCK1/SCN2A/BIN1	6	HIP-Epi
CC	GO:0099055	Integral Component Of Postsynaptic Membrane	18/1049	117/19549	5.05799e-05	0.00085411	0.000669155	SLC8A1/LRRTM4/NLGN1/KCND2/LRRTM3/GABRB2/DCC/EPHA7/CDH9/GRIA1/SORCS3/GRIN2A/NETO1/GRID2/PTPRO/ADAM22/GRID1/EPHA4	18	HIP-Epi
BP	GO:0021795	Cerebral Cortex Cell Migration	11/1022	42/18722	1.08918e-05	0.000956561	0.000826565	SLIT2/ROBO1/SRGAP2/NDEL1/SRGAP2C/PSEN1/DAB1/RTN4/PAFAH1B1/SUN2/CTNNB1	11	HIP-Epi
CC	GO:0005874	Microtubule	43/1049	429/19549	6.27975e-05	0.00103686	0.000812328	TTLL7/SLC8A1/JAKMIP1/SHTN1/SLAIN1/EML5/MAP7/DYNC1I1/DLG1/CLASP2/TUBA1A/NDEL1/FIGN/ZNF804A/CLMP/KIF13B/DPYSL2/TTLL11/NDE1/MTUS2/KIF1B/BCAS3/NAV1/KIF6/PAFAH1B1/IQGAP1/STMN1/APPBP2/CLASP1/DNM3/DNM2/KIF5C/STIM1/TOGARAM1/NDRG1/KIF13A/INVS/EML4/DNM1L/CLIP2/TTLL5/MAP1LC3A/MT3	43	HIP-Epi
BP	GO:0060560	Developmental Growth Involved In Morphogenesis	30/1022	234/18722	1.21582e-05	0.00103884	0.000897659	SLIT2/SPP1/RIMS2/SHTN1/SYT1/DIP2B/MAGI2/MAG/NDEL1/SMURF1/DCC/SEMA6A/EPHA7/DPYSL2/DSCAM/AUTS2/RTN4/C9orf72/EXT1/SEMA4D/PAFAH1B1/IQGAP1/DNM2/PAK1/FN1/ADNP/CTNNB1/ILK/MT3/TNC	30	HIP-Epi
BP	GO:2000114	Regulation Of Establishment Of Cell Polarity	8/1022	22/18722	1.23434e-05	0.00103884	0.000897659	KRIT1/SHTN1/BCAS3/RICTOR/WDPCP/GSN/RAP1B/RIPOR2	8	HIP-Epi
BP	GO:0051402	Neuron Apoptotic Process	31/1022	246/18722	1.2417e-05	0.00103884	0.000897659	FOXO3/GABRB2/MAG/NTRK2/NR4A2/EPHA7/FBXW7/PSEN1/SCN2A/PPARGC1A/GRID2/OXR1/SRPK2/BTG2/HIF1A/NAIP/LANCL1/HDAC4/TRIM2/ARRB1/USP53/HIPK2/GCLC/MCL1/BCL2L1/ADNP/MAP2K4/CTNNB1/ILK/RASA1/MT3	31	HIP-Epi
BP	GO:0021987	Cerebral Cortex Development	19/1022	114/18722	1.2468e-05	0.00103884	0.000897659	SLIT2/CNTNAP2/ROBO1/NTRK2/SRGAP2/NDEL1/SRGAP2C/PSEN1/DAB1/PLCB1/TACC1/TRA2B/NDE1/RTN4/HIF1A/PAFAH1B1/BTBD3/SUN2/CTNNB1	19	HIP-Epi
BP	GO:0045216	Cell-Cell Junction Organization	27/1022	200/18722	1.27663e-05	0.00105023	0.000907508	CNTNAP2/CDH18/PKP4/PARD3/UGT8/SVEP1/DLG1/CDH20/CDH8/JAM3/CDH9/PTPRO/CD9/TJP1/EPB41L3/ADAM10/EXT1/MTSS1/CTNNA1/DLG5/PAK2/EPHA4/STRN/CTNNB1/TLN2/ACTG1/GJB6	27	HIP-Epi
BP	GO:0021885	Forebrain Cell Migration	13/1022	59/18722	1.37241e-05	0.00111491	0.000963397	SLIT2/NRG1/CNTN2/ROBO1/SRGAP2/NDEL1/SRGAP2C/PSEN1/DAB1/RTN4/PAFAH1B1/SUN2/CTNNB1	13	HIP-Epi
BP	GO:0010171	Body Morphogenesis	11/1022	43/18722	1.39189e-05	0.00111678	0.000965008	ARID5B/CLASP2/TIPARP/CSRNP1/PTPN11/PHLDB1/CLASP1/PLEKHA1/SKI/ANKRD11/CRISPLD1	11	HIP-Epi
BP	GO:0007043	Cell-Cell Junction Assembly	22/1022	146/18722	1.41103e-05	0.00111833	0.000966348	CNTNAP2/CDH18/PKP4/PARD3/UGT8/DLG1/CDH20/CDH8/JAM3/CDH9/PTPRO/CD9/TJP1/EPB41L3/CTNNA1/DLG5/PAK2/STRN/CTNNB1/TLN2/ACTG1/GJB6	22	HIP-Epi
BP	GO:0001667	Ameboidal-Type Cell Migration	49/1022	475/18722	1.43052e-05	0.00112011	0.000967889	SLC8A1/FOXP1/SLIT2/KRIT1/DOCK5/ENPP2/ZFAND5/ADIPOR2/ANLN/ARID5B/CLASP2/ROBO1/SRGAP2/ZEB2/NR4A1/SEMA6A/FBXW7/PTK2/HDAC9/ARHGEF7/RGCC/RTN4/AKT3/HIF1A/ADAMTS9/CORO1C/BCAS3/PTPN11/ATOH8/GIPC1/WDPCP/SEMA4D/PAFAH1B1/PTPRG/PRR5L/NFE2L2/CLASP1/ITGA2/PAK1/FN1/PIP5K1A/EFNB2/PIK3C2A/PTEN/ILK/CAPN7/WASF2/GNA12/EVL	49	HIP-Epi
BP	GO:0000380	Alternative Mrna Splicing, Via Spliceosome	15/1022	77/18722	1.49742e-05	0.00115243	0.000995817	KHDRBS2/KHDRBS3/RBFOX1/CELF2/TRA2B/MBNL2/RBM5/RBFOX2/NSRP1/WTAP/YTHDC1/DYRK1A/STRAP/DHX9/HNRNPL	15	HIP-Epi
BP	GO:0000289	Nuclear-Transcribed Mrna Poly(A) Tail Shortening	9/1022	29/18722	1.54272e-05	0.00115243	0.000995817	CPEB3/BTG2/PAN3/SAMD4B/ZFP36/TNRC6C/PARN/PABPC1/CNOT2	9	HIP-Epi
BP	GO:0022011	Myelination In Peripheral Nervous System	9/1022	29/18722	1.54272e-05	0.00115243	0.000995817	PARD3/NRG1/NTRK2/FA2H/ADAM22/SKI/NDRG1/ILK/DICER1	9	HIP-Epi
BP	GO:0032292	Peripheral Nervous System Axon Ensheathment	9/1022	29/18722	1.54272e-05	0.00115243	0.000995817	PARD3/NRG1/NTRK2/FA2H/ADAM22/SKI/NDRG1/ILK/DICER1	9	HIP-Epi
BP	GO:0010038	Response To Metal Ion	41/1022	373/18722	1.62857e-05	0.00118958	0.00102792	RYR2/NLGN1/HOMER1/DLG2/ANK3/KCNMB4/SYT1/EEF2K/FOSB/FOS/TF/GPHN/KCNC2/QDPR/PPARGC1A/SLC12A2/DUSP1/CLIC4/HIF1A/MAPK8/MT1X/SEC31A/IQGAP1/WNK1/PAM/MEF2A/NFE2L2/UBE2D3/FUS/GCLC/MNAT1/STIM1/BRAF/NDRG1/SLC25A13/PTEN/MAP1LC3A/NPC1/JUNB/MT3/MT2A	41	HIP-Epi
BP	GO:0021543	Pallium Development	24/1022	169/18722	1.62906e-05	0.00118958	0.00102792	SLIT2/CNTNAP2/KIRREL3/CDK6/EPHA5/ROBO1/NTRK2/SRGAP2/NDEL1/SRGAP2C/PSEN1/DAB1/PLCB1/TACC1/TRA2B/NDE1/RTN4/BTG2/HIF1A/PAFAH1B1/BTBD3/SUN2/CTNNB1/PTEN	24	HIP-Epi
BP	GO:0000381	Regulation Of Alternative Mrna Splicing, Via Spliceosome	13/1022	60/18722	1.66534e-05	0.00119446	0.00103213	KHDRBS2/KHDRBS3/RBFOX1/CELF2/TRA2B/MBNL2/RBM5/RBFOX2/NSRP1/WTAP/YTHDC1/DYRK1A/HNRNPL	13	HIP-Epi
BP	GO:0043087	Regulation Of Gtpase Activity	39/1022	348/18722	1.6725e-05	0.00119446	0.00103213	PKP4/ARHGAP22/DOCK10/EPHA5/PICALM/NTRK2/SRGAP2/NDEL1/PTK2/DOCK9/RALGAPA1/RASAL2/ARHGEF7/CORO1C/BCAS3/RICTOR/BCR/RABGAP1/RAP1A/RABGAP1L/SEMA4D/PAFAH1B1/IQGAP1/STMN1/ARRB1/WNK1/FGD4/TBC1D12/TBC1D1/MYO9A/PIP5K1A/EPHA4/BCL6/SNX9/TBC1D22A/RASA1/NEDD9/CPEB2/RIPOR2	39	HIP-Epi
CC	GO:0030673	Axolemma	6/1049	15/19549	7.74697e-05	0.0012276	0.000961768	ROBO2/CNTNAP2/MYO1D/KCNC2/EPB41L3/SPTBN1	6	HIP-Epi
CC	GO:0031594	Neuromuscular Junction	13/1049	70/19549	7.76545e-05	0.0012276	0.000961768	DLG2/ANK3/NRG1/DLG1/FCHSD2/TUBA1A/LAMA2/SPOCK1/EPHA7/PSEN1/LRP4/HDAC4/EPHA4	13	HIP-Epi
BP	GO:0035994	Response To Muscle Stretch	8/1022	23/18722	1.80228e-05	0.00127316	0.00110013	RYR2/SLC8A1/FOS/PTK2/NFKB1/GSN/CTNNB1/NFKBIA	8	HIP-Epi
BP	GO:0009612	Response To Mechanical Stimulus	28/1022	216/18722	1.91149e-05	0.00133579	0.00115425	RYR2/SLC8A1/CNTNAP2/FOSB/ASIC2/MAG/FOS/PIEZO2/PTK2/SLC1A3/SCN1A/ATP8A2/NFKB1/BTG2/PTPN11/MEIS2/MAPK8/HDAC4/GSN/USP53/ITGA2/GCLC/MAP2K4/STRBP/CTNNB1/MAP3K2/TNC/NFKBIA	28	HIP-Epi
CC	GO:0044224	Juxtaparanode Region Of Axon	5/1049	10/19549	8.85348e-05	0.00137044	0.00107368	CNTNAP2/DLG2/KCNAB1/CNTN2/EPB41L3	5	HIP-Epi
BP	GO:0033120	Positive Regulation Of Rna Splicing	10/1022	37/18722	2.02719e-05	0.00140157	0.00121109	TRA2B/HNRNPLL/TRA2A/CIRBP/NUP98/PIK3R1/DYRK1A/HSPA8/SRSF5/SNRNP70	10	HIP-Epi
MF	GO:0004674	Protein Serine/Threonine Kinase Activity	43/1026	386/18367	1.27678e-05	0.00146018	0.001278	EEF2K/CDK6/VRK2/SIK3/SGK1/NLK/CDK18/CDK19/CDK17/CCND3/PRKCB/NEK10/TAOK1/SIK2/SGK3/SRPK2/AKT3/MAPK8/BCR/MAP4K3/PRKAG2/PRKACB/CDC42BPA/STK24/WNK1/HIPK2/TOP1/HIPK3/PAK1/KALRN/BRAF/PPM1D/RPS6KC1/MAP4K5/DYRK1A/AKAP13/PAK2/RPS6KA5/MYLK/CSNK1A1/ILK/MAP3K2/CAMK1D	43	HIP-Epi
BP	GO:1990138	Neuron Projection Extension	24/1022	172/18722	2.19363e-05	0.00150067	0.00129673	SLIT2/RIMS2/SHTN1/SYT1/DIP2B/MAG/NDEL1/SMURF1/SEMA6A/DPYSL2/DSCAM/AUTS2/RTN4/C9orf72/SEMA4D/PAFAH1B1/IQGAP1/DNM2/PAK1/FN1/ADNP/CTNNB1/ILK/MT3	24	HIP-Epi
BP	GO:0099612	Protein Localization To Axon	5/1022	8/18722	2.34082e-05	0.00158468	0.00136933	CNTNAP2/ANK3/UGT8/CNTN2/EPB41L3	5	HIP-Epi
BP	GO:0007611	Learning Or Memory	31/1022	255/18722	2.53854e-05	0.00170082	0.00146968	CNTNAP2/CSMD1/SLC24A2/NRXN3/GRM5/CNTN2/ATP8A1/PICALM/SGK1/FOS/NTRK2/CPEB3/PSEN1/SCN2A/GRIA1/SORCS3/GRIN2A/PLCB1/GRIN2B/NETO1/ATXN1/BTG2/HIF1A/MEIS2/LDLR/PAFAH1B1/PIAS1/ARF4/ADNP/ACTR2/PTEN	31	HIP-Epi
BP	GO:0048675	Axon Extension	19/1022	120/18722	2.636e-05	0.0017481	0.00151053	SLIT2/SHTN1/DIP2B/MAG/NDEL1/SEMA6A/DPYSL2/DSCAM/AUTS2/RTN4/C9orf72/SEMA4D/PAFAH1B1/DNM2/PAK1/FN1/ADNP/ILK/MT3	19	HIP-Epi
BP	GO:0036475	Neuron Death In Response To Oxidative Stress	9/1022	31/18722	2.81327e-05	0.00184681	0.00159583	NR4A3/NCOA7/FBXW7/OXR1/HIF1A/LANCL1/MCL1/CTNNB1/FBXO7	9	HIP-Epi
CC	GO:0016323	Basolateral Plasma Membrane	27/1049	231/19549	0.000121834	0.0018474	0.00144735	LRRC7/DISP1/DLG2/ANK3/SLC14A1/MYO1D/MAP7/SLC4A10/ATP1B3/CHRM3/DLG1/ABCA8/SLC4A7/TFRC/KCNC2/ATP2B1/SLC12A2/ATP1B1/LDLR/NAIP/TJP1/ARRB1/SLC39A14/CTNNB1/ABCC4/SLC13A3/WASF2	27	HIP-Epi
BP	GO:0007160	Cell-Matrix Adhesion	29/1022	233/18722	2.95815e-05	0.0019225	0.00166124	PPFIA2/CDK6/CLASP2/PTPRJ/JAM3/PTK2/DLC1/ARHGEF7/MKLN1/ADAMTS9/CORO1C/BCAS3/PTPN11/BCR/WDPCP/IQGAP1/PTPRK/CLASP1/ITGA2/PIK3R1/FN1/PIP5K1A/CTNNB1/PTEN/ITGAV/BCL6/ILK/RASA1/ACTG1	29	HIP-Epi
BP	GO:0032956	Regulation Of Actin Cytoskeleton Organization	39/1022	357/18722	2.98861e-05	0.00192307	0.00166172	TMEFF2/SLIT2/PPM1E/EPHA5/DLG1/FCHSD2/CLASP2/JAM3/SSH2/TAOK1/LPAR1/DLC1/RGCC/BIN1/C9orf72/BCAS3/RICTOR/TJP1/MTSS1/SPTBN1/IQGAP1/STMN1/PAM/GSN/CLASP1/RHOBTB3/PIK3R1/PAK1/AKAP13/ACTR2/PAK2/SNX9/ILK/WASF2/RASA1/JMY/WASF3/ACTG1/EVL	39	HIP-Epi
BP	GO:0032970	Regulation Of Actin Filament-Based Process	42/1022	396/18722	3.02845e-05	0.00192959	0.00166736	RYR2/TMEFF2/SLIT2/CTNNA3/PPM1E/EPHA5/DLG1/FCHSD2/CLASP2/JAM3/SSH2/PDE4B/TAOK1/LPAR1/DLC1/RGCC/BIN1/C9orf72/BCAS3/RICTOR/TJP1/MTSS1/SPTBN1/IQGAP1/STMN1/PAM/GSN/CLASP1/RHOBTB3/PIK3R1/PAK1/AKAP13/ACTR2/PAK2/SNX9/ILK/WASF2/RASA1/JMY/WASF3/ACTG1/EVL	42	HIP-Epi
BP	GO:0050890	Cognition	34/1022	296/18722	3.45628e-05	0.00216031	0.00186672	JAKMIP1/CNTNAP2/CSMD1/SLC24A2/NRXN3/GRM5/CNTN2/ATP8A1/PICALM/SGK1/FOS/NTRK2/CPEB3/PSEN1/SCN2A/GRIA1/SORCS3/GRIN2A/PLCB1/GRIN2B/NETO1/ATXN1/BTG2/HIF1A/MEIS2/LDLR/PAFAH1B1/PIAS1/ARF4/SETD5/TUSC3/ADNP/ACTR2/PTEN	34	HIP-Epi
BP	GO:0050771	Negative Regulation Of Axonogenesis	13/1022	64/18722	3.45702e-05	0.00216031	0.00186672	SPP1/DIP2B/MAG/DCC/SEMA6A/EPHA7/PSEN1/DAB1/LRP4/RTN4/SEMA4D/PTEN/MT3	13	HIP-Epi
BP	GO:0051648	Vesicle Localization	24/1022	177/18722	3.53607e-05	0.00218866	0.00189122	NLGN1/MYO1D/PPFIA2/DYNC1I1/PICALM/CLASP2/NDEL1/TANC2/PSEN1/EXOC6B/MYO5A/NDE1/PCLO/SYNDIG1/PAFAH1B1/CLASP1/DNM2/RAB1A/KIF5C/KIF13A/CTNNB1/PTEN/EXOC6/GBF1	24	HIP-Epi
BP	GO:0009896	Positive Regulation Of Catabolic Process	49/1022	492/18722	3.58452e-05	0.00218987	0.00189226	HECW2/FOXO3/PIP4K2A/FOXO1/LRP2/ARIH1/TPCN1/SPTLC2/SH3D19/SMURF1/CPEB3/RNF144A/FBXW7/PTK2/PSEN1/AGTPBP1/TIPARP/ANKIB1/ABCA2/RNF19A/AGBL4/BTG2/HIF1A/C9orf72/LDLR/ITCH/ATF6/UVRAG/PAN3/SAMD4B/SNX1/PRR5L/NFE2L2/ZFP36/PIAS1/TNRC6C/GCLC/TFEB/PIK3C2A/PARN/PTEN/PABPC1/CSNK1A1/SNX9/CALCOCO2/FBXO7/TMEM259/CNOT2/DNAJB2	49	HIP-Epi
BP	GO:0032878	Regulation Of Establishment Or Maintenance Of Cell Polarity	8/1022	25/18722	3.60541e-05	0.00218987	0.00189226	KRIT1/SHTN1/BCAS3/RICTOR/WDPCP/GSN/RAP1B/RIPOR2	8	HIP-Epi
MF	GO:0140297	Dna-Binding Transcription Factor Binding	43/1026	394/18367	2.10913e-05	0.00221107	0.00193522	FOXP1/NR4A3/GRIP1/TCF12/FOS/NR4A1/NCOA7/NR4A2/YWHAZ/PRKCB/JMJD1C/HDAC9/CRY2/TACC1/TOB2/PPARGC1A/HIF1A/NRIP1/BCAS3/STAT3/ATOH8/RBFOX2/HDAC4/ARRB1/CTBP2/TRIP12/GTF2B/ARNT2/MEF2A/NFE2L2/FUS/HIPK2/SKI/RERG/ZMYND8/CREM/NCOA3/RBPJ/NSD1/STRN/CTNNB1/DHX9/NFKBIA	43	HIP-Epi
BP	GO:0014044	Schwann Cell Development	9/1022	32/18722	3.72557e-05	0.00221804	0.00191661	PARD3/NRG1/NTRK2/FA2H/ADAM22/SKI/NDRG1/ILK/DICER1	9	HIP-Epi
BP	GO:0051497	Negative Regulation Of Stress Fiber Assembly	9/1022	32/18722	3.72557e-05	0.00221804	0.00191661	TMEFF2/CLASP2/DLC1/TJP1/STMN1/CLASP1/PIK3R1/PAK2/WASF2	9	HIP-Epi
BP	GO:0000209	Protein Polyubiquitination	29/1022	236/18722	3.75419e-05	0.00221804	0.00191661	HECW2/ANAPC10/C10orf90/ARIH1/PELI1/SMURF1/RNF144A/BRCA1/ANKIB1/UBE2E2/RNF19A/TNKS/KLHL3/CBFB/UBE2H/ITCH/UBE2B/ANAPC5/TRIM2/TRIP12/UBE2D3/RMND5A/UBE2E3/UBE4B/UBE2G1/UBE2K/UBE3D/KLHL42/CTNNB1	29	HIP-Epi
BP	GO:0048008	Platelet-Derived Growth Factor Receptor Signaling Pathway	12/1022	56/18722	3.93647e-05	0.00230196	0.00198912	ZFAND5/NR4A3/ARID5B/PTPRJ/TIPARP/CSRNP1/PTPN11/BCR/HIP1/PLEKHA1/PIK3C2A/PTEN	12	HIP-Epi
BP	GO:0010720	Positive Regulation Of Cell Development	34/1022	298/18722	3.96706e-05	0.00230196	0.00198912	ROBO2/SLIT2/DOCK5/PTPRD/SHTN1/EEF2K/LRP2/MAN2A1/MAG/ROBO1/NTRK2/NDEL1/DSCAM/ZNF365/ARHGEF7/BIN1/HIF1A/SKIL/ASPA/SEMA4D/PAFAH1B1/DNM2/PAK1/FN1/ADNP/ACTR2/EPHA4/CTNNB1/RHEB/NAP1L1/DNM1L/ILK/DICER1/NEDD9	34	HIP-Epi
BP	GO:0014037	Schwann Cell Differentiation	10/1022	40/18722	4.24862e-05	0.00242501	0.00209545	PARD3/NRG1/LAMA2/NTRK2/FA2H/ADAM22/SKI/NDRG1/ILK/DICER1	10	HIP-Epi
BP	GO:0007626	Locomotory Behavior	24/1022	179/18722	4.25375e-05	0.00242501	0.00209545	EGR1/NEGR1/GRM5/KCND2/FGF12/SLC4A10/NRG1/CNTN2/NR4A2/DAB1/AGTPBP1/DSCAM/ABCA2/CNP/OXR1/ADAM22/PAFAH1B1/ZFHX3/HIPK2/CLCN3/EPHA4/STRN/PTEN/NPC1	24	HIP-Epi
BP	GO:0034205	Amyloid-Beta Formation	12/1022	57/18722	4.74116e-05	0.00265628	0.00229529	LRRTM3/PICALM/NTRK2/PSEN1/RTN1/ABCA2/BIN1/RTN4/SLC2A13/ADAM10/DYRK1A/EPHA4	12	HIP-Epi
BP	GO:0097120	Receptor Localization To Synapse	12/1022	57/18722	4.74116e-05	0.00265628	0.00229529	LRRC7/NLGN1/DLG2/GRIP1/DLG1/ANKS1B/GPHN/NETO1/ADAM22/RAP1A/ADAM10/KIF5C	12	HIP-Epi
MF	GO:0061629	Rna Polymerase Ii-Specific Dna-Binding Transcription Factor Binding	35/1026	299/18367	2.86794e-05	0.00275927	0.00241502	FOXP1/NR4A3/GRIP1/FOS/NR4A1/NCOA7/NR4A2/PRKCB/JMJD1C/CRY2/TACC1/TOB2/PPARGC1A/HIF1A/NRIP1/BCAS3/STAT3/HDAC4/ARRB1/CTBP2/TRIP12/GTF2B/ARNT2/MEF2A/NFE2L2/FUS/HIPK2/RERG/NCOA3/RBPJ/NSD1/STRN/CTNNB1/DHX9/NFKBIA	35	HIP-Epi
MF	GO:0098918	Structural Constituent Of Synapse	7/1026	18/18367	3.07073e-05	0.00275927	0.00241502	PPFIA2/DLG1/PCLO/ERC2/CTBP2/DNM3/ACTG1	7	HIP-Epi
CC	GO:0043209	Myelin Sheath	10/1049	48/19549	0.000191949	0.00285236	0.00223469	MBP/MYO1D/DLG1/CNTN2/MAG/TUBA1A/PLLP/JAM3/CNP/PTEN	10	HIP-Epi
BP	GO:0030516	Regulation Of Axon Extension	16/1022	95/18722	5.20748e-05	0.00286808	0.00247831	SHTN1/DIP2B/MAG/NDEL1/SEMA6A/DPYSL2/DSCAM/RTN4/SEMA4D/PAFAH1B1/DNM2/PAK1/FN1/ADNP/ILK/MT3	16	HIP-Epi
BP	GO:0048709	Oligodendrocyte Differentiation	16/1022	95/18722	5.20748e-05	0.00286808	0.00247831	OPALIN/NRG1/CNTN2/MAG/NTRK2/FA2H/MYRF/ZNF365/ABCA2/CNP/CD9/ASPA/CTNNB1/PTEN/RHEB/WASF3	16	HIP-Epi
BP	GO:0009214	Cyclic Nucleotide Catabolic Process	6/1022	14/18722	5.35985e-05	0.0029272	0.00252939	PDE1A/PDE4B/CNP/PDE10A/PDE8A/PDE7A	6	HIP-Epi
CC	GO:0030863	Cortical Cytoskeleton	16/1049	108/19549	0.000204165	0.00297441	0.00233031	MOBP/RIMS2/ANLN/PRKCB/DLC1/EPB41L2/PCLO/ERC2/SPTBN1/GSN/CLASP1/TPM4/CALD1/AKAP13/ACTR2/SNX9	16	HIP-Epi
CC	GO:0060076	Excitatory Synapse	10/1049	49/19549	0.000229703	0.0032821	0.00257137	NLGN1/SYT1/GRIA2/IGSF11/PDE4B/GRIA1/KCNJ3/NETO1/GRID2/SYNDIG1	10	HIP-Epi
BP	GO:0032535	Regulation Of Cellular Component Size	40/1022	382/18722	6.17708e-05	0.0033454	0.00289077	SLIT2/SPP1/SHTN1/DIP2B/DLG1/FCHSD2/CNTN2/PICALM/MAG/NDEL1/DCC/SSH2/SEMA6A/EPHA7/DPYSL2/DSCAM/SLC12A2/BIN1/RTN4/AKT3/RICTOR/SEMA4D/PAFAH1B1/SPTBN1/GSN/DNM2/PAK1/CLCN3/FN1/ADNP/ACTR2/PTEN/SNX9/ILK/WASF2/RASA1/JMY/WASF3/MT3/EVL	40	HIP-Epi
BP	GO:0042987	Amyloid Precursor Protein Catabolic Process	13/1022	68/18722	6.74157e-05	0.00362095	0.00312886	LRRTM3/PICALM/NTRK2/PSEN1/RTN1/ABCA2/BIN1/RTN4/SLC2A13/ADAM10/DYRK1A/EPHA4/RANBP9	13	HIP-Epi
BP	GO:1901215	Negative Regulation Of Neuron Death	26/1022	208/18722	6.97444e-05	0.00371532	0.00321041	NR4A3/GABRB2/MAG/NTRK2/NCOA7/NR4A2/PSEN1/PPARGC1A/OXR1/BTG2/HIF1A/STAT3/NAIP/ARRB1/HIPK2/GCLC/BCL2L1/ADNP/MAP2K4/CTNNB1/AP2B1/ILK/FBXO7/RASA1/TMEM259/MT3	26	HIP-Epi
CC	GO:0014704	Intercalated Disc	10/1049	50/19549	0.000273487	0.00383398	0.00300374	SLC8A1/ANK3/CTNNA3/DLG1/AKAP6/SCN2A/ATP1B1/CTNNA1/PAK1/CTNNB1	10	HIP-Epi
BP	GO:1901653	Cellular Response To Peptide	38/1022	359/18722	7.43677e-05	0.00389871	0.00336888	FOXO3/NR4A3/PIP4K2A/FOXO1/EEF2K/GRM5/PDK4/CACNA2D1/NDEL1/NR4A1/NR4A2/NAMPT/SLC25A33/CCND3/PRKCB/PTK2/PSEN1/HDAC9/ATP2B1/MYO5A/SIK2/NFKB1/PTPN11/STAT3/OSBPL8/NFE2L2/RAB10/GCLC/PIK3R1/PAK1/RAP1B/GAB1/SLC39A14/PIK3C2A/EPHA4/PTEN/CPEB2/SRSF5	38	HIP-Epi
BP	GO:0006814	Sodium Ion Transport	29/1022	245/18722	7.43868e-05	0.00389871	0.00336888	SLC8A1/HECW2/NKAIN2/SLC24A2/ANK3/PER1/FGF12/SLC4A10/ATP1B3/DLG1/FGF14/ASIC2/SLC5A11/SGK1/TPCN1/SLC4A7/HCN1/SCN2A/SCN1A/NETO1/SLC12A2/ATP1B1/KLHL3/CNKSR3/SLC4A8/WNK1/DNM2/SLC24A4/SLC13A3	29	HIP-Epi
CC	GO:0034702	Ion Channel Complex	30/1049	282/19549	0.000283683	0.00390327	0.00305803	RYR2/KCNIP4/GRIK2/CNTNAP2/KCNMB4/GABRG2/KCND2/KCNAB1/CACNA2D1/GABRB2/LRRC8B/GRIA2/KCNQ5/CACNA2D3/HCN1/AKAP6/SCN2A/PDE4B/GRIA1/KCNC2/GRIN2A/GRIN2B/SCN1A/KCNJ3/GRID2/CLIC4/DPP10/GRIA4/UNC80/TTYH2	30	HIP-Epi
BP	GO:0051965	Positive Regulation Of Synapse Assembly	12/1022	60/18722	8.0652e-05	0.00417215	0.00360516	NLGN1/PTPRD/EEF2K/LRRTM3/ASIC2/NTRK2/GRID2/LINGO2/SYNDIG1/SEMA4D/DLG5/ADNP	12	HIP-Epi
BP	GO:0032232	Negative Regulation Of Actin Filament Bundle Assembly	9/1022	35/18722	8.0888e-05	0.00417215	0.00360516	TMEFF2/CLASP2/DLC1/TJP1/STMN1/CLASP1/PIK3R1/PAK2/WASF2	9	HIP-Epi
BP	GO:0022010	Central Nervous System Myelination	7/1022	21/18722	8.36864e-05	0.0042015	0.00363051	CNTN2/MAG/FA2H/MYRF/ABCA2/ASPA/PTEN	7	HIP-Epi
BP	GO:0032291	Axon Ensheathment In Central Nervous System	7/1022	21/18722	8.36864e-05	0.0042015	0.00363051	CNTN2/MAG/FA2H/MYRF/ABCA2/ASPA/PTEN	7	HIP-Epi
BP	GO:0043434	Response To Peptide Hormone	42/1022	414/18722	8.4117e-05	0.0042015	0.00363051	EGR1/NR4A3/PIP4K2A/FOXO1/EEF2K/PDK4/NDEL1/NR4A1/NR4A2/SLC25A33/CCND3/PRKCB/PTK2/SORT1/HDAC9/CRY2/ATP2B1/MYO5A/QDPR/SIK2/GNAI1/NFKB1/BTG2/PTPN11/STAT3/OSBPL8/IQGAP1/STAT2/NFE2L2/RAB10/SLC24A4/GCLC/PIK3R1/PAK1/RAP1B/GAB1/SLC39A14/PIK3C2A/SRSF4/PTEN/CPEB2/SRSF5	42	HIP-Epi
BP	GO:0045176	Apical Protein Localization	6/1022	15/18722	8.52076e-05	0.0042015	0.00363051	JAM3/HCN1/ARF4/DLG5/MAL/GOPC	6	HIP-Epi
BP	GO:1904424	Regulation Of Gtp Binding	6/1022	15/18722	8.52076e-05	0.0042015	0.00363051	ARHGEF7/C9orf72/STMN1/EPHA4/CSNK1A1/RIPOR2	6	HIP-Epi
BP	GO:0050772	Positive Regulation Of Axonogenesis	14/1022	79/18722	8.54165e-05	0.0042015	0.00363051	ROBO2/SLIT2/SHTN1/ROBO1/NTRK2/NDEL1/DSCAM/SKIL/SEMA4D/PAFAH1B1/PAK1/FN1/ADNP/ILK	14	HIP-Epi
BP	GO:0016049	Cell Growth	47/1022	482/18722	8.59823e-05	0.0042015	0.00363051	SLIT2/SPP1/RIMS2/SHTN1/SYT1/ADIPOR2/DIP2B/MAG/SGK1/SPOCK1/NDEL1/SMURF1/PTPRJ/DCC/SORBS2/SEMA6A/SLC25A33/EPHA7/AKAP6/DPYSL2/DSCAM/SGK3/AUTS2/RTN4/C9orf72/ITCH/EPB41L3/ADAM10/EXT1/SEMA4D/PAFAH1B1/IQGAP1/DNM2/RERG/PAK1/SMARCA2/JADE1/FN1/USP47/ADNP/AKAP13/MAP2K4/CTNNB1/BCL6/ILK/MT3/DNAJB2	47	HIP-Epi
BP	GO:2000058	Regulation Of Ubiquitin-Dependent Protein Catabolic Process	22/1022	164/18722	8.67241e-05	0.00420612	0.00363451	N4BP1/ARIH1/SMURF1/RYBP/RNF144A/FBXW7/PTK2/PSEN1/AGTPBP1/ANKIB1/RNF19A/AGBL4/GIPC1/NFE2L2/PIAS1/HIPK2/GCLC/UBE2K/PTEN/CSNK1A1/GNA12/DNAJB2	22	HIP-Epi
BP	GO:0060325	Face Morphogenesis	8/1022	28/18722	8.95014e-05	0.00430866	0.00372312	ARID5B/TIPARP/CSRNP1/PTPN11/PLEKHA1/SKI/ANKRD11/CRISPLD1	8	HIP-Epi
MF	GO:0003712	Transcription Coregulator Activity	49/1026	489/18367	5.44424e-05	0.00456591	0.00399627	ARID5B/MED13L/NRG1/LDB2/NCOA7/RYBP/PRKCB/BRCA1/JMJD1C/HDAC9/RCOR1/RERE/TACC1/TOB2/BTAF1/PPARGC1A/TLE1/BTG2/NRIP1/WWOX/CBFB/YAF2/SF1/NUP98/TBL1XR1/RBFOX2/HDAC4/JAZF1/ARRB1/CTBP2/RBPMS/PIAS1/FUS/N4BP2L2/HIPK2/SMARCD2/ZMYND8/NCOA3/SMARCA2/JADE1/BCLAF1/PER2/DYRK1A/SCAI/NSD1/CTNNB1/DHX9/JMY/CNOT2	49	HIP-Epi
BP	GO:0038007	Netrin-Activated Signaling Pathway	5/1022	10/18722	9.60557e-05	0.00459019	0.00396639	SHTN1/UNC5C/DCC/PTK2/DSCAM	5	HIP-Epi
BP	GO:0110020	Regulation Of Actomyosin Structure Organization	16/1022	100/18722	9.83388e-05	0.00463453	0.0040047	TMEFF2/PPM1E/CLASP2/LPAR1/DLC1/RGCC/TJP1/STMN1/CLASP1/PIK3R1/PAK1/AKAP13/PAK2/WASF2/ACTG1/EVL	16	HIP-Epi
BP	GO:0007422	Peripheral Nervous System Development	14/1022	80/18722	9.84098e-05	0.00463453	0.0040047	PARD3/UGT8/NRG1/ASIC2/LAMA2/NTRK2/HAPLN2/FA2H/ADAM22/SKI/NDRG1/SERPINI1/ILK/DICER1	14	HIP-Epi
MF	GO:0106310	Protein Serine Kinase Activity	39/1026	360/18367	5.91738e-05	0.00465254	0.00407209	CDK6/VRK2/SIK3/SGK1/NLK/CDK18/KSR2/CDK19/CDK17/PRKCB/NEK10/TAOK1/AATK/SIK2/SGK3/SRPK2/AKT3/MAPK8/BCR/MAP4K3/PRKACB/CDC42BPA/STK24/WNK1/HIPK2/HIPK3/PAK1/KALRN/BRAF/RPS6KC1/MAP4K5/DYRK1A/PAK2/MAP2K4/RPS6KA5/CSNK1A1/ILK/MAP3K2/CAMK1D	39	HIP-Epi
BP	GO:0097581	Lamellipodium Organization	15/1022	90/18722	0.000100113	0.00468084	0.00404471	SLIT2/ENPP2/SRGAP2/GOLPH3/ARHGEF7/PTPRO/AUTS2/CORO1C/HDAC4/SNX1/DNM2/PIK3R1/ACTR2/WASF2/WASF3	15	HIP-Epi
BP	GO:0010762	Regulation Of Fibroblast Migration	9/1022	36/18722	0.000102668	0.00473646	0.00409278	SLC8A1/ADIPOR2/PTK2/ARHGEF7/CORO1C/WDPCP/PRR5L/PAK1/GNA12	9	HIP-Epi
BP	GO:0042176	Regulation Of Protein Catabolic Process	40/1022	391/18722	0.000102761	0.00473646	0.00409278	HECW2/FOXO1/N4BP1/LRP2/NRG1/ARIH1/NELL1/SH3D19/SMURF1/RYBP/RNF144A/FBXW7/PTK2/PSEN1/AGTPBP1/TIPARP/AZIN1/GRIN2A/ANKIB1/ABCA2/RNF19A/AGBL4/LDLR/ITCH/GIPC1/SNX1/NFE2L2/PIAS1/HIPK2/GCLC/MDM4/UBE2K/EPHA4/PTEN/CSNK1A1/SNX9/GNA12/TMEM259/SNRNP70/DNAJB2	40	HIP-Epi
BP	GO:0008344	Adult Locomotory Behavior	13/1022	71/18722	0.000107299	0.00487648	0.00421377	FGF12/CNTN2/NR4A2/DAB1/AGTPBP1/CNP/OXR1/ADAM22/PAFAH1B1/HIPK2/CLCN3/EPHA4/NPC1	13	HIP-Epi
BP	GO:0150116	Regulation Of Cell-Substrate Junction Organization	13/1022	71/18722	0.000107299	0.00487648	0.00421377	CLASP2/PTPRJ/PTK2/DLC1/CORO1C/BCAS3/PTPN11/WDPCP/IQGAP1/CLASP1/PIK3R1/PTEN/ACTG1	13	HIP-Epi
MF	GO:0003779	Actin Binding	45/1026	440/18367	6.71556e-05	0.00496951	0.00434952	MOBP/SNTG1/CTNNA3/SHTN1/FMNL3/ANLN/LDB3/MYO1D/CLMN/PXK/SSH2/PTK2/MYO5A/EPB41L2/GAS7/BIN1/CORO1C/KLHL3/HIP1/EPB41L3/GIPC1/MTSS1/SPTBN1/IQGAP1/GSN/FGD4/TPM4/CTNNA1/CALD1/WIPF1/MYO9A/KLHL5/GAS2/KLHL2/TNS1/ACTR2/MYLK/TLN2/WASF2/PDLIM3/JMY/WASF3/MYO9B/EVL/GJB6	45	HIP-Epi
BP	GO:0051963	Regulation Of Synapse Assembly	16/1022	101/18722	0.000111028	0.00498089	0.00430399	ROBO2/NLGN1/PTPRD/EEF2K/LRRTM3/ASIC2/NTRK2/EPHA7/GRID2/FARP1/LINGO2/SYNDIG1/SEMA4D/DLG5/SETD5/ADNP	16	HIP-Epi
BP	GO:0071241	Cellular Response To Inorganic Substance	27/1022	226/18722	0.000111129	0.00498089	0.00430399	NLGN1/DLG2/ANK3/SYT1/FOXO1/EEF2K/FOSB/FOS/TF/KCNC2/PPARGC1A/SLC12A2/CLIC4/MAPK8/MT1X/IQGAP1/WNK1/MEF2A/NFE2L2/UBE2D3/FUS/DNM2/BRAF/MAP1LC3A/JUNB/MT3/MT2A	27	HIP-Epi
BP	GO:0051492	Regulation Of Stress Fiber Assembly	15/1022	91/18722	0.000113919	0.00507096	0.00438182	TMEFF2/PPM1E/CLASP2/LPAR1/DLC1/RGCC/TJP1/STMN1/CLASP1/PIK3R1/PAK1/PAK2/WASF2/ACTG1/EVL	15	HIP-Epi
CC	GO:0099144	Anchored Component Of Synaptic Membrane	5/1049	13/19549	0.000394861	0.00521243	0.00408369	CNTN2/CNTN5/RGS7BP/GPHN/ABHD17B	5	HIP-Epi
CC	GO:0034703	Cation Channel Complex	24/1049	210/19549	0.00039611	0.00521243	0.00408369	RYR2/KCNIP4/GRIK2/CNTNAP2/KCNMB4/KCND2/KCNAB1/CACNA2D1/GRIA2/KCNQ5/CACNA2D3/HCN1/AKAP6/SCN2A/PDE4B/GRIA1/KCNC2/GRIN2A/GRIN2B/SCN1A/KCNJ3/DPP10/GRIA4/UNC80	24	HIP-Epi
CC	GO:0031901	Early Endosome Membrane	21/1049	173/19549	0.000399877	0.00521243	0.00408369	TMEM165/SH3GL3/ATP9A/TPCN1/NTRK2/PSEN1/LDLRAD4/GRIA1/EPS15/ITCH/SYNDIG1/SNX1/ZFYVE16/STX12/CLVS2/OSBPL6/MON2/CLCN3/NAPEPLD/SLC39A14/EPHA4	21	HIP-Epi
BP	GO:0007411	Axon Guidance	27/1022	227/18722	0.000119729	0.00529332	0.00457396	ROBO2/SLIT2/NRXN3/DSCAML1/NCAM1/EPHA5/CNTN2/UNC5C/LAMA2/ROBO1/DCC/SEMA6A/EPHA7/PTK2/DPYSL2/DSCAM/PTPRO/EPHA6/EXT1/SEMA4D/KIF5C/KALRN/EFNB2/EPHA4/RPS6KA5/KLF7/ANOS1	27	HIP-Epi
BP	GO:0071375	Cellular Response To Peptide Hormone Stimulus	32/1022	290/18722	0.000124689	0.00547536	0.00473127	NR4A3/PIP4K2A/FOXO1/EEF2K/PDK4/NDEL1/NR4A1/NR4A2/SLC25A33/CCND3/PRKCB/PTK2/HDAC9/ATP2B1/MYO5A/SIK2/NFKB1/PTPN11/STAT3/OSBPL8/NFE2L2/RAB10/GCLC/PIK3R1/PAK1/RAP1B/GAB1/SLC39A14/PIK3C2A/PTEN/CPEB2/SRSF5	32	HIP-Epi
BP	GO:0007162	Negative Regulation Of Cell Adhesion	33/1022	303/18722	0.000126398	0.00551318	0.00476394	MBP/ADAMTS18/DLG1/CLASP2/SPOCK1/PELI1/JAM3/SEMA6A/PTK2/DAB1/DSCAM/DLC1/RGCC/PTPRO/DUSP1/CD9/CORO1C/BCAS3/PTPN11/CBFB/ITCH/ADAM22/ADAM10/SEMA4D/WNK1/PIK3R1/DLG5/SOCS6/PTEN/BCL6/RASA1/TNC/RIPOR2	33	HIP-Epi
BP	GO:0097485	Neuron Projection Guidance	27/1022	228/18722	0.000128918	0.00553071	0.00477909	ROBO2/SLIT2/NRXN3/DSCAML1/NCAM1/EPHA5/CNTN2/UNC5C/LAMA2/ROBO1/DCC/SEMA6A/EPHA7/PTK2/DPYSL2/DSCAM/PTPRO/EPHA6/EXT1/SEMA4D/KIF5C/KALRN/EFNB2/EPHA4/RPS6KA5/KLF7/ANOS1	27	HIP-Epi
BP	GO:1902745	Positive Regulation Of Lamellipodium Organization	9/1022	37/18722	0.000129152	0.00553071	0.00477909	ENPP2/ARHGEF7/AUTS2/CORO1C/HDAC4/DNM2/PIK3R1/ACTR2/WASF2	9	HIP-Epi
BP	GO:0035249	Synaptic Transmission, Glutamatergic	15/1022	92/18722	0.000129353	0.00553071	0.00477909	NLGN1/HOMER1/GRIK2/SYT1/DGKI/GRM5/GRM7/GRIK1/GRIA2/CDH8/PSEN1/GRID2/GRID1/EXT1/CLCN3	15	HIP-Epi
BP	GO:1902903	Regulation Of Supramolecular Fiber Organization	39/1022	382/18722	0.000130275	0.0055337	0.00478168	TMEFF2/SLIT2/SLAIN1/PPM1E/DLG1/FCHSD2/CLASP2/SSH2/PSEN1/TAOK1/LPAR1/DLC1/ARHGEF7/RGCC/BIN1/C9orf72/LDLR/RICTOR/TJP1/MTSS1/SPTBN1/STMN1/GSN/CLASP1/PIK3R1/PAK1/TOGARAM1/DYRK1A/AKAP13/ACTR2/PAK2/SNX9/WASF2/RASA1/JMY/WASF3/HSPA8/ACTG1/EVL	39	HIP-Epi
CC	GO:0005667	Transcription Regulator Complex	39/1049	413/19549	0.000454545	0.00582287	0.00456195	NR4A3/ZBTB16/NFATC2/TCF12/FOS/LDB2/NR4A1/NR4A2/CCNH/HDAC9/RCOR1/TLE1/HIF1A/WWOX/SKIL/CBFB/STAT3/TBL1XR1/HDAC4/JAZF1/TFDP2/CTBP2/GTF2B/ARNT2/MEF2A/MXI1/N4BP2L2/ZFHX3/HIPK2/SKI/GATAD2B/CREM/MNAT1/RBPJ/LIN52/ADNP/CTNNB1/JUNB/EPAS1	39	HIP-Epi
BP	GO:0008361	Regulation Of Cell Size	23/1022	181/18722	0.000139542	0.00588886	0.00508856	SPP1/SHTN1/DIP2B/MAG/NDEL1/DCC/SEMA6A/EPHA7/DPYSL2/DSCAM/SLC12A2/RTN4/AKT3/SEMA4D/PAFAH1B1/DNM2/PAK1/CLCN3/FN1/ADNP/PTEN/ILK/MT3	23	HIP-Epi
BP	GO:1901890	Positive Regulation Of Cell Junction Assembly	16/1022	104/18722	0.000158071	0.00662778	0.00572707	NLGN1/CNTNAP2/PTPRD/EEF2K/LRRTM3/ASIC2/NTRK2/PTPRJ/GRID2/LINGO2/PTPN11/SYNDIG1/SEMA4D/IQGAP1/DLG5/ADNP	16	HIP-Epi
BP	GO:0045732	Positive Regulation Of Protein Catabolic Process	27/1022	231/18722	0.000160384	0.00668162	0.00577359	HECW2/FOXO1/LRP2/ARIH1/SH3D19/SMURF1/RNF144A/FBXW7/PTK2/PSEN1/AGTPBP1/TIPARP/ANKIB1/ABCA2/RNF19A/AGBL4/LDLR/ITCH/SNX1/NFE2L2/PIAS1/GCLC/PTEN/CSNK1A1/SNX9/TMEM259/DNAJB2	27	HIP-Epi
BP	GO:0009895	Negative Regulation Of Catabolic Process	34/1022	320/18722	0.000162248	0.00671623	0.0058035	N4BP1/NRG1/CLEC16A/NELL1/NAMPT/RYBP/PSEN1/ACACB/AZIN1/GRIN2A/PPARGC1A/HERC1/STAT3/LARP4B/CIRBP/USP36/YBX3/GIPC1/HDAC4/FOXK2/ZFP36/FUS/HIPK2/HNRNPC/MCL1/MDM4/EPHA4/SCFD1/PARN/PABPC1/DHX9/NPC1/MT3/SNRNP70	34	HIP-Epi
BP	GO:0060078	Regulation Of Postsynaptic Membrane Potential	19/1022	137/18722	0.00016551	0.00680792	0.00588273	NLGN1/GRIK2/RIMS2/GABRG2/GRM5/KCND2/GABRB2/GRIK1/FGF14/RGS7BP/IGSF11/GRIA1/GRIN2A/GRIN2B/NETO1/GRID2/GRID1/ZMYND8/PTEN	19	HIP-Epi
BP	GO:0097090	Presynaptic Membrane Organization	5/1022	11/18722	0.000168182	0.00687429	0.00594008	NLGN1/PTPRD/CNTN2/LRP4/PTEN	5	HIP-Epi
BP	GO:0035637	Multicellular Organismal Signaling	21/1022	160/18722	0.000169942	0.00690283	0.00596474	RYR2/SLC8A1/CNTNAP2/ANK3/CTNNA3/KCNMB4/KCND2/FGF12/CACNA2D1/MAG/NTRK2/JAM3/SCN2A/ATP2B1/SCN1A/KCNJ3/ATP1B1/BIN1/PAFAH1B1/MEF2A/ITGA2	21	HIP-Epi
BP	GO:0051592	Response To Calcium Ion	20/1022	149/18722	0.000177172	0.00710907	0.00614295	RYR2/NLGN1/HOMER1/KCNMB4/SYT1/EEF2K/FOSB/FOS/DUSP1/CLIC4/SEC31A/IQGAP1/WNK1/MEF2A/FUS/MNAT1/STIM1/BRAF/SLC25A13/JUNB	20	HIP-Epi
BP	GO:0032231	Regulation Of Actin Filament Bundle Assembly	16/1022	105/18722	0.000177207	0.00710907	0.00614295	TMEFF2/PPM1E/CLASP2/LPAR1/DLC1/RGCC/TJP1/MTSS1/STMN1/CLASP1/PIK3R1/PAK1/PAK2/WASF2/ACTG1/EVL	16	HIP-Epi
BP	GO:0031032	Actomyosin Structure Organization	24/1022	196/18722	0.000179656	0.00715472	0.0061824	TMEFF2/PPM1E/ANLN/LDB3/CLASP2/FRMD5/LPAR1/DLC1/EPB41L2/RGCC/TJP1/EPB41L3/CDC42BPA/STMN1/ARRB1/MEF2A/CLASP1/PIK3R1/PAK1/AKAP13/PAK2/WASF2/ACTG1/EVL	24	HIP-Epi
BP	GO:0035418	Protein Localization To Synapse	12/1022	65/18722	0.000180547	0.00715472	0.0061824	NLGN1/DLG2/GRIP1/DLG1/ASIC2/GRIN2A/ABHD17B/PCLO/ADAM22/RAP1A/ADAM10/KIF5C	12	HIP-Epi
CC	GO:0043218	Compact Myelin	5/1049	14/19549	0.000587177	0.00720618	0.0056457	MBP/MAG/PLLP/JAM3/PTEN	5	HIP-Epi
CC	GO:0030018	Z Disc	17/1049	130/19549	0.000590787	0.00720618	0.0056457	RYR2/SLC8A1/HOMER1/ANK3/LDB3/SORBS2/PSEN1/PDE4B/SCN1A/BIN1/PPP1R12A/HDAC4/PPP1R12B/PAK1/FBXO32/CTNNB1/PDLIM3	17	HIP-Epi
CC	GO:0030478	Actin Cap	3/1049	4/19549	0.000591624	0.00720618	0.0056457	GSN/CALD1/ACTR2	3	HIP-Epi
BP	GO:0036294	Cellular Response To Decreased Oxygen Levels	21/1022	161/18722	0.000185597	0.00722273	0.00624117	SLC8A1/EGR1/FOXO3/EEF2K/KCND2/NAMPT/LMNA/SCN2A/PPARGC1A/RGCC/HIF1A/NFE2L2/HIPK2/RBPJ/NDRG1/MDM4/PTEN/DNM1L/CPEB2/MT3/EPAS1	21	HIP-Epi
BP	GO:0051650	Establishment Of Vesicle Localization	21/1022	161/18722	0.000185597	0.00722273	0.00624117	NLGN1/MYO1D/PPFIA2/DYNC1I1/PICALM/CLASP2/NDEL1/TANC2/PSEN1/EXOC6B/MYO5A/NDE1/PAFAH1B1/CLASP1/DNM2/RAB1A/KIF5C/KIF13A/CTNNB1/EXOC6/GBF1	21	HIP-Epi
BP	GO:0061572	Actin Filament Bundle Organization	21/1022	161/18722	0.000185597	0.00722273	0.00624117	TMEFF2/SHTN1/PPM1E/CLASP2/LPAR1/DLC1/RGCC/TJP1/MTSS1/STMN1/ARRB1/CLASP1/CALD1/PIK3R1/PAK1/PAK2/WASF2/NEDD9/ACTG1/EVL/DPYSL3	21	HIP-Epi
BP	GO:0042982	Amyloid Precursor Protein Metabolic Process	15/1022	95/18722	0.000187064	0.00723649	0.00625306	LRRTM3/DLG1/PICALM/NTRK2/NECAB1/PSEN1/RTN1/ABCA2/BIN1/RTN4/SLC2A13/ADAM10/DYRK1A/EPHA4/RANBP9	15	HIP-Epi
BP	GO:0071248	Cellular Response To Metal Ion	24/1022	197/18722	0.000194238	0.00746953	0.00645443	NLGN1/DLG2/ANK3/SYT1/EEF2K/FOSB/FOS/TF/PPARGC1A/SLC12A2/CLIC4/MAPK8/MT1X/IQGAP1/WNK1/MEF2A/NFE2L2/UBE2D3/FUS/BRAF/MAP1LC3A/JUNB/MT3/MT2A	24	HIP-Epi
BP	GO:0090162	Establishment Of Epithelial Cell Polarity	8/1022	31/18722	0.000196297	0.00749372	0.00647533	FRMD4B/PARD3/GOLPH3/FRMD4A/CLASP1/MYO9A/CYTH1/FAT1	8	HIP-Epi
BP	GO:0030038	Contractile Actin Filament Bundle Assembly	16/1022	106/18722	0.000198326	0.00749372	0.00647533	TMEFF2/PPM1E/CLASP2/LPAR1/DLC1/RGCC/TJP1/STMN1/ARRB1/CLASP1/PIK3R1/PAK1/PAK2/WASF2/ACTG1/EVL	16	HIP-Epi
BP	GO:0043149	Stress Fiber Assembly	16/1022	106/18722	0.000198326	0.00749372	0.00647533	TMEFF2/PPM1E/CLASP2/LPAR1/DLC1/RGCC/TJP1/STMN1/ARRB1/CLASP1/PIK3R1/PAK1/PAK2/WASF2/ACTG1/EVL	16	HIP-Epi
BP	GO:0062197	Cellular Response To Chemical Stress	35/1022	337/18722	0.000203803	0.00765618	0.00661571	FOXO3/NR4A3/FOXO1/PRODH/VRK2/FOS/NCOA7/NR4A2/FBXW7/SCN2A/PPARGC1A/EFHD1/RAD52/OXR1/HIF1A/PTPN11/MAPK8/YBX3/STK24/PDE8A/LANCL1/PTPRK/PRR5L/NFE2L2/PLEKHA1/MCL1/PNPLA8/FUT8/CTNNB1/MYLK/FBXO7/MAP1LC3A/CPEB2/MT3/EPAS1	35	HIP-Epi
BP	GO:0048511	Rhythmic Process	32/1022	298/18722	0.000205978	0.00769338	0.00664785	ROBO2/NLGN1/SLIT2/EGR1/FOXO3/PER1/KCND2/NTRK2/NAMPT/FBXW7/PHLPP1/CRY2/KLF9/PPARGC1A/NRIP1/MAPK8/ENOX1/ARRB1/PAM/PLEKHA1/ZFHX3/TOP1/KMT2A/CREM/GAS2/PER2/DYRK1A/ADNP/NR1D2/PTEN/DNM1L/DHX9	32	HIP-Epi
BP	GO:0048167	Regulation Of Synaptic Plasticity	24/1022	198/18722	0.000209858	0.00770561	0.00665842	NLGN1/GRIK2/RIMS2/SLC24A2/GRM5/SLC4A10/FGF14/CNTN2/MCTP1/NTRK2/RASGRF2/CPEB3/IGSF11/PSEN1/GRIA1/SORCS3/GRIN2A/GRIN2B/NETO1/GRID2/ERC2/GIPC1/EPHA4/PTEN	24	HIP-Epi
BP	GO:0051893	Regulation Of Focal Adhesion Assembly	12/1022	66/18722	0.000209862	0.00770561	0.00665842	CLASP2/PTPRJ/PTK2/DLC1/CORO1C/BCAS3/PTPN11/WDPCP/IQGAP1/CLASP1/PTEN/ACTG1	12	HIP-Epi
BP	GO:0090109	Regulation Of Cell-Substrate Junction Assembly	12/1022	66/18722	0.000209862	0.00770561	0.00665842	CLASP2/PTPRJ/PTK2/DLC1/CORO1C/BCAS3/PTPN11/WDPCP/IQGAP1/CLASP1/PTEN/ACTG1	12	HIP-Epi
MF	GO:0008017	Microtubule Binding	31/1026	271/18367	0.000123318	0.0078107	0.00683624	JAKMIP1/KRIT1/C10orf90/EML5/DYNC1I1/CLASP2/NDEL1/KIF13B/DPYSL2/NDE1/MTUS2/KIF1B/KIF6/CEP350/PAFAH1B1/CLASP1/DNM3/DNM2/KIF5C/STIM1/GAS2/TOGARAM1/SUN2/NDRG1/KIF13A/STRBP/EML4/DNM1L/CLIP2/MAP1LC3A/GJB6	31	HIP-Epi
MF	GO:0035091	Phosphatidylinositol Binding	31/1026	271/18367	0.000123318	0.0078107	0.00683624	WDFY1/KRIT1/SYT1/PARD3/FCHSD2/PLD1/PICALM/ESYT2/TPCN1/PXK/PLCB1/GOLPH3/SGK3/GAB2/BCAS3/HIP1/OSBPL8/SNX1/ZFYVE16/IQGAP1/SNX30/GSN/SNX29/CLVS2/RPS6KC1/WDR45B/SH3PXD2A/PIK3C2A/SESTD1/SNX9/GBF1	31	HIP-Epi
MF	GO:0030674	Protein-Macromolecule Adaptor Activity	33/1026	296/18367	0.000124177	0.0078107	0.00683624	HOMER1/ANK3/GRIP1/ATP1B3/MAGI2/SORBS2/FBXW7/AKAP6/ATP1B1/SH3RF1/GAB2/PTPN11/STAT3/HIP1/EPB41L3/FRMD4A/IQGAP1/ARRB1/STX12/APPBP2/STON2/PIK3R1/PPP4R2/DLG5/FRS2/GAS2/SUN2/CDC42SE2/TRPC4AP/AKAP13/AP2B1/FBXO7/HSPA8	33	HIP-Epi
BP	GO:0021801	Cerebral Cortex Radial Glia-Guided Migration	7/1022	24/18722	0.000215668	0.00783031	0.00676618	SRGAP2/SRGAP2C/DAB1/RTN4/PAFAH1B1/SUN2/CTNNB1	7	HIP-Epi
BP	GO:0022030	Telencephalon Glial Cell Migration	7/1022	24/18722	0.000215668	0.00783031	0.00676618	SRGAP2/SRGAP2C/DAB1/RTN4/PAFAH1B1/SUN2/CTNNB1	7	HIP-Epi
BP	GO:2000060	Positive Regulation Of Ubiquitin-Dependent Protein Catabolic Process	16/1022	107/18722	0.000221596	0.00800086	0.00691355	ARIH1/SMURF1/RNF144A/FBXW7/PTK2/PSEN1/AGTPBP1/ANKIB1/RNF19A/AGBL4/NFE2L2/PIAS1/GCLC/PTEN/CSNK1A1/DNAJB2	16	HIP-Epi
BP	GO:0050435	Amyloid-Beta Metabolic Process	12/1022	67/18722	0.000243136	0.00871114	0.0075273	LRRTM3/PICALM/NTRK2/PSEN1/RTN1/ABCA2/BIN1/RTN4/SLC2A13/ADAM10/DYRK1A/EPHA4	12	HIP-Epi
BP	GO:0034599	Cellular Response To Oxidative Stress	31/1022	288/18722	0.00024643	0.00871114	0.0075273	FOXO3/NR4A3/FOXO1/PRODH/VRK2/FOS/NCOA7/NR4A2/FBXW7/PPARGC1A/RAD52/OXR1/HIF1A/PTPN11/MAPK8/STK24/PDE8A/LANCL1/PTPRK/PRR5L/NFE2L2/PLEKHA1/MCL1/PNPLA8/FUT8/CTNNB1/FBXO7/MAP1LC3A/CPEB2/MT3/EPAS1	31	HIP-Epi
BP	GO:0034446	Substrate Adhesion-Dependent Cell Spreading	16/1022	108/18722	0.000247198	0.00871114	0.0075273	TMEFF2/DOCK5/ATRNL1/SRGAP2/PTK2/SRCIN1/ARHGEF7/CORO1C/DNM2/PIK3R1/RAB1A/FN1/MERTK/ITGAV/ILK/NEDD9	16	HIP-Epi
BP	GO:0030534	Adult Behavior	18/1022	130/18722	0.000248442	0.00871114	0.0075273	HOMER1/CNTNAP2/NRXN3/GABRG2/FGF12/CNTN2/NR4A2/DAB1/AGTPBP1/CNP/OXR1/ADAM22/PAFAH1B1/HIPK2/CLCN3/EPHA4/PTEN/NPC1	18	HIP-Epi
BP	GO:0021799	Cerebral Cortex Radially Oriented Cell Migration	8/1022	32/18722	0.000249311	0.00871114	0.0075273	SRGAP2/NDEL1/SRGAP2C/DAB1/RTN4/PAFAH1B1/SUN2/CTNNB1	8	HIP-Epi
BP	GO:0060323	Head Morphogenesis	8/1022	32/18722	0.000249311	0.00871114	0.0075273	ARID5B/TIPARP/CSRNP1/PTPN11/PLEKHA1/SKI/ANKRD11/CRISPLD1	8	HIP-Epi
MF	GO:0005516	Calmodulin Binding	25/1026	201/18367	0.000147915	0.00886081	0.00775534	RYR2/SLC8A1/PDE1A/PDE1C/SYT1/EEF2K/MBP/MYO1D/KCNQ5/RASGRF2/PLCB1/ATP2B1/MYO5A/TJP1/CTH/SPTBN1/IQGAP1/SLC24A4/CALD1/INVS/GEM/STRN/MYLK/CAMK1D/MYO9B	25	HIP-Epi
BP	GO:0035088	Establishment Or Maintenance Of Apical/Basal Cell Polarity	10/1022	49/18722	0.00026348	0.00909339	0.0078576	LRRC7/DLG2/PARD3/DLG1/CLIC4/ARF4/DLG5/MYO9A/ILK/FAT1	10	HIP-Epi
BP	GO:0061245	Establishment Or Maintenance Of Bipolar Cell Polarity	10/1022	49/18722	0.00026348	0.00909339	0.0078576	LRRC7/DLG2/PARD3/DLG1/CLIC4/ARF4/DLG5/MYO9A/ILK/FAT1	10	HIP-Epi
BP	GO:0071453	Cellular Response To Oxygen Levels	22/1022	177/18722	0.000265449	0.00909339	0.0078576	SLC8A1/EGR1/FOXO3/FOXO1/EEF2K/KCND2/NAMPT/LMNA/SCN2A/PPARGC1A/RGCC/HIF1A/NFE2L2/HIPK2/RBPJ/NDRG1/MDM4/PTEN/DNM1L/CPEB2/MT3/EPAS1	22	HIP-Epi
BP	GO:1902882	Regulation Of Response To Oxidative Stress	15/1022	98/18722	0.000265848	0.00909339	0.0078576	FOXO3/NR4A3/MCTP1/NCOA7/FBXW7/OXR1/HIF1A/PDE8A/LANCL1/NFE2L2/MCL1/PNPLA8/FUT8/CTNNB1/FBXO7	15	HIP-Epi
BP	GO:2000302	Positive Regulation Of Synaptic Vesicle Exocytosis	4/1022	7/18722	0.000270522	0.00920482	0.00795389	NLGN1/SYT1/SLC4A8/DNM1L	4	HIP-Epi
BP	GO:1902950	Regulation Of Dendritic Spine Maintenance	5/1022	12/18722	0.000275362	0.00932071	0.00805403	HOMER1/ZNF804A/GRIN2B/ABHD17B/ZMYND8	5	HIP-Epi
BP	GO:0110053	Regulation Of Actin Filament Organization	30/1022	277/18722	0.000277064	0.00932973	0.00806182	TMEFF2/SLIT2/PPM1E/DLG1/FCHSD2/CLASP2/SSH2/LPAR1/DLC1/RGCC/BIN1/C9orf72/RICTOR/TJP1/MTSS1/SPTBN1/STMN1/GSN/CLASP1/PIK3R1/PAK1/ACTR2/PAK2/SNX9/WASF2/RASA1/JMY/WASF3/ACTG1/EVL	30	HIP-Epi
BP	GO:0043112	Receptor Metabolic Process	21/1022	166/18722	0.000284487	0.00953032	0.00823515	NRG1/CNTN2/MAGI2/PICALM/SMURF1/PSEN1/TFRC/GRIA1/AHI1/ABCA2/MKLN1/CD9/EPS15/ITCH/UVRAG/SNX1/ARRB1/DNM3/DNM2/FUT8/AP2B1	21	HIP-Epi
BP	GO:0035725	Sodium Ion Transmembrane Transport	22/1022	178/18722	0.000287629	0.00958615	0.0082834	SLC8A1/HECW2/SLC24A2/ANK3/FGF12/SLC4A10/ATP1B3/DLG1/FGF14/ASIC2/TPCN1/SLC4A7/HCN1/SCN2A/SCN1A/NETO1/SLC12A2/ATP1B1/SLC4A8/WNK1/DNM2/SLC24A4	22	HIP-Epi
CC	GO:0030133	Transport Vesicle	38/1049	412/19549	0.00083376	0.00999167	0.007828	CTTNBP2/KIRREL3/SYT1/DGKI/PICALM/MCTP1/NDEL1/PSEN1/PDE4B/GRIA1/SORT1/GRIN2A/ATP2B1/ARFGEF3/BIN1/KIF1B/TRIM9/SYNDIG1/ADAM10/GIPC1/SEC31A/SLC4A8/PAM/STX12/STON2/RAB10/RAB1A/BCL2L1/WDR7/SREBF2/CLCN3/SPRED2/COPA/RAB40B/DNM1L/GOPC/MT3/DPYSL3	38	HIP-Epi
BP	GO:1903364	Positive Regulation Of Cellular Protein Catabolic Process	20/1022	155/18722	0.000302369	0.010026	0.00866348	LRP2/ARIH1/SMURF1/RNF144A/FBXW7/PTK2/PSEN1/AGTPBP1/ANKIB1/ABCA2/RNF19A/AGBL4/LDLR/NFE2L2/PIAS1/GCLC/PTEN/CSNK1A1/TMEM259/DNAJB2	20	HIP-Epi
BP	GO:0032869	Cellular Response To Insulin Stimulus	24/1022	203/18722	0.000305829	0.0100893	0.00871814	PIP4K2A/FOXO1/EEF2K/PDK4/NDEL1/SLC25A33/CCND3/PRKCB/HDAC9/ATP2B1/MYO5A/SIK2/PTPN11/OSBPL8/RAB10/GCLC/PIK3R1/PAK1/GAB1/SLC39A14/PIK3C2A/PTEN/CPEB2/SRSF5	24	HIP-Epi
BP	GO:0043161	Proteasome-Mediated Ubiquitin-Dependent Protein Catabolic Process	40/1022	412/18722	0.000308326	0.0101202	0.00874491	HECW2/ANAPC10/N4BP1/ARIH1/PELI1/SMURF1/RYBP/MAN1A1/RNF144A/FBXW7/PSEN1/ANKIB1/RNF19A/FBXO33/UBR3/TRIM9/UBE2H/ITCH/UBE2B/TBL1XR1/ANAPC5/GIPC1/TRIM2/ARRB1/NFE2L2/APPBP2/PIAS1/UBE2D3/RMND5A/GCLC/UBE4B/UBE2G1/UBE2K/UBE3D/KLHL42/TRPC4AP/CTNNB1/CSNK1A1/GNA12/DNAJB2	40	HIP-Epi
MF	GO:0022836	Gated Channel Activity	36/1026	340/18367	0.000177247	0.0101353	0.00887085	RYR2/KCNH8/PEX5L/KCNIP4/GRIK2/KCNMB4/ANO4/TMC7/GABRG2/KCND2/KCNAB1/CACNA2D1/GABRB2/GRIK1/ASIC2/GRIA2/TPCN1/PIEZO2/KCNQ5/CACNA2D3/HCN1/SCN2A/GRIA1/KCNC2/GRIN2A/GRIN2B/SCN1A/KCNJ3/GRID2/CLIC4/TMEM63A/GRID1/GRIA4/CLCN3/ITGAV/TTYH2	36	HIP-Epi
BP	GO:1900407	Regulation Of Cellular Response To Oxidative Stress	14/1022	89/18722	0.000315607	0.0103072	0.00890645	FOXO3/NR4A3/NCOA7/FBXW7/OXR1/HIF1A/PDE8A/LANCL1/NFE2L2/MCL1/PNPLA8/FUT8/CTNNB1/FBXO7	14	HIP-Epi
BP	GO:0007612	Learning	19/1022	144/18722	0.000318169	0.0103389	0.00893385	CNTNAP2/CSMD1/SLC24A2/NRXN3/GRM5/CNTN2/ATP8A1/FOS/NTRK2/SORCS3/GRIN2A/NETO1/ATXN1/BTG2/HIF1A/MEIS2/PIAS1/ARF4/ACTR2	19	HIP-Epi
BP	GO:0019226	Transmission Of Nerve Impulse	12/1022	69/18722	0.000323279	0.0104527	0.00903216	CNTNAP2/ANK3/KCNMB4/KCND2/FGF12/MAG/NTRK2/JAM3/SCN2A/SCN1A/PAFAH1B1/ITGA2	12	HIP-Epi
MF	GO:0044389	Ubiquitin-Like Protein Ligase Binding	34/1026	316/18367	0.00019593	0.0107165	0.00937954	FOXO1/PER1/ARIH1/NLK/YWHAZ/FBXW7/BRCA1/PPARGC1A/RTN4/HIF1A/ITCH/PRKACB/UBE2B/ATF6/DIO2/ARRB1/STAT2/HSPA9/PRR5L/AMBRA1/PIAS1/PRKAR2A/SKI/JAK1/UBE2G1/UBE2K/SLF2/SNX9/DNM1L/FBXO7/MAP1LC3A/HSPA8/ACTG1/NFKBIA	34	HIP-Epi
BP	GO:0000377	Rna Splicing, Via Transesterification Reactions With Bulged Adenosine As Nucleophile	33/1022	320/18722	0.000347644	0.0110028	0.00950752	KHDRBS2/KHDRBS3/RBFOX1/SRSF7/CELF2/USP39/QKI/TRA2B/MBNL2/SRPK2/RBM5/TRA2A/CIRBP/SF1/NUP98/RBFOX2/HNRNPC/NSRP1/LUC7L/WTAP/YTHDC1/DYRK1A/SRSF4/STRAP/RBM6/PABPC1/DHX9/HSPA8/SRSF3/SRRM1/SRSF5/HNRNPL/SNRNP70	33	HIP-Epi
BP	GO:0000398	Mrna Splicing, Via Spliceosome	33/1022	320/18722	0.000347644	0.0110028	0.00950752	KHDRBS2/KHDRBS3/RBFOX1/SRSF7/CELF2/USP39/QKI/TRA2B/MBNL2/SRPK2/RBM5/TRA2A/CIRBP/SF1/NUP98/RBFOX2/HNRNPC/NSRP1/LUC7L/WTAP/YTHDC1/DYRK1A/SRSF4/STRAP/RBM6/PABPC1/DHX9/HSPA8/SRSF3/SRRM1/SRSF5/HNRNPL/SNRNP70	33	HIP-Epi
BP	GO:0043524	Negative Regulation Of Neuron Apoptotic Process	19/1022	145/18722	0.000347815	0.0110028	0.00950752	GABRB2/MAG/NTRK2/NR4A2/PSEN1/PPARGC1A/OXR1/BTG2/HIF1A/NAIP/ARRB1/HIPK2/GCLC/BCL2L1/ADNP/MAP2K4/ILK/RASA1/MT3	19	HIP-Epi
BP	GO:0051961	Negative Regulation Of Nervous System Development	19/1022	145/18722	0.000347815	0.0110028	0.00950752	ROBO2/SPP1/DIP2B/MAG/DCC/SEMA6A/EPHA7/PSEN1/DAB1/LRP4/RTN4/LDLR/SEMA4D/CTNNA1/SKI/CTNNB1/PTEN/DICER1/MT3	19	HIP-Epi
BP	GO:1903362	Regulation Of Cellular Protein Catabolic Process	28/1022	255/18722	0.000348758	0.0110028	0.00950752	N4BP1/LRP2/ARIH1/NELL1/SMURF1/RYBP/RNF144A/FBXW7/PTK2/PSEN1/AGTPBP1/ANKIB1/ABCA2/RNF19A/AGBL4/LDLR/GIPC1/NFE2L2/PIAS1/HIPK2/GCLC/UBE2K/EPHA4/PTEN/CSNK1A1/GNA12/TMEM259/DNAJB2	28	HIP-Epi
BP	GO:0002028	Regulation Of Sodium Ion Transport	14/1022	90/18722	0.000355303	0.0111552	0.00963917	SLC8A1/HECW2/NKAIN2/ANK3/PER1/FGF12/ATP1B3/DLG1/FGF14/NETO1/ATP1B1/CNKSR3/WNK1/DNM2	14	HIP-Epi
BP	GO:0051017	Actin Filament Bundle Assembly	20/1022	157/18722	0.000358586	0.0111791	0.00965989	TMEFF2/PPM1E/CLASP2/LPAR1/DLC1/RGCC/TJP1/MTSS1/STMN1/ARRB1/CLASP1/CALD1/PIK3R1/PAK1/PAK2/WASF2/NEDD9/ACTG1/EVL/DPYSL3	20	HIP-Epi
BP	GO:0014003	Oligodendrocyte Development	9/1022	42/18722	0.00036209	0.0111791	0.00965989	CNTN2/MAG/FA2H/MYRF/ABCA2/CD9/ASPA/PTEN/WASF3	9	HIP-Epi
BP	GO:0060999	Positive Regulation Of Dendritic Spine Development	9/1022	42/18722	0.00036209	0.0111791	0.00965989	NLGN1/EEF2K/CPEB3/PSEN1/PAFAH1B1/ZMYND8/DLG5/ACTR2/DNM1L	9	HIP-Epi
BP	GO:0001508	Action Potential	18/1022	134/18722	0.000362948	0.0111791	0.00965989	RYR2/SLC8A1/ANK3/CTNNA3/KCNMB4/KCND2/FGF12/CACNA2D1/DLG1/NTRK2/AKAP6/SCN2A/KCNC2/SCN1A/KCNJ3/ATP1B1/BIN1/USP53	18	HIP-Epi
BP	GO:1903204	Negative Regulation Of Oxidative Stress-Induced Neuron Death	6/1022	19/18722	0.00038255	0.0117273	0.0101336	NR4A3/NCOA7/OXR1/HIF1A/CTNNB1/FBXO7	6	HIP-Epi
BP	GO:0060537	Muscle Tissue Development	39/1022	403/18722	0.000388768	0.011862	0.01025	RYR2/SLC8A1/HOMER1/EGR1/ZFAND5/RBFOX1/JARID2/LRP2/KCNAB1/NRG1/DLG1/FOS/NR4A1/SORBS2/AKAP6/LMNA/SGCZ/HDAC9/TIPARP/PPARGC1A/BTG2/ADAMTS9/YBX3/HDAC4/MEF2A/SKI/FRS2/PAK1/RBPJ/NR1D2/EFNB2/AKAP13/GPCPD1/MAP2K4/CTNNB1/PTEN/MYLK/RIPOR2/GJB6	39	HIP-Epi
BP	GO:0051656	Establishment Of Organelle Localization	38/1022	390/18722	0.000402142	0.0122127	0.010553	NLGN1/NR4A3/PARD3/MYO1D/PPFIA2/DYNC1I1/DLG1/ARHGAP21/PICALM/CLMN/CLASP2/NDEL1/TANC2/YWHAZ/PSEN1/AGTPBP1/EXOC6B/MYO5A/NDE1/GAB2/AGBL4/HIF1A/UBE2B/PAFAH1B1/CLASP1/DNM2/RAB1A/KIF5C/SUN2/KIF13A/ACTR2/GEM/EML4/CTNNB1/EXOC6/NUP88/GBF1/RHOT2	38	HIP-Epi
CC	GO:0098982	Gaba-Ergic Synapse	11/1049	69/19549	0.00105015	0.0123851	0.00970314	GABRG2/KCND2/GABRB2/NRG1/CNTN5/PLCB1/ATP2B1/PTPRO/PCLO/ERC2/CTBP2	11	HIP-Epi
BP	GO:0043954	Cellular Component Maintenance	11/1022	61/18722	0.000411246	0.0124311	0.0107417	HOMER1/DLG1/ZNF804A/GRIN2B/ABHD17B/PCLO/ERC2/TJP1/MTSS1/CTBP2/ZMYND8	11	HIP-Epi
BP	GO:0021954	Central Nervous System Neuron Development	13/1022	81/18722	0.000418582	0.0125943	0.0108827	SLIT2/SLC4A10/CNTN2/NTRK2/NDEL1/NR4A2/DCC/AGTPBP1/AGBL4/BTG2/PAFAH1B1/EPHA4/PTEN	13	HIP-Epi
BP	GO:0060213	Positive Regulation Of Nuclear-Transcribed Mrna Poly(A) Tail Shortening	5/1022	13/18722	0.000427393	0.0128001	0.0110606	CPEB3/BTG2/ZFP36/TNRC6C/PABPC1	5	HIP-Epi
BP	GO:0000375	Rna Splicing, Via Transesterification Reactions	33/1022	324/18722	0.000434385	0.0129498	0.01119	KHDRBS2/KHDRBS3/RBFOX1/SRSF7/CELF2/USP39/QKI/TRA2B/MBNL2/SRPK2/RBM5/TRA2A/CIRBP/SF1/NUP98/RBFOX2/HNRNPC/NSRP1/LUC7L/WTAP/YTHDC1/DYRK1A/SRSF4/STRAP/RBM6/PABPC1/DHX9/HSPA8/SRSF3/SRRM1/SRSF5/HNRNPL/SNRNP70	33	HIP-Epi
CC	GO:0005884	Actin Filament	15/1049	114/19549	0.00113803	0.0131825	0.0103278	SPECC1/LDB3/JAM3/MYO5A/GAS7/IQGAP1/TPM4/WIPF1/PAK1/GAS2/PDLIM3/ACTG1/MYO9B/GJB6/DPYSL3	15	HIP-Epi
CC	GO:0043194	Axon Initial Segment	5/1049	16/19549	0.00117099	0.0131825	0.0103278	LRRC7/IQCJ-SCHIP1/ANK3/BIN1/NAV1	5	HIP-Epi
CC	GO:0098831	Presynaptic Active Zone Cytoplasmic Component	5/1049	16/19549	0.00117099	0.0131825	0.0103278	RIMS2/PCLO/ERC2/CTBP2/CTNNB1	5	HIP-Epi
BP	GO:0010810	Regulation Of Cell-Substrate Adhesion	25/1022	221/18722	0.000454203	0.0134531	0.0116248	EDIL3/DOCK5/CDK6/CLASP2/SPOCK1/PTPRJ/PTK2/DLC1/ARHGEF7/PTPRO/CORO1C/BCAS3/PTPN11/WDPCP/IQGAP1/CLASP1/DNM2/PIK3R1/FN1/PTEN/BCL6/ILK/RASA1/NEDD9/ACTG1	25	HIP-Epi
BP	GO:0010498	Proteasomal Protein Catabolic Process	45/1022	490/18722	0.000457129	0.0134531	0.0116248	HECW2/ANAPC10/N4BP1/ARIH1/PSME4/PELI1/SMURF1/RYBP/MAN1A1/RNF144A/FBXW7/PSEN1/ANKIB1/RNF19A/FBXO33/UBR3/TRIM9/UBE2H/ITCH/UBE2B/TBL1XR1/ANAPC5/GIPC1/TRIM2/ARRB1/NFE2L2/APPBP2/PIAS1/UBE2D3/RMND5A/GCLC/SOCS6/UGGT2/UBE4B/UBE2G1/UBE2K/UBE3D/KLHL42/TRPC4AP/UBAC2/CTNNB1/CSNK1A1/GNA12/TMEM259/DNAJB2	45	HIP-Epi
BP	GO:0008380	Rna Splicing	41/1022	434/18722	0.000457475	0.0134531	0.0116248	KHDRBS2/KHDRBS3/RBFOX1/SRSF7/CELF2/USP39/QKI/TRA2B/PPARGC1A/MBNL2/PTBP2/HNRNPLL/SRPK2/RBM5/TRA2A/CIRBP/SF1/NUP98/RBFOX2/ZNF638/FUS/HNRNPC/PIK3R1/NSRP1/LUC7L/PPP4R2/WTAP/SRSF11/YTHDC1/DYRK1A/SRSF4/STRAP/RBM6/PABPC1/DHX9/HSPA8/SRSF3/SRRM1/SRSF5/HNRNPL/SNRNP70	41	HIP-Epi
BP	GO:0046847	Filopodium Assembly	11/1022	62/18722	0.000475663	0.0138442	0.0119628	NLGN1/PPP1R16B/SRGAP2/SRGAP2C/BCAS3/FGD4/DNM3/PIK3R1/ZMYND8/RIPOR2/DPYSL3	11	HIP-Epi
BP	GO:0007266	Rho Protein Signal Transduction	18/1022	137/18722	0.000476536	0.0138442	0.0119628	SHTN1/ROBO1/RASGRF2/LPAR1/DLC1/BCR/STMN1/ARRB1/RHOU/CDC42SE2/AKAP13/SCAI/BCL6/ARHGAP1/GNA12/HACD3/MYO9B/RIPOR2	18	HIP-Epi
BP	GO:0034765	Regulation Of Ion Transmembrane Transport	45/1022	491/18722	0.000477485	0.0138442	0.0119628	RYR2/SLC8A1/HECW2/KCNH8/NLGN1/KCNIP4/HOMER1/ANK3/GRM5/KCND2/FGF12/ATP1B3/KCNAB1/CACNA2D1/CHRM3/DLG1/FGF14/ASIC2/TPCN1/KCNQ5/RASGRF2/CACNA2D3/HCN1/AKAP6/PSEN1/SCN2A/PDE4B/KCNC2/SCN1A/KCNJ3/NETO1/PPARGC1A/ATP1B1/BIN1/VMP1/CLIC4/WNK1/DNM2/DPP10/STIM1/PER2/GEM/PTEN/SESTD1/GOPC	45	HIP-Epi
BP	GO:0007628	Adult Walking Behavior	7/1022	27/18722	0.000479295	0.0138442	0.0119628	CNTN2/DAB1/AGTPBP1/OXR1/HIPK2/EPHA4/NPC1	7	HIP-Epi
BP	GO:0007020	Microtubule Nucleation	8/1022	35/18722	0.000482265	0.0138683	0.0119836	SLAIN1/CLASP2/NDEL1/ARHGEF7/NDE1/CLASP1/PAK1/RANBP9	8	HIP-Epi
BP	GO:0030032	Lamellipodium Assembly	12/1022	72/18722	0.000484791	0.0138795	0.0119933	SLIT2/SRGAP2/GOLPH3/ARHGEF7/PTPRO/AUTS2/HDAC4/DNM2/PIK3R1/ACTR2/WASF2/WASF3	12	HIP-Epi
BP	GO:0006892	Post-Golgi Vesicle-Mediated Transport	15/1022	104/18722	0.000511865	0.0145573	0.012579	ANK3/SORT1/EXOC6B/MYO5A/GOLPH3/EPS15/SPTBN1/RAB10/DNM2/MON2/KIF13A/SCFD1/EXOC6/GBF1/GOPC	15	HIP-Epi
BP	GO:0099172	Presynapse Organization	10/1022	53/18722	0.000512943	0.0145573	0.012579	NLGN1/PTPRD/PPFIA2/LRRTM3/CNTN5/LRP4/FARP1/PCLO/EFNB2/PTEN	10	HIP-Epi
CC	GO:0044853	Plasma Membrane Raft	15/1049	116/19549	0.00136087	0.0146522	0.0114793	KCND2/MYO1D/ATP1B3/PLPP1/AKAP6/DLC1/ATP1B1/LRP4/CORO1C/PTPN11/PACSIN2/CTNNA1/PRKAR2A/STIM1/CTNNB1	15	HIP-Epi
CC	GO:0031965	Nuclear Membrane	29/1049	297/19549	0.0013984	0.0146522	0.0114793	CLMN/NR4A1/RANBP2/AKAP6/LMNA/PSEN1/SORT1/PLCB1/NUP58/TRA2B/TNKS/C9orf72/OSBPL8/NUP98/PAFAH1B1/PUM2/OSBPL6/AHCTF1/BCL2L1/RNF13/PAK1/SPIN1/WTAP/SUN2/POM121/SCAI/ATP11B/HACD3/DNAJB2	29	HIP-Epi
CC	GO:1990351	Transporter Complex	35/1049	381/19549	0.00140468	0.0146522	0.0114793	RYR2/KCNIP4/GRIK2/CNTNAP2/KCNMB4/GABRG2/KCND2/ATP1B3/KCNAB1/CACNA2D1/GABRB2/ATP8A1/LRRC8B/GRIA2/KCNQ5/CACNA2D3/HCN1/AKAP6/ATP10B/SCN2A/PDE4B/GRIA1/KCNC2/GRIN2A/GRIN2B/SCN1A/KCNJ3/ABCA2/GRID2/ATP1B1/CLIC4/DPP10/GRIA4/UNC80/TTYH2	35	HIP-Epi
CC	GO:0045180	Basal Cortex	3/1049	5/19549	0.00141986	0.0146522	0.0114793	CLASP2/PHLDB1/CLASP1	3	HIP-Epi
CC	GO:0098826	Endoplasmic Reticulum Tubular Network Membrane	3/1049	5/19549	0.00141986	0.0146522	0.0114793	RTN4/ATL1/ATL2	3	HIP-Epi
CC	GO:0099025	Anchored Component Of Postsynaptic Membrane	3/1049	5/19549	0.00141986	0.0146522	0.0114793	CNTN2/RGS7BP/ABHD17B	3	HIP-Epi
CC	GO:0005635	Nuclear Envelope	41/1049	468/19549	0.00144003	0.0146568	0.0114829	VRK2/CLMN/NDEL1/NELL1/NR4A1/RANBP2/AKAP6/LMNA/PSEN1/SORT1/PLCB1/NUP58/TRA2B/TNKS/BIN1/RTN4/C9orf72/OSBPL8/NUP98/ATF6/PAFAH1B1/PUM2/OSBPL6/AHCTF1/BCL2L1/RNF13/KPNA3/PAK1/SPIN1/WTAP/SUN2/NAPEPLD/POM121/SCAI/RAB40B/NUP188/NUP88/NPC1/ATP11B/HACD3/DNAJB2	41	HIP-Epi
BP	GO:0045197	Establishment Or Maintenance Of Epithelial Cell Apical/Basal Polarity	9/1022	44/18722	0.000521931	0.0146841	0.0126885	LRRC7/DLG2/PARD3/DLG1/ARF4/DLG5/MYO9A/ILK/FAT1	9	HIP-Epi
BP	GO:0060324	Face Development	9/1022	44/18722	0.000521931	0.0146841	0.0126885	ZFAND5/ARID5B/TIPARP/CSRNP1/PTPN11/PLEKHA1/SKI/ANKRD11/CRISPLD1	9	HIP-Epi
CC	GO:0031674	I Band	17/1049	141/19549	0.00148087	0.0148687	0.0116489	RYR2/SLC8A1/HOMER1/ANK3/LDB3/SORBS2/PSEN1/PDE4B/SCN1A/BIN1/PPP1R12A/HDAC4/PPP1R12B/PAK1/FBXO32/CTNNB1/PDLIM3	17	HIP-Epi
BP	GO:0120032	Regulation Of Plasma Membrane Bounded Cell Projection Assembly	22/1022	186/18722	0.000531868	0.0148992	0.0128744	NLGN1/SLIT2/ANLN/PLD1/PPP1R16B/NDEL1/SRGAP2C/CCP110/AUTS2/CORO1C/BCAS3/HDAC4/WDPCP/DNM3/DNM2/PIK3R1/ZMYND8/ACTR2/WASF2/EVL/RIPOR2/DPYSL3	22	HIP-Epi
BP	GO:0031330	Negative Regulation Of Cellular Catabolic Process	28/1022	262/18722	0.00053974	0.0150548	0.0130089	N4BP1/CLEC16A/NELL1/NAMPT/RYBP/PSEN1/ACACB/HERC1/STAT3/LARP4B/CIRBP/USP36/YBX3/GIPC1/FOXK2/ZFP36/FUS/HIPK2/HNRNPC/MCL1/EPHA4/SCFD1/PARN/PABPC1/DHX9/NPC1/MT3/SNRNP70	28	HIP-Epi
CC	GO:0030016	Myofibril	24/1049	231/19549	0.00152634	0.015121	0.0118466	RYR2/SLC8A1/HOMER1/ANK3/LDB3/SORBS2/PSEN1/PDE4B/SCN1A/BIN1/PPP1R12A/CORO1C/HDAC4/SPTBN1/TPM4/CALD1/PPP1R12B/PAK1/FBXO32/DCTN4/CTNNB1/ILK/PDLIM3/ACTG1	24	HIP-Epi
BP	GO:0030048	Actin Filament-Based Movement	17/1022	127/18722	0.000544745	0.0151295	0.0130734	RYR2/CTNNA3/SHTN1/FGF12/MYO1D/CACNA2D1/DLG1/PDE4B/SCN1A/KCNJ3/MYO5A/BIN1/GSN/WIPF1/SUN2/WASF2/MYO9B	17	HIP-Epi
MF	GO:0031625	Ubiquitin Protein Ligase Binding	32/1026	297/18367	0.000290891	0.0152003	0.0133039	FOXO1/PER1/ARIH1/NLK/YWHAZ/FBXW7/BRCA1/PPARGC1A/RTN4/HIF1A/PRKACB/UBE2B/ATF6/DIO2/ARRB1/HSPA9/PRR5L/AMBRA1/PIAS1/PRKAR2A/SKI/JAK1/UBE2G1/UBE2K/SLF2/SNX9/DNM1L/FBXO7/MAP1LC3A/HSPA8/ACTG1/NFKBIA	32	HIP-Epi
MF	GO:0005085	Guanyl-Nucleotide Exchange Factor Activity	26/1026	223/18367	0.000312188	0.0152003	0.0133039	RAPGEF5/ELMO1/DOCK5/MCF2L2/DOCK10/RASGRF2/DOCK9/SH3BP5/ARFGEF3/ARHGEF7/FARP1/HERC1/C9orf72/RGL1/BCR/DENND5A/DOCK3/RAP1A/FGD4/RHOU/ARF4/KALRN/AKAP13/CYTH1/GBF1/PLEKHG1	26	HIP-Epi
MF	GO:0004112	Cyclic-Nucleotide Phosphodiesterase Activity	7/1026	25/18367	0.000328688	0.0152003	0.0133039	PDE1A/PDE1C/PDE4B/CNP/PDE10A/PDE8A/PDE7A	7	HIP-Epi
MF	GO:0005216	Ion Channel Activity	42/1026	432/18367	0.000345323	0.0152003	0.0133039	RYR2/KCNH8/PEX5L/KCNIP4/GRIK2/SLC24A2/KCNMB4/ANO4/TMC7/GABRG2/KCND2/KCNAB1/CACNA2D1/GABRB2/GRIK1/ASIC2/LRRC8B/GRIA2/TPCN1/PIEZO2/KCNQ5/CACNA2D3/HCN1/PSEN1/SCN2A/GRIA1/KCNC2/GRIN2A/GRIN2B/SCN1A/KCNJ3/GRID2/CLIC4/TMEM63A/GRID1/SLC24A4/GRIA4/UNC80/CLCN3/TRPC4AP/ITGAV/TTYH2	42	HIP-Epi
MF	GO:0030331	Estrogen Receptor Binding	9/1026	41/18367	0.000354176	0.0152003	0.0133039	TACC1/PPARGC1A/NRIP1/ARRB1/FUS/RERG/NSD1/STRN/CTNNB1	9	HIP-Epi
MF	GO:0001221	Transcription Coregulator Binding	13/1026	78/18367	0.000356874	0.0152003	0.0133039	FOXO3/ZBTB16/FOXO1/PER1/MTF2/HIF1A/CTBP2/ZNF644/NFE2L2/PER2/CTNNB1/CNOT2/EPAS1	13	HIP-Epi
MF	GO:0042578	Phosphoric Ester Hydrolase Activity	37/1026	366/18367	0.000362488	0.0152003	0.0133039	PTP4A2/PPM1B/PDE1A/PLCL1/PDE1C/ENPP2/PTPRD/PPM1E/SYNJ2/CHRM3/DLG1/PLD1/PLPP1/PLPPR1/DNAJC6/PTPRJ/SSH2/PDE4B/PHLPP1/PLCB1/PPM1H/CNP/PDE10A/PTPRO/DUSP1/PTPN11/CDC14B/PDE8A/PTPRG/PTPRK/CTDSPL/PPM1D/NT5C2/PDE7A/NAPEPLD/GPCPD1/PTEN	37	HIP-Epi
CC	GO:0017053	Transcription Repressor Complex	10/1049	62/19549	0.00159957	0.0154348	0.0120924	ZBTB16/RCOR1/TBL1XR1/HDAC4/JAZF1/CTBP2/N4BP2L2/SKI/RBPJ/LIN52	10	HIP-Epi
CC	GO:0032589	Neuron Projection Membrane	10/1049	62/19549	0.00159957	0.0154348	0.0120924	ROBO2/CNTNAP2/GABRG2/MYO1D/GRIA1/KCNC2/ATP2B1/EPB41L3/SPTBN1/RIPOR2	10	HIP-Epi
BP	GO:0006644	Phospholipid Metabolic Process	37/1022	383/18722	0.00056005	0.0154884	0.0133835	ENPP2/SLC44A1/PIP4K2A/CRLS1/SYNJ2/AGPAT4/LPGAT1/PLD1/PLPP1/PLPPR1/SPTLC2/DGKG/ABCA8/FAM126A/CHKA/PLCB1/ABCA2/DGKH/LDLR/IDI1/OSBPL8/SGMS1/PGAP1/PAFAH1B1/ETNK1/PIK3R1/FAR1/SOCS6/PNPLA8/PIP5K1A/NAPEPLD/PIK3C2A/GPCPD1/EFR3A/PIGN/PTEN/IP6K1	37	HIP-Epi
BP	GO:0120034	Positive Regulation Of Plasma Membrane Bounded Cell Projection Assembly	15/1022	105/18722	0.000567641	0.0156318	0.0135074	NLGN1/ANLN/NDEL1/CCP110/AUTS2/BCAS3/HDAC4/DNM3/DNM2/PIK3R1/ZMYND8/ACTR2/WASF2/RIPOR2/DPYSL3	15	HIP-Epi
BP	GO:0001952	Regulation Of Cell-Matrix Adhesion	17/1022	128/18722	0.00059692	0.0160298	0.0138514	CDK6/CLASP2/PTPRJ/PTK2/DLC1/CORO1C/BCAS3/PTPN11/WDPCP/IQGAP1/CLASP1/PIK3R1/PTEN/BCL6/ILK/RASA1/ACTG1	17	HIP-Epi
BP	GO:1902743	Regulation Of Lamellipodium Organization	10/1022	54/18722	0.000599179	0.0160298	0.0138514	SLIT2/ENPP2/ARHGEF7/AUTS2/CORO1C/HDAC4/DNM2/PIK3R1/ACTR2/WASF2	10	HIP-Epi
BP	GO:0032868	Response To Insulin	28/1022	264/18722	0.00060897	0.0160298	0.0138514	EGR1/PIP4K2A/FOXO1/EEF2K/PDK4/NDEL1/SLC25A33/CCND3/PRKCB/SORT1/HDAC9/CRY2/ATP2B1/MYO5A/SIK2/PTPN11/OSBPL8/RAB10/GCLC/PIK3R1/PAK1/GAB1/SLC39A14/PIK3C2A/SRSF4/PTEN/CPEB2/SRSF5	28	HIP-Epi
BP	GO:0090659	Walking Behavior	7/1022	28/18722	0.000609227	0.0160298	0.0138514	CNTN2/DAB1/AGTPBP1/OXR1/HIPK2/EPHA4/NPC1	7	HIP-Epi
BP	GO:0060491	Regulation Of Cell Projection Assembly	22/1022	188/18722	0.000615742	0.0160298	0.0138514	NLGN1/SLIT2/ANLN/PLD1/PPP1R16B/NDEL1/SRGAP2C/CCP110/AUTS2/CORO1C/BCAS3/HDAC4/WDPCP/DNM3/DNM2/PIK3R1/ZMYND8/ACTR2/WASF2/EVL/RIPOR2/DPYSL3	22	HIP-Epi
BP	GO:0050768	Negative Regulation Of Neurogenesis	18/1022	140/18722	0.000619603	0.0160298	0.0138514	SPP1/DIP2B/MAG/DCC/SEMA6A/EPHA7/PSEN1/DAB1/LRP4/RTN4/LDLR/SEMA4D/CTNNA1/SKI/CTNNB1/PTEN/DICER1/MT3	18	HIP-Epi
BP	GO:0021815	Modulation Of Microtubule Cytoskeleton Involved In Cerebral Cortex Radial Glia Guided Migration	3/1022	4/18722	0.000622367	0.0160298	0.0138514	SRGAP2/SRGAP2C/SUN2	3	HIP-Epi
BP	GO:0021942	Radial Glia Guided Migration Of Purkinje Cell	3/1022	4/18722	0.000622367	0.0160298	0.0138514	DAB1/RERE/RBFOX2	3	HIP-Epi
BP	GO:0032185	Septin Cytoskeleton Organization	3/1022	4/18722	0.000622367	0.0160298	0.0138514	ANLN/WDPCP/LRCH3	3	HIP-Epi
BP	GO:0050923	Regulation Of Negative Chemotaxis	3/1022	4/18722	0.000622367	0.0160298	0.0138514	ROBO2/SLIT2/ROBO1	3	HIP-Epi
BP	GO:0071205	Protein Localization To Juxtaparanode Region Of Axon	3/1022	4/18722	0.000622367	0.0160298	0.0138514	CNTNAP2/CNTN2/EPB41L3	3	HIP-Epi
BP	GO:1902037	Negative Regulation Of Hematopoietic Stem Cell Differentiation	3/1022	4/18722	0.000622367	0.0160298	0.0138514	HSPA9/NFE2L2/N4BP2L2	3	HIP-Epi
BP	GO:1903690	Negative Regulation Of Wound Healing, Spreading Of Epidermal Cells	3/1022	4/18722	0.000622367	0.0160298	0.0138514	CLASP2/CLASP1/PTEN	3	HIP-Epi
BP	GO:1990809	Endoplasmic Reticulum Tubular Network Membrane Organization	3/1022	4/18722	0.000622367	0.0160298	0.0138514	RTN4/ATL1/ATL2	3	HIP-Epi
BP	GO:0036473	Cell Death In Response To Oxidative Stress	14/1022	95/18722	0.000624034	0.0160298	0.0138514	FOXO3/NR4A3/PRODH/NCOA7/FBXW7/OXR1/HIF1A/STK24/PDE8A/LANCL1/NFE2L2/MCL1/CTNNB1/FBXO7	14	HIP-Epi
BP	GO:1901379	Regulation Of Potassium Ion Transmembrane Transport	14/1022	95/18722	0.000624034	0.0160298	0.0138514	KCNIP4/ANK3/ATP1B3/KCNAB1/DLG1/AKAP6/KCNC2/NETO1/ATP1B1/BIN1/WNK1/DNM2/DPP10/PTEN	14	HIP-Epi
BP	GO:1990823	Response To Leukemia Inhibitory Factor	14/1022	95/18722	0.000624034	0.0160298	0.0138514	JARID2/ARID5B/SRSF7/TFRC/RNMT/MTF2/ADAM23/CTH/EXT1/CTBP2/HK2/MAT2A/SRSF3/BCAT2	14	HIP-Epi
BP	GO:1903201	Regulation Of Oxidative Stress-Induced Cell Death	12/1022	74/18722	0.000626491	0.0160298	0.0138514	FOXO3/NR4A3/NCOA7/FBXW7/OXR1/HIF1A/PDE8A/LANCL1/NFE2L2/MCL1/CTNNB1/FBXO7	12	HIP-Epi
MF	GO:0008081	Phosphoric Diester Hydrolase Activity	14/1026	89/18367	0.00039805	0.0161531	0.0141379	PDE1A/PLCL1/PDE1C/ENPP2/CHRM3/PLD1/PDE4B/PLCB1/CNP/PDE10A/PDE8A/PDE7A/NAPEPLD/GPCPD1	14	HIP-Epi
MF	GO:0022824	Transmitter-Gated Ion Channel Activity	11/1026	60/18367	0.000430715	0.0161656	0.0141488	GRIK2/GABRG2/GABRB2/GRIK1/GRIA2/GRIA1/GRIN2A/GRIN2B/GRID2/GRID1/GRIA4	11	HIP-Epi
MF	GO:0022835	Transmitter-Gated Channel Activity	11/1026	60/18367	0.000430715	0.0161656	0.0141488	GRIK2/GABRG2/GABRB2/GRIK1/GRIA2/GRIA1/GRIN2A/GRIN2B/GRID2/GRID1/GRIA4	11	HIP-Epi
MF	GO:0051020	Gtpase Binding	31/1026	291/18367	0.000436907	0.0161656	0.0141488	PEX5L/RIMS2/FMNL3/PICALM/SRGAP2/RANBP2/MYO5A/FARP1/C9orf72/CORO1C/YBX3/DENND5A/RABGAP1/RAP1A/RABGAP1L/SPTBN1/IQGAP1/AMBRA1/RHOBTB3/FGD4/RAB11FIP3/PAK1/NDRG1/CDC42SE2/AKAP13/PAK2/DNM1L/ARHGAP1/RASA1/RANBP9/MYO9B	31	HIP-Epi
BP	GO:0097091	Synaptic Vesicle Clustering	5/1022	14/18722	0.000635057	0.0161852	0.0139857	NLGN1/PCLO/SYNDIG1/CTNNB1/PTEN	5	HIP-Epi
BP	GO:0001558	Regulation Of Cell Growth	39/1022	414/18722	0.000657686	0.0166965	0.0144274	SLIT2/SPP1/RIMS2/SHTN1/SYT1/ADIPOR2/DIP2B/MAG/SGK1/SPOCK1/NDEL1/SMURF1/PTPRJ/DCC/SEMA6A/SLC25A33/EPHA7/AKAP6/DPYSL2/DSCAM/SGK3/RTN4/ITCH/EPB41L3/ADAM10/SEMA4D/PAFAH1B1/DNM2/RERG/PAK1/SMARCA2/JADE1/FN1/USP47/ADNP/BCL6/ILK/MT3/DNAJB2	39	HIP-Epi
MF	GO:0005543	Phospholipid Binding	44/1026	466/18367	0.000472692	0.0169899	0.0148703	WDFY1/KRIT1/SYT1/PARD3/ARHGAP26/FCHSD2/PLD1/PICALM/ESYT2/TPCN1/PXK/SMURF1/LPAR1/PLCB1/AGAP1/GOLPH3/SGK3/BIN1/GAB2/BCAS3/PCLO/HIP1/OSBPL8/PACSIN2/SNX1/ZFYVE16/MTSS1/SPTBN1/IQGAP1/SNX30/GSN/SNX29/CLVS2/PCTP/OSBPL1A/RPS6KC1/WDR45B/SH3PXD2A/PIK3C2A/SESTD1/SNX9/GBF1/MAP1LC3A/HSPA8	44	HIP-Epi
BP	GO:1903313	Positive Regulation Of Mrna Metabolic Process	16/1022	118/18722	0.000679621	0.0171862	0.0148506	CPEB3/TRA2B/BTG2/TRA2A/CIRBP/NUP98/PAN3/SAMD4B/PRR5L/ZFP36/TNRC6C/PARN/PABPC1/HSPA8/CNOT2/SNRNP70	16	HIP-Epi
BP	GO:0008654	Phospholipid Biosynthetic Process	27/1022	253/18722	0.000687099	0.017308	0.0149558	SLC44A1/PIP4K2A/CRLS1/SYNJ2/AGPAT4/LPGAT1/PLD1/SPTLC2/DGKG/ABCA8/FAM126A/CHKA/ABCA2/DGKH/IDI1/SGMS1/PGAP1/ETNK1/PIK3R1/FAR1/SOCS6/PIP5K1A/PIK3C2A/EFR3A/PIGN/PTEN/IP6K1	27	HIP-Epi
BP	GO:0010769	Regulation Of Cell Morphogenesis Involved In Differentiation	14/1022	96/18722	0.000694602	0.0173569	0.0149981	DOCK5/PTPRD/EEF2K/CNTN2/PTK2/ARHGEF7/CORO1C/PAFAH1B1/DNM2/ACTR2/EPHA4/DNM1L/ILK/NEDD9	14	HIP-Epi
BP	GO:0032288	Myelin Assembly	6/1022	21/18722	0.000696502	0.0173569	0.0149981	UGT8/ABCA2/CD9/EPB41L3/ILK/DICER1	6	HIP-Epi
BP	GO:1902991	Regulation Of Amyloid Precursor Protein Catabolic Process	10/1022	55/18722	0.000697052	0.0173569	0.0149981	LRRTM3/PICALM/NTRK2/RTN1/ABCA2/BIN1/RTN4/SLC2A13/EPHA4/RANBP9	10	HIP-Epi
CC	GO:0098858	Actin-Based Cell Projection	23/1049	221/19549	0.00185056	0.0176278	0.0138105	NLGN1/PCDH15/SHTN1/MYO1D/FCHSD2/UNC5C/JAM3/SLC4A7/KIF13B/SRCIN1/MYO5A/CNP/FARP1/CLIC4/WWOX/PAFAH1B1/FGD4/UBE2K/EPHA4/CTNNB1/ITGAV/FAT1/RIPOR2	23	HIP-Epi
CC	GO:0055037	Recycling Endosome	21/1049	195/19549	0.0018837	0.0177163	0.0138799	ATP9A/DYNC1I1/GPR161/FCHSD2/TUBA1A/MCTP1/TPCN1/TF/TFRC/GRIA1/MYO5A/SGK3/ABHD17B/PACSIN2/STX12/RAB10/TBC1D12/RAB11FIP3/CLCN3/NDRG1/ATP11B	21	HIP-Epi
BP	GO:0071496	Cellular Response To External Stimulus	32/1022	320/18722	0.000721289	0.0178918	0.0154603	FOXO3/FOXO1/PDK4/CLEC16A/MAG/FOS/PIEZO2/NR4A2/NAMPT/ATP2B1/SIK2/TNKS/NFKB1/PTPN11/MAPK8/PRKAG2/STK24/HDAC4/NFE2L2/ITGA2/GCLC/TFEB/PPM1D/SREBF2/WDR45B/ADNP/MAP2K4/DNM1L/MAP3K2/MAP1LC3A/HSPA8/TNC	32	HIP-Epi
BP	GO:0010828	Positive Regulation Of Glucose Transmembrane Transport	9/1022	46/18722	0.000735458	0.0181051	0.0156446	NR4A3/ADIPOR2/PTPN11/OSBPL8/RAP1A/MEF2A/NFE2L2/PIK3R1/BRAF	9	HIP-Epi
BP	GO:0050919	Negative Chemotaxis	9/1022	46/18722	0.000735458	0.0181051	0.0156446	ROBO2/SLIT2/NRG1/UNC5C/ROBO1/SEMA6A/EPHA7/SEMA4D/ITGAV	9	HIP-Epi
MF	GO:0035591	Signaling Adaptor Activity	13/1026	81/18367	0.000520499	0.0181886	0.0159194	HOMER1/GRIP1/MAGI2/SH3RF1/GAB2/PTPN11/STAT3/IQGAP1/PIK3R1/DLG5/FRS2/CDC42SE2/AKAP13	13	HIP-Epi
BP	GO:0035023	Regulation Of Rho Protein Signal Transduction	13/1022	86/18722	0.000754715	0.018509	0.0159937	ROBO1/RASGRF2/LPAR1/DLC1/BCR/STMN1/ARRB1/CDC42SE2/AKAP13/SCAI/BCL6/MYO9B/RIPOR2	13	HIP-Epi
BP	GO:0006470	Protein Dephosphorylation	29/1022	281/18722	0.000763226	0.0186357	0.0161031	PTP4A2/PPM1B/PTPRD/PPM1E/DLG1/MAGI2/PPP1R16B/DNAJC6/PTPRJ/SSH2/PHLPP1/CRY2/DLC1/PPM1H/PTPRO/DUSP1/PPP1R12A/PTPN11/PPP6R2/CDC14B/PPP2R2A/PTPRG/PTPRK/CTDSPL/PPP4R2/PPM1D/PPP6R3/SPPL3/PTEN	29	HIP-Epi
BP	GO:0070979	Protein K11-Linked Ubiquitination	7/1022	29/18722	0.000765615	0.0186357	0.0161031	ANAPC10/UBE2E2/UBE2H/UBE2B/ANAPC5/UBE2D3/UBE2E3	7	HIP-Epi
CC	GO:0043296	Apical Junction Complex	17/1049	145/19549	0.00200805	0.0186497	0.0146112	FRMD4B/ANK3/PARD3/DLG1/MAGI2/JAM3/CLMP/TJP1/YBX3/FRMD4A/ASH1L/USP53/CTNNA1/STRN/CTNNB1/CYTH1/ACTG1	17	HIP-Epi
BP	GO:1901216	Positive Regulation Of Neuron Death	14/1022	97/18722	0.000771805	0.0187163	0.0161727	EGR1/FOXO3/PICALM/FOS/EPHA7/FBXW7/GRIN2B/SRPK2/HDAC4/MCL1/PPP1R13B/EFNB2/MAP2K4/CTNNB1	14	HIP-Epi
CC	GO:0043204	Perikaryon	18/1049	158/19549	0.00207889	0.0190693	0.0149399	TTLL7/CNTNAP2/DLG2/SHTN1/GRIP1/KCND2/DIP2B/MYO1D/SLC4A10/KCNAB1/KCNC2/C9orf72/PAM/FUS/TOP1/SERPINI1/EPHA4/MAP2K4	18	HIP-Epi
CC	GO:0098889	Intrinsic Component Of Presynaptic Membrane	11/1049	75/19549	0.00210582	0.0190808	0.0149489	PTPRD/CNTN5/RGS7BP/PSEN1/CDH9/SCN2A/ATP2B1/KCNJ3/ADAM23/EFNB2/EPHA4	11	HIP-Epi
BP	GO:0045685	Regulation Of Glial Cell Differentiation	12/1022	76/18722	0.000801375	0.0193611	0.0167299	OPALIN/CNTN2/MAG/DAB1/ZNF365/BIN1/LDLR/ASPA/EPHA4/CTNNB1/RHEB/DICER1	12	HIP-Epi
CC	GO:0030017	Sarcomere	22/1049	211/19549	0.00224443	0.0199885	0.01566	RYR2/SLC8A1/HOMER1/ANK3/LDB3/SORBS2/PSEN1/PDE4B/SCN1A/BIN1/PPP1R12A/CORO1C/HDAC4/SPTBN1/TPM4/PPP1R12B/PAK1/FBXO32/DCTN4/CTNNB1/ILK/PDLIM3	22	HIP-Epi
CC	GO:0005923	Bicellular Tight Junction	15/1049	122/19549	0.0022598	0.0199885	0.01566	FRMD4B/ANK3/PARD3/DLG1/MAGI2/JAM3/CLMP/TJP1/YBX3/FRMD4A/ASH1L/USP53/STRN/CTNNB1/CYTH1	15	HIP-Epi
MF	GO:0030276	Clathrin Binding	12/1026	72/18367	0.000595027	0.0202309	0.0177069	SYT1/PICALM/DNAJC6/BIN1/LDLR/HIP1/ARRB1/STON2/SCLT1/PIK3C2A/AP2B1/DNM1L	12	HIP-Epi
BP	GO:0007033	Vacuole Organization	21/1022	180/18722	0.000842793	0.0202362	0.0174861	TMEM165/PIP4K2A/MAN2A1/SMURF1/ATP10B/PSEN1/VMP1/C9orf72/EXT1/STX12/AMBRA1/CLVS2/TBC1D12/RAB1A/TFEB/WDR45B/ATG13/SCFD1/MAP1LC3A/MT3/PACS2	21	HIP-Epi
BP	GO:0150104	Transport Across Blood-Brain Barrier	13/1022	87/18722	0.000843824	0.0202362	0.0174861	SLC44A1/LRP2/ATP8A1/SLC1A3/TFRC/ABCA2/SLC12A2/SLCO3A1/SLC2A13/SLC7A2/SLC4A8/ABCC4/SLC13A3	13	HIP-Epi
BP	GO:0007265	Ras Protein Signal Transduction	33/1022	337/18722	0.00086315	0.0205527	0.0177596	ELMO1/SHTN1/NRG1/PLD1/ROBO1/KSR2/RASGRF2/LPAR1/DLC1/ARFGEF3/AUTS2/BCR/RAP1A/STMN1/ARRB1/DNM2/RRAS2/RHOU/RERG/RAP1B/CDC42SE2/AKAP13/SCAI/CYTH1/BCL6/ARHGAP1/WASF2/GBF1/RASA1/GNA12/HACD3/MYO9B/RIPOR2	33	HIP-Epi
BP	GO:0051489	Regulation Of Filopodium Assembly	9/1022	47/18722	0.000866228	0.0205527	0.0177596	NLGN1/PPP1R16B/SRGAP2C/BCAS3/DNM3/PIK3R1/ZMYND8/RIPOR2/DPYSL3	9	HIP-Epi
BP	GO:0032409	Regulation Of Transporter Activity	31/1022	310/18722	0.000866508	0.0205527	0.0177596	RYR2/HECW2/NLGN1/HOMER1/ANK3/GRM5/FGF12/ATP1B3/KCNAB1/CACNA2D1/CHRM3/DLG1/FGF14/SLC5A11/SGK1/RASGRF2/AKAP6/PDE4B/KCNC2/NETO1/PPARGC1A/ATP1B1/VMP1/NDFIP2/WNK1/DNM2/KMT2A/STIM1/GEM/PTEN/GOPC	31	HIP-Epi
BP	GO:0006198	Camp Catabolic Process	4/1022	9/18722	0.000891509	0.0208414	0.0180091	PDE4B/PDE10A/PDE8A/PDE7A	4	HIP-Epi
BP	GO:0048733	Sebaceous Gland Development	4/1022	9/18722	0.000891509	0.0208414	0.0180091	FA2H/EXT1/ASH1L/RBPJ	4	HIP-Epi
BP	GO:1903286	Regulation Of Potassium Ion Import	4/1022	9/18722	0.000891509	0.0208414	0.0180091	ATP1B3/DLG1/ATP1B1/WNK1	4	HIP-Epi
BP	GO:1990709	Presynaptic Active Zone Organization	4/1022	9/18722	0.000891509	0.0208414	0.0180091	NLGN1/PCLO/ERC2/CTBP2	4	HIP-Epi
CC	GO:0043292	Contractile Fiber	24/1049	239/19549	0.0024044	0.0208496	0.0163347	RYR2/SLC8A1/HOMER1/ANK3/LDB3/SORBS2/PSEN1/PDE4B/SCN1A/BIN1/PPP1R12A/CORO1C/HDAC4/SPTBN1/TPM4/CALD1/PPP1R12B/PAK1/FBXO32/DCTN4/CTNNB1/ILK/PDLIM3/ACTG1	24	HIP-Epi
CC	GO:0032587	Ruffle Membrane	13/1049	99/19549	0.00241328	0.0208496	0.0163347	SNTG1/CLASP2/PTPRJ/DLC1/CORO1C/PACSIN2/PLEKHA1/DNM2/ARF4/PAK1/CLCN3/PIP5K1A/ITGAV	13	HIP-Epi
BP	GO:0038127	Erbb Signaling Pathway	16/1022	121/18722	0.000896379	0.0208802	0.0180426	NRG1/PTPRJ/FBXW7/PTK2/PSEN1/RTN4/PTPN11/HIP1/IQGAP1/ARF4/BRAF/RBPJ/GAB1/PIK3C2A/MVB12B/RPS6KA5	16	HIP-Epi
BP	GO:0010827	Regulation Of Glucose Transmembrane Transport	12/1022	77/18722	0.000903048	0.0209604	0.0181119	NR4A3/ADIPOR2/PRKCB/PTPN11/PRKAG2/OSBPL8/RAP1A/MEF2A/NFE2L2/PIK3R1/BRAF/HK2	12	HIP-Epi
BP	GO:0060211	Regulation Of Nuclear-Transcribed Mrna Poly(A) Tail Shortening	5/1022	15/18722	0.000909982	0.0210462	0.018186	CPEB3/BTG2/ZFP36/TNRC6C/PABPC1	5	HIP-Epi
BP	GO:0048026	Positive Regulation Of Mrna Splicing, Via Spliceosome	6/1022	22/18722	0.000913822	0.02106	0.018198	TRA2B/TRA2A/CIRBP/NUP98/HSPA8/SNRNP70	6	HIP-Epi
BP	GO:0071805	Potassium Ion Transmembrane Transport	24/1022	219/18722	0.000918803	0.0211	0.0182325	KCNH8/KCNIP4/SLC24A2/ANK3/KCNMB4/KCND2/ATP1B3/KCNAB1/DLG1/KCNQ5/HCN1/AKAP6/SLC1A3/KCNC2/KCNJ3/NETO1/SLC12A2/ATP1B1/BIN1/WNK1/DNM2/SLC24A4/DPP10/PTEN	24	HIP-Epi
BP	GO:1903052	Positive Regulation Of Proteolysis Involved In Cellular Protein Catabolic Process	17/1022	133/18722	0.000926956	0.0212123	0.0183295	ARIH1/SMURF1/RNF144A/FBXW7/PTK2/PSEN1/AGTPBP1/ANKIB1/RNF19A/AGBL4/NFE2L2/PIAS1/GCLC/PTEN/CSNK1A1/TMEM259/DNAJB2	17	HIP-Epi
MF	GO:0031267	Small Gtpase Binding	28/1026	259/18367	0.000642165	0.021259	0.0186068	PEX5L/RIMS2/FMNL3/PICALM/SRGAP2/RANBP2/MYO5A/FARP1/C9orf72/CORO1C/YBX3/DENND5A/RABGAP1/RAP1A/RABGAP1L/IQGAP1/RHOBTB3/FGD4/RAB11FIP3/PAK1/NDRG1/CDC42SE2/AKAP13/PAK2/DNM1L/ARHGAP1/RANBP9/MYO9B	28	HIP-Epi
BP	GO:0010232	Vascular Transport	13/1022	88/18722	0.000941593	0.0214716	0.0185536	SLC44A1/LRP2/ATP8A1/SLC1A3/TFRC/ABCA2/SLC12A2/SLCO3A1/SLC2A13/SLC7A2/SLC4A8/ABCC4/SLC13A3	13	HIP-Epi
MF	GO:0004971	Ampa Glutamate Receptor Activity	3/1026	4/18367	0.000666274	0.0214916	0.0188103	GRIA2/GRIA1/GRIA4	3	HIP-Epi
BP	GO:0000045	Autophagosome Assembly	14/1022	99/18722	0.000948092	0.0215442	0.0186164	PIP4K2A/SMURF1/PSEN1/VMP1/C9orf72/STX12/AMBRA1/TBC1D12/RAB1A/WDR45B/ATG13/SCFD1/MAP1LC3A/PACS2	14	HIP-Epi
BP	GO:0051491	Positive Regulation Of Filopodium Assembly	7/1022	30/18722	0.000952094	0.0215598	0.0186298	NLGN1/BCAS3/DNM3/PIK3R1/ZMYND8/RIPOR2/DPYSL3	7	HIP-Epi
MF	GO:0061631	Ubiquitin Conjugating Enzyme Activity	8/1026	36/18367	0.000687732	0.0216292	0.0189307	UBE2E2/BIRC6/UBE2H/UBE2B/UBE2D3/UBE2E3/UBE2G1/UBE2K	8	HIP-Epi
CC	GO:1902495	Transmembrane Transporter Complex	33/1049	366/19549	0.00255258	0.0217996	0.0170789	RYR2/KCNIP4/GRIK2/CNTNAP2/KCNMB4/GABRG2/KCND2/ATP1B3/KCNAB1/CACNA2D1/GABRB2/LRRC8B/GRIA2/KCNQ5/CACNA2D3/HCN1/AKAP6/SCN2A/PDE4B/GRIA1/KCNC2/GRIN2A/GRIN2B/SCN1A/KCNJ3/ABCA2/GRID2/ATP1B1/CLIC4/DPP10/GRIA4/UNC80/TTYH2	33	HIP-Epi
CC	GO:0019897	Extrinsic Component Of Plasma Membrane	19/1049	174/19549	0.00258657	0.0218389	0.0171097	CDH18/KCNAB1/PICALM/ESYT2/CDH20/CDH8/TF/PTK2/CDH9/GNAI1/FARP1/HIP1/IQGAP1/CTNNA1/CTNNB1/CYTH1/SNX9/GNA12/GNG7	19	HIP-Epi
BP	GO:0030705	Cytoskeleton-Dependent Intracellular Transport	22/1022	195/18722	0.00100624	0.0227067	0.0196209	DLG2/MYO1D/PPFIA2/DYNC1I1/ARHGAP21/TUBA1A/NDEL1/TANC2/AGTPBP1/MYO5A/NDE1/AGBL4/KIF1B/HIF1A/PAFAH1B1/RAB1A/KIF5C/SUN2/KIF13A/SPG7/HSPA8/RHOT2	22	HIP-Epi
CC	GO:0035749	Myelin Sheath Adaxonal Region	3/1049	6/19549	0.00272637	0.0227606	0.0178319	MAG/CNP/PTEN	3	HIP-Epi
BP	GO:1902003	Regulation Of Amyloid-Beta Formation	9/1022	48/18722	0.00101528	0.0228314	0.0197286	LRRTM3/PICALM/NTRK2/RTN1/ABCA2/BIN1/RTN4/SLC2A13/EPHA4	9	HIP-Epi
BP	GO:1903050	Regulation Of Proteolysis Involved In Cellular Protein Catabolic Process	24/1022	221/18722	0.00104334	0.0233816	0.020204	N4BP1/ARIH1/SMURF1/RYBP/RNF144A/FBXW7/PTK2/PSEN1/AGTPBP1/ANKIB1/RNF19A/AGBL4/GIPC1/NFE2L2/PIAS1/HIPK2/GCLC/UBE2K/EPHA4/PTEN/CSNK1A1/GNA12/TMEM259/DNAJB2	24	HIP-Epi
CC	GO:0033270	Paranode Region Of Axon	4/1049	12/19549	0.00288392	0.0238083	0.0186527	MAG/KIF13B/SCN2A/EPB41L3	4	HIP-Epi
MF	GO:0015081	Sodium Ion Transmembrane Transporter Activity	19/1026	152/18367	0.000830924	0.024973	0.0218574	SLC8A1/GRIK2/SLC24A2/SLC4A10/ATP1B3/GRIK1/ASIC2/SLC5A11/TPCN1/SLC4A7/HCN1/SLC1A3/SCN2A/SCN1A/SLC12A2/ATP1B1/SLC4A8/SLC24A4/SLC13A3	19	HIP-Epi
MF	GO:0008013	Beta-Catenin Binding	13/1026	85/18367	0.000833758	0.024973	0.0218574	FOXO3/CTNNA3/GRIP1/FOXO1/NR4A2/PTPRJ/PSEN1/TBL1XR1/PTPRK/CTNNA1/DLG5/CTNNBIP1/CTNNB1	13	HIP-Epi
BP	GO:0035601	Protein Deacylation	15/1022	112/18722	0.00112291	0.0250784	0.0216702	PER1/HDAC9/RCOR1/ABHD17B/JDP2/MAPK8/FRY/TBL1XR1/HDAC4/SKI/PER2/DYRK1A/SPRED2/BCL6/SMARCAD1	15	HIP-Epi
MF	GO:0015267	Channel Activity	44/1026	480/18367	0.00087219	0.0255166	0.0223332	RYR2/KCNH8/PEX5L/KCNIP4/GRIK2/SLC24A2/KCNMB4/ANO4/TMC7/SLC14A1/GABRG2/KCND2/KCNAB1/CACNA2D1/GABRB2/GRIK1/ASIC2/LRRC8B/GRIA2/TPCN1/PIEZO2/KCNQ5/CACNA2D3/HCN1/PSEN1/SCN2A/GRIA1/KCNC2/GRIN2A/GRIN2B/SCN1A/KCNJ3/GRID2/CLIC4/TMEM63A/GRID1/SLC24A4/GRIA4/UNC80/CLCN3/TRPC4AP/ITGAV/TTYH2/GJB6	44	HIP-Epi
BP	GO:0006476	Protein Deacetylation	14/1022	101/18722	0.00115709	0.0257531	0.0222533	PER1/HDAC9/RCOR1/JDP2/MAPK8/FRY/TBL1XR1/HDAC4/SKI/PER2/DYRK1A/SPRED2/BCL6/SMARCAD1	14	HIP-Epi
CC	GO:0030864	Cortical Actin Cytoskeleton	11/1049	79/19549	0.0031992	0.0258681	0.0202664	MOBP/ANLN/PRKCB/DLC1/EPB41L2/SPTBN1/GSN/CALD1/AKAP13/ACTR2/SNX9	11	HIP-Epi
CC	GO:0044295	Axonal Growth Cone	6/1049	28/19549	0.00320305	0.0258681	0.0202664	SHTN1/PARD3/C9orf72/KIF5C/MYO9A/EPHA4	6	HIP-Epi
MF	GO:0022803	Passive Transmembrane Transporter Activity	44/1026	481/18367	0.00090976	0.0260109	0.0227658	RYR2/KCNH8/PEX5L/KCNIP4/GRIK2/SLC24A2/KCNMB4/ANO4/TMC7/SLC14A1/GABRG2/KCND2/KCNAB1/CACNA2D1/GABRB2/GRIK1/ASIC2/LRRC8B/GRIA2/TPCN1/PIEZO2/KCNQ5/CACNA2D3/HCN1/PSEN1/SCN2A/GRIA1/KCNC2/GRIN2A/GRIN2B/SCN1A/KCNJ3/GRID2/CLIC4/TMEM63A/GRID1/SLC24A4/GRIA4/UNC80/CLCN3/TRPC4AP/ITGAV/TTYH2/GJB6	44	HIP-Epi
BP	GO:0006929	Substrate-Dependent Cell Migration	6/1022	23/18722	0.00117978	0.0261686	0.0226123	SLIT2/SHTN1/ROBO1/ITGA2/FN1/ANKS1A	6	HIP-Epi
CC	GO:0000151	Ubiquitin Ligase Complex	28/1049	301/19549	0.00336716	0.0269011	0.0210757	ANAPC10/ZSWIM6/ARIH1/RNF144A/FBXW7/BRCA1/ANKIB1/RNF19A/FBXO33/MKLN1/UBR3/KLHL3/UBE2B/ANAPC5/APPBP2/RMND5A/FBXO21/KLHL2/FBXO32/USP47/UBE4B/DCUN1D1/UBE3D/KLHL42/TRPC4AP/FBXO7/RANBP9/GAN	28	HIP-Epi
BP	GO:0003018	Vascular Process In Circulatory System	27/1022	263/18722	0.00123261	0.0272475	0.0235446	SLC8A1/SLIT2/DOCK5/SLC44A1/KCNMB4/LRP2/CHRM3/ATP8A1/ASIC2/PTPRJ/SLC1A3/TFRC/ATP2B1/ABCA2/SLC12A2/SLCO3A1/SLC2A13/TJP1/SLC7A2/EXT1/SLC4A8/GCLC/CTNNBIP1/PER2/PIK3C2A/ABCC4/SLC13A3	27	HIP-Epi
BP	GO:0030100	Regulation Of Endocytosis	23/1022	211/18722	0.00124899	0.0275159	0.0237765	NLGN1/SH3GL3/EEF2K/MAGI2/PICALM/MCTP1/DNAJC6/TF/AHI1/ABCA2/BIN1/MKLN1/HIP1/PACSIN2/ZFYVE16/ARRB1/STON2/ITGA2/DNM2/RUFY2/ITGAV/AP2B1/DNM1L	23	HIP-Epi
BP	GO:0018210	Peptidyl-Threonine Modification	16/1022	125/18722	0.00127449	0.0279829	0.02418	PARD3/GALNT13/GALNTL6/NLK/PRKCB/TNKS/MAPK8/PRKAG2/CDC42BPA/WNK1/HIPK2/HIPK3/DYRK1A/UBE2K/SPRED2/GALNT11	16	HIP-Epi
MF	GO:0004115	3',5'-Cyclic-Amp Phosphodiesterase Activity	5/1026	15/18367	0.00101009	0.0282375	0.0247146	PDE1C/PDE4B/PDE10A/PDE8A/PDE7A	5	HIP-Epi
CC	GO:0031253	Cell Projection Membrane	31/1049	346/19549	0.00371744	0.0293836	0.0230206	ROBO2/CNTNAP2/SNTG1/GABRG2/LRP2/MYO1D/HHIP/GPR161/DLG1/CLASP2/PTPRJ/GRIA1/KCNC2/ATP2B1/DLC1/SLC12A2/CORO1C/EPB41L3/PACSIN2/SPTBN1/PLEKHA1/DNM2/ARF4/PAK1/CLCN3/PIP5K1A/NAPEPLD/CTNNB1/ITGAV/GNA12/RIPOR2	31	HIP-Epi
MF	GO:0046966	Thyroid Hormone Receptor Binding	7/1026	30/18367	0.00108992	0.029802	0.0260839	JMJD1C/TACC1/TRIP12/GTF2B/FUS/NCOA3/NSD1	7	HIP-Epi
MF	GO:0046873	Metal Ion Transmembrane Transporter Activity	40/1026	430/18367	0.00111343	0.029802	0.0260839	RYR2/SLC8A1/KCNH8/KCNIP4/TMEM165/GRIK2/SLC24A2/KCNMB4/SLC39A11/KCND2/SLC4A10/ATP1B3/KCNAB1/CACNA2D1/GRIK1/ASIC2/SLC5A11/TPCN1/KCNQ5/SLC4A7/CACNA2D3/HCN1/PSEN1/SLC1A3/SCN2A/KCNC2/GRIN2A/GRIN2B/ATP2B1/SCN1A/KCNJ3/SLC12A2/ATP1B1/SLC4A8/SLC24A4/TUSC3/TRPC4AP/SLC39A14/ITGAV/SLC13A3	40	HIP-Epi
BP	GO:0021953	Central Nervous System Neuron Differentiation	19/1022	162/18722	0.0013684	0.0299435	0.0258742	SLIT2/ZSWIM6/MDGA2/SLC4A10/CNTN2/SPOCK1/NTRK2/NDEL1/NR4A2/DCC/PSEN1/AGTPBP1/GRID2/AGBL4/HERC1/BTG2/PAFAH1B1/EPHA4/PTEN	19	HIP-Epi
BP	GO:0099054	Presynapse Assembly	9/1022	50/18722	0.00137562	0.0300006	0.0259235	NLGN1/PTPRD/LRRTM3/CNTN5/LRP4/FARP1/PCLO/EFNB2/PTEN	9	HIP-Epi
CC	GO:0002102	Podosome	6/1049	29/19549	0.00385816	0.0300021	0.0235052	TJP1/GSN/TPM4/RHOU/SH3PXD2A/ACTR2	6	HIP-Epi
CC	GO:0070160	Tight Junction	15/1049	129/19549	0.00388126	0.0300021	0.0235052	FRMD4B/ANK3/PARD3/DLG1/MAGI2/JAM3/CLMP/TJP1/YBX3/FRMD4A/ASH1L/USP53/STRN/CTNNB1/CYTH1	15	HIP-Epi
CC	GO:0045177	Apical Part Of Cell	37/1049	435/19549	0.00391682	0.0300021	0.0235052	HOMER1/PARD3/LRP2/SLC4A10/ATP1B3/DLG1/PLD1/PLPP1/TF/SLC4A7/SORBS2/PSEN1/DAB1/KCNC2/ATP2B1/SLC12A2/ATP1B1/PTPRO/CLIC4/CD9/EPS15/LDLR/TJP1/CNKSR3/WDPCP/SLC24A4/FN1/MAL/ITPK1/SLC39A14/CTNNB1/PTEN/ABCC4/FAT1/ACTG1/RIPOR2/GJB6	37	HIP-Epi
BP	GO:1990778	Protein Localization To Cell Periphery	32/1022	333/18722	0.00139738	0.0300981	0.0260078	KCNIP4/ANK3/GRIP1/MAP7/ATP1B3/DLG1/PICALM/CLASP2/SMURF1/FAM126A/GRIN2A/MYO5A/EPB41L2/GOLPH3/ABCA2/GNAI1/ATP1B1/ADAM22/EPB41L3/RAP1A/ADAM10/SPTBN1/RAB10/DPP10/PIK3R1/BCL2L1/PIP5K1A/KIF13A/EFR3A/RAB40B/GOPC/PACS2	32	HIP-Epi
BP	GO:0050773	Regulation Of Dendrite Development	14/1022	103/18722	0.00140339	0.0300981	0.0260078	HECW2/CSMD3/PTPRD/EEF2K/DGKG/DCC/SEMA4D/PAFAH1B1/IQGAP1/ACTR2/EPHA4/DNM1L/ILK/CAMK1D	14	HIP-Epi
BP	GO:1905037	Autophagosome Organization	14/1022	103/18722	0.00140339	0.0300981	0.0260078	PIP4K2A/SMURF1/PSEN1/VMP1/C9orf72/STX12/AMBRA1/TBC1D12/RAB1A/WDR45B/ATG13/SCFD1/MAP1LC3A/PACS2	14	HIP-Epi
BP	GO:0097105	Presynaptic Membrane Assembly	4/1022	10/18722	0.00142181	0.0300981	0.0260078	NLGN1/PTPRD/LRP4/PTEN	4	HIP-Epi
BP	GO:1901203	Positive Regulation Of Extracellular Matrix Assembly	4/1022	10/18722	0.00142181	0.0300981	0.0260078	CLASP2/RGCC/PHLDB1/CLASP1	4	HIP-Epi
BP	GO:0006650	Glycerophospholipid Metabolic Process	30/1022	306/18722	0.00142296	0.0300981	0.0260078	ENPP2/SLC44A1/PIP4K2A/CRLS1/SYNJ2/AGPAT4/LPGAT1/PLD1/DGKG/FAM126A/CHKA/PLCB1/DGKH/LDLR/OSBPL8/PGAP1/PAFAH1B1/ETNK1/PIK3R1/FAR1/SOCS6/PNPLA8/PIP5K1A/NAPEPLD/PIK3C2A/GPCPD1/EFR3A/PIGN/PTEN/IP6K1	30	HIP-Epi
BP	GO:0000422	Autophagy Of Mitochondrion	12/1022	81/18722	0.00142338	0.0300981	0.0260078	FBXW7/PPARGC1A/HIF1A/USP36/AMBRA1/SREBF2/WDR45B/ATG13/DNM1L/FBXO7/MAP1LC3A/HK2	12	HIP-Epi
BP	GO:0061726	Mitochondrion Disassembly	12/1022	81/18722	0.00142338	0.0300981	0.0260078	FBXW7/PPARGC1A/HIF1A/USP36/AMBRA1/SREBF2/WDR45B/ATG13/DNM1L/FBXO7/MAP1LC3A/HK2	12	HIP-Epi
BP	GO:0050685	Positive Regulation Of Mrna Processing	7/1022	32/18722	0.00143104	0.0300981	0.0260078	CPEB3/TRA2B/TRA2A/CIRBP/NUP98/HSPA8/SNRNP70	7	HIP-Epi
BP	GO:0051642	Centrosome Localization	7/1022	32/18722	0.00143104	0.0300981	0.0260078	PARD3/DLG1/NDEL1/RANBP2/NDE1/PAFAH1B1/SUN2	7	HIP-Epi
BP	GO:1901889	Negative Regulation Of Cell Junction Assembly	7/1022	32/18722	0.00143104	0.0300981	0.0260078	ROBO2/CLASP2/EPHA7/DLC1/CORO1C/BCAS3/PTEN	7	HIP-Epi
BP	GO:0006979	Response To Oxidative Stress	40/1022	446/18722	0.00144288	0.0301249	0.0260309	SLC8A1/FOXO3/NR4A3/FOXO1/PRODH/VRK2/IPCEF1/FOS/MCTP1/NCOA7/NR4A2/FBXW7/PSEN1/TRA2B/PPARGC1A/DUSP1/RAD52/OXR1/HIF1A/PTPN11/MAPK8/STK24/PDE8A/LANCL1/PTPRK/PRR5L/NFE2L2/RBPMS/PLEKHA1/GCLC/MCL1/PNPLA8/FUT8/CTNNB1/FBXO7/MAP1LC3A/ETFDH/CPEB2/MT3/EPAS1	40	HIP-Epi
BP	GO:0001953	Negative Regulation Of Cell-Matrix Adhesion	8/1022	41/18722	0.00146468	0.0301249	0.0260309	CLASP2/DLC1/CORO1C/BCAS3/PIK3R1/PTEN/BCL6/RASA1	8	HIP-Epi
BP	GO:0032286	Central Nervous System Myelin Maintenance	3/1022	5/18722	0.00149257	0.0301249	0.0260309	FA2H/MYRF/PTEN	3	HIP-Epi
BP	GO:0035385	Roundabout Signaling Pathway	3/1022	5/18722	0.00149257	0.0301249	0.0260309	SLIT2/ROBO1/MYO9B	3	HIP-Epi
BP	GO:0035609	C-Terminal Protein Deglutamylation	3/1022	5/18722	0.00149257	0.0301249	0.0260309	FOLH1/AGTPBP1/AGBL4	3	HIP-Epi
BP	GO:0043435	Response To Corticotropin-Releasing Hormone	3/1022	5/18722	0.00149257	0.0301249	0.0260309	NR4A3/NR4A1/NR4A2	3	HIP-Epi
BP	GO:0071376	Cellular Response To Corticotropin-Releasing Hormone Stimulus	3/1022	5/18722	0.00149257	0.0301249	0.0260309	NR4A3/NR4A1/NR4A2	3	HIP-Epi
BP	GO:0071680	Response To Indole-3-Methanol	3/1022	5/18722	0.00149257	0.0301249	0.0260309	BRCA1/CTNNA1/CTNNB1	3	HIP-Epi
BP	GO:0071681	Cellular Response To Indole-3-Methanol	3/1022	5/18722	0.00149257	0.0301249	0.0260309	BRCA1/CTNNA1/CTNNB1	3	HIP-Epi
BP	GO:0110011	Regulation Of Basement Membrane Organization	3/1022	5/18722	0.00149257	0.0301249	0.0260309	CLASP2/PHLDB1/CLASP1	3	HIP-Epi
BP	GO:1904259	Regulation Of Basement Membrane Assembly Involved In Embryonic Body Morphogenesis	3/1022	5/18722	0.00149257	0.0301249	0.0260309	CLASP2/PHLDB1/CLASP1	3	HIP-Epi
BP	GO:1904261	Positive Regulation Of Basement Membrane Assembly Involved In Embryonic Body Morphogenesis	3/1022	5/18722	0.00149257	0.0301249	0.0260309	CLASP2/PHLDB1/CLASP1	3	HIP-Epi
BP	GO:2001197	Basement Membrane Assembly Involved In Embryonic Body Morphogenesis	3/1022	5/18722	0.00149257	0.0301249	0.0260309	CLASP2/PHLDB1/CLASP1	3	HIP-Epi
BP	GO:0071456	Cellular Response To Hypoxia	18/1022	151/18722	0.00150305	0.0302426	0.0261326	SLC8A1/EGR1/FOXO3/KCND2/LMNA/SCN2A/PPARGC1A/RGCC/HIF1A/NFE2L2/HIPK2/RBPJ/NDRG1/MDM4/PTEN/CPEB2/MT3/EPAS1	18	HIP-Epi
BP	GO:0032412	Regulation Of Ion Transmembrane Transporter Activity	27/1022	267/18722	0.00153845	0.0308593	0.0266655	RYR2/HECW2/NLGN1/HOMER1/ANK3/GRM5/FGF12/ATP1B3/KCNAB1/CACNA2D1/CHRM3/DLG1/FGF14/RASGRF2/AKAP6/PDE4B/KCNC2/NETO1/PPARGC1A/ATP1B1/VMP1/WNK1/DNM2/STIM1/GEM/PTEN/GOPC	27	HIP-Epi
MF	GO:0044325	Transmembrane Transporter Binding	17/1026	133/18367	0.001191	0.0309425	0.0270821	RYR2/SLC8A1/HOMER1/RIMS2/ANK3/FGF12/KCNAB1/DLG1/YWHAZ/AKAP6/PDE4B/KCNC2/ARRB1/DPP10/CTNNB1/GOPC/PACS2	17	HIP-Epi
MF	GO:0061650	Ubiquitin-Like Protein Conjugating Enzyme Activity	8/1026	39/18367	0.00120523	0.0309425	0.0270821	UBE2E2/BIRC6/UBE2H/UBE2B/UBE2D3/UBE2E3/UBE2G1/UBE2K	8	HIP-Epi
BP	GO:0036293	Response To Decreased Oxygen Levels	31/1022	322/18722	0.00159846	0.0319643	0.0276204	RYR2/SLC8A1/EGR1/FOXO3/EEF2K/KCND2/NR4A2/NAMPT/LMNA/SCN2A/HIF3A/PPARGC1A/ATP1B1/RGCC/HIF1A/PAM/ARNT2/NFE2L2/ITGA2/HIPK2/PAK1/RBPJ/NDRG1/MDM4/SCFD1/PTEN/DNM1L/HK2/CPEB2/MT3/EPAS1	31	HIP-Epi
BP	GO:0098732	Macromolecule Deacylation	15/1022	116/18722	0.00160868	0.0320699	0.0277116	PER1/HDAC9/RCOR1/ABHD17B/JDP2/MAPK8/FRY/TBL1XR1/HDAC4/SKI/PER2/DYRK1A/SPRED2/BCL6/SMARCAD1	15	HIP-Epi
BP	GO:0031056	Regulation Of Histone Modification	18/1022	152/18722	0.00162018	0.0322004	0.0278244	JARID2/LMNA/BRCA1/PPARGC1A/AUTS2/MTF2/JDP2/MAPK8/UBE2B/ARRB1/TRIP12/SKI/KMT2A/SETD5/NSD1/RPS6KA5/CTNNB1/BCL6	18	HIP-Epi
CC	GO:0099522	Cytosolic Region	5/1049	21/19549	0.00436242	0.0330743	0.0259121	HOMER1/PRKCB/CTBP2/PTEN/HSPA8	5	HIP-Epi
MF	GO:0004114	3',5'-Cyclic-Nucleotide Phosphodiesterase Activity	6/1026	23/18367	0.00132932	0.0334456	0.029273	PDE1A/PDE1C/PDE4B/PDE10A/PDE8A/PDE7A	6	HIP-Epi
BP	GO:0016079	Synaptic Vesicle Exocytosis	14/1022	105/18722	0.00169198	0.0335249	0.0289689	NLGN1/RIMS2/SYT1/PPFIA2/PRKCB/PSEN1/PCLO/ERC2/RAP1A/GIPC1/SLC4A8/CTBP2/RAP1B/DNM1L	14	HIP-Epi
BP	GO:0051258	Protein Polymerization	29/1022	296/18722	0.00171048	0.0336041	0.0290373	SLIT2/SLAIN1/DLG1/FCHSD2/CLASP2/NDEL1/SSH2/ARHGEF7/NDE1/GAS7/BIN1/RICTOR/SPTBN1/STMN1/GSN/CLASP1/PAK1/TOGARAM1/DYRK1A/UBE2K/ACTR2/SNX9/DNM1L/WASF2/RASA1/RANBP9/JMY/WASF3/EVL	29	HIP-Epi
BP	GO:0072673	Lamellipodium Morphogenesis	5/1022	17/18722	0.00171149	0.0336041	0.0290373	ENPP2/ARHGEF7/CORO1C/SNX1/WASF2	5	HIP-Epi
BP	GO:2000811	Negative Regulation Of Anoikis	5/1022	17/18722	0.00171149	0.0336041	0.0290373	PDK4/NTRK2/PTK2/TLE1/MCL1	5	HIP-Epi
BP	GO:0045773	Positive Regulation Of Axon Extension	8/1022	42/18722	0.00172411	0.03375	0.0291634	SHTN1/NDEL1/DSCAM/PAFAH1B1/PAK1/FN1/ADNP/ILK	8	HIP-Epi
BP	GO:0061842	Microtubule Organizing Center Localization	7/1022	33/18722	0.00173192	0.033801	0.0292074	PARD3/DLG1/NDEL1/RANBP2/NDE1/PAFAH1B1/SUN2	7	HIP-Epi
BP	GO:1990830	Cellular Response To Leukemia Inhibitory Factor	13/1022	94/18722	0.0017485	0.0340225	0.0293988	JARID2/ARID5B/SRSF7/TFRC/RNMT/MTF2/ADAM23/CTH/CTBP2/HK2/MAT2A/SRSF3/BCAT2	13	HIP-Epi
MF	GO:0046332	Smad Binding	12/1026	79/18367	0.0013864	0.0341978	0.0299313	TCF12/MAGI2/FOS/SMURF1/COL5A2/LDLRAD4/RGCC/SKIL/MEF2A/HIPK2/SKI/CTNNB1	12	HIP-Epi
CC	GO:0048788	Cytoskeleton Of Presynaptic Active Zone	3/1049	7/19549	0.00458125	0.0343825	0.0269371	RIMS2/PCLO/ERC2	3	HIP-Epi
MF	GO:0030295	Protein Kinase Activator Activity	14/1026	101/18367	0.00143893	0.0348109	0.030468	GRM5/NRG1/TAOK1/MOB1B/MOB3B/RGCC/RICTOR/PRKAG2/IQGAP1/WNK1/MNAT1/PAK2/CAB39L/MT3	14	HIP-Epi
BP	GO:0048488	Synaptic Vesicle Endocytosis	10/1022	62/18722	0.00181512	0.0351086	0.0303373	NLGN1/SYT1/SYNJ2/PICALM/DNAJC6/STON2/DNM3/DNM2/DNM1L/ACTG1	10	HIP-Epi
BP	GO:0140238	Presynaptic Endocytosis	10/1022	62/18722	0.00181512	0.0351086	0.0303373	NLGN1/SYT1/SYNJ2/PICALM/DNAJC6/STON2/DNM3/DNM2/DNM1L/ACTG1	10	HIP-Epi
BP	GO:0031103	Axon Regeneration	9/1022	52/18722	0.00183234	0.0353365	0.0305343	SPP1/MAG/NDEL1/JAM3/STK24/CTNNA1/EPHA4/PTEN/TNC	9	HIP-Epi
CC	GO:0005871	Kinesin Complex	8/1049	50/19549	0.00482253	0.035588	0.0278815	NDEL1/KIF13B/NDE1/KIF1B/KIF6/PAFAH1B1/KIF5C/KIF13A	8	HIP-Epi
CC	GO:0019898	Extrinsic Component Of Membrane	28/1049	309/19549	0.00483766	0.035588	0.0278815	JAKMIP1/CDH18/KCNAB1/PICALM/ESYT2/CDH20/CDH8/TF/PTK2/CDH9/GNAI1/FARP1/HIP1/PACSIN2/IQGAP1/CTNNA1/PIK3R1/COQ4/SOCS6/WDR45B/MAL/ATG13/PIK3C2A/CTNNB1/CYTH1/SNX9/GNA12/GNG7	28	HIP-Epi
BP	GO:0030099	Myeloid Cell Differentiation	35/1022	381/18722	0.00186282	0.0358179	0.0309503	FOXP1/FOXO3/ZBTB16/PIP4K2A/CDK6/FOS/TF/ITGB8/FBXW7/PSEN1/TFRC/RCOR1/TOB2/GAB2/HIF1A/PTPN11/MEIS2/CBFB/STAT3/RBFOX2/PAFAH1B1/HSPA9/ZFP36/HIPK2/TET2/PIK3R1/CTNNBIP1/RBPJ/SH3PXD2A/CTNNB1/BCL6/WASF2/JUNB/NFKBIA/EPAS1	35	HIP-Epi
BP	GO:0006898	Receptor-Mediated Endocytosis	25/1022	244/18722	0.0018838	0.035851	0.0309789	SH3GL3/LRP2/FCHSD2/CNTN2/MAGI2/PICALM/DNAJC6/TF/TFRC/GRIA1/AHI1/ABCA2/MKLN1/CD9/REPS1/EPS15/LDLR/HIP1/SNX1/ARRB1/DNM3/DNM2/ITGAV/AP2B1/SNX9	25	HIP-Epi
BP	GO:0031579	Membrane Raft Organization	6/1022	25/18722	0.00188504	0.035851	0.0309789	DLG1/FA2H/PACSIN2/GSN/MAL/NPC1	6	HIP-Epi
BP	GO:1902993	Positive Regulation Of Amyloid Precursor Protein Catabolic Process	6/1022	25/18722	0.00188504	0.035851	0.0309789	LRRTM3/PICALM/ABCA2/SLC2A13/EPHA4/RANBP9	6	HIP-Epi
BP	GO:0033674	Positive Regulation Of Kinase Activity	41/1022	467/18722	0.0018866	0.035851	0.0309789	EGR1/GRM5/NRG1/EPHA5/DLG1/TPD52L1/ROBO1/NTRK2/RANBP2/EPHA7/FBXW7/CCND3/PTK2/PSEN1/DAB1/NEK10/SRCIN1/TAOK1/MOB1B/RGCC/RICTOR/PRKAG2/OSBPL8/DOCK3/RAP1A/EPHA6/IQGAP1/WNK1/AMBRA1/MNAT1/PAK1/ADNP/MERTK/AKAP13/PAK2/EPHA4/SNX9/ILK/NEDD9/CAB39L/MT3	41	HIP-Epi
CC	GO:0008328	Ionotropic Glutamate Receptor Complex	7/1049	40/19549	0.00494435	0.0360162	0.028217	GRIK2/GRIA2/GRIA1/GRIN2A/GRIN2B/GRID2/GRIA4	7	HIP-Epi
MF	GO:0005522	Profilin Binding	4/1026	10/18367	0.00154938	0.0360748	0.0315741	PCLO/WIPF1/ACTG1/EVL	4	HIP-Epi
MF	GO:0060090	Molecular Adaptor Activity	35/1026	369/18367	0.00159032	0.0360748	0.0315741	HOMER1/ANK3/GRIP1/ATP1B3/DLG1/MAGI2/SORBS2/FBXW7/AKAP6/ATP1B1/DLGAP2/SH3RF1/GAB2/PTPN11/STAT3/HIP1/EPB41L3/FRMD4A/IQGAP1/ARRB1/STX12/APPBP2/STON2/PIK3R1/PPP4R2/DLG5/FRS2/GAS2/SUN2/CDC42SE2/TRPC4AP/AKAP13/AP2B1/FBXO7/HSPA8	35	HIP-Epi
MF	GO:0098882	Structural Constituent Of Presynaptic Active Zone	3/1026	5/18367	0.00159629	0.0360748	0.0315741	PCLO/ERC2/CTBP2	3	HIP-Epi
MF	GO:0001222	Transcription Corepressor Binding	7/1026	32/18367	0.00163455	0.0360748	0.0315741	ZBTB16/PER1/MTF2/CTBP2/ZNF644/PER2/CNOT2	7	HIP-Epi
MF	GO:0031624	Ubiquitin Conjugating Enzyme Binding	7/1026	32/18367	0.00163455	0.0360748	0.0315741	ARIH1/RNF144A/ANKIB1/RNF19A/ZMYM2/DCUN1D1/UBE3D	7	HIP-Epi
BP	GO:0007613	Memory	15/1022	118/18722	0.00191086	0.0360761	0.0311734	CSMD1/SLC24A2/SGK1/CPEB3/PSEN1/SCN2A/GRIA1/SORCS3/GRIN2A/PLCB1/NETO1/ATXN1/LDLR/ADNP/PTEN	15	HIP-Epi
BP	GO:0034219	Carbohydrate Transmembrane Transport	15/1022	118/18722	0.00191086	0.0360761	0.0311734	TMEM144/NR4A3/ADIPOR2/SLC5A11/PRKCB/SORT1/PTPN11/PRKAG2/OSBPL8/RAP1A/MEF2A/NFE2L2/PIK3R1/BRAF/HK2	15	HIP-Epi
BP	GO:0007009	Plasma Membrane Organization	17/1022	142/18722	0.0019151	0.0360761	0.0311734	TMEFF2/ANK3/ANO4/FA2H/MYRF/XKR4/BIN1/CD9/EPB41L3/PACSIN2/MTSS1/SPTBN1/GSN/DNM2/NDRG1/PTEN/SNX9	17	HIP-Epi
CC	GO:0009898	Cytoplasmic Side Of Plasma Membrane	18/1049	172/19549	0.00518266	0.0373856	0.0292899	PKP4/KCNAB1/SAMD12/DLG1/ESYT2/PTK2/ATP2B1/GNAI1/FARP1/HIP1/MTSS1/IQGAP1/GEM/PTEN/CYTH1/SNX9/GNA12/GNG7	18	HIP-Epi
BP	GO:0010721	Negative Regulation Of Cell Development	20/1022	180/18722	0.00200512	0.0376627	0.0325443	SPP1/DIP2B/MAG/DCC/SEMA6A/EPHA7/FBXW7/PSEN1/DAB1/LRP4/RTN4/CORO1C/LDLR/SEMA4D/CTNNA1/SKI/CTNNB1/PTEN/DICER1/MT3	20	HIP-Epi
CC	GO:0030132	Clathrin Coat Of Coated Pit	4/1049	14/19549	0.00535136	0.0379039	0.0296959	EPS15L1/PICALM/EPS15/AP2B1	4	HIP-Epi
CC	GO:0030315	T-Tubule	8/1049	51/19549	0.00545676	0.0379039	0.0296959	SLC8A1/ANK3/CACNA2D1/AKAP6/SCN2A/KCNJ3/ATP1B1/BIN1	8	HIP-Epi
CC	GO:0016342	Catenin Complex	6/1049	31/19549	0.00545857	0.0379039	0.0296959	CDH18/CDH20/CDH8/CDH9/CTNNA1/CTNNB1	6	HIP-Epi
CC	GO:0031941	Filamentous Actin	6/1049	31/19549	0.00545857	0.0379039	0.0296959	SPECC1/LDB3/JAM3/PDLIM3/ACTG1/DPYSL3	6	HIP-Epi
BP	GO:0010927	Cellular Component Assembly Involved In Morphogenesis	14/1022	107/18722	0.00202827	0.0379877	0.0328252	LDB3/UGT8/CLASP2/ABCA2/CD9/EPB41L3/PHLDB1/PAFAH1B1/MEF2A/CLASP1/AKAP13/ILK/DICER1/ACTG1	14	HIP-Epi
BP	GO:0034764	Positive Regulation Of Transmembrane Transport	23/1022	219/18722	0.0020404	0.038105	0.0329265	RYR2/NR4A3/ANK3/ADIPOR2/ATP1B3/CACNA2D1/FGF14/AKAP6/PSEN1/AZIN1/KCNC2/ATP1B1/VMP1/PTPN11/OSBPL8/RAP1A/WNK1/MEF2A/NFE2L2/DNM2/PIK3R1/STIM1/BRAF	23	HIP-Epi
BP	GO:0008347	Glial Cell Migration	9/1022	53/18722	0.00210222	0.0391471	0.033827	SRGAP2/SRGAP2C/DAB1/RTN4/CD9/PAFAH1B1/SUN2/EPHA4/CTNNB1	9	HIP-Epi
MF	GO:0003714	Transcription Corepressor Activity	21/1026	187/18367	0.00181805	0.039433	0.0345133	RYBP/HDAC9/RCOR1/RERE/TOB2/TLE1/BTG2/NRIP1/YAF2/SF1/TBL1XR1/RBFOX2/HDAC4/JAZF1/CTBP2/PIAS1/N4BP2L2/HIPK2/ZMYND8/SCAI/NSD1	21	HIP-Epi
BP	GO:0043619	Regulation Of Transcription From Rna Polymerase Ii Promoter In Response To Oxidative Stress	4/1022	11/18722	0.00213817	0.0394772	0.0341123	HIF1A/NFE2L2/MT3/EPAS1	4	HIP-Epi
BP	GO:0045161	Neuronal Ion Channel Clustering	4/1022	11/18722	0.00213817	0.0394772	0.0341123	CNTNAP2/GLDN/CNTN2/SCLT1	4	HIP-Epi
BP	GO:0070933	Histone H4 Deacetylation	4/1022	11/18722	0.00213817	0.0394772	0.0341123	HDAC9/RCOR1/HDAC4/SMARCAD1	4	HIP-Epi
BP	GO:0071277	Cellular Response To Calcium Ion	12/1022	85/18722	0.00216948	0.039829	0.0344162	NLGN1/SYT1/EEF2K/FOSB/FOS/CLIC4/IQGAP1/WNK1/MEF2A/FUS/BRAF/JUNB	12	HIP-Epi
BP	GO:0072384	Organelle Transport Along Microtubule	12/1022	85/18722	0.00216948	0.039829	0.0344162	DYNC1I1/ARHGAP21/NDEL1/AGTPBP1/NDE1/AGBL4/HIF1A/PAFAH1B1/RAB1A/SUN2/KIF13A/RHOT2	12	HIP-Epi
MF	GO:0046965	Retinoid X Receptor Binding	5/1026	17/18367	0.00189569	0.04042	0.0353772	NR4A2/TACC1/NRIP1/FUS/NSD1	5	HIP-Epi
BP	GO:0010631	Epithelial Cell Migration	33/1022	357/18722	0.00223984	0.0406498	0.0351255	FOXP1/SLIT2/KRIT1/DOCK5/ENPP2/ANLN/CLASP2/ROBO1/ZEB2/NR4A1/FBXW7/PTK2/HDAC9/RGCC/RTN4/AKT3/HIF1A/ADAMTS9/CORO1C/BCAS3/PTPN11/ATOH8/GIPC1/WDPCP/PTPRG/NFE2L2/CLASP1/ITGA2/EFNB2/PIK3C2A/PTEN/CAPN7/EVL	33	HIP-Epi
BP	GO:0003128	Heart Field Specification	5/1022	18/18722	0.00226423	0.0406498	0.0351255	ROBO2/LRP2/ROBO1/EXT1/RBPJ	5	HIP-Epi
BP	GO:0031643	Positive Regulation Of Myelination	5/1022	18/18722	0.00226423	0.0406498	0.0351255	PARD3/MAG/MYRF/DICER1/WASF3	5	HIP-Epi
BP	GO:0043217	Myelin Maintenance	5/1022	18/18722	0.00226423	0.0406498	0.0351255	FA2H/MYRF/EPB41L3/NDRG1/PTEN	5	HIP-Epi
BP	GO:0048268	Clathrin Coat Assembly	5/1022	18/18722	0.00226423	0.0406498	0.0351255	PICALM/EPS15/HIP1/PIK3C2A/AP2B1	5	HIP-Epi
BP	GO:0051895	Negative Regulation Of Focal Adhesion Assembly	5/1022	18/18722	0.00226423	0.0406498	0.0351255	CLASP2/DLC1/CORO1C/BCAS3/PTEN	5	HIP-Epi
BP	GO:0150118	Negative Regulation Of Cell-Substrate Junction Organization	5/1022	18/18722	0.00226423	0.0406498	0.0351255	CLASP2/DLC1/CORO1C/BCAS3/PTEN	5	HIP-Epi
BP	GO:1902170	Cellular Response To Reactive Nitrogen Species	5/1022	18/18722	0.00226423	0.0406498	0.0351255	FOXO1/KCNC2/PPARGC1A/DNM2/MT3	5	HIP-Epi
CC	GO:0099568	Cytoplasmic Region	25/1049	271/19549	0.00598928	0.041204	0.0322814	RIMS2/DLG2/ANLN/KCNAB1/CLASP2/NDEL1/AGTPBP1/EPB41L2/GNAI1/AGBL4/KIF1B/HIF1A/PCLO/ERC2/WDPCP/PHLDB1/PAFAH1B1/CTBP2/AMBRA1/CLASP1/PRKAR2A/KIF5C/SPG7/MAP2K4/CTNNB1	25	HIP-Epi
BP	GO:0045995	Regulation Of Embryonic Development	10/1022	64/18722	0.00231788	0.0414983	0.0358587	CLASP2/LAMA2/PLCB1/WDPCP/PHLDB1/PAFAH1B1/TRIP12/NFE2L2/CLASP1/CTNNB1	10	HIP-Epi
BP	GO:0045862	Positive Regulation Of Proteolysis	34/1022	372/18722	0.00233126	0.0416232	0.0359666	ST18/MBP/ARIH1/CNTN2/PICALM/ROBO1/PSME4/SH3D19/SMURF1/RNF144A/FBXW7/PTK2/PSEN1/AGTPBP1/GRIN2A/GRIN2B/ANKIB1/DLC1/RNF19A/AGBL4/STAT3/HIP1/ARRB1/GSN/NFE2L2/PIAS1/GCLC/FN1/EPHA4/PTEN/CSNK1A1/SNX9/TMEM259/DNAJB2	34	HIP-Epi
BP	GO:0048638	Regulation Of Developmental Growth	31/1022	330/18722	0.0023423	0.0417058	0.036038	SPP1/RIMS2/SHTN1/SYT1/JARID2/DIP2B/MAG/NDEL1/SMURF1/DCC/SEMA6A/EPHA7/AKAP6/ACACB/DPYSL2/DSCAM/PLCB1/ATP8A2/RTN4/STAT3/YBX3/SEMA4D/PAFAH1B1/DNM2/PAK1/RBPJ/FN1/ADNP/PTEN/ILK/MT3	31	HIP-Epi
CC	GO:1904115	Axon Cytoplasm	9/1049	63/19549	0.00620129	0.0422712	0.0331175	DLG2/NDEL1/AGTPBP1/AGBL4/KIF1B/HIF1A/PAFAH1B1/KIF5C/SPG7	9	HIP-Epi
BP	GO:0007269	Neurotransmitter Secretion	17/1022	145/18722	0.00239711	0.0423605	0.0366037	NLGN1/RIMS2/KCNMB4/SYT1/PPFIA2/MCTP1/NR4A1/PRKCB/PSEN1/PCLO/ERC2/RAP1A/GIPC1/SLC4A8/CTBP2/RAP1B/DNM1L	17	HIP-Epi
BP	GO:0099643	Signal Release From Synapse	17/1022	145/18722	0.00239711	0.0423605	0.0366037	NLGN1/RIMS2/KCNMB4/SYT1/PPFIA2/MCTP1/NR4A1/PRKCB/PSEN1/PCLO/ERC2/RAP1A/GIPC1/SLC4A8/CTBP2/RAP1B/DNM1L	17	HIP-Epi
BP	GO:2000300	Regulation Of Synaptic Vesicle Exocytosis	9/1022	54/18722	0.00240283	0.0423605	0.0366037	NLGN1/SYT1/PPFIA2/PRKCB/RAP1A/GIPC1/SLC4A8/RAP1B/DNM1L	9	HIP-Epi
BP	GO:0036465	Synaptic Vesicle Recycling	11/1022	75/18722	0.00240514	0.0423605	0.0366037	NLGN1/SYT1/SYNJ2/FGF14/PICALM/DNAJC6/STON2/DNM3/DNM2/DNM1L/ACTG1	11	HIP-Epi
BP	GO:0043266	Regulation Of Potassium Ion Transport	14/1022	109/18722	0.00241809	0.0424735	0.0367013	KCNIP4/ANK3/ATP1B3/KCNAB1/DLG1/AKAP6/KCNC2/NETO1/ATP1B1/BIN1/WNK1/DNM2/DPP10/PTEN	14	HIP-Epi
BP	GO:0010506	Regulation Of Autophagy	30/1022	317/18722	0.00244331	0.0428008	0.0369842	FOXO3/PIP4K2A/FOXO1/CLEC16A/TPCN1/SPTLC2/NAMPT/FBXW7/HERC1/HIF1A/C9orf72/STAT3/MAPK8/USP36/ATF6/UVRAG/FOXK2/TFEB/MCL1/SREBF2/PIK3C2A/SCFD1/RHEB/DNM1L/CALCOCO2/ATP6V0A1/FBXO7/NPC1/MT3/SNRNP70	30	HIP-Epi
BP	GO:0010765	Positive Regulation Of Sodium Ion Transport	7/1022	35/18722	0.00247904	0.0430783	0.037224	ANK3/FGF12/ATP1B3/ATP1B1/CNKSR3/WNK1/DNM2	7	HIP-Epi
BP	GO:0021955	Central Nervous System Neuron Axonogenesis	7/1022	35/18722	0.00247904	0.0430783	0.037224	SLIT2/NDEL1/NR4A2/DCC/PAFAH1B1/EPHA4/PTEN	7	HIP-Epi
BP	GO:0035633	Maintenance Of Blood-Brain Barrier	7/1022	35/18722	0.00247904	0.0430783	0.037224	MBP/LAMA2/JAM3/SLC12A2/TJP1/ACTG1/GJB6	7	HIP-Epi
CC	GO:0098878	Neurotransmitter Receptor Complex	7/1049	42/19549	0.00652086	0.0440455	0.0345075	GRIK2/GRIA2/GRIA1/GRIN2A/GRIN2B/GRID2/GRIA4	7	HIP-Epi
CC	GO:0071782	Endoplasmic Reticulum Tubular Network	5/1049	23/19549	0.0065998	0.0441771	0.0346106	RTN4/RAB10/ATL1/STIM1/ATL2	5	HIP-Epi
BP	GO:0090132	Epithelium Migration	33/1022	360/18722	0.00255865	0.0443431	0.0383169	FOXP1/SLIT2/KRIT1/DOCK5/ENPP2/ANLN/CLASP2/ROBO1/ZEB2/NR4A1/FBXW7/PTK2/HDAC9/RGCC/RTN4/AKT3/HIF1A/ADAMTS9/CORO1C/BCAS3/PTPN11/ATOH8/GIPC1/WDPCP/PTPRG/NFE2L2/CLASP1/ITGA2/EFNB2/PIK3C2A/PTEN/CAPN7/EVL	33	HIP-Epi
BP	GO:0070936	Protein K48-Linked Ubiquitination	10/1022	65/18722	0.00260812	0.0450803	0.0389539	PELI1/UBE2E2/KLHL3/UBE2H/ITCH/UBE2B/UBE2D3/UBE2E3/UBE2G1/UBE2K	10	HIP-Epi
BP	GO:1904659	Glucose Transmembrane Transport	14/1022	110/18722	0.002635	0.0454241	0.039251	NR4A3/ADIPOR2/SLC5A11/PRKCB/SORT1/PTPN11/PRKAG2/OSBPL8/RAP1A/MEF2A/NFE2L2/PIK3R1/BRAF/HK2	14	HIP-Epi
BP	GO:0086001	Cardiac Muscle Cell Action Potential	11/1022	76/18722	0.00267655	0.0459269	0.0396855	RYR2/SLC8A1/ANK3/CTNNA3/FGF12/CACNA2D1/DLG1/SCN1A/KCNJ3/ATP1B1/BIN1	11	HIP-Epi
BP	GO:0010639	Negative Regulation Of Organelle Organization	32/1022	347/18722	0.00268537	0.0459269	0.0396855	TMEFF2/IQCJ-SCHIP1/SLIT2/CLASP2/SSH2/LMNA/BRCA1/TFRC/TAOK1/DLC1/PPARGC1A/ARHGEF7/TNKS/CCP110/DUSP1/TJP1/SPTBN1/STMN1/GSN/CLASP1/DNM2/HNRNPC/GCLC/PIK3R1/BCL2L1/MNAT1/DYRK1A/PAK2/SCFD1/WAPL/DNM1L/WASF2	32	HIP-Epi
BP	GO:0070482	Response To Oxygen Levels	32/1022	347/18722	0.00268537	0.0459269	0.0396855	RYR2/SLC8A1/EGR1/FOXO3/FOXO1/EEF2K/KCND2/NR4A2/NAMPT/LMNA/SCN2A/HIF3A/PPARGC1A/ATP1B1/RGCC/HIF1A/PAM/ARNT2/NFE2L2/ITGA2/HIPK2/PAK1/RBPJ/NDRG1/MDM4/SCFD1/PTEN/DNM1L/HK2/CPEB2/MT3/EPAS1	32	HIP-Epi
MF	GO:0005261	Cation Channel Activity	32/1026	335/18367	0.00220744	0.0462826	0.0405084	RYR2/KCNH8/PEX5L/KCNIP4/GRIK2/SLC24A2/KCNMB4/KCND2/KCNAB1/CACNA2D1/GRIK1/ASIC2/GRIA2/TPCN1/PIEZO2/KCNQ5/CACNA2D3/HCN1/PSEN1/SCN2A/GRIA1/KCNC2/GRIN2A/GRIN2B/SCN1A/KCNJ3/TMEM63A/SLC24A4/GRIA4/UNC80/TRPC4AP/ITGAV	32	HIP-Epi
CC	GO:0099092	Postsynaptic Density, Intracellular Component	4/1049	15/19549	0.00699112	0.0462836	0.036261	SH3GL3/BCR/DNM2/CTNNB1	4	HIP-Epi
CC	GO:0044327	Dendritic Spine Head	3/1049	8/19549	0.00703909	0.0462836	0.036261	SRGAP2/FUS/DNM3	3	HIP-Epi
BP	GO:0022602	Ovulation Cycle Process	8/1022	45/18722	0.00272513	0.0464846	0.0401674	ROBO2/SLIT2/FOXO3/NRIP1/ARRB1/PAM/PLEKHA1/GAS2	8	HIP-Epi
BP	GO:0022898	Regulation Of Transmembrane Transporter Activity	27/1022	278/18722	0.00273719	0.0465681	0.0402395	RYR2/HECW2/NLGN1/HOMER1/ANK3/GRM5/FGF12/ATP1B3/KCNAB1/CACNA2D1/CHRM3/DLG1/FGF14/RASGRF2/AKAP6/PDE4B/KCNC2/NETO1/PPARGC1A/ATP1B1/VMP1/WNK1/DNM2/STIM1/GEM/PTEN/GOPC	27	HIP-Epi
MF	GO:0005230	Extracellular Ligand-Gated Ion Channel Activity	11/1026	73/18367	0.0023101	0.0476411	0.0416974	GRIK2/GABRG2/GABRB2/GRIK1/GRIA2/GRIA1/GRIN2A/GRIN2B/GRID2/GRID1/GRIA4	11	HIP-Epi
BP	GO:0007270	Neuron-Neuron Synaptic Transmission	3/1022	6/18722	0.00286395	0.0479507	0.0414342	DLGAP2/KIF1B/PTEN	3	HIP-Epi
BP	GO:0021891	Olfactory Bulb Interneuron Development	3/1022	6/18722	0.00286395	0.0479507	0.0414342	ROBO2/SLIT2/ROBO1	3	HIP-Epi
BP	GO:0030913	Paranodal Junction Assembly	3/1022	6/18722	0.00286395	0.0479507	0.0414342	UGT8/CD9/EPB41L3	3	HIP-Epi
BP	GO:0048790	Maintenance Of Presynaptic Active Zone Structure	3/1022	6/18722	0.00286395	0.0479507	0.0414342	PCLO/ERC2/CTBP2	3	HIP-Epi
BP	GO:0061002	Negative Regulation Of Dendritic Spine Morphogenesis	3/1022	6/18722	0.00286395	0.0479507	0.0414342	NLGN1/DNM3/PTEN	3	HIP-Epi
BP	GO:0061419	Positive Regulation Of Transcription From Rna Polymerase Ii Promoter In Response To Hypoxia	3/1022	6/18722	0.00286395	0.0479507	0.0414342	HIF1A/NFE2L2/RBPJ	3	HIP-Epi
BP	GO:1902883	Negative Regulation Of Response To Oxidative Stress	6/1022	27/18722	0.00287011	0.0479507	0.0414342	NR4A3/MCTP1/NCOA7/OXR1/PDE8A/NFE2L2	6	HIP-Epi
BP	GO:0010092	Specification Of Animal Organ Identity	7/1022	36/18722	0.00293484	0.0486601	0.0420472	ROBO2/LRP2/ROBO1/EXT1/FRS2/RBPJ/CTNNB1	7	HIP-Epi
BP	GO:1903749	Positive Regulation Of Establishment Of Protein Localization To Mitochondrion	7/1022	36/18722	0.00293484	0.0486601	0.0420472	FBXW7/MAPK8/USP36/UBE2D3/RHOU/SREBF2/ATG13	7	HIP-Epi
BP	GO:0001666	Response To Hypoxia	29/1022	307/18722	0.00293503	0.0486601	0.0420472	RYR2/SLC8A1/EGR1/FOXO3/KCND2/NR4A2/LMNA/SCN2A/HIF3A/PPARGC1A/ATP1B1/RGCC/HIF1A/PAM/ARNT2/NFE2L2/ITGA2/HIPK2/PAK1/RBPJ/NDRG1/MDM4/SCFD1/PTEN/DNM1L/HK2/CPEB2/MT3/EPAS1	29	HIP-Epi
CC	GO:0097038	Perinuclear Endoplasmic Reticulum	3/54	21/19549	2.55809e-05	0.00493712	0.00360826	FYN/CLU/CREB3L2	3	WM-CTE
CC	GO:0097418	Neurofibrillary Tangle	2/54	5/19549	7.44956e-05	0.0065946	0.00481962	CLU/MAPT	2	WM-CTE
CC	GO:0097386	Glial Cell Projection	3/54	33/19549	0.000102507	0.0065946	0.00481962	FYN/ATP1B2/MAPT	3	WM-CTE
BP	GO:1902988	Neurofibrillary Tangle Assembly	2/52	3/18722	2.26589e-05	0.0213882	0.0153599	CLU/MAPT	2	WM-CTE
BP	GO:0060249	Anatomical Structure Homeostasis	7/52	314/18722	2.4454e-05	0.0213882	0.0153599	SERPINA3/PDK4/HSPB1/ATP1B2/VEGFA/CACNB2/TJP2	7	WM-CTE
BP	GO:2001234	Negative Regulation Of Apoptotic Signaling Pathway	6/52	224/18722	3.52746e-05	0.0213882	0.0153599	FYN/CSNK2A1/CLU/HSPB1/SOD2/CD44	6	WM-CTE
BP	GO:2001233	Regulation Of Apoptotic Signaling Pathway	7/52	356/18722	5.43134e-05	0.024699	0.0177376	FYN/CSNK2A1/SIAH1/CLU/HSPB1/SOD2/CD44	7	WM-CTE
BP	GO:0038033	Positive Regulation Of Endothelial Cell Chemotaxis By Vegf-Activated Vascular Endothelial Growth Factor Receptor Signaling Pathway	2/52	5/18722	7.52611e-05	0.0247781	0.0177944	HSPB1/VEGFA	2	WM-CTE
BP	GO:2001242	Regulation Of Intrinsic Apoptotic Signaling Pathway	5/52	164/18722	9.04267e-05	0.0247781	0.0177944	SIAH1/CLU/HSPB1/SOD2/CD44	5	WM-CTE
BP	GO:0001894	Tissue Homeostasis	6/52	268/18722	9.53528e-05	0.0247781	0.0177944	SERPINA3/PDK4/HSPB1/ATP1B2/VEGFA/TJP2	6	WM-CTE
BP	GO:1990000	Amyloid Fibril Formation	3/52	34/18722	0.000113796	0.0258743	0.0185816	SIAH1/CLU/MAPT	3	WM-CTE
BP	GO:2001243	Negative Regulation Of Intrinsic Apoptotic Signaling Pathway	4/52	98/18722	0.00015761	0.0300718	0.0215961	CLU/HSPB1/SOD2/CD44	4	WM-CTE
BP	GO:0022604	Regulation Of Cell Morphogenesis	6/52	309/18722	0.000207014	0.0300718	0.0215961	FYN/MAP3K13/MKLN1/CD44/VEGFA/RHOBTB3	6	WM-CTE
BP	GO:0038089	Positive Regulation Of Cell Migration By Vascular Endothelial Growth Factor Signaling Pathway	2/52	8/18722	0.000209608	0.0300718	0.0215961	HSPB1/VEGFA	2	WM-CTE
BP	GO:1905603	Regulation Of Blood-Brain Barrier Permeability	2/52	8/18722	0.000209608	0.0300718	0.0215961	VEGFA/TJP2	2	WM-CTE
BP	GO:0045773	Positive Regulation Of Axon Extension	3/52	42/18722	0.000214917	0.0300718	0.0215961	MAP3K13/VEGFA/MAPT	3	WM-CTE
CC	GO:0072562	Blood Microparticle	4/54	146/19549	0.000706562	0.0325121	0.0237613	SERPINA3/ANGPTL4/CLU/CP	4	WM-CTE
CC	GO:0031093	Platelet Alpha Granule Lumen	3/54	67/19549	0.000842283	0.0325121	0.0237613	SERPINA3/CLU/VEGFA	3	WM-CTE
CC	GO:0045177	Apical Part Of Cell	6/54	435/19549	0.00122786	0.039496	0.0288654	AHCYL1/MGST1/SLC39A14/CD44/ATP1B2/PARD3	6	WM-CTE
BP	GO:0090311	Regulation Of Protein Deacetylation	3/52	48/18722	0.000320016	0.040706	0.029233	BCL6/VEGFA/MAPT	3	WM-CTE
BP	GO:0010728	Regulation Of Hydrogen Peroxide Biosynthetic Process	2/52	10/18722	0.000335673	0.040706	0.029233	FYN/SOD2	2	WM-CTE
CC	GO:0031256	Leading Edge Membrane	4/54	180/19549	0.00153541	0.0423335	0.0309392	FAM107A/CD44/MTSS2/MAPT	4	WM-CTE
BP	GO:0031346	Positive Regulation Of Cell Projection Organization	6/52	353/18722	0.000421963	0.0424929	0.0305163	FYN/MAP3K13/ATP1B2/CREB3L2/VEGFA/MAPT	6	WM-CTE
BP	GO:1903202	Negative Regulation Of Oxidative Stress-Induced Cell Death	3/52	53/18722	0.000429215	0.0424929	0.0305163	FYN/HSPB1/SOD2	3	WM-CTE
BP	GO:0007160	Cell-Matrix Adhesion	5/52	233/18722	0.0004616	0.0424929	0.0305163	BCL6/FAM107A/MKLN1/CD44/VEGFA	5	WM-CTE
BP	GO:2000116	Regulation Of Cysteine-Type Endopeptidase Activity	5/52	235/18722	0.000479926	0.0424929	0.0305163	FYN/CSNK2A1/CD44/VEGFA/MAPT	5	WM-CTE
BP	GO:0031589	Cell-Substrate Adhesion	6/52	363/18722	0.000489132	0.0424929	0.0305163	BCL6/FAM107A/MKLN1/CD44/ATP1B2/VEGFA	6	WM-CTE
BP	GO:0002903	Negative Regulation Of B Cell Apoptotic Process	2/52	12/18722	0.000490572	0.0424929	0.0305163	BCL6/IRS2	2	WM-CTE
BP	GO:0072593	Reactive Oxygen Species Metabolic Process	5/52	239/18722	0.00051822	0.0428474	0.0307709	PDK4/FYN/PXDN/SOD2/MAPT	5	WM-CTE
BP	GO:0042743	Hydrogen Peroxide Metabolic Process	3/52	58/18722	0.000559847	0.0442766	0.0317973	FYN/PXDN/SOD2	3	WM-CTE
BP	GO:0048010	Vascular Endothelial Growth Factor Receptor Signaling Pathway	3/52	59/18722	0.000588687	0.0446175	0.0320421	FYN/HSPB1/VEGFA	3	WM-CTE
BP	GO:0051346	Negative Regulation Of Hydrolase Activity	6/52	379/18722	0.000613681	0.0446515	0.0320665	SERPINA3/CSNK2A1/ANGPTL4/SLC39A14/CD44/VEGFA	6	WM-CTE
CC	GO:0031091	Platelet Alpha Granule	3/54	91/19549	0.00203857	0.0491806	0.0359433	SERPINA3/CLU/VEGFA	3	WM-CTE
CC	GO:0032838	Plasma Membrane Bounded Cell Projection Cytoplasm	48/1014	226/19549	3.64118e-17	2.81463e-14	2.29203e-14	CFAP54/DST/AGBL4/MAP2/CFAP70/CFAP43/HYDIN/DNAH7/DNAH11/HSPB1/DYNC2H1/CFAP46/DNAH6/TRAK1/DRC1/GLI2/EFHC2/AP3B1/HNRNPU/SPAG17/CEP162/KIF1A/CFAP61/KIF5C/LCA5/DNAH5/KIF3A/DNAH9/CFAP100/CFAP73/SPAG6/EFHC1/DCDC2/SPATA7/DNAI1/ARL8B/CFAP221/TMEM108/KIF5B/DNAAF1/CFAP52/TRAF3IP1/DRC3/MAP1A/RPGRIP1L/RANGAP1/NDEL1/SPAG16	48	WM-MS
BP	GO:0007018	Microtubule-Based Movement	65/976	382/18722	1.96116e-17	1.23926e-13	1.09928e-13	FMN2/CFAP54/DST/AGBL4/RFX3/MAP2/BAG3/CFAP70/CFAP44/RPGR/CFAP43/HYDIN/DNAH7/DNAH11/HSPB1/DYNC2H1/CFAP46/DNAH6/ZBBX/ARMC2/MAP1B/PCM1/TRAK1/DNAJA1/DRC1/KTN1/APP/AP3B1/HNRNPU/SPAG17/UBE2B/TEKT1/DNAH12/KIF1A/CFAP61/DNAAF4/KIF5C/CFAP69/LCA5/DNAH5/KIF3A/KIF27/DNAH9/CFAP100/SPEF2/DAW1/CFAP73/TTLL9/TTC29/DNAI1/ARL8B/CFAP221/TMEM108/JHY/KIF5B/HSPA8/DNAAF1/CFAP53/IFT122/CFAP52/TRAF3IP1/MAP1A/NEK10/NDEL1/SPA…	65	WM-MS
CC	GO:0099568	Cytoplasmic Region	50/1014	271/19549	3.36286e-15	1.29975e-12	1.05842e-12	CFAP54/DST/CLASP1/AGBL4/MAP2/CLASP2/CFAP70/CFAP43/HYDIN/DNAH7/DNAH11/HSPB1/DYNC2H1/CFAP46/DNAH6/TRAK1/DRC1/GLI2/EFHC2/AP3B1/HNRNPU/SPAG17/CEP162/KIF1A/CFAP61/KIF5C/LCA5/DNAH5/KIF3A/DNAH9/CFAP100/CFAP73/SPAG6/EFHC1/DCDC2/SPATA7/DNAI1/ARL8B/CFAP221/TMEM108/KIF5B/DNAAF1/CFAP52/TRAF3IP1/DRC3/MAP1A/RPGRIP1L/RANGAP1/NDEL1/SPAG16	50	WM-MS
BP	GO:0060271	Cilium Assembly	57/976	337/18722	2.57625e-15	5.60577e-12	4.97259e-12	ABLIM1/CFAP54/RFX3/CFAP70/CFAP44/RPGR/CFAP43/CEP126/HYDIN/DNAH7/DYNC2H1/INTU/CFAP46/RFX2/BBS9/SPAG1/WWTR1/ARMC2/SPATA6/NEK1/YAP1/PCM1/DRC1/SPAG17/UBE2B/TEKT1/CEP290/CROCC/RSPH1/CEP162/DNAAF4/CFAP69/DNAH5/KIF3A/KIF27/ODF2L/CFAP100/SPEF2/DAW1/FLNA/CFAP73/LRGUK/DCDC2/EXOC5/DNAI1/CFAP221/JHY/TCTN1/NOTCH1/DNAAF1/CFAP53/IFT122/CFAP52/TRAF3IP1/IQUB/RPGRIP1L/SPAG16	57	WM-MS
BP	GO:0044782	Cilium Organization	60/976	368/18722	2.66139e-15	5.60577e-12	4.97259e-12	ABLIM1/CFAP54/RFX3/CFAP70/CFAP44/RPGR/CFAP43/CEP126/HYDIN/DNAH7/DYNC2H1/INTU/CFAP46/RFX2/BBS9/SPAG1/WWTR1/ARMC2/SPATA6/NEK1/YAP1/PCM1/DRC1/SPAG17/UBE2B/TEKT1/CEP290/CROCC/RSPH1/CEP162/CFAP61/DNAAF4/CFAP69/LCA5/DNAH5/KIF3A/KIF27/ODF2L/CFAP100/SPEF2/DAW1/FLNA/CFAP73/LRGUK/DCDC2/EXOC5/TTC29/DNAI1/CFAP221/JHY/TCTN1/NOTCH1/DNAAF1/CFAP53/IFT122/CFAP52/TRAF3IP1/IQUB/RPGRIP1L/SPAG16	60	WM-MS
CC	GO:0005930	Axoneme	32/1014	131/19549	1.15081e-13	2.96525e-11	2.41468e-11	CFAP54/CFAP70/CFAP43/HYDIN/DNAH7/DNAH11/DYNC2H1/CFAP46/DNAH6/DRC1/GLI2/EFHC2/SPAG17/CEP162/CFAP61/LCA5/DNAH5/DNAH9/CFAP100/CFAP73/SPAG6/EFHC1/DCDC2/SPATA7/DNAI1/CFAP221/DNAAF1/CFAP52/TRAF3IP1/DRC3/RPGRIP1L/SPAG16	32	WM-MS
CC	GO:0097014	Ciliary Plasm	32/1014	133/19549	1.81003e-13	3.49788e-11	2.84841e-11	CFAP54/CFAP70/CFAP43/HYDIN/DNAH7/DNAH11/DYNC2H1/CFAP46/DNAH6/DRC1/GLI2/EFHC2/SPAG17/CEP162/CFAP61/LCA5/DNAH5/DNAH9/CFAP100/CFAP73/SPAG6/EFHC1/DCDC2/SPATA7/DNAI1/CFAP221/DNAAF1/CFAP52/TRAF3IP1/DRC3/RPGRIP1L/SPAG16	32	WM-MS
[truncated: 296 more rows]

## Sheet: down_pathways of each disorder
Downregulated pathways of each disorder
ONTOLOGY	ID	Description	GeneRatio	BgRatio	pvalue	p.adjust	qvalue	geneID	Count	Disorder
[truncated: 893 more rows]

## Sheet: Up_genes shared in mul_dis
Upregulated genes shared in multiple disorders
BG-HD	BG-PD	CTX-AD	HIP-Epi	WM-CTE	WM-MS	Genes	Total gene numbers	Disorder counts
[truncated: 42 more rows]

## Sheet: Down_genes shared in mul_dis
Downregulated genes shared in multiple disorders
[truncated: 45 more rows]

[truncated: 1 more sheets: GO_pathway_shared_in_mul_dis]
